# Supplementary material for: Physicochemical and Antimicrobial Properties of Thermosensitive Chitosan Hydrogel Loaded with Fosfomycin
Source: Mar Drugs. 2021 Mar 6;19(3):144. doi: 10.3390/md19030144 (PMC8001123; doi:10.3390/md19030144)
Supplement: Supplementary file 1 [file marinedrugs-19-00144-s001.zip]

Archive with 17 entries (17 files):
- Supplemental/chitosan_1H_05.txt
- Supplemental/chitosan-16hr_1H_111.txt
- Supplemental/diffusion_data.txt
- Supplemental/Figure_captions.docx
- Supplemental/Figure_S1.tif
- Supplemental/Figure_S2.tif
- Supplemental/Figure_S3.png
- Supplemental/fos+chit-16h_1H_92.txt
- Supplemental/fosfomycin_31P_02.txt
- Supplemental/fosfomycin-16h_1H_101.txt
- Supplemental/FTIR.txt
- Supplemental/Gelation_temps.txt
- Supplemental/Kirby_Bauer.txt
- Supplemental/overlaid.pdf
- Supplemental/overlaid.ps
- Supplemental/Planktonic.txt
- Supplemental/Table_S1.tif
