# Supplementary material for: Physicochemical and Antimicrobial Properties of Thermosensitive Chitosan Hydrogel Loaded with Fosfomycin
Source: Mar Drugs. 2021 Mar 6;19(3):144. doi: 10.3390/md19030144 (PMC8001123; doi:10.3390/md19030144)
Supplement: Supplementary file 1 [file marinedrugs-19-00144-s001.zip › Supplemental/chitosan_1H_05.txt]

# File created = Wednesday, December 2, 2020 9:40:40 AM CST
# Data set = characterization  5  1  /home/nfitzkee/data/20201202_priddy_1Ds/data/priddy/nmr
# Spectral Region:
# LEFT = 12.711079597473145 ppm. RIGHT = -3.3110899580975506 ppm.
#
# SIZE = 32768 ( = number of points)
#
# In the following ordering is from the 'left' to the 'right' limits!
# Lines beginning with '#' must be considered as comment lines.
#
-137.67578125
-163.138671875
-185.98046875
-231.53125
-298.892578125
-352.16796875
-350.05859375
-289.798828125
-207.828125
-140.21875
-98.783203125
-75.751953125
-58.896484375
-44.05859375
-24.240234375
14.037109375
75.830078125
142.640625
188.15625
208.921875
209.890625
193.875
170.34765625
154.763671875
157.2421875
165.046875
159.765625
155.44140625
171.53515625
184.927734375
159.205078125
91.748046875
17.126953125
-25.115234375
-22.177734375
15.275390625
65.7109375
105.044921875
114.115234375
90.27734375
52.1875
21.205078125
4.830078125
3.376953125
7.4453125
-4.576171875
-33.80078125
-54.123046875
-46.4140625
-13.787109375
31.146484375
83.46484375
138.33984375
182.509765625
215.896484375
245.197265625
267.603515625
285.193359375
308.123046875
340.634765625
372.8125
384.4921875
366.591796875
313.11328125
213.537109375
77.2421875
-64.451171875
-176.931640625
-241.099609375
-269.421875
-291.455078125
-317.30859375
-338.181640625
-347.537109375
-339.70703125
-316.677734375
-295.9140625
-289.986328125
-288.3984375
-277.38671875
-256.716796875
-226.765625
-184.92578125
-140.87890625
-112.201171875
-104.71484375
-108.35546875
-101.72265625
-71.55859375
-29.73046875
6.9140625
31.599609375
47.724609375
76.1953125
129.87109375
193.19140625
237.2734375
254.71875
268.685546875
297.4140625
330.765625
355.943359375
375.365234375
395.107421875
419.859375
450.62890625
480.349609375
489.61328125
465.18359375
414.033203125
354.41015625
312.32421875
308.91796875
339.9765625
372.744140625
378.982421875
366.1640625
359.251953125
371.05859375
390.314453125
403.63671875
420.3203125
443.013671875
454.61328125
438.31640625
388.994140625
313.173828125
228.583984375
155.611328125
103.650390625
83.81640625
110.68359375
180.03125
261.646484375
337.91796875
418.9453125
498.853515625
543.8671875
524.13671875
438.302734375
323.787109375
221.890625
144.056640625
92.68359375
65.044921875
46.63671875
28.595703125
15.48046875
16.072265625
35.267578125
69.806640625
112.564453125
157.80859375
187.984375
174.537109375
112.548828125
25.82421875
-61.779296875
-138.447265625
-196.43359375
-237.162109375
-270.068359375
-292.5
-305.919921875
-333.21875
-382.7265625
-435.873046875
-475.134765625
-488.650390625
-464.943359375
-410.68359375
-342.740234375
-267.7734375
-191.158203125
-125.126953125
-77.701171875
-55.029296875
-66.10546875
-102.8125
-145.626953125
-195.0390625
-256.087890625
-312.31640625
-339.951171875
-336.76953125
-318.10546875
-292.041015625
-258.052734375
-203.052734375
-111.220703125
-1.634765625
70.375
54.7890625
-41.958984375
-155.3515625
-226.986328125
-250.447265625
-247.5703125
-225.85546875
-177.541015625
-108.0859375
-33.62890625
35.984375
96.025390625
134.107421875
126.431640625
72.10546875
-4.578125
-90.392578125
-171.59375
-225.810546875
-242.599609375
-224.521484375
-181.515625
-136.59375
-111.568359375
-115.626953125
-147.234375
-192.80078125
-237.66015625
-272.548828125
-287.263671875
-278.744140625
-267.1171875
-270.232421875
-271.919921875
-256.044921875
-246.771484375
-281.6328125
-367.943359375
-475.3359375
-572.857421875
-655.69921875
-724.0859375
-771.7421875
-787.4375
-763.181640625
-702.552734375
-612.197265625
-502.365234375
-382.45703125
-256.8828125
-143.783203125
-76.947265625
-74.716796875
-127.828125
-212.75390625
-299.146484375
-362.896484375
-400.4375
-408.697265625
-383.98046875
-341.3828125
-313.470703125
-314.30859375
-320.15625
-309.62890625
-283.6171875
-248.49609375
-215.94140625
-198.484375
-199.482421875
-221.0546875
-249.0546875
-260.384765625
-256.791015625
-263.3671875
-294.052734375
-312.1484375
-269.54296875
-182.85546875
-106.53515625
-62.423828125
-42.607421875
-35.86328125
-41.27734375
-54.130859375
-67.94140625
-84.49609375
-110.50390625
-157.62890625
-224.255859375
-283.849609375
-306.798828125
-288.3984375
-255.4609375
-249.705078125
-280.796875
-308.373046875
-308.57421875
-302.5
-306.1171875
-316.8828125
-340.423828125
-393.25390625
-472.341796875
-539.53515625
-570.416015625
-572.6953125
-548.8671875
-486.94921875
-387.68359375
-279.69140625
-207.904296875
-194.521484375
-218.900390625
-245.748046875
-245.1640625
-198.939453125
-117.7578125
-25.61328125
73.30078125
174.8984375
251.7265625
286.939453125
285.970703125
253.3671875
197.673828125
142.544921875
115.3125
125.693359375
168.56640625
233.130859375
309.587890625
382.09375
415.126953125
386.412109375
321.267578125
265.48828125
235.537109375
221.37109375
214.267578125
203.423828125
181.4453125
150.537109375
116.787109375
75.5703125
10.22265625
-79.427734375
-172.67578125
-245.32421875
-275.361328125
-261.04296875
-229.09765625
-207.9375
-190.55078125
-150.626953125
-83.44921875
1.142578125
99.474609375
208.423828125
309.982421875
378.0078125
401.275390625
382.64453125
323.06640625
222.951171875
88.12109375
-57.296875
-187.42578125
-309.37109375
-437.625
-569.375
-693.177734375
-790.494140625
-833.923828125
-792.095703125
-661.75390625
-487.3515625
-328.4453125
-224.50390625
-183.72265625
-186.912109375
-203.009765625
-210.34375
-197.486328125
-169.939453125
-152.212890625
-156.43359375
-179.53515625
-214.966796875
-238.708984375
-230.060546875
-200.58984375
-180.55859375
-173.20703125
-148.6875
-91.419921875
-10.92578125
85.822265625
195.658203125
307.0078125
416.2578125
516.80078125
584.90625
601.390625
577.396484375
530.802734375
457.16015625
358.19140625
252.734375
167.5625
123.375
114.669921875
122.0859375
137.435546875
150.431640625
138.626953125
82.607421875
-6.515625
-84.583984375
-112.0234375
-84.880859375
-31.974609375
19.4921875
67.240234375
116.427734375
160.314453125
180.197265625
147.365234375
52.83203125
-58.693359375
-119.90625
-101.404296875
-26.740234375
48.46875
91.955078125
120.5
155.6484375
187.791015625
198.943359375
192.51953125
178.263671875
149.0703125
94.11328125
19.587890625
-49.50390625
-79.916015625
-61.466796875
-18.4765625
20.373046875
55.03125
118.138671875
226.5546875
354.31640625
481.7265625
601.279296875
682.578125
693.740234375
632.36328125
530.37109375
442.28125
402.873046875
397.52734375
398.859375
400.677734375
395.09765625
365.81640625
314.421875
268.62109375
254.765625
269.19921875
283.779296875
277.216796875
251.099609375
217.361328125
188.080078125
158.607421875
99.091796875
0.248046875
-116.125
-236.2109375
-355.193359375
-460.4765625
-548.77734375
-641.517578125
-750.20703125
-849.423828125
-916.6328125
-951.5390625
-952.26171875
-921.287109375
-867.28125
-796.03515625
-728.748046875
-701.349609375
-711.55859375
-711.677734375
-670.580078125
-610.65625
-578.796875
-586.236328125
-598.80078125
-584.32421875
-542.8828125
-493.83984375
-446.375
-386.05859375
-296.822265625
-187.4453125
-89.669921875
-34.755859375
-26.146484375
-43.822265625
-59.541015625
-45.1328125
3.87890625
60.01171875
96.572265625
103.615234375
75.04296875
8.078125
-76.28125
-147.388671875
-194.48046875
-220.642578125
-235.28515625
-240.91015625
-229.87890625
-206.80859375
-185.443359375
-167.4765625
-142.58203125
-104.197265625
-63.59765625
-40.6328125
-44.705078125
-62.703125
-69.185546875
-53.521484375
-23.689453125
7.166015625
38.013671875
73.45703125
108.80859375
130.875
129.703125
114.583984375
93.28125
63.85546875
26.2734375
-19.505859375
-69.904296875
-116.82421875
-164.400390625
-236.2578125
-334.58984375
-423.544921875
-468.220703125
-473.03515625
-475.845703125
-502.84375
-548.5390625
-592.216796875
-629.517578125
-684.302734375
-769.515625
-860.490234375
-915.765625
-907.013671875
-838.384765625
-747.587890625
-677.986328125
-647.771484375
-638.966796875
-604.9296875
-506.40625
-354.40625
-202.306640625
-112.689453125
-109.71875
-156.09375
-197.427734375
-212.427734375
-217.26953125
-224.724609375
-221.068359375
-201.474609375
-203.65234375
-262.814453125
-365.3515625
-467.2421875
-522.9375
-509.404296875
-441.423828125
-357.16796875
-291.94140625
-253.978515625
-229.81640625
-208.775390625
-163.4375
-57.55078125
95.060546875
250.45703125
376.912109375
448.51171875
445.849609375
362.681640625
214.033203125
45.166015625
-91.431640625
-157.201171875
-127.787109375
-3.125
190.17578125
400.064453125
565.513671875
639.005859375
603.958984375
477.01953125
300.080078125
125.3125
-19.98046875
-122.3203125
-159.205078125
-131.6171875
-75.681640625
-20.92578125
18.2421875
31.125
18.0859375
-20.296875
-85.96484375
-167.296875
-249.904296875
-325.16796875
-383.15234375
-427.87109375
-484.56640625
-563.708984375
-643.1640625
-691.865234375
-691.115234375
-642.44140625
-570.93359375
-509.48828125
-479.9453125
-496.412109375
-563.458984375
-671.45703125
-794.255859375
-894.439453125
-939.21875
-915.8515625
-830.4765625
-688.19921875
-500.77734375
-311.568359375
-166.5625
-65.74609375
23.46484375
124.044921875
219.47265625
271.5625
280.671875
279.880859375
281.724609375
267.05859375
216.90625
143.82421875
74.859375
16.625
-45.525390625
-126.513671875
-226.357421875
-324.359375
-392.59375
-419.009765625
-419.748046875
-426.78125
-453.70703125
-476.857421875
-472.62109375
-445.341796875
-406.71484375
-364.458984375
-322.619140625
-293.056640625
-287.7421875
-286.9609375
-248.03125
-140.669921875
27.70703125
201.40625
319.46484375
363.333984375
364.7421875
378.4921875
426.78125
482.865234375
500.94140625
447.7421875
335.515625
216.390625
114.466796875
24.37109375
-39.259765625
-53.46484375
-15.982421875
53.80078125
116.3671875
130.689453125
84.12890625
-0.576171875
-78.873046875
-112.66015625
-89.005859375
-6.154296875
131.009765625
279.78125
375.7890625
401.07421875
383.86328125
344.625
286.890625
211.55859375
127.18359375
57.634765625
27.556640625
37.314453125
66.484375
90.57421875
98.578125
95.736328125
74.69140625
20.029296875
-69.837890625
-186.517578125
-317.595703125
-446.716796875
-564.8125
-671.279296875
-753.244140625
-782.67578125
-741.15234375
-644.814453125
-533.244140625
-444.1015625
-403.673828125
-429.125
-512.349609375
-610.259765625
-674.525390625
-668.251953125
-597.408203125
-527.0859375
-514.0390625
-550.75
-587.912109375
-588.806640625
-556.455078125
-505.248046875
-433.302734375
-345.4609375
-262.322265625
-201.666015625
-178.626953125
-192.341796875
-213.59765625
-211.12890625
-177.916015625
-129.919921875
-88.892578125
-55.49609375
-23.421875
-0.7578125
12.552734375
20.05859375
7.51953125
-50.80078125
-158.94140625
-285.71875
-387.705078125
-441.15234375
-459.177734375
-469.20703125
-474.9375
-452.955078125
-396.150390625
-322.48046875
-239.056640625
-150.359375
-66.626953125
0.19140625
37.439453125
48.501953125
55.625
73.912109375
100.994140625
117.392578125
92.515625
18.23828125
-78.376953125
-178.142578125
-288.064453125
-403.20703125
-496.482421875
-539.322265625
-508.58984375
-401.955078125
-254.072265625
-128.46484375
-76.564453125
-93.35546875
-129.533203125
-156.3515625
-186.611328125
-232.271484375
-277.396484375
-302.31640625
-309.759765625
-332.255859375
-402.36328125
-492.966796875
-533.392578125
-507.953125
-478.71484375
-499.42578125
-560.375
-628.4921875
-693.78515625
-756.3359375
-798.880859375
-789.673828125
-715.0703125
-595.255859375
-446.732421875
-273.791015625
-101.01953125
37.486328125
127.021484375
162.65625
144.978515625
95.083984375
47.37109375
16.470703125
1.193359375
14.517578125
63.86328125
134.61328125
211.455078125
285.69921875
345.390625
384.41015625
401.82421875
389.828125
334.65625
241.43359375
143.67578125
90.537109375
116.716796875
205.150390625
283.646484375
293.771484375
254.662109375
222.47265625
224.541015625
245.453125
247.404296875
214.88671875
171.640625
147.09765625
142.45703125
132.279296875
98.146484375
34.86328125
-46.93359375
-118.19921875
-174.99609375
-240.505859375
-324.646484375
-407.734375
-468.5234375
-509.130859375
-534.87890625
-552.203125
-567.939453125
-568.484375
-537.607421875
-482.873046875
-421.521484375
-367.001953125
-322.3359375
-266.34765625
-163.6171875
9.060546875
243.13671875
497.029296875
718.37109375
861.9765625
901.52734375
836.23046875
692.08203125
530.10546875
414.1953125
360.990234375
343.28515625
332.62109375
329.1796875
347.857421875
393.458984375
446.583984375
473.7265625
449.46484375
368.763671875
259.4921875
163.865234375
114.23046875
118.255859375
154.578125
210.046875
300.734375
417.146484375
506.8671875
538.8671875
515.025390625
438.47265625
330.74609375
234.7734375
171.095703125
125.349609375
77.251953125
25.818359375
-17.263671875
-56.359375
-100.4140625
-143.560546875
-184.3828125
-237.708984375
-315.84375
-413.208984375
-516.54296875
-621.5078125
-722.119140625
-782.466796875
-761.59765625
-655.9375
-500.431640625
-358.98046875
-281.1171875
-256.962890625
-236.912109375
-193.21484375
-160.896484375
-189.333984375
-273.453125
-360.626953125
-385.732421875
-300.482421875
-128.9765625
32.328125
116.94140625
140.841796875
139.3203125
125.58203125
98.021484375
45.962890625
-29.076171875
-97.876953125
-136.265625
-158.37109375
-203.298828125
-282.29296875
-347.98046875
-345.56640625
-269.513671875
-155.076171875
-48.87109375
7.201171875
-5.326171875
-73.560546875
-171.796875
-279.376953125
-381.234375
-459.66015625
-498.34765625
-497.666015625
-468.80859375
-425.783203125
-396.5546875
-409.060546875
-464.029296875
-545.234375
-631.08984375
-688.931640625
-684.625
-603.64453125
-459.12890625
-294.814453125
-175.611328125
-137.013671875
-150.12890625
-160.423828125
-165.01171875
-195.7734375
-249.986328125
-304.349609375
-342.97265625
-350.1875
-318.3046875
-250.3984375
-163.70703125
-87.3984375
-34.193359375
-9.681640625
-31.7265625
-109.451171875
-201.177734375
-233.361328125
-181.9140625
-95.0078125
-23.30078125
12.15234375
1.046875
-52.25390625
-130.033203125
-217.169921875
-311.611328125
-414.8046875
-511.783203125
-580.1640625
-617.318359375
-634.458984375
-639.685546875
-623.865234375
-561.173828125
-451.234375
-325.849609375
-211.65625
-116.49609375
-45.224609375
-11.283203125
-20.220703125
-54.35546875
-92.171875
-123.515625
-143.365234375
-142.900390625
-116.82421875
-79.1171875
-56.369140625
-68.337890625
-111.302734375
-152.076171875
-160.291015625
-147.3984375
-136.875
-142.21875
-178.498046875
-245.234375
-308.861328125
-329.29296875
-312.841796875
-300.267578125
-304.177734375
-298.748046875
-253.060546875
-175.685546875
-120.212890625
-126.01171875
-183.583984375
-246.74609375
-263.017578125
-218.814453125
-151.087890625
-104.228515625
-89.576171875
-87.28515625
-72.255859375
-46.296875
-27.349609375
-18.16015625
-20.787109375
-40.689453125
-71.8046875
-95.14453125
-95.693359375
-82.69921875
-69.611328125
-62.232421875
-56.90234375
-41.07421875
-16.396484375
1.884765625
-9.427734375
-78.990234375
-194.953125
-288.669921875
-300.95703125
-224.083984375
-87.849609375
73.66015625
231.1875
355.27734375
438.447265625
493.734375
517.912109375
496.001953125
439.583984375
383.673828125
365.408203125
395.84375
446.748046875
480.548828125
475.017578125
429.69140625
364.2109375
305.02734375
264.58984375
234.3125
196.98828125
149.484375
116.0703125
130.892578125
199.59375
292.072265625
351.630859375
331.4609375
250.546875
174.255859375
131.005859375
100.46484375
73.93359375
58.16015625
44.412109375
8.177734375
-66.361328125
-170.119140625
-295.294921875
-446.35546875
-597.4609375
-703.701171875
-755.53125
-762.357421875
-725.1484375
-655.935546875
-563.439453125
-445.5
-325.830078125
-239.2734375
-182.751953125
-120.751953125
-42.763671875
30.30078125
82.166015625
109.392578125
106.158203125
61.14453125
-19.216796875
-105.16015625
-172.146484375
-219.947265625
-251.8359375
-255.34375
-214.7578125
-128.744140625
-18.55859375
70.5
101.921875
72.20703125
0.06640625
-85.607421875
-163.466796875
-225.037109375
-267.232421875
-295.583984375
-318.556640625
-334.68359375
-333.0546875
-314.919921875
-292.615234375
-264.03515625
-209.37890625
-117.587890625
-24.43359375
31.486328125
58.41796875
69.423828125
74.6796875
87.083984375
94.2421875
68.740234375
-4.291015625
-126.935546875
-285.28515625
-456.14453125
-602.228515625
-673.787109375
-662.33203125
-611.091796875
-561.2890625
-530.130859375
-528.474609375
-546.759765625
-544.6328125
-511.638671875
-484.08984375
-489.173828125
-517.83203125
-535.181640625
-516.814453125
-459.939453125
-381.86328125
-307.35546875
-234.48828125
-142.552734375
-30.23046875
90.67578125
227.15234375
377.955078125
504.53125
577.736328125
616.33203125
642.60546875
652.201171875
642.900390625
631.1640625
622.86328125
599.912109375
548.98046875
472.208984375
392.732421875
342.712890625
329.5
326.697265625
308.724609375
277.4140625
243.84375
201.765625
126.568359375
12.796875
-108.0859375
-206.73828125
-281.138671875
-322.396484375
-308.806640625
-238.86328125
-134.60546875
-21.09765625
88.5234375
193.6015625
270.423828125
289.28515625
263.771484375
222.91015625
181.412109375
154.1484375
145.716796875
140.541015625
129.990234375
125.880859375
146.0
190.724609375
229.46875
246.642578125
265.126953125
286.29296875
282.814453125
239.048828125
155.896484375
60.763671875
7.51953125
19.517578125
76.154296875
154.185546875
233.201171875
303.58984375
379.51171875
481.3515625
610.330078125
733.255859375
807.3125
810.1640625
753.853515625
683.99609375
644.517578125
634.6015625
620.4453125
584.15625
518.435546875
407.51953125
259.19140625
102.787109375
-28.8671875
-104.890625
-117.720703125
-85.95703125
-27.21875
45.775390625
105.646484375
131.330078125
129.93359375
126.59765625
145.671875
173.69140625
168.412109375
110.0234375
15.40234375
-80.041015625
-142.984375
-161.6953125
-135.345703125
-57.90234375
55.24609375
155.849609375
213.5234375
239.919921875
251.0625
261.373046875
295.27734375
357.92578125
429.611328125
493.7109375
533.05078125
529.439453125
473.0390625
385.43359375
317.30078125
297.02734375
307.943359375
330.087890625
373.84765625
451.73828125
548.5390625
630.865234375
661.51953125
624.40234375
552.78125
496.833984375
471.78515625
455.12890625
410.201171875
320.283203125
202.7421875
106.845703125
88.423828125
139.46484375
182.759765625
164.962890625
110.5390625
73.673828125
78.6796875
105.927734375
128.8671875
135.56640625
116.091796875
67.609375
-11.765625
-118.625
-217.421875
-281.466796875
-331.662109375
-396.478515625
-463.78515625
-508.8046875
-539.0390625
-561.759765625
-559.662109375
-511.4375
-406.712890625
-262.078125
-119.548828125
-15.42578125
39.5078125
51.955078125
36.744140625
27.89453125
67.28515625
155.798828125
260.17578125
360.86328125
457.671875
544.76953125
609.818359375
651.21484375
662.849609375
626.421875
533.876953125
418.6953125
342.47265625
337.935546875
399.341796875
503.96875
622.779296875
721.701171875
754.93359375
702.119140625
606.248046875
528.8125
494.623046875
477.08984375
441.416015625
395.626953125
369.462890625
371.50390625
388.189453125
401.962890625
391.982421875
342.57421875
252.27734375
139.599609375
30.625
-67.458984375
-167.466796875
-280.556640625
-394.14453125
-469.46875
-472.8671875
-401.9453125
-286.427734375
-163.029296875
-53.86328125
18.453125
41.134765625
29.7109375
-2.919921875
-61.787109375
-144.125
-229.517578125
-302.15625
-359.533203125
-404.875
-444.544921875
-472.73046875
-466.490234375
-412.09375
-328.79296875
-242.55078125
-154.806640625
-63.076171875
12.845703125
46.515625
39.31640625
23.60546875
16.40234375
0.876953125
-39.638671875
-101.26171875
-166.671875
-220.0859375
-258.97265625
-292.88671875
-317.92578125
-303.806640625
-231.537109375
-121.521484375
-22.93359375
17.599609375
-21.48828125
-133.083984375
-288.7421875
-472.69140625
-677.30859375
-853.18359375
-946.76953125
-971.509765625
-978.328125
-996.671875
-1018.162109375
-1005.109375
-922.8359375
-774.73828125
-601.88671875
-442.99609375
-316.384765625
-226.013671875
-163.384765625
-111.837890625
-56.833984375
-4.568359375
21.708984375
12.8046875
4.279296875
56.822265625
185.357421875
342.4375
454.892578125
475.921875
435.580078125
390.044921875
343.642578125
277.388671875
194.125
104.095703125
10.609375
-70.947265625
-119.5703125
-135.9453125
-132.400390625
-123.91796875
-116.240234375
-97.328125
-53.00390625
20.689453125
122.779296875
245.890625
372.2734375
471.080078125
517.638671875
504.447265625
437.12890625
325.263671875
191.212890625
85.017578125
54.39453125
111.892578125
217.37109375
314.140625
380.212890625
417.9609375
426.92578125
410.427734375
387.154296875
372.236328125
360.6953125
343.275390625
317.986328125
281.8046875
235.17578125
182.9375
120.6953125
37.8671875
-61.888671875
-157.15625
-220.8828125
-250.9921875
-269.2109375
-277.55078125
-278.712890625
-300.53515625
-346.2265625
-381.685546875
-363.150390625
-261.8125
-91.40234375
94.92578125
230.142578125
275.474609375
256.587890625
235.423828125
259.3359375
331.9453125
421.7578125
484.32421875
503.263671875
507.248046875
521.88671875
548.0859375
573.919921875
586.47265625
570.96875
520.48828125
438.134765625
319.337890625
155.927734375
-30.671875
-185.455078125
-268.28125
-283.3515625
-262.296875
-247.330078125
-265.94140625
-307.0234375
-351.32421875
-398.515625
-443.19921875
-464.638671875
-448.361328125
-399.755859375
-339.486328125
-276.236328125
-183.556640625
-30.498046875
164.4453125
339.60546875
440.140625
456.41796875
424.435546875
366.87890625
271.5234375
135.37109375
-14.125
-148.615234375
-257.11328125
-336.62109375
-386.7890625
-413.892578125
-441.021484375
-480.705078125
-515.09375
-525.494140625
-497.70703125
-416.7421875
-295.0234375
-187.51171875
-134.8984375
-117.52734375
-94.96484375
-54.056640625
7.068359375
108.2734375
254.998046875
414.5859375
561.1875
693.650390625
787.216796875
795.244140625
703.826171875
539.66015625
357.98828125
220.544921875
162.068359375
167.4453125
182.67578125
177.841796875
170.361328125
184.3671875
214.794921875
249.447265625
290.078125
346.818359375
426.17578125
505.0625
540.435546875
518.3046875
466.5234375
414.537109375
364.45703125
312.2109375
265.31640625
216.19921875
154.984375
97.46875
69.845703125
83.736328125
119.126953125
137.322265625
115.8125
54.708984375
-30.2890625
-120.1875
-203.291015625
-265.728515625
-296.16796875
-281.326171875
-225.822265625
-155.865234375
-90.5546875
-39.4609375
-3.591796875
7.07421875
-9.484375
-18.96875
6.32421875
47.271484375
70.59375
72.85546875
82.314453125
123.318359375
179.955078125
217.841796875
218.162109375
178.837890625
108.94140625
13.26171875
-116.234375
-268.87109375
-407.103515625
-506.26171875
-568.193359375
-603.86328125
-622.455078125
-637.384765625
-655.517578125
-659.349609375
-625.947265625
-543.28515625
-407.814453125
-238.1171875
-72.728515625
58.6171875
140.283203125
167.177734375
157.021484375
142.392578125
138.119140625
134.017578125
128.98046875
133.951171875
144.396484375
142.84765625
125.638671875
107.13671875
113.677734375
169.18359375
271.431640625
390.60546875
504.765625
605.6875
671.630859375
676.361328125
606.1640625
483.6796875
381.326171875
361.216796875
415.85546875
489.69921875
541.408203125
571.376953125
576.16015625
540.244140625
476.2421875
408.15625
329.94140625
221.515625
85.708984375
-57.310546875
-191.013671875
-289.423828125
-342.44921875
-372.83203125
-383.943359375
-350.509765625
-262.9375
-153.84375
-63.21875
-0.0625
55.111328125
113.873046875
169.583984375
211.232421875
230.798828125
226.919921875
200.37890625
161.595703125
114.01953125
44.453125
-37.529296875
-101.443359375
-123.416015625
-100.9765625
-51.34375
12.255859375
69.787109375
89.67578125
62.08984375
0.41796875
-79.376953125
-147.486328125
-167.0
-131.451171875
-66.888671875
-2.61328125
43.431640625
69.32421875
77.61328125
67.9296875
55.3203125
59.1328125
71.5390625
61.060546875
13.232421875
-36.48046875
-46.44140625
-31.607421875
-39.728515625
-89.9453125
-161.048828125
-222.78515625
-256.833984375
-251.49609375
-220.478515625
-208.373046875
-237.998046875
-284.046875
-297.162109375
-250.583984375
-178.6796875
-128.23828125
-96.328125
-57.599609375
-9.140625
20.626953125
18.2265625
21.4296875
68.458984375
149.75
217.078125
230.64453125
195.318359375
152.291015625
142.802734375
182.3046875
254.001953125
324.0546875
365.61328125
363.671875
318.40625
247.333984375
179.375
142.34765625
133.736328125
108.30078125
21.791015625
-109.685546875
-232.298828125
-313.0703125
-353.306640625
-369.498046875
-370.3046875
-355.162109375
-333.796875
-337.677734375
-371.505859375
-387.173828125
-351.521484375
-289.134765625
-250.173828125
-274.115234375
-366.111328125
-484.3984375
-571.5703125
-606.7265625
-600.158203125
-562.564453125
-500.42578125
-415.771484375
-306.15625
-180.107421875
-58.98046875
41.244140625
109.2578125
149.23828125
183.939453125
216.56640625
228.478515625
212.16015625
170.896484375
110.033203125
41.091796875
-5.61328125
4.62109375
62.923828125
125.888671875
144.603515625
95.91015625
12.125
-52.884765625
-67.7890625
-36.240234375
0.21484375
-2.05078125
-36.126953125
-47.404296875
7.453125
122.85546875
248.509765625
332.349609375
358.240234375
335.80859375
278.138671875
197.546875
113.9609375
37.890625
-38.703125
-125.1875
-220.775390625
-328.64453125
-463.080078125
-608.283203125
-712.240234375
-745.16796875
-723.2109375
-678.560546875
-628.857421875
-584.53515625
-554.177734375
-538.900390625
-525.59765625
-498.5234375
-479.38671875
-484.373046875
-483.23046875
-446.427734375
-378.7109375
-298.80078125
-212.9765625
-124.060546875
-40.466796875
34.802734375
99.826171875
145.087890625
157.845703125
127.384765625
76.875
48.380859375
56.552734375
86.87890625
115.361328125
130.171875
120.646484375
77.951171875
4.376953125
-91.84765625
-195.818359375
-291.279296875
-368.396484375
-431.14453125
-488.57421875
-536.619140625
-568.359375
-583.4296875
-583.80859375
-569.90625
-541.650390625
-509.623046875
-494.427734375
-499.958984375
-504.69921875
-494.1796875
-462.61328125
-406.654296875
-342.181640625
-292.6328125
-259.560546875
-233.044921875
-207.662109375
-171.978515625
-110.365234375
-22.8984375
60.0546875
98.19921875
78.533203125
31.01171875
-4.17578125
-23.70703125
-47.87890625
-82.025390625
-106.033203125
-93.21484375
-48.978515625
-13.205078125
-11.79296875
-36.662109375
-77.794921875
-124.65234375
-142.583984375
-104.86328125
-24.783203125
78.369140625
196.427734375
312.587890625
400.59375
431.77734375
410.435546875
373.8828125
332.658203125
273.908203125
197.80078125
113.37109375
32.27734375
-24.634765625
-36.3359375
-9.44921875
32.529296875
80.119140625
138.466796875
219.005859375
328.978515625
460.90234375
579.734375
643.669921875
645.388671875
592.451171875
482.84375
324.431640625
154.201171875
9.43359375
-104.568359375
-198.16796875
-271.619140625
-308.701171875
-304.8125
-258.095703125
-156.939453125
-23.212890625
90.802734375
152.458984375
150.32421875
85.3359375
2.69140625
-37.1484375
-25.48046875
4.66015625
9.126953125
-38.3984375
-119.431640625
-196.05078125
-251.61328125
-295.115234375
-326.8671875
-325.013671875
-277.072265625
-193.42578125
-94.404296875
-10.455078125
30.927734375
32.28125
7.158203125
-40.892578125
-107.0234375
-178.3515625
-248.0859375
-318.939453125
-390.01953125
-443.34375
-450.720703125
-413.578125
-376.947265625
-374.45703125
-379.27734375
-342.748046875
-254.20703125
-132.923828125
-1.498046875
106.779296875
153.25390625
131.505859375
85.423828125
60.318359375
67.431640625
86.6328125
97.75390625
104.009765625
109.69140625
120.337890625
156.525390625
229.228515625
324.57421875
407.7734375
451.8203125
452.720703125
413.751953125
341.00390625
256.978515625
203.681640625
192.4609375
173.302734375
93.994140625
-34.673828125
-171.03125
-287.978515625
-361.474609375
-362.23046875
-290.140625
-190.16796875
-125.90234375
-137.595703125
-211.64453125
-311.072265625
-419.083984375
-528.654296875
-611.994140625
-643.6953125
-626.3828125
-579.478515625
-527.916015625
-481.46484375
-437.240234375
-398.25390625
-364.568359375
-337.9921875
-333.376953125
-356.97265625
-410.681640625
-495.22265625
-593.109375
-672.341796875
-700.9609375
-661.34375
-562.64453125
-447.748046875
-352.9921875
-275.892578125
-211.673828125
-164.146484375
-108.05078125
-16.275390625
104.556640625
241.443359375
377.1953125
477.939453125
520.736328125
519.9765625
515.15625
540.767578125
603.3203125
677.279296875
712.013671875
659.2734375
516.435546875
331.240234375
162.755859375
43.255859375
-42.25
-120.09375
-189.73046875
-229.158203125
-218.80859375
-152.978515625
-39.326171875
92.50390625
207.79296875
295.1171875
360.69921875
403.392578125
418.2578125
410.5703125
378.30859375
297.181640625
156.912109375
4.962890625
-85.732421875
-86.2734375
-20.11328125
74.55078125
156.97265625
190.28515625
171.1875
133.080078125
107.1953125
100.060546875
92.494140625
45.396484375
-64.615234375
-208.21875
-328.6484375
-392.052734375
-408.96875
-416.091796875
-440.1171875
-489.251953125
-559.654296875
-636.28125
-701.9375
-743.193359375
-751.00390625
-736.353515625
-719.1484375
-699.328125
-670.73046875
-635.71875
-613.337890625
-623.37109375
-649.87890625
-662.0703125
-645.572265625
-593.181640625
-502.0234375
-394.814453125
-306.931640625
-253.93359375
-223.59375
-189.12890625
-117.947265625
1.220703125
145.068359375
292.3203125
432.736328125
546.0
609.294921875
629.779296875
641.609375
643.865234375
608.923828125
545.25
485.763671875
435.611328125
369.93359375
274.27734375
160.08984375
55.076171875
-9.849609375
-10.939453125
49.10546875
131.943359375
191.779296875
203.396484375
168.49609375
113.322265625
59.623046875
-3.458984375
-97.318359375
-223.953125
-356.3046875
-450.236328125
-477.1484375
-438.912109375
-353.59765625
-238.701171875
-112.9921875
12.80859375
141.552734375
274.869140625
394.587890625
466.55078125
468.431640625
411.34765625
329.123046875
243.83984375
165.140625
92.6171875
13.818359375
-86.8125
-215.5703125
-347.892578125
-446.7421875
-495.71875
-493.544921875
-450.498046875
-393.37890625
-347.40625
-313.01953125
-275.341796875
-237.373046875
-211.708984375
-192.666015625
-164.216796875
-119.796875
-63.28125
7.78125
91.154296875
164.60546875
212.5390625
257.830078125
324.986328125
393.744140625
427.42578125
414.71875
374.21875
336.748046875
329.498046875
339.93359375
327.978515625
291.73828125
257.734375
217.306640625
132.65625
0.3671875
-133.1484375
-217.279296875
-237.326171875
-200.587890625
-130.025390625
-70.71484375
-48.03515625
-46.796875
-44.41015625
-33.0078125
-14.96484375
5.892578125
28.650390625
55.0546875
88.490234375
134.720703125
190.7890625
244.734375
290.146484375
335.138671875
388.49609375
429.310546875
428.69921875
384.21875
303.42578125
194.060546875
75.89453125
-23.9609375
-85.287109375
-110.005859375
-113.017578125
-94.384765625
-47.03125
13.580078125
73.306640625
139.115234375
204.712890625
251.765625
278.87109375
289.2109375
286.66796875
294.576171875
339.92578125
417.3984375
484.376953125
510.177734375
498.890625
457.29296875
378.521484375
264.146484375
132.515625
26.119140625
-7.048828125
31.998046875
98.66796875
158.734375
214.83203125
284.966796875
370.06640625
446.337890625
486.7578125
468.13671875
383.376953125
271.779296875
185.140625
125.123046875
71.896484375
33.8359375
25.369140625
42.935546875
81.53125
126.33203125
129.142578125
42.28515625
-112.275390625
-251.90625
-317.802734375
-305.22265625
-234.9921875
-138.083984375
-49.802734375
0.216796875
-0.064453125
-44.70703125
-116.896484375
-194.94140625
-254.421875
-271.052734375
-234.4921875
-144.5546875
-16.6484375
114.259765625
221.521484375
298.69140625
347.99609375
378.4140625
399.3046875
417.23046875
430.0078125
424.107421875
405.091796875
383.125
338.947265625
257.62109375
155.203125
65.0234375
3.287109375
-44.37890625
-94.228515625
-146.755859375
-200.130859375
-258.580078125
-331.60546875
-409.119140625
-462.470703125
-491.224609375
-520.2421875
-560.67578125
-588.990234375
-569.265625
-491.69140625
-377.53125
-262.23828125
-181.767578125
-153.703125
-168.3515625
-208.19921875
-260.666015625
-314.236328125
-355.71875
-371.5625
-354.943359375
-309.669921875
-251.34375
-197.392578125
-149.126953125
-85.7578125
-1.849609375
74.8203125
112.251953125
101.595703125
60.380859375
7.705078125
-62.71875
-164.70703125
-286.33203125
-398.794921875
-486.087890625
-565.591796875
-665.318359375
-761.8359375
-792.7734375
-730.53515625
-605.248046875
-465.46484375
-347.2734375
-263.607421875
-200.5859375
-143.515625
-92.83203125
-56.232421875
-48.66796875
-68.9296875
-92.728515625
-99.302734375
-80.14453125
-46.5625
-15.689453125
6.390625
12.84375
6.056640625
7.724609375
24.927734375
31.7578125
-10.2890625
-109.892578125
-225.123046875
-298.236328125
-315.677734375
-310.658203125
-317.884765625
-346.669921875
-382.716796875
-407.267578125
-414.384765625
-393.060546875
-330.7421875
-264.0
-253.3125
-308.51953125
-379.078125
-410.978515625
-406.158203125
-398.57421875
-391.37890625
-354.4375
-280.966796875
-194.615234375
-122.994140625
-94.16015625
-124.955078125
-212.388671875
-328.6796875
-437.037109375
-505.427734375
-506.4140625
-438.041015625
-324.7734375
-202.447265625
-110.3203125
-69.89453125
-73.599609375
-98.806640625
-112.69921875
-80.955078125
4.98046875
110.203125
178.671875
173.638671875
93.42578125
-22.01171875
-118.5078125
-167.81640625
-158.533203125
-84.513671875
29.529296875
121.990234375
142.400390625
83.3046875
-40.623046875
-193.087890625
-302.5859375
-316.6953125
-253.150390625
-172.791015625
-116.484375
-94.271484375
-105.05078125
-131.8828125
-168.5625
-229.513671875
-323.8671875
-437.3984375
-535.654296875
-600.548828125
-644.470703125
-674.990234375
-690.951171875
-696.123046875
-690.107421875
-672.296875
-644.521484375
-616.25
-592.982421875
-573.646484375
-546.02734375
-490.5234375
-414.19921875
-333.689453125
-253.052734375
-176.123046875
-101.603515625
-32.755859375
9.1171875
12.947265625
-4.3203125
-13.982421875
5.634765625
69.880859375
173.408203125
276.220703125
329.595703125
326.029296875
296.384765625
259.001953125
218.328125
185.5234375
166.380859375
148.8828125
123.443359375
82.111328125
24.779296875
-29.619140625
-61.615234375
-61.126953125
-32.361328125
14.908203125
63.64453125
80.4140625
55.373046875
13.0625
-24.2421875
-45.4609375
-57.77734375
-79.255859375
-123.96484375
-194.115234375
-279.830078125
-357.173828125
-398.45703125
-400.859375
-374.671875
-320.177734375
-243.083984375
-166.748046875
-127.0234375
-141.953125
-178.25
-198.48046875
-206.77734375
-228.51171875
-286.169921875
-368.642578125
-429.95703125
-450.69140625
-457.708984375
-473.041015625
-485.630859375
-478.09375
-452.79296875
-427.859375
-414.568359375
-411.38671875
-417.958984375
-427.009765625
-427.91015625
-417.962890625
-408.3515625
-416.404296875
-447.84375
-499.376953125
-574.6015625
-663.1875
-732.314453125
-772.330078125
-788.275390625
-779.1875
-756.24609375
-743.453125
-759.599609375
-803.935546875
-848.439453125
-849.017578125
-780.7734375
-661.978515625
-525.576171875
-391.60546875
-281.55078125
-212.884765625
-177.986328125
-150.7734375
-109.9140625
-56.626953125
-15.265625
-6.115234375
-25.5390625
-70.603515625
-135.931640625
-176.380859375
-142.6171875
-38.7734375
106.39453125
271.53515625
430.044921875
551.744140625
610.56640625
589.5859375
504.8203125
406.974609375
330.13671875
263.6484375
184.453125
95.09765625
17.53515625
-19.10546875
-6.23828125
49.04296875
140.837890625
250.28515625
347.517578125
405.8203125
402.494140625
330.265625
220.494140625
124.228515625
70.978515625
59.93359375
86.5078125
151.10546875
247.076171875
353.330078125
448.28125
522.94140625
577.5234375
617.119140625
639.12109375
630.96875
578.83984375
476.6875
353.279296875
256.333984375
205.423828125
187.767578125
173.4609375
132.841796875
58.0625
-34.93359375
-118.69921875
-182.890625
-244.43359375
-308.853515625
-361.154296875
-385.1796875
-364.583984375
-307.998046875
-253.50390625
-228.19921875
-240.9296875
-284.689453125
-327.359375
-323.732421875
-251.29296875
-128.130859375
-4.994140625
62.388671875
53.267578125
-19.091796875
-125.96875
-215.5390625
-238.4921875
-200.30078125
-151.53125
-127.59765625
-115.18359375
-80.16015625
-0.265625
140.55859375
344.353515625
565.169921875
720.462890625
762.947265625
703.4765625
570.052734375
407.423828125
267.66015625
166.92578125
87.6484375
10.701171875
-75.798828125
-176.62890625
-276.94140625
-351.291015625
-390.8203125
-403.37109375
-405.001953125
-411.25390625
-436.7734375
-498.625
-584.87109375
-650.515625
-659.775390625
-615.818359375
-555.37890625
-515.005859375
-510.775390625
-539.263671875
-578.359375
-606.98828125
-622.060546875
-626.060546875
-621.11328125
-611.7890625
-603.140625
-583.55859375
-536.8359375
-458.55078125
-341.693359375
-193.34765625
-53.529296875
49.57421875
124.84375
177.658203125
202.146484375
211.7421875
224.65234375
245.513671875
273.640625
296.294921875
312.81640625
356.158203125
430.921875
487.791015625
497.205078125
477.380859375
454.384765625
454.197265625
496.779296875
569.0390625
630.015625
646.90625
631.341796875
614.6328125
599.716796875
556.3359375
456.38671875
310.162109375
153.25390625
15.966796875
-90.27734375
-172.404296875
-228.81640625
-257.267578125
-282.482421875
-326.267578125
-378.630859375
-409.0078125
-386.115234375
-303.783203125
-184.869140625
-57.552734375
61.400390625
161.68359375
227.060546875
249.1796875
234.125
200.0234375
169.767578125
140.16015625
83.580078125
-6.0703125
-104.921875
-189.0703125
-258.931640625
-324.125
-372.931640625
-374.099609375
-314.48828125
-225.93359375
-157.78515625
-136.439453125
-159.80859375
-210.529296875
-264.478515625
-309.568359375
-345.23828125
-368.796875
-388.369140625
-412.939453125
-438.521484375
-453.9609375
-438.5703125
-371.89453125
-239.90625
-56.0859375
142.9765625
329.228515625
476.9921875
562.744140625
595.12109375
601.630859375
593.818359375
567.0703125
517.12109375
437.701171875
326.6640625
199.666015625
89.134765625
38.9453125
67.896484375
132.599609375
167.451171875
152.5546875
111.26171875
68.544921875
25.173828125
-37.3359375
-131.984375
-259.30078125
-402.015625
-521.466796875
-586.21875
-596.71484375
-575.90625
-547.91796875
-509.330078125
-434.60546875
-317.89453125
-197.296875
-127.83984375
-126.943359375
-182.818359375
-286.861328125
-418.55859375
-543.771484375
-636.396484375
-668.84375
-620.2109375
-505.953125
-372.375
-268.1015625
-204.0703125
-149.94921875
-81.744140625
-20.51953125
5.705078125
15.8125
49.58203125
121.244140625
210.787109375
288.1875
337.919921875
368.501953125
395.41796875
409.861328125
383.400390625
301.599609375
167.689453125
0.033203125
-158.39453125
-262.623046875
-299.1328125
-288.744140625
-265.921875
-252.302734375
-251.296875
-251.4921875
-241.646484375
-215.775390625
-170.171875
-117.544921875
-82.359375
-81.5859375
-110.33984375
-145.609375
-163.69921875
-166.02734375
-180.177734375
-229.044921875
-315.642578125
-423.736328125
-531.255859375
-624.912109375
-684.873046875
-688.337890625
-637.6171875
-547.646484375
-430.7109375
-302.85546875
-178.17578125
-80.517578125
-51.90234375
-103.27734375
-185.61328125
-249.43359375
-281.650390625
-269.576171875
-202.947265625
-116.224609375
-70.849609375
-98.580078125
-180.396484375
-271.822265625
-331.23046875
-322.234375
-223.015625
-50.205078125
142.33203125
293.79296875
367.625
356.94921875
279.52734375
178.96484375
104.212890625
75.27734375
77.216796875
84.6796875
74.61328125
43.201171875
0.5078125
-50.177734375
-102.498046875
-143.673828125
-152.775390625
-136.986328125
-144.40234375
-191.71484375
-235.216796875
-230.90625
-190.966796875
-141.689453125
-77.763671875
-2.61328125
50.083984375
71.689453125
91.42578125
121.587890625
154.9609375
188.646484375
216.06640625
230.8359375
236.845703125
251.228515625
287.75
343.205078125
400.2109375
418.125
363.4453125
255.3203125
140.9921875
47.525390625
-9.7578125
-12.515625
32.939453125
84.20703125
99.21875
101.994140625
161.919921875
289.13671875
433.10546875
557.693359375
655.138671875
716.72265625
738.05859375
747.4375
769.521484375
778.322265625
727.30078125
613.439453125
485.490234375
396.599609375
361.029296875
356.771484375
355.447265625
352.984375
360.68359375
383.484375
420.548828125
449.90625
436.10546875
378.20703125
303.791015625
225.4765625
154.00390625
130.841796875
181.548828125
267.8203125
321.857421875
306.7890625
235.470703125
140.45703125
46.35546875
-30.19921875
-74.904296875
-81.552734375
-65.2109375
-44.505859375
-8.328125
56.681640625
134.8671875
207.02734375
266.736328125
310.171875
342.189453125
368.640625
383.556640625
384.498046875
386.345703125
425.541015625
528.59765625
668.802734375
798.904296875
902.19140625
970.955078125
986.45703125
957.470703125
927.267578125
918.638671875
898.92578125
827.642578125
704.412109375
566.75390625
457.5625
398.357421875
381.103515625
378.478515625
367.169921875
330.189453125
260.958984375
172.587890625
69.982421875
-42.2734375
-134.0546875
-187.919921875
-220.400390625
-251.310546875
-278.498046875
-282.166015625
-258.7265625
-226.76953125
-195.09375
-161.642578125
-137.548828125
-144.962890625
-182.03125
-218.994140625
-241.642578125
-258.642578125
-263.80078125
-231.52734375
-153.892578125
-49.109375
66.5859375
182.275390625
283.33203125
366.150390625
429.41796875
471.255859375
501.294921875
526.41796875
540.22265625
538.5
524.0625
483.73046875
412.099609375
352.533203125
348.3203125
372.119140625
358.33984375
283.8125
166.9296875
26.3125
-121.37109375
-240.31640625
-298.58203125
-302.9453125
-262.998046875
-175.068359375
-60.220703125
40.837890625
100.384765625
113.5234375
100.0625
91.474609375
104.26171875
144.5859375
211.029296875
283.99609375
350.44921875
408.27734375
435.892578125
415.3359375
366.853515625
315.783203125
251.1640625
159.099609375
61.705078125
1.2109375
8.509765625
64.76953125
115.580078125
130.572265625
103.005859375
33.6015625
-49.08984375
-107.427734375
-147.03515625
-204.4453125
-297.310546875
-417.37890625
-552.0625
-685.5234375
-787.333984375
-828.919921875
-804.140625
-721.873046875
-602.595703125
-473.435546875
-335.96875
-170.05078125
22.298828125
210.8203125
373.484375
505.271484375
586.353515625
595.07421875
546.48828125
485.982421875
448.79296875
440.220703125
450.591796875
482.650390625
557.619140625
675.40234375
791.90625
850.59765625
826.83203125
745.470703125
652.494140625
582.15625
544.3515625
521.4765625
483.27734375
408.55859375
304.365234375
204.6796875
137.43359375
96.79296875
57.546875
12.4765625
-28.875
-66.73828125
-95.0390625
-91.65625
-61.40625
-49.12890625
-81.986328125
-143.37109375
-209.904296875
-272.36328125
-331.748046875
-388.091796875
-427.744140625
-434.603515625
-408.029296875
-362.4609375
-313.076171875
-262.427734375
-211.501953125
-166.359375
-126.58203125
-99.77734375
-98.787109375
-104.759765625
-87.7578125
-60.31640625
-58.408203125
-87.623046875
-125.44921875
-164.890625
-207.5703125
-235.93359375
-239.4296875
-233.435546875
-244.009765625
-280.37109375
-328.2734375
-352.150390625
-333.37890625
-301.919921875
-287.626953125
-283.939453125
-262.04296875
-204.80859375
-118.94140625
-34.451171875
10.3359375
15.67578125
9.224609375
-14.416015625
-74.833984375
-159.947265625
-235.8125
-279.16015625
-291.69140625
-292.91796875
-310.6171875
-372.529296875
-494.759765625
-681.11328125
-909.08984375
-1119.5234375
-1264.58203125
-1330.58984375
-1305.41796875
-1184.57421875
-994.236328125
-786.03125
-606.61328125
-467.396484375
-353.09765625
-253.734375
-169.037109375
-119.26953125
-129.814453125
-195.943359375
-286.849609375
-357.80078125
-376.5
-355.3515625
-333.05859375
-327.751953125
-330.333984375
-322.5390625
-296.248046875
-267.42578125
-262.556640625
-288.349609375
-324.78125
-358.515625
-397.5390625
-431.201171875
-418.103515625
-349.806640625
-277.2109375
-255.845703125
-294.12109375
-362.859375
-433.697265625
-489.76171875
-531.251953125
-579.341796875
-629.388671875
-643.1796875
-610.470703125
-560.453125
-523.1796875
-495.6796875
-449.05078125
-372.919921875
-295.205078125
-243.912109375
-218.880859375
-210.84765625
-221.7109375
-255.978515625
-301.0859375
-327.169921875
-304.275390625
-217.294921875
-86.53515625
33.708984375
89.380859375
59.953125
-31.712890625
-137.05859375
-206.353515625
-208.1640625
-146.015625
-58.69140625
9.873046875
53.15234375
86.16015625
100.7890625
85.60546875
69.029296875
89.7265625
128.94921875
128.9453125
74.091796875
11.947265625
-9.703125
6.6953125
37.349609375
84.064453125
167.404296875
289.197265625
431.064453125
574.369140625
691.791015625
758.203125
758.7578125
672.646484375
500.2109375
290.27734375
97.841796875
-40.109375
-96.111328125
-55.765625
67.447265625
214.85546875
311.470703125
330.349609375
303.697265625
282.50390625
296.0625
342.34765625
398.23046875
438.845703125
462.537109375
471.2421875
446.833984375
389.060546875
335.046875
314.375
324.953125
343.001953125
347.26953125
337.421875
326.353515625
316.96484375
301.544921875
273.52734375
241.47265625
209.75390625
162.82421875
84.869140625
-24.509765625
-132.478515625
-195.822265625
-210.9140625
-216.2578125
-234.619140625
-245.00390625
-212.822265625
-138.23828125
-51.849609375
20.859375
62.96875
75.173828125
71.794921875
54.599609375
25.98828125
2.935546875
-13.12890625
-34.0703125
-64.865234375
-109.0390625
-148.736328125
-142.28125
-84.19140625
-9.91015625
42.54296875
54.7109375
39.501953125
26.22265625
23.85546875
16.517578125
-2.896484375
-30.1171875
-60.7890625
-81.529296875
-75.306640625
-35.248046875
12.775390625
33.888671875
42.25390625
87.62109375
197.552734375
359.9609375
532.00390625
664.853515625
739.8359375
770.0
771.73828125
745.5546875
686.638671875
605.74609375
536.4921875
501.46875
491.306640625
486.552734375
480.080078125
479.208984375
481.8828125
466.033203125
410.6171875
312.931640625
189.640625
62.943359375
-64.822265625
-223.7265625
-435.181640625
-668.26953125
-869.58203125
-998.267578125
-1027.125
-948.05078125
-793.009765625
-625.453125
-488.220703125
-385.451171875
-314.47265625
-285.92578125
-299.91796875
-322.384765625
-314.75
-281.109375
-240.787109375
-202.140625
-172.84765625
-158.16015625
-166.705078125
-204.837890625
-270.146484375
-346.59375
-410.021484375
-449.732421875
-460.833984375
-443.513671875
-412.986328125
-375.56640625
-320.740234375
-233.462890625
-101.634765625
55.4453125
183.087890625
247.8359375
245.99609375
180.947265625
80.8828125
15.388671875
41.798828125
138.23828125
221.15625
223.421875
138.28515625
1.8828125
-139.103515625
-255.806640625
-354.728515625
-456.58984375
-554.203125
-618.083984375
-639.921875
-634.576171875
-605.265625
-547.216796875
-483.142578125
-455.060546875
-469.693359375
-482.37109375
-447.23046875
-368.783203125
-302.9609375
-296.1171875
-343.49609375
-412.51953125
-478.65625
-526.640625
-543.244140625
-543.056640625
-554.41015625
-574.265625
-571.0
-519.05859375
-425.740234375
-321.1171875
-220.005859375
-116.453125
-10.892578125
84.44140625
149.837890625
162.546875
131.048828125
86.048828125
41.693359375
-3.599609375
-55.857421875
-118.958984375
-186.5703125
-251.796875
-319.734375
-392.978515625
-454.017578125
-465.8671875
-416.015625
-333.388671875
-246.423828125
-148.109375
-31.697265625
62.353515625
90.4296875
47.83203125
-55.77734375
-214.05859375
-409.84375
-608.826171875
-775.955078125
-882.923828125
-920.05078125
-910.5703125
-885.03515625
-858.365234375
-828.064453125
-779.9453125
-710.033203125
-634.623046875
-559.958984375
-458.98046875
-325.103515625
-214.109375
-178.205078125
-212.56640625
-274.796875
-309.482421875
-302.00390625
-289.171875
-290.49609375
-290.94921875
-288.87890625
-286.462890625
-266.158203125
-221.9375
-168.23828125
-117.30078125
-67.404296875
-13.107421875
48.083984375
110.046875
155.69921875
179.740234375
206.494140625
252.78125
288.5546875
282.75390625
255.064453125
242.544921875
267.92578125
341.5
448.4453125
532.748046875
538.033203125
478.03125
420.53125
406.470703125
419.662109375
423.646484375
416.818359375
422.689453125
440.376953125
428.806640625
344.671875
198.470703125
48.234375
-62.40625
-134.986328125
-189.11328125
-236.67578125
-286.89453125
-357.951171875
-470.388671875
-613.7734375
-746.759765625
-830.986328125
-849.830078125
-790.64453125
-644.7265625
-434.966796875
-219.8671875
-50.19140625
66.078125
133.236328125
154.0390625
142.123046875
109.21875
61.716796875
10.775390625
-35.330078125
-82.681640625
-139.466796875
-210.810546875
-303.0625
-414.021484375
-527.2734375
-620.48828125
-669.5234375
-649.044921875
-556.916015625
-432.298828125
-320.19140625
-242.83984375
-195.99609375
-144.0078125
-48.1796875
77.208984375
167.4921875
168.26171875
73.595703125
-70.140625
-199.96875
-277.046875
-305.830078125
-317.796875
-328.326171875
-321.736328125
-277.5625
-205.822265625
-132.83984375
-74.275390625
-66.49609375
-150.431640625
-297.474609375
-421.6015625
-471.38671875
-459.318359375
-423.333984375
-386.994140625
-363.859375
-364.712890625
-367.4296875
-334.71875
-267.1015625
-195.919921875
-143.701171875
-112.40234375
-104.58203125
-134.322265625
-197.14453125
-259.443359375
-278.466796875
-230.5
-137.90625
-45.701171875
35.630859375
123.55859375
219.607421875
292.384765625
308.6953125
275.4375
231.7109375
223.49609375
270.337890625
337.36328125
369.283203125
349.1875
313.87890625
285.87890625
225.47265625
100.50390625
-66.0234375
-218.361328125
-314.458984375
-345.177734375
-317.498046875
-247.427734375
-158.4140625
-88.546875
-83.083984375
-141.087890625
-208.1640625
-230.375
-197.9609375
-148.1484375
-124.470703125
-140.212890625
-176.7265625
-206.30078125
-206.6640625
-161.02734375
-68.453125
51.32421875
171.5234375
262.349609375
287.478515625
216.92578125
63.14453125
-95.369140625
-187.794921875
-225.078125
-259.955078125
-305.474609375
-325.212890625
-293.7578125
-226.11328125
-141.54296875
-31.849609375
100.185546875
209.583984375
249.654296875
213.4375
118.501953125
-18.6171875
-166.4375
-273.12890625
-311.76171875
-306.89453125
-298.40234375
-292.455078125
-264.86328125
-205.134765625
-134.32421875
-80.205078125
-56.2109375
-61.490234375
-98.48828125
-161.927734375
-232.75390625
-282.169921875
-285.287109375
-249.041015625
-195.7578125
-129.7578125
-47.994140625
52.37109375
179.099609375
326.189453125
469.044921875
583.82421875
660.724609375
704.30859375
718.5703125
707.072265625
678.091796875
647.326171875
619.53515625
576.2890625
507.0234375
426.47265625
357.451171875
312.087890625
281.96875
246.904296875
218.560546875
230.552734375
277.91796875
312.22265625
312.744140625
307.611328125
314.333984375
311.94921875
274.859375
203.46875
128.26953125
84.71875
78.50390625
81.05078125
61.298828125
13.4609375
-45.08984375
-88.521484375
-101.314453125
-88.1953125
-66.056640625
-49.2890625
-38.15234375
-12.302734375
52.92578125
148.26171875
244.365234375
313.93359375
331.1640625
283.951171875
196.546875
125.328125
103.873046875
112.56640625
122.986328125
142.044921875
187.94921875
239.9296875
272.068359375
293.833984375
313.798828125
323.6953125
323.44921875
319.900390625
303.958984375
262.470703125
194.9609375
105.26171875
-5.634765625
-113.728515625
-176.74609375
-192.384765625
-202.216796875
-234.861328125
-268.318359375
-263.962890625
-224.130859375
-189.353515625
-194.58203125
-244.296875
-324.705078125
-420.41796875
-520.95703125
-610.54296875
-664.490234375
-658.640625
-585.095703125
-473.517578125
-374.205078125
-312.287109375
-277.732421875
-242.587890625
-199.4453125
-178.8125
-193.861328125
-228.287109375
-293.41015625
-406.591796875
-543.880859375
-663.921875
-746.921875
-800.78515625
-827.025390625
-803.44140625
-723.748046875
-604.7421875
-458.080078125
-291.685546875
-126.662109375
9.87109375
104.625
162.017578125
183.044921875
155.0546875
78.314453125
-18.58984375
-96.60546875
-137.37109375
-157.0703125
-175.04296875
-195.701171875
-214.662109375
-221.404296875
-209.58984375
-176.232421875
-116.076171875
-33.986328125
45.880859375
102.189453125
139.208984375
176.765625
211.384765625
210.66015625
159.177734375
79.662109375
9.484375
-27.232421875
-26.890625
7.369140625
69.94921875
135.50390625
165.21875
134.771484375
51.24609375
-52.4375
-141.986328125
-199.4375
-210.044921875
-154.03515625
-39.359375
90.53125
185.46484375
205.552734375
137.8515625
6.681640625
-153.98046875
-320.830078125
-455.3515625
-512.08984375
-494.435546875
-453.27734375
-431.39453125
-442.578125
-481.076171875
-529.443359375
-565.830078125
-570.02734375
-534.541015625
-478.90234375
-439.044921875
-435.681640625
-459.14453125
-483.169921875
-479.869140625
-439.29296875
-374.38671875
-292.330078125
-197.826171875
-103.625
-25.3828125
16.591796875
-3.94921875
-94.822265625
-219.9921875
-319.36328125
-359.435546875
-340.0703125
-276.83203125
-210.234375
-190.642578125
-229.833984375
-296.91015625
-357.666015625
-401.349609375
-422.81640625
-403.513671875
-340.30859375
-261.73046875
-204.828125
-196.41015625
-240.880859375
-311.09765625
-367.263671875
-397.466796875
-403.798828125
-371.767578125
-306.734375
-243.171875
-187.798828125
-118.90234375
-32.73828125
57.55859375
143.78515625
219.2265625
263.3046875
260.8359375
229.451171875
197.8671875
175.830078125
147.818359375
102.009765625
44.966796875
-23.59765625
-116.185546875
-237.412109375
-370.48828125
-484.4921875
-564.919921875
-624.13671875
-670.736328125
-698.46875
-703.517578125
-694.861328125
-685.814453125
-677.0390625
-665.44921875
-644.220703125
-593.4140625
-513.0078125
-438.546875
-406.24609375
-420.419921875
-464.224609375
-514.92578125
-538.990234375
-507.1640625
-414.107421875
-270.083984375
-84.92578125
114.048828125
272.830078125
368.34375
424.080078125
468.330078125
519.94140625
582.953125
622.931640625
591.919921875
489.580078125
349.8046875
202.1328125
75.265625
0.7890625
-13.5625
-4.775390625
-1.958984375
1.46875
-0.05859375
-18.6171875
-47.916015625
-85.853515625
-139.857421875
-217.146484375
-311.169921875
-389.708984375
-418.783203125
-409.142578125
-397.662109375
-387.9765625
-364.345703125
-338.765625
-347.4375
-402.453125
-474.177734375
-523.392578125
-530.4765625
-486.49609375
-392.01953125
-275.13671875
-177.37109375
-130.359375
-141.369140625
-184.158203125
-228.072265625
-251.2890625
-242.70703125
-213.556640625
-178.326171875
-142.359375
-108.8828125
-89.65234375
-94.384765625
-119.626953125
-153.25390625
-191.087890625
-234.546875
-260.26171875
-238.59375
-168.98828125
-81.064453125
-15.58984375
22.48828125
68.107421875
150.51171875
264.779296875
391.30859375
504.42578125
564.076171875
548.552734375
469.01953125
349.0625
214.36328125
88.064453125
-16.0625
-90.6484375
-126.54296875
-115.900390625
-62.865234375
20.474609375
106.74609375
163.18359375
179.3125
165.583984375
140.2578125
110.53515625
72.49609375
21.623046875
-51.017578125
-145.326171875
-224.81640625
-235.8125
-168.935546875
-77.564453125
-19.224609375
-0.376953125
1.845703125
-7.294921875
-44.72265625
-117.892578125
-204.025390625
-257.99609375
-233.640625
-115.708984375
58.466796875
217.93359375
308.685546875
314.625
241.84375
102.3515625
-64.34375
-200.060546875
-272.63671875
-284.8671875
-269.509765625
-258.12109375
-263.603515625
-286.009765625
-311.396484375
-327.033203125
-336.71484375
-347.2734375
-348.6015625
-330.771484375
-297.646484375
-250.720703125
-192.681640625
-127.478515625
-55.494140625
18.15234375
93.212890625
164.4140625
207.1640625
201.224609375
164.236328125
138.072265625
142.6640625
173.18359375
212.033203125
234.1015625
213.064453125
131.0
9.63671875
-102.794921875
-188.76953125
-264.642578125
-316.662109375
-290.970703125
-169.099609375
-1.423828125
143.91015625
233.4140625
270.482421875
273.6484375
255.33984375
227.541015625
211.42578125
214.15625
238.580078125
300.71484375
398.556640625
498.373046875
558.9140625
566.890625
531.8984375
462.3359375
356.626953125
218.12109375
66.763671875
-73.828125
-168.892578125
-190.1875
-162.408203125
-124.3984375
-91.50390625
-75.955078125
-85.841796875
-111.40625
-130.240234375
-126.447265625
-115.4609375
-137.255859375
-206.91015625
-297.671875
-373.296875
-409.45703125
-414.755859375
-427.052734375
-470.01953125
-531.28515625
-585.03515625
-614.255859375
-610.787109375
-581.751953125
-538.650390625
-480.837890625
-398.474609375
-285.724609375
-165.484375
-82.1640625
-53.767578125
-55.841796875
-66.1484375
-96.775390625
-160.28515625
-236.146484375
-287.6796875
-301.197265625
-287.76953125
-262.32421875
-234.130859375
-214.611328125
-214.94921875
-227.833984375
-238.26953125
-242.224609375
-244.94140625
-252.91796875
-259.7265625
-253.10546875
-250.388671875
-291.1640625
-380.46875
-482.951171875
-559.796875
-587.91015625
-565.578125
-518.810546875
-487.400390625
-492.876953125
-521.470703125
-538.2421875
-535.666015625
-535.0546875
-526.685546875
-471.517578125
-362.830078125
-218.87109375
-64.841796875
64.884765625
147.400390625
181.095703125
179.67578125
152.904296875
111.068359375
78.275390625
79.935546875
125.998046875
195.92578125
246.201171875
253.8046875
230.697265625
191.740234375
130.2421875
40.853515625
-57.51953125
-128.298828125
-140.845703125
-99.125
-30.07421875
51.36328125
151.787109375
268.892578125
367.3046875
415.939453125
428.51171875
437.775390625
455.482421875
464.916015625
432.31640625
329.833984375
173.517578125
33.59375
-32.16796875
-32.947265625
-4.607421875
30.18359375
60.435546875
82.29296875
109.38671875
158.744140625
220.103515625
282.255859375
364.767578125
482.82421875
608.779296875
721.76171875
830.888671875
931.6015625
984.623046875
963.947265625
904.919921875
858.455078125
834.23046875
804.755859375
743.009765625
657.873046875
578.51953125
509.84765625
451.162109375
427.5390625
446.23046875
473.525390625
469.556640625
412.662109375
309.4609375
194.494140625
108.240234375
66.84375
62.1015625
82.689453125
113.4296875
145.3046875
191.7421875
259.20703125
328.083984375
362.146484375
347.59765625
309.19921875
263.509765625
194.162109375
82.896484375
-53.34375
-171.876953125
-255.57421875
-319.296875
-359.857421875
-356.5078125
-308.20703125
-232.10546875
-147.01171875
-77.380859375
-36.38671875
-1.23828125
46.478515625
87.841796875
92.38671875
41.21875
-61.884765625
-174.16015625
-216.845703125
-142.916015625
-2.59765625
109.140625
162.37890625
199.5625
244.294921875
279.9140625
296.58984375
290.62109375
240.953125
146.486328125
57.38671875
24.7421875
40.8984375
59.85546875
57.896484375
53.87109375
77.986328125
132.798828125
200.115234375
265.765625
319.71484375
354.126953125
372.708984375
385.12890625
386.6015625
354.421875
278.021484375
173.412109375
60.666015625
-46.763671875
-152.94140625
-277.677734375
-428.880859375
-586.400390625
-719.279296875
-801.548828125
-826.396484375
-804.53515625
-749.529296875
-681.236328125
-615.806640625
-554.455078125
-481.41015625
-379.455078125
-250.814453125
-110.2578125
22.46484375
121.20703125
176.6953125
191.23046875
166.462890625
128.033203125
107.33984375
106.09765625
116.3125
148.099609375
204.29296875
253.2578125
276.853515625
315.783203125
403.138671875
500.06640625
527.232421875
439.736328125
280.875
128.654296875
29.556640625
1.0859375
39.724609375
115.046875
189.95703125
249.5625
308.220703125
381.8359375
463.919921875
527.55859375
547.28125
513.904296875
431.330078125
326.404296875
240.29296875
200.54296875
217.880859375
271.66796875
307.138671875
291.029296875
229.740234375
141.833984375
42.92578125
-50.125
-109.59765625
-118.25390625
-97.154296875
-81.033203125
-79.482421875
-83.673828125
-82.416015625
-76.404296875
-85.46484375
-127.95703125
-198.517578125
-263.203125
-276.970703125
-222.25390625
-135.2265625
-74.052734375
-64.2890625
-103.060546875
-174.3359375
-223.7578125
-197.4921875
-111.810546875
-28.8671875
2.998046875
-23.4375
-67.02734375
-78.20703125
-46.03515625
4.7421875
41.060546875
43.265625
16.94140625
-20.5625
-57.470703125
-101.748046875
-171.869140625
-256.23828125
-309.126953125
-308.6953125
-284.34375
-268.921875
-253.939453125
-205.125
-111.765625
-2.5078125
78.63671875
109.955078125
92.4375
31.48828125
-69.787109375
-195.5859375
-306.92578125
-363.4296875
-343.33203125
-265.958984375
-185.673828125
-134.734375
-101.525390625
-68.328125
-25.578125
41.25390625
141.3984375
260.220703125
376.958984375
478.912109375
547.37890625
567.78125
545.84375
492.29296875
428.1875
382.19140625
374.978515625
405.412109375
438.841796875
444.5703125
420.55859375
376.73046875
314.80859375
234.994140625
146.615234375
66.146484375
8.5390625
-20.615234375
-28.5390625
-23.865234375
-6.291015625
17.703125
30.556640625
6.861328125
-68.828125
-188.974609375
-333.26171875
-470.400390625
-562.595703125
-583.26171875
-536.998046875
-458.400390625
-373.716796875
-288.078125
-212.705078125
-172.24609375
-180.6796875
-224.78515625
-275.935546875
-311.47265625
-336.802734375
-365.87109375
-380.1484375
-359.673828125
-315.24609375
-272.876953125
-256.923828125
-268.568359375
-282.091796875
-276.80078125
-253.041015625
-218.970703125
-184.904296875
-169.83203125
-192.63671875
-250.349609375
-317.888671875
-373.03125
-407.76953125
-424.46875
-440.9140625
-457.625
-442.2734375
-369.052734375
-245.091796875
-99.771484375
40.10546875
164.51171875
282.2578125
402.578125
518.919921875
613.37890625
661.3828125
634.12890625
517.333984375
328.40234375
115.439453125
-68.396484375
-199.283203125
-272.232421875
-268.4765625
-174.23828125
-26.828125
94.3359375
130.19921875
72.169921875
-54.78125
-213.048828125
-372.947265625
-517.142578125
-629.033203125
-692.1171875
-702.306640625
-667.259765625
-608.048828125
-548.875
-481.107421875
-370.578125
-220.46875
-81.1015625
10.841796875
62.638671875
102.359375
145.845703125
177.599609375
158.51953125
69.373046875
-82.0234375
-285.509765625
-513.853515625
-727.66796875
-892.24609375
-988.09765625
-1012.701171875
-965.025390625
-858.869140625
-731.015625
-609.083984375
-491.25
-354.6171875
-181.173828125
9.98828125
170.296875
273.76953125
321.697265625
306.19921875
211.64453125
54.548828125
-99.646484375
-205.302734375
-270.615234375
-294.64453125
-262.03515625
-182.728515625
-92.228515625
-29.63671875
-9.150390625
-11.7109375
-11.849609375
-7.671875
-17.83203125
-57.146484375
-102.9609375
-115.7265625
-91.890625
-69.380859375
-89.689453125
-155.83984375
-233.455078125
-301.201171875
-366.376953125
-431.830078125
-484.0546875
-508.44921875
-507.193359375
-493.74609375
-477.392578125
-456.904296875
-435.587890625
-430.1015625
-453.255859375
-501.576171875
-552.568359375
-579.82421875
-571.423828125
-527.31640625
-448.353515625
-351.822265625
-264.078125
-186.666015625
-120.365234375
-73.59375
-55.4453125
-82.17578125
-151.046875
-229.580078125
-278.103515625
-270.51953125
-215.07421875
-151.423828125
-106.30078125
-70.869140625
-33.66796875
4.673828125
50.15625
110.46875
165.232421875
182.697265625
166.16015625
143.115234375
121.458984375
81.462890625
15.83984375
-50.390625
-82.306640625
-62.162109375
0.3125
74.349609375
125.80078125
145.2734375
148.6640625
150.98828125
153.080078125
162.103515625
194.962890625
236.70703125
250.064453125
228.634765625
197.28515625
174.677734375
158.5625
154.30078125
196.490234375
304.208984375
439.54296875
517.650390625
470.7734375
313.396484375
122.767578125
-33.416015625
-141.7265625
-216.69921875
-257.947265625
-244.66015625
-160.29296875
-28.9375
87.498046875
137.908203125
134.72265625
135.22265625
172.669921875
223.892578125
256.326171875
260.7109375
240.75
213.306640625
196.900390625
187.375
171.0234375
159.818359375
162.11328125
166.115234375
163.984375
164.4609375
175.5546875
166.078125
96.625
-20.470703125
-140.08984375
-229.6875
-281.087890625
-297.798828125
-283.240234375
-241.689453125
-196.03515625
-176.09765625
-188.0546875
-227.30078125
-283.66015625
-340.45703125
-389.01171875
-425.580078125
-443.13671875
-441.57421875
-436.42578125
-439.19140625
-441.62109375
-421.505859375
-356.611328125
-245.671875
-111.3359375
17.767578125
116.5859375
177.798828125
208.6953125
202.205078125
139.8125
14.33203125
-142.91796875
-261.10546875
-276.744140625
-170.615234375
27.322265625
248.08984375
400.693359375
435.966796875
386.97265625
305.330078125
214.794921875
129.125
84.455078125
133.595703125
291.05078125
494.5
654.029296875
740.03125
786.2734375
823.98828125
854.767578125
871.2890625
876.310546875
875.76953125
862.619140625
830.158203125
786.8671875
749.556640625
726.98046875
714.974609375
705.44921875
700.12890625
692.134765625
656.818359375
590.234375
509.150390625
422.927734375
329.2734375
223.34375
109.654296875
1.1796875
-87.17578125
-144.34765625
-158.4921875
-119.466796875
-39.15234375
42.021484375
93.1015625
117.18359375
124.974609375
115.611328125
86.79296875
41.0546875
-9.57421875
-50.353515625
-72.07421875
-65.818359375
-33.94921875
-3.55078125
-6.15625
-47.23046875
-113.9765625
-185.537109375
-242.658203125
-289.951171875
-328.646484375
-330.130859375
-280.328125
-193.61328125
-91.55078125
3.896484375
90.2109375
187.69921875
307.953125
439.62890625
553.6328125
619.8671875
634.29296875
605.3984375
538.724609375
447.068359375
327.076171875
159.1171875
-60.611328125
-295.384765625
-470.701171875
-517.26171875
-422.396484375
-241.775390625
-43.470703125
138.986328125
295.85546875
421.935546875
499.78125
499.98046875
398.712890625
203.5078125
-39.38671875
-269.712890625
-436.15234375
-519.263671875
-544.51953125
-545.998046875
-526.994140625
-476.423828125
-406.451171875
-349.3125
-328.1640625
-350.791015625
-401.41015625
-437.228515625
-421.921875
-360.396484375
-287.384765625
-226.015625
-178.595703125
-142.35546875
-110.8828125
-86.298828125
-81.810546875
-107.33203125
-161.513671875
-236.208984375
-323.21875
-392.279296875
-413.421875
-407.798828125
-416.5390625
-442.40625
-459.48046875
-456.869140625
-441.07421875
-406.1640625
-336.8046875
-219.865234375
-53.861328125
121.697265625
252.35546875
316.859375
303.251953125
205.47265625
62.7109375
-49.685546875
-88.283203125
-83.69140625
-96.486328125
-142.97265625
-172.40234375
-114.908203125
44.423828125
240.3125
380.017578125
413.68359375
362.134765625
285.484375
229.814453125
197.1640625
163.283203125
108.060546875
21.158203125
-84.724609375
-175.41015625
-226.056640625
-235.373046875
-219.751953125
-193.66796875
-155.37109375
-90.216796875
-0.9296875
76.46875
102.42578125
55.0
-60.17578125
-205.134765625
-328.615234375
-396.830078125
-416.08984375
-416.560546875
-422.125
-433.296875
-417.99609375
-344.494140625
-212.46875
-37.46484375
160.8828125
349.072265625
487.654296875
566.474609375
600.375
592.939453125
542.62890625
469.90234375
399.87109375
338.91796875
281.734375
227.53125
169.416015625
117.771484375
116.25390625
183.26953125
294.583984375
422.279296875
529.478515625
572.275390625
540.900390625
463.537109375
371.625
286.853515625
215.537109375
162.736328125
145.095703125
151.9140625
129.7890625
43.90234375
-71.353515625
-162.447265625
-211.61328125
-212.794921875
-156.14453125
-60.0078125
34.677734375
99.068359375
127.796875
123.1875
83.671875
21.484375
-41.302734375
-109.53515625
-194.408203125
-265.779296875
-284.427734375
-247.498046875
-178.462890625
-102.74609375
-47.95703125
-31.064453125
-32.720703125
-23.515625
1.9765625
29.65625
34.533203125
-6.15234375
-83.919921875
-159.38671875
-195.02734375
-172.466796875
-95.361328125
3.908203125
59.83203125
23.837890625
-84.87109375
-198.224609375
-245.484375
-191.9921875
-46.185546875
152.32421875
347.861328125
482.892578125
527.24609375
503.724609375
461.90234375
435.71484375
423.06640625
398.341796875
357.091796875
314.015625
261.982421875
190.548828125
111.609375
39.00390625
-25.41015625
-91.7109375
-165.78125
-234.703125
-277.89453125
-290.48828125
-280.828125
-238.369140625
-156.83984375
-75.349609375
-53.552734375
-107.439453125
-193.041015625
-263.751953125
-316.6953125
-364.025390625
-405.392578125
-435.19921875
-445.703125
-431.572265625
-385.916015625
-306.525390625
-205.857421875
-118.4453125
-82.224609375
-118.55859375
-231.53515625
-381.166015625
-486.19921875
-495.556640625
-425.0703125
-312.869140625
-180.09765625
-42.9921875
80.189453125
181.189453125
259.255859375
308.771484375
330.662109375
345.55078125
382.3671875
441.30859375
467.18359375
406.873046875
286.72265625
174.05859375
111.521484375
114.908203125
170.7578125
238.025390625
266.365234375
231.9453125
158.3828125
97.083984375
88.765625
115.84765625
131.2265625
141.173828125
187.65625
273.578125
359.646484375
398.623046875
352.7734375
211.8984375
16.853515625
-159.0
-274.232421875
-326.48828125
-315.138671875
-257.568359375
-203.060546875
-188.537109375
-208.490234375
-226.056640625
-201.83984375
-132.013671875
-36.703125
61.033203125
139.33984375
181.9765625
178.15234375
130.830078125
57.373046875
-14.46484375
-59.322265625
-81.390625
-105.294921875
-144.77734375
-183.0703125
-182.076171875
-135.01171875
-78.6640625
-33.123046875
1.939453125
15.40625
3.365234375
-32.0234375
-95.0546875
-170.55859375
-229.349609375
-265.875
-311.94921875
-407.54296875
-546.744140625
-676.21484375
-746.66015625
-760.130859375
-765.068359375
-794.005859375
-826.806640625
-830.74609375
-796.14453125
-741.234375
-701.638671875
-692.630859375
-698.255859375
-702.2265625
-696.67578125
-670.6875
-625.21484375
-574.6484375
-524.55078125
-469.76953125
-403.39453125
-314.06640625
-190.236328125
-61.57421875
16.96875
11.26171875
-84.65234375
-246.099609375
-423.55859375
-568.490234375
-667.361328125
-736.01171875
-783.025390625
-804.275390625
-793.130859375
-742.7578125
-678.80078125
-650.0703125
-674.76171875
-725.5390625
-751.205078125
-725.068359375
-647.310546875
-523.603515625
-373.626953125
-238.06640625
-169.515625
-191.705078125
-263.943359375
-328.27734375
-371.65234375
-399.74609375
-412.400390625
-402.931640625
-356.79296875
-261.853515625
-122.462890625
23.255859375
128.47265625
189.470703125
223.357421875
232.46875
229.744140625
234.478515625
245.798828125
253.40625
248.380859375
215.302734375
149.021484375
67.2265625
-16.693359375
-105.12109375
-194.78515625
-275.294921875
-335.720703125
-352.17578125
-303.279296875
-202.443359375
-87.708984375
1.94921875
50.19140625
75.673828125
107.966796875
162.3046875
243.58984375
354.716796875
480.576171875
590.55859375
670.107421875
703.4609375
666.59765625
584.943359375
524.546875
527.73828125
584.40234375
638.80078125
642.841796875
604.30078125
568.203125
568.224609375
588.232421875
594.9921875
582.70703125
550.658203125
478.951171875
368.5703125
283.166015625
299.49609375
431.17578125
615.73828125
765.658203125
822.4296875
773.958984375
651.9375
507.17578125
377.27734375
270.181640625
190.212890625
170.734375
231.619140625
323.84375
382.642578125
398.47265625
388.59765625
360.400390625
306.09375
215.15234375
93.123046875
-42.318359375
-169.9765625
-274.4375
-358.1328125
-427.67578125
-487.955078125
-542.322265625
-574.34765625
-556.181640625
-474.537109375
-347.91796875
-213.529296875
-95.87109375
0.009765625
72.052734375
112.482421875
103.8984375
28.541015625
-97.048828125
-231.109375
-337.9453125
-388.51171875
-373.28515625
-322.958984375
-276.986328125
-249.890625
-235.078125
-224.865234375
-212.966796875
-186.78125
-144.279296875
-93.611328125
-29.16796875
44.28515625
94.017578125
97.79296875
71.896484375
52.609375
52.265625
57.890625
57.8046875
41.673828125
-1.96875
-68.28125
-135.921875
-207.525390625
-303.666015625
-405.546875
-469.11328125
-474.091796875
-431.359375
-359.310546875
-261.13671875
-149.740234375
-58.578125
-8.2890625
6.064453125
0.25390625
-12.81640625
-27.19140625
-42.880859375
-60.98046875
-68.353515625
-41.900390625
24.7734375
122.15234375
240.703125
378.88671875
545.787109375
741.806640625
925.828125
1032.677734375
1019.775390625
897.009765625
717.255859375
529.24609375
362.69921875
240.73828125
185.611328125
193.7890625
215.384765625
190.912109375
110.361328125
12.802734375
-61.185546875
-92.298828125
-75.1015625
-21.85546875
30.015625
47.248046875
29.80078125
0.076171875
-14.1015625
7.75390625
64.046875
123.99609375
145.263671875
116.6171875
60.935546875
9.8671875
-16.88671875
-31.615234375
-54.16015625
-68.283203125
-54.771484375
-24.125
24.10546875
101.392578125
183.140625
219.287109375
182.927734375
85.76171875
-34.974609375
-144.599609375
-221.751953125
-245.1484375
-210.6796875
-152.49609375
-115.53125
-109.865234375
-126.599609375
-160.587890625
-195.65625
-204.5
-166.888671875
-89.12109375
4.671875
94.578125
185.583984375
291.65625
395.85546875
455.126953125
450.310546875
412.62109375
388.0234375
385.876953125
375.021484375
323.181640625
222.701171875
101.138671875
0.7421875
-61.42578125
-100.08203125
-133.24609375
-161.283203125
-170.734375
-156.1171875
-124.0078125
-76.53125
-8.2265625
72.30078125
130.822265625
142.6953125
125.05859375
107.732421875
95.1015625
83.72265625
76.751953125
85.220703125
122.12890625
165.82421875
172.0078125
125.79296875
48.650390625
-33.44140625
-99.01953125
-128.923828125
-116.279296875
-65.751953125
-10.2734375
-1.2578125
-48.4375
-114.833984375
-177.115234375
-241.603515625
-303.111328125
-347.19140625
-384.798828125
-428.849609375
-452.912109375
-426.13671875
-347.755859375
-230.619140625
-92.294921875
23.15234375
53.59765625
-16.490234375
-142.802734375
-265.4609375
-351.740234375
-392.4609375
-385.017578125
-352.572265625
-327.962890625
-308.1171875
-266.5859375
-189.58984375
-85.345703125
27.263671875
137.369140625
226.8203125
282.875
307.5078125
290.400390625
223.673828125
128.95703125
43.458984375
-8.11328125
-29.884765625
-50.9921875
-94.455078125
-154.984375
-213.0625
-251.451171875
-255.4765625
-215.572265625
-136.146484375
-31.345703125
92.482421875
225.09375
330.3203125
382.654296875
404.15625
419.6640625
413.380859375
345.173828125
205.2734375
28.728515625
-137.447265625
-270.123046875
-376.06640625
-462.583984375
-514.91796875
-505.51171875
-446.04296875
-390.150390625
-373.185546875
-381.302734375
-377.078125
-340.265625
-278.0625
-213.0
-154.80078125
-85.248046875
8.28515625
116.654296875
224.75
315.845703125
367.974609375
356.310546875
275.4375
170.8046875
102.1953125
80.359375
76.9609375
69.4375
56.6640625
47.9375
49.978515625
47.30078125
16.58984375
-46.517578125
-117.447265625
-158.517578125
-143.41796875
-78.6171875
-1.40625
62.37109375
109.34375
130.654296875
100.14453125
-5.443359375
-174.4453125
-358.51171875
-507.494140625
-591.765625
-614.6484375
-605.42578125
-575.912109375
-518.171875
-439.51171875
-367.916015625
-323.853515625
-292.537109375
-243.421875
-179.212890625
-136.669921875
-139.4609375
-161.447265625
-158.083984375
-122.326171875
-87.57421875
-83.9453125
-103.630859375
-116.365234375
-119.0859375
-130.208984375
-141.40625
-136.66796875
-114.728515625
-87.98046875
-83.546875
-117.224609375
-172.42578125
-226.27734375
-261.0625
-251.42578125
-192.333984375
-120.751953125
-72.5625
-48.841796875
-38.85546875
-36.451171875
-38.943359375
-57.984375
-112.326171875
-194.9296875
-281.822265625
-360.390625
-436.625
-535.85546875
-668.09765625
-797.94921875
-882.453125
-920.7109375
-945.0625
-970.3046875
-975.279296875
-941.21484375
-888.63671875
-843.59765625
-804.7890625
-776.40625
-780.986328125
-819.275390625
-853.84765625
-850.888671875
-805.310546875
-721.72265625
-607.1640625
-488.625
-402.865234375
-366.775390625
-354.216796875
-321.296875
-265.416015625
-222.38671875
-215.3046875
-226.00390625
-222.169921875
-205.65234375
-215.546875
-275.103515625
-357.62109375
-414.853515625
-419.203125
-377.982421875
-318.400390625
-266.580078125
-250.673828125
-293.572265625
-383.298828125
-479.76171875
-555.4609375
-593.650390625
-579.24609375
-533.337890625
-491.07421875
-447.041015625
-388.2265625
-320.33984375
-229.5078125
-90.40625
84.8359375
228.912109375
284.638671875
251.060546875
160.439453125
61.1953125
-5.02734375
-22.26171875
-5.482421875
10.552734375
8.095703125
-2.876953125
-9.173828125
-2.091796875
23.822265625
63.0234375
107.62890625
151.99609375
197.6875
250.767578125
306.025390625
350.716796875
387.60546875
420.880859375
426.640625
376.296875
268.880859375
143.16796875
50.935546875
12.970703125
12.875
10.732421875
-39.296875
-153.912109375
-302.15625
-412.966796875
-426.427734375
-353.9296875
-260.8828125
-191.0546875
-139.849609375
-103.19921875
-98.451171875
-121.33984375
-133.158203125
-99.3359375
-16.794921875
90.326171875
179.888671875
218.24609375
208.658203125
181.517578125
172.154296875
204.158203125
254.701171875
263.611328125
194.478515625
68.078125
-51.9140625
-116.525390625
-126.689453125
-110.041015625
-96.994140625
-107.587890625
-154.8125
-247.109375
-368.466796875
-481.634765625
-562.419921875
-603.365234375
-595.283203125
-542.109375
-466.638671875
-393.8671875
-326.373046875
-261.197265625
-210.451171875
-179.255859375
-155.80859375
-139.1875
-157.3828125
-240.287109375
-365.650390625
-461.560546875
-480.57421875
-433.947265625
-359.306640625
-286.681640625
-231.728515625
-203.890625
-191.744140625
-168.60546875
-138.78125
-135.744140625
-172.1328125
-224.11328125
-264.376953125
-263.416015625
-194.466796875
-59.69921875
116.712890625
295.404296875
421.8671875
456.41015625
396.298828125
271.71875
130.125
10.71875
-74.38671875
-137.951171875
-198.849609375
-264.298828125
-323.115234375
-364.5
-406.13671875
-475.943359375
-568.6328125
-656.580078125
-715.587890625
-722.44921875
-677.2265625
-615.39453125
-579.18359375
-592.560546875
-651.896484375
-734.484375
-803.34375
-827.6328125
-802.265625
-735.220703125
-641.83984375
-560.34765625
-555.537109375
-656.099609375
-801.990234375
-899.150390625
-908.919921875
-858.87109375
-798.552734375
-751.7734375
-699.75
-611.662109375
-468.5
-283.21875
-108.91796875
-4.607421875
13.55859375
-13.26171875
-32.140625
-23.142578125
0.86328125
32.9921875
98.8984375
219.419921875
366.06640625
477.689453125
523.298828125
516.3359375
481.82421875
420.158203125
314.501953125
172.09375
19.05859375
-126.185546875
-252.890625
-364.724609375
-465.67578125
-554.818359375
-641.443359375
-719.259765625
-759.96875
-752.16015625
-711.986328125
-647.482421875
-546.1640625
-415.880859375
-299.5703125
-241.255859375
-243.931640625
-283.927734375
-344.287109375
-399.375
-415.203125
-372.669921875
-271.654296875
-147.67578125
-72.37890625
-95.22265625
-203.767578125
-346.6328125
-475.818359375
-566.810546875
-611.501953125
-610.361328125
-585.884765625
-568.03125
-562.193359375
-548.630859375
-508.576171875
-438.943359375
-351.048828125
-257.6640625
-162.7578125
-76.4453125
-13.740234375
32.494140625
60.2734375
43.822265625
-23.154296875
-122.779296875
-241.91015625
-357.9296875
-436.17578125
-461.423828125
-446.162109375
-408.744140625
-353.337890625
-269.513671875
-155.3046875
-38.28125
57.1875
129.56640625
167.67578125
156.666015625
132.505859375
149.349609375
199.580078125
225.015625
180.708984375
68.349609375
-60.4375
-138.46875
-156.390625
-153.6875
-157.94921875
-191.619140625
-275.724609375
-404.931640625
-546.171875
-664.119140625
-733.63671875
-749.498046875
-730.2109375
-700.27734375
-690.890625
-724.728515625
-783.287109375
-822.404296875
-813.2890625
-751.365234375
-647.2109375
-516.84765625
-377.669921875
-242.806640625
-116.259765625
0.328125
101.52734375
175.359375
205.849609375
190.498046875
149.0625
117.443359375
129.1875
185.287109375
243.59765625
246.376953125
167.2890625
19.935546875
-155.1640625
-309.43359375
-408.423828125
-448.541015625
-456.478515625
-444.65625
-410.185546875
-374.4765625
-361.26171875
-371.931640625
-398.9609375
-423.13671875
-413.259765625
-356.416015625
-277.921875
-218.431640625
-184.9375
-144.291015625
-80.388671875
-29.15234375
-34.33984375
-99.619140625
-190.0390625
-257.443359375
-279.892578125
-272.2734375
-261.623046875
-277.46484375
-330.06640625
-392.14453125
-427.701171875
-435.935546875
-442.771484375
-456.08203125
-447.552734375
-393.89453125
-317.2109375
-246.9375
-188.267578125
-127.65625
-60.466796875
-8.2578125
7.71484375
-16.03515625
-62.67578125
-95.798828125
-85.689453125
-43.484375
4.685546875
50.23828125
87.791015625
100.00390625
70.9765625
15.412109375
-26.5
-24.099609375
20.306640625
66.90625
63.03125
-11.734375
-140.216796875
-300.185546875
-469.287109375
-615.27734375
-701.072265625
-697.568359375
-615.12890625
-506.794921875
-416.4140625
-349.68359375
-303.87890625
-278.861328125
-261.146484375
-235.56640625
-201.94140625
-170.53515625
-146.57421875
-110.599609375
-17.931640625
150.30078125
351.318359375
514.685546875
603.333984375
616.859375
551.830078125
410.908203125
227.419921875
45.701171875
-98.861328125
-177.216796875
-183.322265625
-148.046875
-118.48046875
-106.169921875
-68.673828125
21.736328125
130.884765625
202.982421875
207.01953125
161.154296875
108.4765625
64.296875
26.146484375
-1.154296875
-11.2734375
11.09375
77.4140625
166.71875
244.69140625
292.771484375
301.6875
277.12890625
246.455078125
226.388671875
202.59765625
153.236328125
80.103515625
-5.8125
-102.59765625
-197.5859375
-264.623046875
-288.68359375
-295.224609375
-329.755859375
-394.529296875
-442.84375
-430.345703125
-342.826171875
-193.841796875
-9.181640625
168.703125
279.796875
290.28515625
211.490234375
87.537109375
-27.8515625
-99.51171875
-111.005859375
-60.396484375
28.248046875
110.578125
165.3671875
198.712890625
211.802734375
204.03515625
182.9375
163.533203125
163.0703125
190.310546875
236.337890625
267.251953125
243.05078125
157.5390625
33.642578125
-78.8984375
-136.12109375
-141.908203125
-127.6015625
-130.732421875
-157.162109375
-175.11328125
-170.689453125
-161.765625
-153.9765625
-129.275390625
-87.287109375
-46.330078125
-16.8515625
0.0
-0.578125
-19.3828125
-45.634765625
-70.7265625
-94.921875
-121.447265625
-148.119140625
-152.7578125
-105.0234375
-12.841796875
78.40625
122.919921875
98.654296875
17.30078125
-77.2265625
-137.939453125
-151.76171875
-145.181640625
-142.953125
-138.716796875
-125.1796875
-109.103515625
-95.55078125
-74.560546875
-34.291015625
18.90625
82.345703125
155.01171875
223.896484375
262.861328125
240.525390625
169.10546875
102.44140625
56.70703125
10.83984375
-20.900390625
11.841796875
137.73828125
330.275390625
516.357421875
610.396484375
562.33984375
397.03515625
203.7109375
61.21875
-19.921875
-81.525390625
-155.046875
-224.6796875
-258.916015625
-255.1796875
-252.857421875
-283.658203125
-338.359375
-392.435546875
-425.560546875
-432.10546875
-434.275390625
-467.576171875
-524.23828125
-547.873046875
-494.748046875
-377.392578125
-245.40625
-144.953125
-94.150390625
-82.857421875
-94.72265625
-117.96875
-146.423828125
-183.759765625
-223.068359375
-241.72265625
-235.662109375
-220.064453125
-206.0390625
-206.63671875
-229.87109375
-267.474609375
-307.779296875
-328.34375
-303.36328125
-234.662109375
-149.228515625
-73.35546875
-16.09765625
9.1640625
-15.6640625
-86.904296875
-180.603515625
-283.015625
-381.875
-449.44140625
-477.546875
-474.48046875
-427.208984375
-330.109375
-225.486328125
-151.40625
-109.28125
-84.26953125
-61.8671875
-30.45703125
13.537109375
60.5625
98.244140625
114.130859375
105.53515625
93.740234375
112.28125
176.0703125
258.087890625
311.8125
322.0625
303.80859375
273.7109375
256.830078125
268.892578125
281.099609375
249.98046875
159.470703125
29.71875
-87.591796875
-147.119140625
-153.40234375
-135.693359375
-105.6953125
-68.291015625
-33.580078125
-3.916015625
26.533203125
61.748046875
106.580078125
154.69140625
189.021484375
209.791015625
218.046875
197.44921875
140.822265625
77.033203125
62.021484375
121.791015625
214.474609375
274.615234375
263.02734375
174.201171875
37.28515625
-97.61328125
-185.76171875
-202.99609375
-156.2265625
-86.837890625
-36.75
-4.28515625
34.3046875
80.44140625
116.826171875
119.75
75.373046875
-0.302734375
-82.1953125
-162.166015625
-241.287109375
-306.333984375
-333.7734375
-309.34375
-237.958984375
-146.865234375
-60.3125
25.55078125
118.728515625
203.15625
251.6015625
240.275390625
156.630859375
25.255859375
-107.58984375
-209.65625
-274.083984375
-312.001953125
-330.810546875
-326.228515625
-288.650390625
-203.671875
-68.734375
84.41015625
203.201171875
253.74609375
246.384765625
211.1015625
174.751953125
171.048828125
232.484375
337.265625
421.623046875
443.53515625
409.625
363.8671875
339.03515625
331.443359375
324.466796875
296.908203125
224.357421875
115.607421875
18.509765625
-40.431640625
-83.056640625
-131.306640625
-180.30078125
-236.37890625
-310.98046875
-385.197265625
-427.8359375
-429.650390625
-394.326171875
-315.4453125
-203.083984375
-96.234375
-28.025390625
-9.84765625
-21.244140625
-19.7578125
8.2890625
42.927734375
69.3125
86.79296875
89.71875
50.78125
-59.9453125
-229.595703125
-409.939453125
-558.59375
-641.41796875
-644.640625
-590.7265625
-516.212890625
-433.005859375
-327.67578125
-204.5078125
-108.11328125
-76.869140625
-92.7421875
-102.12890625
-71.26171875
-7.28125
80.623046875
190.416015625
296.552734375
364.01953125
392.185546875
400.4296875
372.1875
283.259765625
161.642578125
49.12109375
-54.015625
-155.857421875
-219.900390625
-207.87109375
-135.53125
-45.39453125
32.65625
86.20703125
116.212890625
131.37109375
135.884765625
123.35546875
101.986328125
93.361328125
103.701171875
133.73828125
189.283203125
268.537109375
364.953125
472.177734375
565.904296875
621.83984375
642.23046875
634.708984375
597.45703125
535.84765625
454.5
343.728515625
193.21875
5.693359375
-195.888671875
-381.45703125
-539.3671875
-666.849609375
-754.91015625
-799.30078125
-821.00390625
-855.41015625
-902.267578125
-924.513671875
-902.8984375
-846.3359375
-755.107421875
-620.392578125
-459.19140625
-312.185546875
-204.625
-124.359375
-49.884765625
21.142578125
81.759765625
123.3125
126.0078125
80.337890625
7.4609375
-70.884765625
-148.705078125
-212.21484375
-240.5546875
-239.607421875
-230.9609375
-227.478515625
-217.228515625
-162.140625
-57.638671875
51.40234375
125.884765625
156.880859375
170.8203125
216.48046875
314.767578125
439.171875
542.423828125
580.501953125
536.384765625
446.8515625
381.19921875
369.87890625
385.189453125
395.958984375
412.58203125
463.947265625
546.30078125
622.60546875
658.212890625
634.619140625
560.24609375
469.517578125
382.787109375
285.69140625
175.966796875
86.87890625
43.513671875
44.083984375
70.0625
93.255859375
106.65234375
137.533203125
196.8828125
254.384765625
278.193359375
265.826171875
230.232421875
174.0390625
91.458984375
-6.345703125
-91.625
-146.46875
-172.9296875
-184.55859375
-191.576171875
-192.384765625
-185.0703125
-178.7109375
-182.41015625
-209.1796875
-274.576171875
-378.599609375
-499.5
-587.705078125
-584.041015625
-485.353515625
-360.787109375
-277.53125
-249.28515625
-255.771484375
-265.8125
-263.1328125
-256.23828125
-261.19921875
-281.044921875
-320.7578125
-407.359375
-545.97265625
-690.94921875
-784.962890625
-809.650390625
-789.83984375
-762.064453125
-746.669921875
-744.6875
-739.7890625
-718.154296875
-667.6875
-576.224609375
-462.0859375
-358.443359375
-279.220703125
-217.904296875
-148.662109375
-47.3046875
79.6953125
204.494140625
298.5859375
335.681640625
298.158203125
214.294921875
148.65234375
144.2265625
193.296875
246.7578125
264.73828125
240.16015625
181.044921875
110.015625
58.9296875
41.8671875
42.853515625
47.830078125
70.4609375
110.994140625
126.74609375
80.232421875
-16.521484375
-123.177734375
-211.609375
-279.302734375
-341.65625
-392.701171875
-413.408203125
-412.01953125
-403.265625
-391.744140625
-390.943359375
-433.3046875
-524.103515625
-624.982421875
-706.380859375
-769.58984375
-822.615234375
-866.16796875
-906.951171875
-932.44921875
-918.763671875
-861.3515625
-757.419921875
-617.447265625
-486.0625
-410.228515625
-396.044921875
-410.833984375
-412.44921875
-373.2265625
-304.943359375
-249.298828125
-219.193359375
-180.6796875
-100.072265625
15.171875
125.615234375
199.1484375
228.423828125
217.859375
171.720703125
99.78515625
22.873046875
-35.34765625
-66.12109375
-76.39453125
-70.625
-45.806640625
3.298828125
80.28125
169.1171875
218.763671875
191.626953125
103.21875
-7.162109375
-104.91796875
-168.998046875
-184.521484375
-142.126953125
-47.474609375
82.232421875
206.5390625
283.955078125
328.990234375
377.8515625
423.568359375
428.234375
377.560546875
302.9140625
227.572265625
148.208984375
76.59765625
44.65234375
56.44921875
82.94140625
115.359375
174.96484375
282.40625
428.376953125
557.455078125
621.39453125
630.927734375
616.25
580.6953125
516.7265625
429.205078125
327.23828125
222.302734375
154.91796875
169.712890625
256.01171875
350.076171875
394.833984375
385.404296875
347.037109375
306.521484375
265.9765625
207.166015625
138.6015625
89.673828125
64.619140625
40.95703125
4.11328125
-44.369140625
-94.990234375
-137.03125
-161.2578125
-148.984375
-90.892578125
3.380859375
110.771484375
201.435546875
256.9296875
276.77734375
262.138671875
209.615234375
132.849609375
62.658203125
16.59375
-22.47265625
-85.181640625
-190.083984375
-331.134765625
-465.76171875
-539.16796875
-534.365234375
-477.095703125
-411.7734375
-384.681640625
-419.015625
-494.375
-564.283203125
-597.8984375
-597.669921875
-579.46484375
-550.38671875
-516.548828125
-496.685546875
-509.09765625
-559.25
-629.69140625
-690.044921875
-732.7890625
-766.552734375
-782.80859375
-760.896484375
-689.025390625
-565.509765625
-404.4453125
-252.7734375
-172.326171875
-185.07421875
-264.046875
-364.50390625
-449.52734375
-491.44921875
-464.4140625
-361.099609375
-207.025390625
-53.5390625
51.048828125
84.642578125
46.236328125
-53.904296875
-181.791015625
-277.21875
-305.41796875
-300.79296875
-313.83984375
-352.509765625
-391.6484375
-404.671875
-384.642578125
-338.03125
-282.23828125
-242.927734375
-222.267578125
-190.845703125
-130.1328125
-54.666015625
0.224609375
15.8125
4.07421875
-22.53125
-59.236328125
-100.91015625
-145.365234375
-192.4453125
-236.38671875
-274.705078125
-299.287109375
-296.533203125
-284.181640625
-289.3359375
-299.71875
-278.763671875
-216.095703125
-138.5
-83.8515625
-67.25390625
-75.9296875
-84.16796875
-59.59375
7.57421875
76.857421875
107.40625
106.55859375
101.587890625
101.142578125
91.36328125
47.748046875
-30.220703125
-111.703125
-166.251953125
-181.30859375
-172.314453125
-169.240234375
-184.61328125
-188.916015625
-144.830078125
-68.951171875
-15.08203125
-15.69921875
-76.462890625
-181.994140625
-297.384765625
-389.48828125
-455.4375
-514.453125
-555.744140625
-541.568359375
-458.759765625
-315.673828125
-125.466796875
74.501953125
227.181640625
316.13671875
368.5546875
395.83984375
386.83984375
338.8203125
267.966796875
196.552734375
134.263671875
76.55859375
25.609375
-1.392578125
9.3671875
49.68359375
94.892578125
111.822265625
81.927734375
44.767578125
75.73046875
211.779296875
412.158203125
590.986328125
701.423828125
754.462890625
756.89453125
697.37890625
585.84375
446.3828125
285.3203125
110.455078125
-57.724609375
-202.96484375
-307.724609375
-345.828125
-306.640625
-220.484375
-141.052734375
-97.966796875
-85.705078125
-98.90625
-149.439453125
-237.408203125
-332.83203125
-393.349609375
-394.7890625
-344.6015625
-264.005859375
-169.017578125
-78.478515625
-11.623046875
26.984375
44.701171875
55.240234375
63.283203125
50.6171875
-12.7109375
-135.177734375
-289.41796875
-444.142578125
-578.99609375
-670.453125
-699.845703125
-665.427734375
-582.087890625
-474.283203125
-371.396484375
-301.755859375
-261.37890625
-216.236328125
-165.263671875
-146.59375
-169.240234375
-196.623046875
-184.09765625
-111.724609375
-0.53125
107.34765625
186.98046875
243.97265625
295.86328125
341.849609375
367.435546875
369.134765625
359.72265625
365.232421875
402.6171875
449.890625
461.162109375
412.8359375
305.96875
147.09375
-47.712890625
-247.705078125
-433.30859375
-602.009765625
-750.25390625
-872.927734375
-957.1796875
-984.8046875
-943.703125
-834.87109375
-679.595703125
-517.66015625
-384.279296875
-291.3203125
-230.32421875
-188.552734375
-166.408203125
-156.947265625
-134.373046875
-105.15625
-116.650390625
-176.98828125
-236.55859375
-253.650390625
-220.48046875
-158.328125
-104.45703125
-66.068359375
-34.99609375
-37.041015625
-82.189453125
-132.86328125
-168.365234375
-213.572265625
-301.7890625
-428.92578125
-540.326171875
-586.228515625
-572.7265625
-518.484375
-420.47265625
-293.150390625
-179.5390625
-102.3046875
-40.12109375
39.072265625
136.79296875
230.1640625
302.251953125
341.666015625
330.845703125
270.646484375
195.06640625
141.69921875
121.4765625
118.345703125
104.369140625
40.671875
-108.970703125
-322.265625
-503.724609375
-566.037109375
-502.099609375
-355.51953125
-174.501953125
12.4296875
188.30859375
312.974609375
352.92578125
314.1953125
221.19921875
106.69140625
4.083984375
-68.6328125
-85.498046875
-29.279296875
52.763671875
92.9375
83.75390625
54.666015625
13.27734375
-52.1328125
-137.640625
-217.42578125
-275.69921875
-317.0234375
-355.00390625
-398.337890625
-442.818359375
-473.1328125
-470.3203125
-432.84375
-392.720703125
-381.72265625
-396.59765625
-405.759765625
-383.541015625
-338.619140625
-296.92578125
-272.314453125
-260.810546875
-261.3671875
-277.078125
-302.26171875
-331.560546875
-360.669921875
-376.2265625
-358.755859375
-303.482421875
-226.197265625
-150.193359375
-86.669921875
-24.201171875
39.390625
88.24609375
125.087890625
167.4921875
211.375
234.162109375
212.177734375
127.171875
-22.8671875
-214.47265625
-401.591796875
-529.18359375
-566.03125
-524.88671875
-437.103515625
-328.783203125
-214.625
-102.7578125
8.740234375
136.37890625
288.0078125
433.87109375
529.1796875
551.921875
502.373046875
395.69921875
252.8203125
104.62109375
-10.369140625
-71.462890625
-81.115234375
-43.744140625
37.693359375
138.0234375
206.923828125
209.19140625
149.193359375
43.30078125
-82.568359375
-183.486328125
-233.076171875
-249.177734375
-270.84765625
-307.357421875
-325.1953125
-295.638671875
-232.298828125
-171.0625
-121.13671875
-69.009765625
-3.333984375
73.98828125
143.71875
186.306640625
212.365234375
252.560546875
311.294921875
364.685546875
396.048828125
395.3671875
364.23046875
344.736328125
372.2578125
433.763671875
496.890625
535.89453125
546.4453125
548.3671875
565.98828125
609.203125
648.666015625
615.546875
464.650390625
229.1796875
-8.048828125
-174.423828125
-245.791015625
-250.353515625
-241.345703125
-259.66015625
-308.212890625
-356.392578125
-371.21875
-336.123046875
-259.69921875
-171.884765625
-90.900390625
-22.548828125
24.23828125
52.103515625
65.66796875
53.810546875
12.865234375
-36.833984375
-65.4609375
-54.1640625
-8.763671875
48.8671875
103.63671875
149.029296875
180.64453125
187.203125
156.921875
111.060546875
93.86328125
126.203125
185.2109375
216.84765625
177.7890625
81.888671875
-18.89453125
-85.017578125
-106.107421875
-87.064453125
-38.107421875
30.923828125
113.92578125
194.42578125
249.38671875
271.75
270.54296875
250.943359375
200.794921875
108.662109375
-3.939453125
-92.109375
-125.421875
-107.03515625
-73.19921875
-57.833984375
-47.080078125
-9.126953125
57.240234375
140.904296875
233.666015625
317.17578125
378.4140625
427.478515625
480.962890625
518.109375
489.205078125
376.32421875
203.4609375
25.74609375
-95.583984375
-144.646484375
-155.416015625
-157.1015625
-131.958984375
-63.76953125
16.25
65.869140625
50.884765625
-46.46484375
-201.517578125
-355.90234375
-457.2265625
-480.720703125
-449.0
-403.09765625
-354.58984375
-296.931640625
-226.27734375
-152.529296875
-99.349609375
-84.748046875
-113.140625
-171.939453125
-233.486328125
-266.87109375
-253.193359375
-205.08984375
-150.876953125
-109.384765625
-83.9453125
-68.033203125
-55.439453125
-42.0703125
-30.12890625
-29.044921875
-39.2578125
-42.26953125
-27.521484375
-19.400390625
-45.615234375
-110.20703125
-199.447265625
-283.90625
-340.34765625
-365.7734375
-373.375
-379.60546875
-376.361328125
-345.35546875
-291.5
-232.6953125
-190.486328125
-177.9765625
-173.763671875
-139.029296875
-64.84765625
25.220703125
95.3046875
116.60546875
93.8515625
63.669921875
65.0234375
104.51171875
158.591796875
202.509765625
223.33984375
208.275390625
156.53125
101.9765625
80.513671875
91.755859375
117.830078125
153.119140625
193.60546875
230.345703125
249.962890625
227.84765625
149.9765625
22.5703125
-134.3046875
-277.056640625
-370.5
-422.73046875
-444.60546875
-424.994140625
-364.095703125
-293.04296875
-231.609375
-159.630859375
-64.69921875
28.603515625
88.91015625
115.591796875
132.591796875
152.15234375
163.359375
140.693359375
62.966796875
-68.044921875
-239.2890625
-424.208984375
-583.494140625
-694.33203125
-753.40234375
-766.00390625
-727.177734375
-630.21484375
-518.861328125
-462.419921875
-489.46875
-574.6796875
-657.673828125
-679.72265625
-632.73046875
-557.431640625
-497.181640625
-457.6953125
-391.779296875
-261.283203125
-85.466796875
84.591796875
200.43359375
233.638671875
195.337890625
132.623046875
79.443359375
35.33203125
-13.50390625
-68.3125
-109.013671875
-123.83984375
-120.66796875
-126.8828125
-177.966796875
-263.962890625
-327.01953125
-334.2265625
-308.41015625
-267.498046875
-201.482421875
-118.828125
-46.55859375
-22.052734375
-64.23828125
-141.2265625
-214.185546875
-268.478515625
-293.43359375
-278.12890625
-221.0625
-126.33203125
-4.53125
120.5234375
215.55859375
259.31640625
260.65234375
240.591796875
203.12890625
125.51953125
-3.3515625
-152.791015625
-285.65234375
-385.19921875
-449.0703125
-480.853515625
-481.861328125
-457.27734375
-424.41796875
-406.72265625
-401.115234375
-358.7578125
-239.02734375
-64.115234375
118.18359375
282.755859375
411.37109375
479.951171875
468.103515625
379.533203125
258.41015625
158.611328125
106.6875
103.83203125
136.513671875
181.439453125
220.765625
249.646484375
264.490234375
274.1953125
312.447265625
397.97265625
499.171875
571.685546875
595.05859375
563.921875
485.5
386.962890625
304.375
260.30859375
255.55859375
272.779296875
282.916015625
255.59765625
193.830078125
158.03125
199.6953125
296.08984375
387.58984375
438.37109375
438.5703125
394.732421875
340.8203125
315.560546875
332.091796875
377.49609375
429.7265625
478.029296875
515.7734375
528.6640625
512.6328125
495.294921875
502.76953125
522.0234375
537.658203125
550.982421875
551.318359375
533.2421875
522.75390625
540.83203125
570.80859375
580.640625
564.765625
538.291015625
521.888671875
540.822265625
588.73828125
622.810546875
612.275390625
546.40234375
415.208984375
235.0078125
55.62109375
-72.181640625
-116.271484375
-76.755859375
14.71875
102.115234375
126.294921875
67.501953125
-35.234375
-105.75
-96.38671875
-33.275390625
24.35546875
43.015625
29.48046875
19.744140625
37.1015625
61.482421875
63.23046875
33.833984375
-17.5234375
-74.818359375
-120.66015625
-135.376953125
-116.83203125
-101.890625
-125.08984375
-171.263671875
-213.978515625
-263.623046875
-320.015625
-339.3125
-301.578125
-257.966796875
-272.037109375
-349.806640625
-446.67578125
-526.943359375
-601.00390625
-699.01171875
-833.09375
-979.767578125
-1071.572265625
-1051.685546875
-933.296875
-771.73828125
-615.841796875
-482.453125
-365.306640625
-272.318359375
-225.224609375
-214.5078125
-188.23828125
-109.931640625
3.3671875
116.455078125
196.712890625
216.810546875
179.34375
117.70703125
56.21484375
-2.8046875
-53.884765625
-71.341796875
-26.212890625
90.47265625
259.40234375
440.654296875
601.634765625
726.779296875
808.24609375
849.453125
861.640625
843.380859375
792.44921875
719.375
631.841796875
538.26953125
450.7265625
380.205078125
338.900390625
340.75
390.568359375
467.765625
530.662109375
541.3203125
495.521484375
426.9453125
372.171875
349.521484375
371.54296875
435.994140625
512.001953125
559.58984375
548.44140625
473.435546875
361.576171875
248.669921875
142.568359375
28.482421875
-89.142578125
-173.84375
-205.4609375
-205.931640625
-203.923828125
-213.265625
-240.78125
-290.904296875
-352.33203125
-402.322265625
-432.466796875
-446.64453125
-431.806640625
-373.2890625
-279.201171875
-170.490234375
-77.541015625
-18.904296875
18.330078125
50.361328125
74.740234375
80.634765625
73.02734375
71.134765625
79.751953125
85.1015625
83.1015625
81.16796875
70.57421875
33.953125
-39.994140625
-147.125
-263.900390625
-359.74609375
-412.0703125
-420.322265625
-408.564453125
-407.771484375
-418.69140625
-405.64453125
-343.4375
-251.6875
-166.408203125
-105.390625
-69.5703125
-43.130859375
-7.111328125
51.033203125
134.763671875
230.890625
322.201171875
408.736328125
483.447265625
518.2734375
501.51953125
455.005859375
409.955078125
380.8671875
363.283203125
350.615234375
324.09375
257.05859375
156.9375
56.103515625
-17.22265625
-48.88671875
-37.4609375
19.208984375
114.298828125
216.92578125
289.025390625
318.94140625
319.31640625
301.583984375
270.123046875
220.5546875
149.953125
74.259765625
11.724609375
-28.494140625
-36.001953125
0.837890625
69.677734375
135.404296875
174.962890625
181.607421875
166.515625
153.279296875
143.728515625
124.099609375
110.087890625
140.34765625
235.25390625
368.44921875
471.8359375
496.53515625
456.619140625
397.333984375
340.318359375
286.28515625
235.69140625
185.50390625
119.28125
14.494140625
-122.841796875
-265.134765625
-389.43359375
-458.251953125
-441.142578125
-367.201171875
-280.4453125
-192.974609375
-119.65234375
-87.771484375
-111.6171875
-183.3828125
-280.62890625
-377.779296875
-467.654296875
-561.609375
-640.376953125
-658.1484375
-604.330078125
-507.921875
-406.46875
-323.603515625
-266.6875
-238.26953125
-231.853515625
-226.134765625
-199.740234375
-147.466796875
-88.744140625
-43.548828125
-15.98828125
-2.6171875
21.025390625
83.525390625
181.751953125
283.255859375
349.201171875
352.400390625
289.8359375
199.224609375
128.783203125
87.08203125
63.111328125
61.75390625
105.609375
198.693359375
312.37890625
412.8984375
473.416015625
483.3984375
456.6875
407.12109375
339.126953125
267.658203125
211.345703125
175.5703125
151.79296875
121.396484375
82.9609375
57.03125
64.158203125
108.568359375
168.216796875
215.27734375
240.095703125
242.388671875
223.75
194.48046875
184.9375
214.400390625
261.908203125
296.455078125
310.056640625
319.470703125
345.421875
385.814453125
428.818359375
471.833984375
522.18359375
590.517578125
658.91796875
682.474609375
635.5234375
531.646484375
405.759765625
293.115234375
215.859375
191.5703125
223.412109375
293.7109375
390.7421875
495.271484375
569.267578125
572.462890625
493.634765625
367.955078125
246.294921875
152.82421875
91.71484375
75.8515625
93.736328125
98.228515625
56.958984375
-15.515625
-74.4921875
-93.8359375
-72.271484375
-24.873046875
22.015625
56.732421875
78.853515625
72.76171875
17.80078125
-64.048828125
-98.3046875
-47.01171875
39.15625
94.9375
102.640625
81.5703125
66.333984375
83.416015625
130.8359375
192.498046875
260.205078125
325.60546875
374.44921875
389.90625
363.330078125
306.0546875
240.876953125
185.85546875
157.92578125
186.375
281.37109375
393.373046875
453.376953125
439.13671875
372.740234375
280.47265625
184.099609375
100.5546875
25.3671875
-64.189453125
-172.873046875
-271.6015625
-329.8203125
-341.482421875
-319.763671875
-284.19140625
-268.396484375
-293.896484375
-345.470703125
-394.365234375
-413.3671875
-386.7578125
-335.642578125
-281.005859375
-217.275390625
-143.4296875
-82.1640625
-66.7578125
-121.134765625
-240.23828125
-375.015625
-478.072265625
-539.802734375
-571.896484375
-582.458984375
-570.048828125
-531.3359375
-460.318359375
-358.08984375
-245.5390625
-156.4453125
-112.98828125
-114.7421875
-148.779296875
-201.763671875
-240.20703125
-204.7734375
-81.255859375
74.572265625
203.923828125
288.873046875
343.609375
392.01953125
432.5625
435.0859375
396.033203125
351.458984375
324.669921875
308.056640625
289.3671875
256.89453125
203.603515625
129.908203125
36.1484375
-62.095703125
-131.638671875
-159.626953125
-164.9375
-169.744140625
-191.666015625
-240.345703125
-311.64453125
-399.326171875
-494.640625
-568.46484375
-579.8515625
-509.666015625
-374.576171875
-215.39453125
-72.787109375
36.869140625
117.353515625
172.5546875
203.732421875
212.037109375
192.2734375
136.330078125
44.30078125
-80.83984375
-205.578125
-282.314453125
-313.146484375
-333.90625
-380.431640625
-464.97265625
-558.44140625
-620.74609375
-639.896484375
-642.419921875
-666.232421875
-720.220703125
-787.919921875
-849.625
-877.908203125
-843.970703125
-755.80859375
-653.0546875
-569.609375
-519.78125
-513.08984375
-548.451171875
-613.615234375
-692.541015625
-757.09765625
-789.82421875
-788.04296875
-752.064453125
-687.642578125
-598.365234375
-484.07421875
-364.53515625
-264.310546875
-191.05859375
-160.537109375
-192.755859375
-274.552734375
-366.61328125
-430.451171875
-447.341796875
-430.79296875
-407.833984375
-397.076171875
-405.5625
-435.9453125
-478.181640625
-523.01953125
-578.65234375
-636.771484375
-650.263671875
-577.5625
-433.056640625
-260.755859375
-94.06640625
30.720703125
79.62109375
63.177734375
33.595703125
34.05078125
75.458984375
137.97265625
169.103515625
125.76953125
16.83203125
-120.171875
-250.673828125
-348.8359375
-400.470703125
-423.828125
-457.1484375
-519.658203125
-590.35546875
-621.560546875
-590.35546875
-522.14453125
-452.443359375
-392.22265625
-337.703125
-279.216796875
-210.484375
-142.998046875
-109.0546875
-143.31640625
-253.087890625
-408.69140625
-550.185546875
-621.7734375
-612.15234375
-552.154296875
-484.0234375
-431.6328125
-400.216796875
-383.43359375
-361.658203125
-312.41796875
-222.10546875
-99.912109375
31.845703125
168.3125
305.595703125
422.75390625
491.6953125
495.6328125
434.17578125
318.4296875
192.451171875
109.814453125
70.509765625
52.17578125
62.40234375
111.60546875
191.763671875
291.265625
402.791015625
515.74609375
606.32421875
653.86328125
656.076171875
605.455078125
514.9765625
437.384765625
403.12890625
388.61328125
354.73828125
286.18359375
192.798828125
98.416015625
27.765625
6.90234375
63.583984375
195.69921875
360.046875
503.841796875
586.75
585.55078125
521.51953125
452.8828125
413.39453125
387.384765625
335.28515625
246.51953125
150.720703125
75.98828125
42.666015625
60.47265625
111.77734375
173.0859375
239.9609375
303.5
338.51171875
335.013671875
308.005859375
276.677734375
251.599609375
231.115234375
206.43359375
178.22265625
161.0078125
169.666015625
197.76171875
222.052734375
229.63671875
228.294921875
232.791015625
238.89453125
225.423828125
191.7265625
154.408203125
126.9609375
126.716796875
157.79296875
190.669921875
191.0859375
158.544921875
127.599609375
119.888671875
112.572265625
77.36328125
23.544921875
-11.638671875
-12.4375
3.052734375
14.271484375
24.021484375
51.357421875
101.48046875
163.255859375
206.4921875
194.681640625
124.560546875
29.134765625
-40.36328125
-39.322265625
42.0859375
161.8125
247.109375
260.865234375
230.126953125
218.3828125
267.404296875
352.84765625
412.427734375
399.91796875
321.318359375
233.400390625
184.998046875
180.962890625
195.50390625
202.8125
185.294921875
129.5390625
37.767578125
-56.33203125
-100.841796875
-82.5078125
-22.146484375
62.71484375
148.931640625
215.060546875
264.314453125
295.91015625
293.21875
253.87109375
191.375
130.35546875
98.65234375
113.69140625
164.162109375
217.03125
247.890625
256.39453125
253.2578125
234.2421875
182.56640625
103.708984375
19.373046875
-68.986328125
-176.208984375
-305.7421875
-436.67578125
-533.486328125
-568.560546875
-534.01953125
-452.94921875
-361.8203125
-277.74609375
-208.724609375
-167.05078125
-161.60546875
-173.212890625
-166.8984375
-130.2109375
-79.6640625
-25.943359375
39.552734375
113.912109375
182.337890625
230.2265625
232.7734375
181.390625
99.89453125
14.40625
-52.83984375
-78.349609375
-53.59765625
8.01171875
68.80078125
88.29296875
64.435546875
29.78125
7.65625
-2.888671875
-7.919921875
-3.666015625
12.80078125
25.95703125
14.451171875
-32.541015625
-107.22265625
-174.2109375
-186.9375
-138.96875
-74.056640625
-25.87109375
10.251953125
48.3984375
85.318359375
107.21484375
109.60546875
92.279296875
56.470703125
16.259765625
-11.185546875
-22.7890625
-31.912109375
-55.470703125
-97.310546875
-147.224609375
-189.060546875
-215.310546875
-228.802734375
-232.13671875
-235.99609375
-272.404296875
-361.79296875
-485.376953125
-616.283203125
-741.703125
-854.556640625
-940.18359375
-979.27734375
-965.1015625
-901.712890625
-792.62890625
-661.740234375
-550.708984375
-477.7890625
-431.822265625
-385.0390625
-312.615234375
-216.244140625
-117.72265625
-36.494140625
6.986328125
-12.14453125
-81.6796875
-165.59765625
-248.779296875
-329.654296875
-393.205078125
-407.447265625
-342.2265625
-204.39453125
-49.490234375
63.625
114.09375
109.7890625
68.625
11.20703125
-36.95703125
-52.115234375
-41.65234375
-36.58984375
-46.11328125
-47.09375
-13.033203125
55.76171875
129.75
183.2421875
212.310546875
225.5546875
237.744140625
261.9375
301.482421875
343.52734375
365.400390625
350.53515625
299.27734375
233.841796875
181.802734375
151.541015625
132.18359375
112.177734375
90.09765625
70.671875
51.07421875
29.67578125
16.310546875
6.740234375
-25.88671875
-77.966796875
-108.951171875
-110.12890625
-114.849609375
-136.78515625
-166.404296875
-215.85546875
-304.73046875
-426.701171875
-555.720703125
-643.09765625
-635.333984375
-528.3984375
-377.072265625
-247.419921875
-178.50390625
-166.197265625
-176.763671875
-176.662109375
-146.71484375
-82.775390625
18.87109375
138.35546875
237.44140625
315.65234375
383.60546875
418.283203125
402.697265625
351.779296875
286.798828125
228.244140625
185.5859375
142.40234375
93.56640625
59.41796875
46.0703125
41.919921875
38.83984375
31.3359375
32.109375
67.091796875
130.701171875
198.421875
265.361328125
331.65625
393.490234375
447.41015625
482.90234375
499.859375
512.625
519.4375
509.4453125
483.607421875
449.84375
421.40625
413.310546875
416.50390625
399.466796875
349.900390625
275.43359375
164.83203125
0.994140625
-183.33203125
-321.705078125
-383.55078125
-393.79296875
-384.615234375
-364.4921875
-342.21875
-344.67578125
-388.119140625
-442.201171875
-452.30078125
-408.501953125
-343.849609375
-273.435546875
-182.345703125
-65.751953125
46.8515625
133.111328125
214.40234375
311.58203125
406.43359375
462.169921875
457.328125
390.900390625
271.125
123.62109375
-9.779296875
-94.705078125
-120.212890625
-100.607421875
-76.62890625
-78.16796875
-95.998046875
-102.37109375
-74.291015625
-3.14453125
97.359375
193.310546875
261.720703125
311.732421875
351.509765625
370.5078125
364.580078125
331.59375
258.94921875
160.546875
84.87890625
63.384765625
97.435546875
154.994140625
192.953125
213.28515625
248.84765625
308.84765625
377.681640625
428.6953125
430.7734375
376.595703125
293.482421875
218.541015625
171.400390625
161.8828125
195.87109375
247.0
262.033203125
222.58203125
161.5625
112.07421875
76.5859375
35.505859375
-11.15234375
-29.1796875
8.607421875
77.705078125
119.9453125
102.859375
43.150390625
-21.384765625
-75.9921875
-119.099609375
-138.125
-134.890625
-129.396484375
-129.3984375
-113.0625
-49.2109375
53.921875
164.060546875
270.560546875
383.87109375
507.107421875
634.337890625
747.708984375
809.265625
801.3125
751.46484375
701.08203125
662.203125
617.771484375
543.923828125
427.939453125
290.271484375
175.599609375
98.6875
27.533203125
-62.697265625
-146.767578125
-188.26171875
-191.541015625
-184.169921875
-179.810546875
-180.298828125
-185.845703125
-197.66015625
-225.76171875
-281.603515625
-363.2421875
-454.71875
-545.099609375
-630.30078125
-687.52734375
-687.474609375
-625.830078125
-512.982421875
-373.068359375
-242.2734375
-131.634765625
-29.484375
73.2421875
188.396484375
321.8046875
455.744140625
555.341796875
591.27734375
556.025390625
470.119140625
367.974609375
278.009765625
208.72265625
157.7734375
125.484375
115.123046875
131.744140625
175.8046875
228.740234375
265.53125
279.904296875
282.85546875
280.384765625
270.037109375
267.74609375
291.951171875
334.478515625
374.359375
399.458984375
405.40234375
396.24609375
386.2421875
387.77734375
404.7421875
444.662109375
531.5546875
662.39453125
782.12890625
847.90625
853.560546875
807.908203125
727.365234375
637.857421875
568.751953125
539.345703125
549.7890625
583.978515625
634.19921875
702.53515625
773.515625
816.5625
812.080078125
767.4609375
701.005859375
624.8046875
541.69140625
444.00390625
323.02734375
177.990234375
30.955078125
-69.4296875
-87.947265625
-40.150390625
36.283203125
133.29296875
244.34375
328.494140625
337.640625
246.755859375
81.8828125
-94.083984375
-229.814453125
-302.958984375
-328.208984375
-346.48828125
-373.4453125
-387.052734375
-366.794921875
-306.14453125
-216.91796875
-135.796875
-95.955078125
-113.5234375
-187.611328125
-294.12890625
-407.73828125
-492.70703125
-500.9296875
-424.24609375
-299.884765625
-162.37890625
-32.9765625
59.537109375
96.23828125
96.623046875
95.080078125
97.544921875
81.498046875
22.712890625
-71.552734375
-157.615234375
-203.65234375
-213.99609375
-205.232421875
-167.509765625
-83.8203125
14.890625
69.978515625
49.923828125
-26.33203125
-96.861328125
-114.943359375
-105.306640625
-124.748046875
-178.5546875
-213.068359375
-197.359375
-166.0546875
-164.96875
-209.267578125
-284.80859375
-366.123046875
-421.205078125
-430.134765625
-408.177734375
-387.0546875
-378.70703125
-372.060546875
-357.939453125
-341.896484375
-339.59765625
-367.19921875
-430.578125
-503.8515625
-545.205078125
-544.234375
-521.798828125
-494.708984375
-463.166015625
-417.345703125
-357.470703125
-281.322265625
-175.6328125
-39.544921875
104.294921875
226.283203125
321.861328125
411.4765625
509.55859375
606.513671875
688.001953125
757.982421875
823.451171875
865.083984375
851.4140625
782.76953125
698.572265625
629.126953125
568.103515625
521.58203125
510.939453125
522.57421875
523.685546875
504.822265625
461.068359375
375.771484375
251.78125
128.361328125
54.76953125
61.123046875
130.8671875
205.94140625
248.654296875
278.669921875
322.3203125
373.625
416.931640625
445.84765625
459.9765625
465.33203125
468.177734375
463.373046875
443.7890625
405.400390625
353.876953125
307.24609375
271.17578125
219.220703125
119.07421875
-15.2890625
-133.12890625
-201.298828125
-219.625
-198.544921875
-152.369140625
-104.2265625
-66.27734375
-40.54296875
-40.013671875
-73.033203125
-134.033203125
-219.150390625
-316.9140625
-395.39453125
-422.130859375
-400.6484375
-367.134765625
-348.69921875
-353.1171875
-371.123046875
-376.41015625
-339.869140625
-243.5703125
-99.525390625
38.8046875
126.296875
172.80078125
210.625
246.162109375
258.2578125
234.01953125
182.810546875
109.09765625
15.5703125
-71.5078125
-113.267578125
-98.7734375
-58.744140625
-28.048828125
-13.822265625
8.306640625
64.283203125
135.5078125
181.984375
195.998046875
180.3125
130.5703125
60.48828125
-7.98828125
-64.3984375
-102.890625
-124.505859375
-142.107421875
-157.2734375
-166.626953125
-176.583984375
-199.318359375
-253.4375
-343.09765625
-425.451171875
-449.7265625
-421.53515625
-378.279296875
-347.73046875
-336.4921875
-319.27734375
-260.388671875
-157.87109375
-40.529296875
62.236328125
120.796875
115.94140625
55.8125
-44.71875
-168.384765625
-285.861328125
-366.689453125
-382.939453125
-335.1640625
-268.517578125
-218.705078125
-179.923828125
-141.953125
-104.115234375
-51.056640625
24.505859375
98.970703125
148.61328125
170.20703125
178.9296875
193.025390625
212.384765625
249.30078125
328.70703125
432.0234375
505.009765625
515.40625
478.2265625
438.197265625
423.16015625
409.82421875
359.47265625
288.634765625
258.642578125
310.037109375
414.826171875
495.537109375
506.90234375
471.484375
438.759765625
432.62890625
441.173828125
449.396484375
451.548828125
445.611328125
424.9765625
382.65625
330.607421875
300.05859375
316.517578125
368.197265625
413.603515625
414.4296875
363.294921875
299.5859375
268.40234375
278.46875
298.19921875
297.33984375
267.55078125
191.732421875
61.330078125
-83.666015625
-174.486328125
-162.828125
-57.34765625
79.1953125
186.37109375
239.33203125
239.673828125
193.599609375
111.4375
22.330078125
-41.06640625
-70.564453125
-90.73828125
-123.53125
-161.58203125
-187.1953125
-196.537109375
-213.83984375
-254.34765625
-297.669921875
-324.255859375
-331.814453125
-309.42578125
-237.890625
-117.638671875
40.259765625
227.419921875
437.38671875
658.638671875
860.5859375
1000.240234375
1051.52734375
1012.21875
903.97265625
771.134765625
656.251953125
585.587890625
564.0703125
571.91796875
575.1171875
543.919921875
476.322265625
403.546875
353.587890625
315.884765625
254.212890625
158.216796875
66.9765625
32.30859375
65.091796875
129.03125
170.310546875
151.87109375
81.22265625
6.5390625
-27.27734375
-21.5625
-4.4609375
4.32421875
12.248046875
34.330078125
53.828125
42.359375
16.0546875
28.830078125
117.158203125
264.123046875
407.939453125
484.673828125
462.75
358.984375
219.974609375
85.818359375
-28.2578125
-124.447265625
-204.216796875
-271.51953125
-337.310546875
-394.720703125
-424.2734375
-428.1328125
-424.677734375
-428.208984375
-442.326171875
-452.9921875
-442.3671875
-418.802734375
-402.064453125
-386.0546875
-357.68359375
-306.87890625
-230.365234375
-159.931640625
-146.416015625
-198.716796875
-275.20703125
-332.01171875
-368.59375
-416.447265625
-490.9921875
-577.85546875
-658.869140625
-727.966796875
-772.876953125
-777.3203125
-749.48046875
-711.583984375
-673.443359375
-634.361328125
-586.322265625
-526.38671875
-461.185546875
-386.572265625
-302.68359375
-230.6171875
-191.697265625
-202.37109375
-279.98828125
-420.1640625
-573.1328125
-657.669921875
-625.4609375
-509.99609375
-388.56640625
-308.814453125
-272.958984375
-256.333984375
-218.341796875
-144.79296875
-73.74609375
-44.69140625
-62.439453125
-107.6015625
-152.521484375
-180.728515625
-182.2109375
-155.5859375
-127.009765625
-141.6953125
-222.01953125
-340.64453125
-459.0
-558.93359375
-637.6484375
-706.162109375
-767.45703125
-807.564453125
-834.17578125
-857.423828125
-847.169921875
-767.796875
-623.873046875
-451.810546875
-268.640625
-65.82421875
142.59765625
316.37109375
444.509765625
556.5234375
669.7109375
759.517578125
800.423828125
804.236328125
787.990234375
741.84375
655.970703125
549.568359375
453.38671875
372.384765625
297.28125
246.36328125
232.484375
227.16796875
192.8125
111.25
7.806640625
-53.412109375
-16.150390625
122.482421875
310.974609375
492.375
637.73046875
741.05859375
813.2109375
867.24609375
909.60546875
942.201171875
971.771484375
1004.71484375
1032.138671875
1044.23046875
1032.048828125
979.890625
878.33203125
737.150390625
593.8359375
507.76953125
517.8203125
608.005859375
727.87109375
825.759765625
871.201171875
866.759765625
829.00390625
781.056640625
743.669921875
719.333984375
699.5234375
681.54296875
670.654296875
675.4609375
716.146484375
810.30859375
954.87890625
1129.59765625
1303.98046875
1462.583984375
1619.765625
1772.59765625
1887.333984375
1947.515625
1975.689453125
1989.15234375
1961.498046875
1870.88671875
1740.470703125
1607.837890625
1497.947265625
1428.5234375
1396.703125
1387.85546875
1398.671875
1426.431640625
1468.70703125
1533.923828125
1622.455078125
1725.76171875
1841.01171875
1968.6875
2108.5078125
2254.4140625
2389.58203125
2494.48046875
2564.265625
2606.6796875
2626.345703125
2611.568359375
2549.244140625
2445.654296875
2326.478515625
2235.943359375
2226.5234375
2324.064453125
2501.462890625
2686.435546875
2801.82421875
2831.693359375
2819.296875
2802.73046875
2800.6171875
2819.833984375
2857.515625
2929.021484375
3060.03515625
3246.041015625
3463.685546875
3685.376953125
3872.298828125
3991.515625
4022.08203125
3960.87109375
3841.70703125
3722.73046875
3640.9765625
3593.8359375
3570.4140625
3566.548828125
3577.677734375
3601.189453125
3635.140625
3671.732421875
3705.791015625
3731.048828125
3737.876953125
3722.5234375
3688.72265625
3639.748046875
3574.455078125
3489.20703125
3375.0078125
3222.462890625
3030.373046875
2810.66015625
2605.11328125
2475.705078125
2458.556640625
2539.900390625
2673.04296875
2814.916015625
2952.27734375
3096.939453125
3254.88671875
3402.384765625
3517.162109375
3620.787109375
3746.431640625
3880.42578125
3961.1328125
3931.359375
3795.064453125
3633.1328125
3541.474609375
3540.490234375
3579.02734375
3604.37890625
3588.021484375
3531.3203125
3463.875
3407.958984375
3362.896484375
3317.931640625
3255.8515625
3169.88671875
3071.0546875
2948.494140625
2785.072265625
2613.755859375
2477.30859375
2382.044921875
2322.966796875
2313.662109375
2363.73828125
2454.861328125
2564.8671875
2668.99609375
2740.384765625
2757.171875
2711.513671875
2631.55859375
2558.98046875
2521.51171875
2522.3828125
2539.0390625
2557.498046875
2591.09375
2635.70703125
2645.95703125
2582.15625
2450.275390625
2297.091796875
2161.99609375
2040.91796875
1908.453125
1754.365234375
1607.05078125
1507.44921875
1455.357421875
1430.7421875
1434.318359375
1461.05859375
1481.41796875
1473.5390625
1442.259765625
1400.783203125
1360.126953125
1330.3046875
1317.435546875
1317.3203125
1331.23046875
1372.91796875
1440.06640625
1506.09375
1553.876953125
1593.330078125
1629.966796875
1643.638671875
1620.197265625
1554.822265625
1434.052734375
1272.5546875
1125.2265625
1034.138671875
991.560546875
959.5703125
903.37890625
816.048828125
719.818359375
641.126953125
587.296875
548.68359375
530.15625
552.447265625
610.052734375
658.17578125
673.306640625
688.873046875
734.78125
793.9453125
844.693359375
882.513671875
900.13671875
902.3828125
908.044921875
930.2578125
967.900390625
1002.501953125
998.22265625
935.90625
845.40625
762.80078125
681.408203125
576.052734375
446.833984375
327.05859375
262.494140625
272.900390625
332.5625
400.42578125
456.189453125
495.52734375
521.052734375
546.525390625
586.54296875
629.580078125
638.60546875
598.69140625
539.59375
500.3671875
487.0703125
486.1953125
503.705078125
555.513671875
638.611328125
748.62109375
888.3046875
1031.40234375
1126.1640625
1131.84375
1045.2109375
917.62109375
808.595703125
739.119140625
710.8671875
719.37109375
731.44140625
698.8359375
609.33984375
491.921875
381.58984375
307.91015625
288.55859375
313.02734375
357.732421875
412.025390625
479.0625
558.685546875
637.08984375
691.826171875
704.123046875
673.7734375
618.19921875
548.671875
468.3125
384.470703125
302.55859375
221.345703125
156.892578125
136.40625
153.20703125
178.384765625
193.880859375
187.537109375
153.26171875
102.42578125
61.74609375
47.916015625
56.017578125
69.71875
78.1875
88.306640625
102.44140625
108.033203125
102.251953125
96.232421875
94.330078125
91.548828125
88.84375
86.044921875
81.4375
83.349609375
103.03515625
150.474609375
219.46875
283.44921875
318.54296875
324.6953125
332.12890625
360.09765625
401.58984375
443.6640625
473.279296875
482.921875
472.330078125
433.701171875
350.8828125
228.267578125
79.939453125
-77.859375
-215.7265625
-311.650390625
-364.017578125
-372.287109375
-322.298828125
-205.1875
-37.064453125
149.6796875
307.787109375
376.84765625
320.279296875
175.142578125
34.66015625
-28.775390625
-8.66796875
57.51171875
121.57421875
133.98828125
79.9375
7.095703125
-27.533203125
-6.259765625
76.4453125
214.833984375
381.31640625
542.078125
666.115234375
747.76953125
802.59375
829.01171875
816.955078125
772.658203125
712.404296875
652.345703125
595.158203125
538.220703125
493.49609375
466.34765625
426.0625
330.494140625
182.3046875
22.275390625
-112.0390625
-186.498046875
-175.41015625
-89.0625
42.037109375
195.62890625
344.830078125
459.2421875
527.66015625
557.505859375
552.517578125
500.982421875
395.103515625
239.62109375
49.5703125
-152.994140625
-354.982421875
-526.369140625
-608.64453125
-566.1171875
-422.6953125
-253.9609375
-124.744140625
-39.849609375
18.484375
55.8515625
73.935546875
72.3125
47.685546875
5.521484375
-36.041015625
-72.212890625
-130.3203125
-227.16796875
-328.3046875
-391.728515625
-407.248046875
-395.587890625
-394.580078125
-423.076171875
-486.546875
-577.212890625
-656.673828125
-689.662109375
-674.138671875
-626.474609375
-563.62109375
-500.818359375
-446.193359375
-400.001953125
-361.748046875
-332.333984375
-311.896484375
-309.208984375
-341.064453125
-407.16796875
-483.291015625
-545.873046875
-576.697265625
-556.603515625
-485.5390625
-395.185546875
-330.173828125
-299.537109375
-272.044921875
-232.71875
-199.912109375
-180.380859375
-156.302734375
-126.947265625
-102.6640625
-72.23828125
-23.912109375
16.06640625
8.455078125
-41.26953125
-92.357421875
-116.0625
-109.1796875
-79.201171875
-39.4375
-6.33203125
9.123046875
8.173828125
-2.625
-20.85546875
-38.98046875
-34.00390625
21.123046875
124.41796875
218.96484375
238.75
175.744140625
81.091796875
11.400390625
-12.216796875
-5.533203125
15.986328125
54.3203125
107.69921875
167.60546875
232.818359375
312.798828125
410.69921875
504.21484375
563.724609375
582.361328125
570.134765625
539.580078125
503.93359375
468.3125
404.666015625
273.6796875
82.53125
-110.759765625
-253.568359375
-327.048828125
-323.466796875
-247.21875
-135.43359375
-44.662109375
-5.921875
0.447265625
23.681640625
91.16796875
194.10546875
318.796875
466.556640625
631.970703125
782.412109375
881.431640625
922.0078125
915.578125
859.33203125
734.5703125
547.0703125
348.96484375
201.58203125
134.78125
133.369140625
158.984375
164.916015625
117.103515625
33.37890625
-34.814453125
-53.10546875
-13.017578125
75.923828125
193.5703125
315.91015625
424.044921875
492.279296875
500.853515625
467.65625
417.390625
362.435546875
318.1015625
306.236328125
342.27734375
416.70703125
508.74609375
600.693359375
686.564453125
762.248046875
804.27734375
782.7421875
680.6015625
502.84375
295.076171875
134.767578125
74.935546875
109.509765625
201.32421875
314.703125
411.853515625
468.66796875
492.748046875
501.951171875
510.58203125
539.390625
610.30078125
707.2578125
790.552734375
849.9296875
886.890625
898.166015625
886.013671875
841.8046875
756.615234375
655.74609375
575.853515625
520.302734375
472.765625
428.177734375
398.59765625
398.64453125
435.05078125
507.544921875
600.611328125
686.560546875
748.251953125
782.388671875
787.435546875
761.615234375
702.978515625
604.234375
475.33984375
340.591796875
215.396484375
130.650390625
129.517578125
195.298828125
257.890625
273.2421875
239.7109375
181.640625
123.21875
68.404296875
19.103515625
-3.439453125
27.14453125
100.439453125
176.267578125
234.900390625
277.93359375
303.333984375
305.958984375
280.837890625
233.240234375
177.03515625
120.421875
74.19140625
41.9921875
8.744140625
-33.98046875
-76.369140625
-105.669921875
-121.66015625
-131.8359375
-119.810546875
-55.970703125
60.84375
196.095703125
311.328125
405.87109375
507.068359375
618.7109375
709.978515625
756.40625
756.40234375
710.52734375
613.265625
479.453125
361.212890625
296.732421875
272.345703125
265.765625
277.005859375
310.673828125
358.91796875
398.53125
405.640625
372.43359375
310.6484375
245.951171875
187.96484375
121.09375
55.82421875
30.35546875
64.396484375
140.158203125
211.865234375
241.25390625
218.958984375
149.67578125
39.056640625
-118.50390625
-312.08203125
-489.384765625
-608.458984375
-673.021484375
-717.6171875
-776.23828125
-847.34765625
-898.814453125
-904.26953125
-858.9921875
-781.798828125
-686.400390625
-565.615234375
-429.390625
-310.521484375
-231.421875
-185.43359375
-147.708984375
-105.283203125
-70.486328125
-50.630859375
-28.33203125
22.609375
103.708984375
184.392578125
236.822265625
256.86328125
247.16015625
219.173828125
189.71484375
169.2890625
165.62890625
191.34765625
254.12890625
326.087890625
369.171875
385.26171875
404.646484375
438.58203125
465.861328125
450.552734375
374.021484375
247.919921875
92.74609375
-60.40625
-164.927734375
-191.51953125
-159.83984375
-120.490234375
-92.693359375
-60.525390625
-9.0234375
63.14453125
145.56640625
209.224609375
228.40234375
197.78125
122.359375
24.6171875
-51.681640625
-79.712890625
-83.28515625
-104.83984375
-155.99609375
-202.044921875
-212.744140625
-209.119140625
-220.537109375
-234.181640625
-230.169921875
-224.98828125
-243.490234375
-279.658203125
-318.513671875
-355.771484375
-386.392578125
-402.431640625
-410.951171875
-440.0390625
-495.0703125
-525.15234375
-468.2734375
-309.16015625
-81.052734375
158.44921875
352.69140625
483.00390625
566.12109375
598.001953125
564.75
495.19140625
441.259765625
430.076171875
452.521484375
484.95703125
512.541015625
524.267578125
512.072265625
484.431640625
461.6875
453.103515625
449.814453125
434.044921875
396.357421875
340.37890625
285.7109375
267.859375
307.162109375
380.8515625
436.37109375
434.29296875
378.51953125
307.794921875
257.751953125
235.900390625
236.849609375
263.056640625
323.529296875
414.115234375
512.71875
597.34765625
654.794921875
686.109375
704.048828125
721.447265625
747.01953125
785.29296875
820.5
834.5
820.51171875
773.115234375
700.53125
628.59375
585.71875
592.908203125
652.96875
732.23828125
782.19140625
784.556640625
742.60546875
652.23046875
508.26953125
334.302734375
180.796875
86.7734375
56.8203125
68.61328125
97.498046875
133.693359375
180.1875
229.576171875
258.658203125
265.33984375
277.21875
313.6015625
372.763671875
448.3515625
527.6875
590.0390625
617.642578125
604.359375
554.671875
483.001953125
423.638671875
401.4765625
415.767578125
455.984375
495.185546875
489.734375
403.51171875
235.125
37.802734375
-104.009765625
-138.4453125
-83.298828125
0.060546875
77.880859375
155.919921875
233.015625
293.150390625
326.7265625
348.044921875
379.849609375
417.4140625
437.888671875
439.40234375
436.404296875
424.22265625
378.40234375
284.30859375
143.369140625
-29.369140625
-206.25390625
-342.541015625
-404.052734375
-408.9921875
-388.537109375
-344.068359375
-276.013671875
-194.107421875
-90.2109375
47.09375
200.845703125
333.697265625
429.908203125
491.2109375
495.845703125
427.279296875
322.33203125
239.525390625
206.146484375
220.140625
271.681640625
349.21484375
435.5625
509.560546875
556.1328125
556.462890625
497.24609375
402.86328125
317.501953125
259.884765625
220.2734375
202.92578125
220.619140625
254.130859375
270.23828125
256.7578125
217.57421875
141.390625
24.83203125
-96.724609375
-182.279296875
-217.201171875
-211.3828125
-183.517578125
-139.15234375
-82.513671875
-23.044921875
46.279296875
126.42578125
194.375
228.05859375
213.75390625
162.818359375
120.5546875
125.373046875
178.583984375
262.734375
373.9453125
508.072265625
639.6796875
726.44140625
742.060546875
703.55859375
656.0625
642.58984375
681.314453125
763.0234375
860.46484375
944.24609375
993.11328125
992.1015625
946.986328125
883.623046875
817.1171875
739.083984375
635.173828125
509.466796875
393.138671875
308.359375
250.099609375
214.642578125
202.787109375
202.451171875
200.431640625
201.861328125
207.763671875
213.515625
246.73828125
327.9609375
426.583984375
495.751953125
505.322265625
460.46875
402.953125
357.25
306.2578125
240.845703125
172.55859375
113.13671875
64.58984375
16.34375
-49.267578125
-124.58984375
-175.513671875
-195.291015625
-217.111328125
-257.259765625
-289.421875
-285.748046875
-254.978515625
-236.083984375
-240.009765625
-239.09375
-223.224609375
-201.0546875
-178.56640625
-158.5703125
-136.04296875
-101.791015625
-54.55078125
-1.94140625
41.0546875
53.080078125
20.8984375
-44.921875
-123.912109375
-215.60546875
-308.794921875
-366.50390625
-377.771484375
-363.779296875
-326.107421875
-243.6015625
-110.0078125
45.521484375
174.849609375
252.96875
283.10546875
282.0625
278.12109375
280.166015625
266.822265625
231.78515625
201.291015625
192.5625
187.142578125
160.203125
109.263671875
65.623046875
75.041015625
144.072265625
234.984375
306.49609375
337.45703125
316.181640625
243.669921875
152.984375
92.330078125
84.794921875
116.32421875
161.1328125
209.71875
258.6953125
295.7109375
310.9375
306.583984375
293.021484375
285.64453125
293.298828125
303.55859375
296.701171875
268.2421875
221.474609375
154.03125
60.7265625
-50.67578125
-140.634765625
-181.361328125
-193.86328125
-207.642578125
-227.40625
-236.392578125
-216.64453125
-153.81640625
-45.720703125
57.1171875
92.279296875
62.08984375
7.79296875
-40.8671875
-80.2421875
-121.9296875
-170.400390625
-226.5546875
-304.537109375
-409.369140625
-510.990234375
-573.361328125
-581.626953125
-549.439453125
-516.23046875
-503.97265625
-497.81640625
-477.47265625
-445.916015625
-411.01171875
-359.916015625
-280.978515625
-168.205078125
-31.9609375
83.189453125
145.294921875
173.9375
210.15625
263.380859375
309.96875
337.501953125
358.53515625
379.296875
394.6953125
403.6328125
397.765625
356.4375
270.859375
163.767578125
73.962890625
38.181640625
80.154296875
187.154296875
305.2578125
382.71484375
400.791015625
380.453125
364.4609375
357.986328125
326.763671875
251.455078125
138.21875
4.169921875
-120.513671875
-196.86328125
-219.203125
-227.498046875
-237.505859375
-215.646484375
-144.408203125
-54.09765625
27.51953125
109.580078125
211.140625
342.947265625
497.880859375
656.005859375
811.0
956.33984375
1060.595703125
1097.615234375
1079.38671875
1032.666015625
968.92578125
897.90234375
831.73828125
763.740234375
690.658203125
633.142578125
598.70703125
570.017578125
536.01171875
499.515625
449.466796875
367.919921875
260.251953125
148.470703125
58.767578125
5.5859375
-29.478515625
-64.9140625
-84.48046875
-76.67578125
-66.201171875
-71.43359375
-77.76171875
-70.451171875
-52.466796875
-29.234375
2.640625
44.318359375
94.404296875
151.27734375
208.359375
256.529296875
292.505859375
312.798828125
315.1171875
312.162109375
320.146484375
346.576171875
388.31640625
434.453125
460.4453125
426.78125
323.349609375
198.228515625
100.939453125
42.1875
19.611328125
27.79296875
58.33203125
103.830078125
140.154296875
133.294921875
82.10546875
25.810546875
8.544921875
45.595703125
116.025390625
191.03125
244.025390625
258.8359375
243.759765625
218.763671875
195.802734375
176.78515625
170.5390625
188.130859375
223.41796875
266.0703125
304.546875
318.171875
297.025390625
251.478515625
189.0234375
114.55078125
37.232421875
-39.169921875
-122.134765625
-222.23828125
-322.9453125
-390.560546875
-422.423828125
-453.484375
-514.765625
-604.8984375
-704.568359375
-789.640625
-835.916015625
-839.623046875
-813.953125
-760.34375
-674.7109375
-566.490234375
-458.60546875
-373.595703125
-315.78515625
-271.4921875
-220.849609375
-161.15625
-116.509765625
-98.716796875
-87.033203125
-60.998046875
-11.48046875
70.6328125
174.234375
267.634765625
328.8671875
350.861328125
342.69921875
318.876953125
292.59765625
282.203125
294.03125
309.466796875
303.7890625
279.359375
254.72265625
220.291015625
149.099609375
50.556640625
-29.94921875
-62.57421875
-42.0234375
25.4375
110.5859375
169.791015625
173.703125
115.01171875
13.38671875
-91.19921875
-166.568359375
-199.984375
-200.056640625
-183.654296875
-159.65234375
-139.33984375
-140.673828125
-165.626953125
-184.0625
-158.39453125
-86.4296875
4.390625
103.076171875
218.42578125
350.7734375
493.38671875
629.919921875
727.794921875
778.685546875
801.90625
803.564453125
787.060546875
765.900390625
738.314453125
686.19921875
618.060546875
571.373046875
564.916015625
588.486328125
610.208984375
591.9765625
522.978515625
433.49609375
348.59375
251.29296875
127.111328125
-6.904296875
-128.3359375
-225.888671875
-290.861328125
-301.072265625
-223.0859375
-40.826171875
221.287109375
502.466796875
739.046875
911.919921875
1034.685546875
1099.546875
1080.310546875
969.654296875
791.701171875
600.068359375
446.201171875
349.84765625
290.37890625
236.3984375
195.638671875
192.1875
209.888671875
219.99609375
238.74609375
297.099609375
382.1328125
436.64453125
427.642578125
385.654296875
346.04296875
307.98046875
263.51171875
222.140625
202.4375
200.828125
185.373046875
131.80078125
50.404296875
-20.818359375
-52.91015625
-43.283203125
8.10546875
91.24609375
156.033203125
150.37890625
76.818359375
-18.048828125
-80.1484375
-81.396484375
-29.51171875
42.90234375
102.791015625
146.275390625
182.173828125
191.19921875
157.916015625
105.724609375
61.4296875
26.669921875
-0.125
-2.439453125
30.1484375
74.28515625
101.291015625
110.8984375
124.37109375
160.80078125
216.185546875
274.775390625
339.546875
426.93359375
523.619140625
592.9296875
617.205078125
602.962890625
573.7734375
562.181640625
581.4921875
617.435546875
642.525390625
635.861328125
593.71875
530.083984375
450.880859375
338.470703125
187.615234375
29.76171875
-97.94921875
-176.265625
-191.615234375
-148.443359375
-80.107421875
-18.59765625
28.369140625
62.90625
80.1171875
85.0546875
101.54296875
142.140625
197.095703125
245.041015625
260.89453125
234.166015625
182.314453125
135.037109375
105.32421875
77.181640625
31.72265625
-20.255859375
-72.390625
-143.224609375
-245.490234375
-365.4296875
-448.830078125
-434.884765625
-320.771484375
-158.0
-7.087890625
97.7890625
154.98046875
174.57421875
163.228515625
120.544921875
37.9140625
-75.125
-174.40625
-236.6171875
-285.173828125
-338.439453125
-381.431640625
-385.0234375
-341.810546875
-278.009765625
-238.30078125
-242.9921875
-279.46875
-338.67578125
-402.611328125
-430.876953125
-399.46875
-325.041015625
-235.537109375
-151.111328125
-93.712890625
-92.083984375
-163.73828125
-288.15234375
-417.134765625
-515.798828125
-573.001953125
-585.625
-557.9296875
-488.69140625
-348.607421875
-120.845703125
156.259765625
411.150390625
575.703125
618.4921875
556.77734375
434.74609375
298.6796875
171.60546875
51.1953125
-58.435546875
-129.3359375
-127.6875
-48.2421875
76.357421875
192.314453125
255.234375
255.9375
211.41796875
144.5625
67.419921875
-17.197265625
-98.455078125
-164.416015625
-220.341796875
-268.712890625
-294.59375
-283.9453125
-238.1640625
-171.720703125
-104.45703125
-52.109375
-11.23828125
35.720703125
93.916015625
147.42578125
174.93359375
171.142578125
149.82421875
124.58984375
108.578125
114.21875
144.974609375
199.755859375
263.46484375
328.7265625
400.97265625
470.439453125
521.060546875
554.451171875
586.41796875
628.58203125
677.162109375
702.939453125
682.7109375
645.5078125
640.072265625
667.5390625
687.953125
670.458984375
621.849609375
558.896484375
476.830078125
367.099609375
255.35546875
193.748046875
208.515625
267.787109375
305.72265625
279.61328125
197.318359375
107.4140625
66.330078125
84.9296875
122.294921875
136.4921875
114.23046875
56.35546875
-41.509765625
-178.76171875
-325.380859375
-439.5078125
-498.201171875
-496.560546875
-431.41796875
-308.99609375
-165.94921875
-43.6875
45.85546875
121.162109375
201.1953125
278.587890625
336.615234375
382.7734375
437.859375
503.283203125
547.365234375
525.07421875
422.130859375
281.841796875
152.0234375
45.576171875
-30.15234375
-61.197265625
-61.193359375
-68.04296875
-101.5546875
-154.955078125
-210.810546875
-251.10546875
-250.25
-194.958984375
-97.1953125
15.240234375
102.1015625
122.919921875
70.484375
-15.0703125
-76.841796875
-77.57421875
-44.6640625
-58.669921875
-146.736328125
-249.33203125
-308.234375
-314.640625
-308.30078125
-332.984375
-376.076171875
-397.771484375
-385.984375
-356.69921875
-322.59765625
-275.251953125
-198.1484375
-82.3984375
58.1484375
179.765625
234.15234375
203.578125
122.025390625
46.41796875
-4.724609375
-51.400390625
-98.205078125
-137.2578125
-171.970703125
-197.408203125
-203.31640625
-192.037109375
-189.52734375
-221.783203125
-281.591796875
-340.416015625
-382.265625
-417.125
-456.42578125
-495.806640625
-527.03515625
-552.08984375
-587.6953125
-635.662109375
-664.623046875
-661.0625
-654.79296875
-672.654296875
-705.0546875
-725.73046875
-729.5546875
-720.205078125
-681.474609375
-613.951171875
-558.673828125
-548.642578125
-577.076171875
-628.13671875
-692.15234375
-755.1484375
-794.474609375
-782.06640625
-707.55078125
-590.7890625
-468.484375
-394.669921875
-413.78515625
-505.66015625
-606.810546875
-669.515625
-694.03515625
-716.029296875
-755.83203125
-790.36328125
-783.451171875
-728.986328125
-650.33984375
-569.193359375
-488.794921875
-408.263671875
-335.697265625
-292.96875
-313.525390625
-411.916015625
-555.3671875
-682.40234375
-738.8359375
-703.7421875
-583.248046875
-419.70703125
-291.875
-257.158203125
-308.13671875
-402.568359375
-497.4296875
-552.748046875
-543.123046875
-474.173828125
-386.9140625
-323.337890625
-290.86328125
-275.71484375
-264.26953125
-243.8828125
-204.224609375
-145.0390625
-90.146484375
-65.2734375
-57.369140625
-22.767578125
62.48828125
181.005859375
286.208984375
337.966796875
333.302734375
293.90625
237.439453125
174.16796875
117.294921875
70.3203125
16.369140625
-50.98046875
-104.98046875
-114.1796875
-63.326171875
42.66796875
185.26953125
333.361328125
439.625
474.083984375
455.72265625
426.525390625
406.201171875
394.623046875
391.33203125
393.7265625
401.74609375
420.734375
451.69921875
493.109375
540.0703125
579.380859375
607.341796875
630.580078125
640.373046875
609.5078125
529.759765625
427.060546875
330.904296875
252.70703125
191.826171875
137.70703125
75.98828125
-1.142578125
-88.041015625
-153.8359375
-161.6484375
-101.171875
5.8359375
129.357421875
250.986328125
354.66796875
423.64453125
448.0625
433.56640625
405.552734375
394.513671875
413.9296875
447.712890625
467.4375
460.806640625
438.0390625
424.0390625
433.314453125
449.36328125
437.890625
379.091796875
272.521484375
128.6875
-29.853515625
-176.359375
-299.79296875
-407.330078125
-493.208984375
-533.33984375
-521.478515625
-477.91015625
-437.078125
-437.76953125
-495.279296875
-586.796875
-668.72265625
-701.181640625
-670.75
-602.32421875
-540.59765625
-513.759765625
-503.591796875
-478.6328125
-447.0546875
-422.21875
-395.947265625
-363.66796875
-330.205078125
-292.951171875
-245.681640625
-178.087890625
-75.962890625
62.19921875
208.91015625
324.013671875
388.560546875
400.828125
369.451171875
305.611328125
206.982421875
75.828125
-58.900390625
-157.826171875
-199.494140625
-204.330078125
-217.77734375
-261.36328125
-317.05859375
-360.46484375
-395.904296875
-445.578125
-513.869140625
-578.06640625
-595.921875
-527.802734375
-384.29296875
-223.892578125
-87.966796875
14.55078125
87.6953125
145.880859375
198.49609375
231.8203125
219.267578125
150.806640625
47.64453125
-38.568359375
-73.130859375
-84.09765625
-122.080078125
-190.986328125
-261.787109375
-316.0234375
-332.904296875
-291.185546875
-192.935546875
-70.4453125
36.677734375
102.279296875
119.64453125
89.93359375
18.611328125
-84.111328125
-196.7421875
-274.37890625
-282.8515625
-234.892578125
-165.2734375
-97.36328125
-48.533203125
-30.119140625
-40.46484375
-75.771484375
-126.951171875
-167.0
-165.521484375
-112.388671875
-24.40234375
70.587890625
146.642578125
189.318359375
211.990234375
232.205078125
234.5703125
188.08203125
100.4765625
11.99609375
-54.123046875
-92.470703125
-110.119140625
-152.958984375
-270.560546875
-450.48828125
-642.841796875
-811.9453125
-928.041015625
-965.921875
-923.990234375
-826.412109375
-713.416015625
-612.904296875
-521.896484375
-432.462890625
-337.87109375
-227.3984375
-117.076171875
-46.18359375
-31.46484375
-58.93359375
-111.41796875
-173.3203125
-219.947265625
-216.73046875
-154.78515625
-75.001953125
-21.52734375
0.990234375
21.359375
68.0546875
139.576171875
203.951171875
226.1015625
201.046875
147.576171875
85.955078125
25.5859375
-43.7109375
-128.8671875
-198.3046875
-220.775390625
-208.736328125
-192.482421875
-174.462890625
-133.869140625
-65.681640625
-3.5390625
19.1328125
17.3046875
9.79296875
-8.8359375
-33.69921875
-43.486328125
-20.515625
36.951171875
105.451171875
154.65234375
174.53515625
160.787109375
112.107421875
40.40234375
-45.279296875
-131.162109375
-205.146484375
-272.8046875
-335.005859375
-390.28515625
-437.751953125
-470.34765625
-482.34375
-462.775390625
-405.46484375
-325.138671875
-259.751953125
-262.189453125
-355.375
-491.41015625
-601.6796875
-659.908203125
-667.873046875
-636.642578125
-586.84375
-536.2890625
-477.466796875
-388.96875
-271.5390625
-138.380859375
5.48828125
151.267578125
256.0078125
276.486328125
227.650390625
161.37109375
114.302734375
94.427734375
103.1484375
140.61328125
189.169921875
223.435546875
232.212890625
204.8359375
132.31640625
40.83203125
-22.109375
-35.173828125
-13.5625
14.873046875
34.69921875
39.578125
29.07421875
19.5078125
29.302734375
49.716796875
48.890625
5.884765625
-75.23046875
-170.24609375
-242.87109375
-267.0859375
-241.849609375
-180.921875
-108.388671875
-52.021484375
-22.189453125
-24.90234375
-71.966796875
-147.048828125
-211.158203125
-248.951171875
-265.046875
-257.642578125
-241.021484375
-245.689453125
-265.03515625
-259.765625
-220.107421875
-164.419921875
-97.578125
-27.05078125
26.681640625
59.056640625
76.03125
70.80078125
30.4296875
-42.525390625
-117.427734375
-166.697265625
-198.3828125
-227.744140625
-233.81640625
-191.880859375
-123.513671875
-57.69140625
9.08984375
82.18359375
153.8125
219.955078125
284.474609375
343.845703125
377.794921875
367.951171875
318.279296875
250.505859375
197.85546875
185.1015625
208.57421875
239.021484375
249.54296875
238.642578125
215.087890625
184.947265625
151.181640625
114.009765625
74.8515625
44.13671875
26.109375
5.736328125
-38.416015625
-105.873046875
-168.76953125
-217.62109375
-268.408203125
-323.654296875
-353.5625
-316.025390625
-213.130859375
-95.060546875
2.376953125
75.220703125
128.583984375
159.8046875
151.927734375
91.123046875
-7.21875
-110.177734375
-201.140625
-276.720703125
-342.79296875
-413.712890625
-498.412109375
-586.8828125
-646.76171875
-647.123046875
-582.544921875
-470.68359375
-342.52734375
-216.357421875
-81.51953125
57.150390625
170.494140625
236.6328125
254.951171875
239.181640625
189.978515625
103.4296875
6.4921875
-58.712890625
-73.505859375
-54.396484375
-30.73046875
-15.77734375
-4.38671875
25.771484375
86.91015625
166.001953125
239.4453125
296.994140625
354.869140625
416.19921875
449.57421875
431.275390625
369.498046875
295.861328125
244.919921875
236.599609375
269.39453125
307.62109375
305.7265625
248.865234375
158.205078125
69.80859375
9.68359375
-14.744140625
-19.06640625
-35.23046875
-88.484375
-186.96484375
-323.2734375
-469.224609375
-587.396484375
-662.201171875
-710.359375
-747.875
-753.654296875
-689.357421875
-557.595703125
-412.14453125
-304.25390625
-230.33984375
-155.9140625
-77.66015625
-37.654296875
-73.474609375
-170.8359375
-269.115234375
-322.109375
-337.880859375
-336.833984375
-320.900390625
-293.029296875
-263.9765625
-232.134765625
-176.462890625
-94.451171875
-35.580078125
-45.52734375
-119.005859375
-211.845703125
-289.48828125
-352.052734375
-396.416015625
-390.962890625
-309.666015625
-165.568359375
-0.21484375
139.51953125
227.7734375
271.2265625
288.60546875
298.466796875
330.447265625
403.998046875
505.212890625
598.306640625
653.322265625
661.892578125
626.94140625
556.99609375
470.169921875
393.255859375
337.732421875
304.984375
285.6875
253.35546875
206.759765625
170.29296875
151.642578125
135.720703125
108.41796875
53.44140625
-49.248046875
-187.4453125
-306.79296875
-368.3984375
-373.951171875
-334.28125
-256.26171875
-152.634765625
-40.447265625
46.267578125
76.87109375
77.439453125
103.3203125
171.5625
242.974609375
273.515625
263.705078125
259.8984375
309.267578125
416.291015625
543.734375
647.064453125
710.767578125
724.330078125
659.87890625
522.576171875
375.5234375
275.98828125
227.0859375
210.677734375
210.166015625
206.517578125
189.595703125
146.654296875
69.302734375
0.5
7.544921875
87.005859375
152.947265625
147.744140625
92.173828125
20.71875
-43.912109375
-83.5390625
-85.7734375
-55.3203125
-16.58984375
14.3046875
41.2734375
77.177734375
134.24609375
206.517578125
277.83203125
337.134765625
380.14453125
394.0234375
348.326171875
243.25
124.865234375
37.87109375
3.55859375
31.69140625
114.892578125
223.09375
320.193359375
401.162109375
502.05078125
631.1953125
744.220703125
804.26953125
815.24609375
801.984375
774.146484375
723.64453125
650.900390625
569.005859375
492.439453125
434.71875
404.236328125
390.630859375
371.607421875
350.83203125
358.0234375
397.173828125
446.5390625
492.705078125
537.189453125
580.90625
618.3046875
643.41796875
647.57421875
630.822265625
600.00390625
553.267578125
487.3125
399.529296875
299.01953125
203.2890625
104.525390625
-0.798828125
-97.349609375
-180.671875
-252.548828125
-314.849609375
-376.390625
-431.7578125
-455.466796875
-425.591796875
-340.814453125
-238.2265625
-171.806640625
-143.8515625
-102.615234375
-21.9609375
67.765625
134.734375
174.7109375
195.373046875
200.689453125
167.837890625
84.287109375
-6.73046875
-41.181640625
4.640625
107.33203125
233.986328125
356.21875
447.921875
491.908203125
476.033203125
401.12109375
291.83203125
181.27734375
93.828125
36.01171875
6.3046875
-4.0859375
-16.9609375
-54.064453125
-111.59765625
-160.341796875
-186.677734375
-192.57421875
-160.869140625
-60.869140625
116.62109375
330.25390625
526.861328125
690.654296875
802.6796875
828.978515625
773.25390625
681.36328125
594.009765625
531.22265625
508.4453125
516.849609375
525.638671875
533.46875
568.556640625
645.392578125
743.62109375
820.705078125
857.591796875
861.234375
826.951171875
754.08203125
670.64453125
602.642578125
539.998046875
462.65234375
375.626953125
292.98046875
229.58984375
186.28125
142.328125
83.94921875
16.767578125
-50.92578125
-106.642578125
-125.630859375
-91.408203125
-15.05859375
55.060546875
60.15234375
-9.298828125
-119.494140625
-226.814453125
-298.83984375
-322.865234375
-306.447265625
-272.9296875
-230.6953125
-177.048828125
-132.638671875
-119.861328125
-132.126953125
-145.94921875
-151.908203125
-174.326171875
-243.455078125
-356.2578125
-465.73046875
-523.19921875
-524.65625
-486.8515625
-408.6796875
-298.994140625
-189.548828125
-102.630859375
-42.490234375
-6.69140625
5.61328125
7.62890625
35.892578125
114.046875
223.99609375
316.693359375
347.955078125
299.03125
177.92578125
7.13671875
-184.65234375
-365.5234375
-501.9921875
-566.943359375
-563.09375
-506.234375
-409.8828125
-319.1484375
-311.5625
-413.0546875
-555.08984375
-651.279296875
-678.70703125
-671.9296875
-671.84765625
-685.0703125
-681.14453125
-618.580078125
-473.076171875
-274.462890625
-91.6640625
29.59765625
100.92578125
153.404296875
195.33203125
214.703125
205.8515625
176.845703125
135.55859375
87.97265625
35.240234375
-31.626953125
-109.25390625
-183.15625
-256.82421875
-334.587890625
-391.244140625
-382.591796875
-299.30078125
-173.41796875
-40.353515625
64.357421875
104.1796875
85.396484375
58.087890625
41.6171875
10.615234375
-45.123046875
-114.93359375
-189.74609375
-250.8515625
-286.650390625
-295.05078125
-254.6328125
-151.328125
-5.634765625
146.3359375
276.037109375
362.24609375
382.1953125
341.435546875
286.5546875
250.408203125
225.552734375
188.376953125
116.08984375
21.0078125
-46.751953125
-59.41015625
-29.798828125
19.6015625
62.224609375
77.708984375
64.759765625
37.673828125
23.392578125
44.22265625
98.505859375
166.796875
234.720703125
294.744140625
324.8515625
300.939453125
238.390625
175.72265625
123.626953125
70.5859375
26.388671875
3.9765625
-15.755859375
-64.314453125
-148.974609375
-241.2578125
-306.966796875
-332.08984375
-319.28125
-276.90234375
-209.248046875
-132.361328125
-75.541015625
-51.72265625
-53.603515625
-62.1328125
-41.482421875
24.220703125
102.099609375
143.83984375
120.017578125
28.716796875
-106.10546875
-241.470703125
-343.486328125
-408.0703125
-454.12890625
-489.26953125
-491.96875
-443.05078125
-357.896484375
-273.400390625
-211.693359375
-165.015625
-119.91015625
-71.20703125
-10.583984375
70.708984375
162.140625
230.19921875
251.625
230.87890625
181.64453125
119.60546875
71.541015625
80.26171875
168.88671875
306.798828125
443.45703125
549.45703125
611.037109375
618.732421875
580.1796875
508.779296875
417.544921875
332.751953125
268.103515625
222.234375
195.64453125
190.80859375
227.08984375
318.216796875
434.287109375
527.017578125
569.65234375
542.447265625
438.2109375
288.255859375
136.046875
-2.5859375
-138.099609375
-269.525390625
-373.166015625
-428.146484375
-440.3671875
-442.828125
-468.033203125
-512.009765625
-544.158203125
-549.712890625
-537.759765625
-528.6328125
-537.98828125
-551.14453125
-533.869140625
-470.34375
-361.96484375
-211.708984375
-42.189453125
97.591796875
183.869140625
234.10546875
265.748046875
286.162109375
285.716796875
240.994140625
149.43359375
34.142578125
-79.52734375
-172.021484375
-227.380859375
-255.986328125
-294.8125
-373.33203125
-474.23828125
-537.751953125
-526.376953125
-446.150390625
-326.0
-205.8515625
-110.38671875
-47.064453125
-10.818359375
21.255859375
65.6328125
116.41015625
158.529296875
187.994140625
212.6640625
244.216796875
297.56640625
385.609375
507.4453125
629.37109375
697.189453125
685.60546875
612.31640625
502.416015625
364.259765625
209.103515625
70.134765625
-19.27734375
-62.7265625
-93.322265625
-129.375
-166.390625
-206.861328125
-246.013671875
-264.25
-241.72265625
-148.7421875
14.744140625
184.744140625
290.001953125
312.38671875
281.853515625
245.001953125
243.5390625
300.169921875
415.791015625
561.00390625
672.732421875
699.4375
637.607421875
522.904296875
413.37890625
338.046875
271.0
184.56640625
69.166015625
-87.982421875
-288.04296875
-493.16015625
-647.54296875
-724.072265625
-727.216796875
-675.955078125
-592.736328125
-490.576171875
-393.548828125
-349.333984375
-377.533203125
-441.34765625
-481.8671875
-455.712890625
-357.48828125
-216.369140625
-71.42578125
49.3046875
136.06640625
190.73046875
213.923828125
222.37890625
244.435546875
282.21484375
312.166015625
316.484375
291.078125
234.837890625
141.31640625
6.880859375
-147.21484375
-289.09765625
-390.712890625
-421.740234375
-377.22265625
-282.39453125
-163.21875
-51.107421875
19.6328125
40.25390625
37.54296875
41.388671875
56.60546875
77.55078125
91.00390625
79.998046875
43.62890625
21.76171875
64.84375
171.54296875
302.345703125
424.1640625
515.587890625
556.8984375
550.447265625
531.30859375
537.45703125
575.578125
617.791015625
637.6484375
628.509765625
588.318359375
530.671875
499.15625
522.498046875
576.216796875
615.736328125
632.072265625
648.37890625
672.068359375
706.642578125
763.9609375
836.59375
899.853515625
940.755859375
961.3984375
964.2578125
946.513671875
903.26953125
841.365234375
766.123046875
662.75390625
528.91015625
412.80078125
380.169921875
437.77734375
520.830078125
561.263671875
570.650390625
605.484375
679.611328125
767.796875
836.9140625
870.5234375
888.43359375
901.46484375
877.794921875
788.884765625
629.126953125
408.5390625
174.53125
-12.7578125
-121.783203125
-138.5234375
-69.74609375
38.99609375
128.1484375
164.931640625
153.00390625
118.525390625
82.8515625
57.365234375
48.650390625
55.3203125
65.04296875
61.0234375
29.021484375
-32.349609375
-96.3359375
-128.537109375
-119.77734375
-101.18359375
-115.00390625
-163.2109375
-213.54296875
-243.1953125
-259.859375
-274.94921875
-291.6484375
-313.080078125
-334.134765625
-331.16015625
-275.70703125
-163.9140625
-20.87890625
106.619140625
172.087890625
171.96875
137.611328125
88.134765625
23.171875
-50.412109375
-117.03515625
-162.361328125
-178.763671875
-177.255859375
-174.560546875
-164.234375
-130.099609375
-89.53125
-86.267578125
-136.384765625
-208.470703125
-255.966796875
-253.208984375
-188.099609375
-55.732421875
106.35546875
236.8984375
315.375
374.330078125
437.796875
482.251953125
481.099609375
437.822265625
362.541015625
273.423828125
198.0859375
140.97265625
86.83984375
40.50390625
24.630859375
38.1484375
56.0625
72.142578125
112.455078125
203.537109375
333.796875
456.576171875
530.0859375
547.1953125
518.65625
446.921875
339.953125
212.71875
85.59765625
-16.015625
-78.63671875
-103.673828125
-104.640625
-121.572265625
-195.203125
-320.68359375
-446.703125
-516.689453125
-516.607421875
-468.716796875
-378.08984375
-244.171875
-116.59375
-59.228515625
-85.671875
-160.76953125
-239.31640625
-290.05859375
-299.388671875
-266.84765625
-212.921875
-157.0625
-81.50390625
29.83203125
143.056640625
232.98828125
315.67578125
396.265625
455.521484375
471.76171875
434.111328125
344.818359375
217.9921875
80.91796875
-18.62109375
-50.44921875
-38.8515625
-25.16015625
-27.54296875
-50.59765625
-92.84375
-145.859375
-194.814453125
-228.263671875
-245.501953125
-237.03125
-190.880859375
-112.759765625
-16.69921875
73.1640625
124.611328125
133.736328125
124.30859375
110.064453125
93.34375
71.875
41.806640625
6.3046875
-27.412109375
-43.033203125
-30.44921875
-11.33984375
-22.662109375
-91.126953125
-213.083984375
-348.7109375
-454.35546875
-521.037109375
-574.9296875
-640.322265625
-705.15625
-732.509765625
-702.763671875
-634.56640625
-559.119140625
-476.759765625
-380.81640625
-287.77734375
-202.92578125
-112.2890625
-7.947265625
92.39453125
147.4375
135.271484375
77.7578125
14.513671875
-26.58984375
-42.705078125
-47.0703125
-43.15625
-21.38671875
20.3515625
65.015625
91.890625
99.927734375
112.75
148.162109375
193.505859375
213.83984375
205.060546875
203.97265625
227.65234375
264.474609375
304.0
342.544921875
365.3203125
337.556640625
226.681640625
52.04296875
-111.052734375
-213.1328125
-272.22265625
-321.611328125
-355.67578125
-355.796875
-343.474609375
-353.7421875
-380.37109375
-395.5546875
-388.06640625
-366.541015625
-354.541015625
-377.71484375
-441.8125
-526.201171875
-599.716796875
-642.017578125
-650.5625
-638.76171875
-622.630859375
-600.85546875
-566.625
-526.05859375
-484.13671875
-434.115234375
-389.84375
-378.513671875
-400.26171875
-420.349609375
-389.244140625
-295.818359375
-180.01171875
-87.115234375
-30.568359375
4.9609375
35.455078125
63.9375
85.439453125
96.072265625
104.962890625
129.005859375
176.599609375
243.521484375
307.39453125
338.857421875
321.490234375
259.60546875
172.740234375
72.322265625
-46.873046875
-194.705078125
-364.048828125
-508.291015625
-571.5546875
-539.12890625
-440.5
-321.634765625
-228.9375
-200.8515625
-241.42578125
-297.125
-306.732421875
-268.734375
-220.564453125
-164.6015625
-72.271484375
60.359375
198.97265625
293.919921875
323.35546875
304.701171875
269.77734375
240.056640625
217.658203125
201.232421875
205.384765625
246.357421875
311.951171875
372.908203125
422.349609375
474.26953125
520.1171875
529.904296875
495.46875
432.4765625
352.673828125
257.982421875
161.640625
81.7265625
22.193359375
-9.837890625
-10.8046875
-10.75
-37.775390625
-70.8125
-77.71484375
-61.68359375
-35.037109375
5.13671875
55.32421875
94.822265625
112.927734375
135.97265625
197.732421875
275.845703125
309.55859375
279.4921875
219.98046875
166.865234375
109.919921875
22.279296875
-82.876953125
-154.1796875
-142.37109375
-54.326171875
35.44140625
67.140625
46.798828125
14.296875
6.275390625
35.431640625
101.048828125
197.4296875
291.474609375
330.287109375
284.607421875
169.41796875
14.830078125
-134.556640625
-213.958984375
-206.056640625
-153.642578125
-98.669921875
-66.392578125
-58.76953125
-67.158203125
-100.013671875
-165.6640625
-260.837890625
-369.873046875
-458.384765625
-494.275390625
-481.07421875
-446.462890625
-403.716796875
-350.052734375
-282.1484375
-219.1953125
-199.6796875
-243.16015625
-327.994140625
-406.21875
-450.125
-476.37890625
-505.76953125
-525.8125
-519.74609375
-517.158203125
-565.60546875
-669.3359375
-787.26171875
-866.802734375
-885.10546875
-862.27734375
-823.38671875
-765.861328125
-688.140625
-599.263671875
-501.22265625
-399.697265625
-319.263671875
-284.798828125
-299.08203125
-341.271484375
-388.818359375
-435.67578125
-469.51953125
-448.552734375
-338.3671875
-159.826171875
17.859375
132.173828125
166.3515625
141.861328125
85.048828125
6.140625
-87.267578125
-186.88671875
-290.916015625
-398.654296875
-503.525390625
-581.90234375
-611.90625
-599.37109375
-582.66796875
-596.0859375
-636.662109375
-677.02734375
-687.556640625
-666.841796875
-644.689453125
-656.08984375
-717.609375
-810.638671875
-888.35546875
-906.916015625
-863.498046875
-786.134765625
-700.74609375
-617.146484375
-552.537109375
-534.3515625
-555.07421875
-565.748046875
-533.841796875
-487.583984375
-479.1640625
-527.08203125
-607.37890625
-668.015625
-662.95703125
-598.490234375
-531.052734375
-504.728515625
-508.412109375
-498.6640625
-446.9140625
-367.771484375
-290.6640625
-240.798828125
-236.646484375
-268.185546875
-309.8046875
-348.77734375
-381.490234375
-406.05078125
-420.0625
-424.4921875
-417.44140625
-379.765625
-312.009765625
-256.287109375
-244.2109375
-262.490234375
-287.0703125
-312.923828125
-329.681640625
-312.912109375
-248.6328125
-145.015625
-15.953125
134.1484375
303.142578125
477.123046875
635.244140625
746.00390625
762.19140625
663.78515625
488.208984375
305.451171875
174.93359375
112.2109375
95.73828125
93.2578125
82.91796875
59.54296875
18.890625
-41.64453125
-101.521484375
-138.84765625
-172.275390625
-231.83203125
-306.6328125
-367.142578125
-401.93359375
-418.357421875
-429.025390625
-423.404296875
-379.08203125
-289.591796875
-163.451171875
-22.25
107.884765625
232.9375
357.203125
442.505859375
460.482421875
423.458984375
355.505859375
283.955078125
237.001953125
229.603515625
254.43359375
283.021484375
294.189453125
291.974609375
292.3046875
300.61328125
317.681640625
333.740234375
320.154296875
258.64453125
156.96484375
52.9921875
-11.80859375
-34.296875
-35.939453125
-30.88671875
-26.921875
-25.47265625
-5.529296875
60.8125
177.693359375
298.5
358.44921875
339.267578125
278.158203125
214.59375
159.115234375
118.8125
103.142578125
103.947265625
88.4375
15.30859375
-122.400390625
-287.107421875
-432.82421875
-529.484375
-573.986328125
-571.314453125
-519.802734375
-438.51953125
-353.302734375
-268.328125
-200.271484375
-172.931640625
-174.630859375
-193.677734375
-242.041015625
-336.759765625
-475.482421875
-623.26171875
-740.7734375
-802.140625
-797.1640625
-747.857421875
-686.525390625
-622.314453125
-556.265625
-490.21484375
-424.658203125
-357.091796875
-285.67578125
-196.51171875
-53.216796875
161.09765625
397.5859375
573.017578125
640.716796875
610.00390625
519.9296875
408.17578125
293.48046875
185.75
108.53125
76.525390625
69.845703125
62.361328125
57.16015625
59.673828125
43.75
-17.892578125
-114.876953125
-207.4453125
-271.42578125
-323.904296875
-402.98828125
-508.923828125
-579.189453125
-568.431640625
-497.302734375
-404.951171875
-316.353515625
-249.140625
-212.306640625
-206.955078125
-229.595703125
-272.8203125
-321.8125
-331.125
-254.9765625
-107.623046875
39.88671875
128.06640625
151.99609375
134.796875
96.552734375
55.955078125
24.5
9.890625
34.61328125
104.974609375
179.595703125
213.47265625
204.505859375
186.978515625
184.853515625
176.859375
132.431640625
52.70703125
-34.244140625
-103.365234375
-140.07421875
-132.85546875
-84.28125
-2.0078125
110.890625
241.462890625
368.560546875
474.3828125
546.82421875
577.240234375
565.501953125
527.27734375
479.5
421.4296875
337.013671875
218.37890625
66.439453125
-102.1953125
-235.734375
-288.263671875
-266.10546875
-201.533203125
-121.83984375
-56.6328125
-41.203125
-78.162109375
-119.58984375
-101.06640625
-6.3828125
103.744140625
163.572265625
167.83984375
151.3671875
141.537109375
136.375
109.998046875
53.46875
1.703125
-6.630859375
32.349609375
92.724609375
137.490234375
156.30859375
168.453125
171.94140625
131.421875
26.794921875
-106.20703125
-200.06640625
-203.9296875
-131.94140625
-59.642578125
-28.673828125
-8.197265625
33.318359375
82.994140625
115.443359375
114.705078125
74.849609375
10.66015625
-33.826171875
-5.59765625
111.279296875
274.361328125
414.298828125
481.328125
477.447265625
435.5859375
385.458984375
357.78515625
376.54296875
439.212890625
513.88671875
560.2890625
545.759765625
459.92578125
323.69921875
175.7578125
67.2265625
30.34375
39.9375
44.666015625
20.501953125
-16.4140625
-24.435546875
27.6484375
128.7109375
232.44140625
295.09765625
298.26953125
248.0078125
171.125
102.474609375
62.5546875
62.076171875
111.373046875
217.76171875
372.439453125
513.68359375
556.04296875
465.044921875
287.09375
110.166015625
-10.763671875
-74.251953125
-112.443359375
-159.310546875
-225.525390625
-303.044921875
-365.67578125
-377.083984375
-320.18359375
-200.908203125
-42.076171875
124.09375
271.203125
371.888671875
405.9921875
383.267578125
327.146484375
256.89453125
191.130859375
140.330078125
112.474609375
115.955078125
145.7109375
186.38671875
213.427734375
208.94140625
179.208984375
140.09765625
103.205078125
67.2890625
23.94140625
-33.84765625
-105.4921875
-178.611328125
-245.95703125
-301.951171875
-341.759765625
-378.2421875
-435.583984375
-527.818359375
-632.306640625
-697.857421875
-692.328125
-613.4140625
-487.55078125
-350.3203125
-212.083984375
-70.5078125
75.595703125
220.875
346.439453125
435.953125
486.63671875
504.751953125
502.85546875
480.314453125
433.294921875
374.009765625
316.52734375
262.50390625
208.005859375
162.26953125
150.3671875
167.544921875
156.8828125
89.208984375
12.48046875
-13.1796875
28.689453125
125.427734375
248.662109375
355.337890625
412.224609375
409.5390625
357.673828125
282.166015625
206.126953125
152.583984375
145.94140625
189.544921875
252.4765625
297.1953125
304.03515625
275.869140625
233.546875
183.33203125
122.181640625
63.2578125
31.072265625
37.607421875
74.21875
122.421875
161.662109375
176.6640625
154.94921875
86.431640625
-25.529296875
-149.25390625
-242.38671875
-290.744140625
-314.021484375
-341.3046875
-376.41796875
-383.845703125
-320.125
-171.541015625
38.287109375
259.4296875
417.642578125
454.548828125
370.814453125
218.05859375
80.876953125
29.544921875
67.396484375
149.69921875
245.78125
348.998046875
449.79296875
536.53515625
600.6015625
637.130859375
655.12109375
661.29296875
645.8828125
605.12109375
545.404296875
476.01171875
426.029296875
419.890625
428.25390625
407.701171875
356.1796875
280.396484375
161.02734375
-13.63671875
-212.21484375
-371.0625
-438.900390625
-416.041015625
-346.236328125
-274.12890625
-222.3203125
-207.244140625
-229.63671875
-271.8046875
-316.11328125
-338.962890625
-309.28125
-218.310546875
-100.017578125
14.279296875
126.02734375
240.359375
357.498046875
475.30859375
581.8671875
665.326171875
722.583984375
737.775390625
695.5
618.81640625
538.537109375
458.76171875
381.970703125
312.05859375
242.53515625
181.2734375
150.056640625
155.69140625
179.318359375
194.400390625
179.3046875
117.357421875
13.435546875
-105.05859375
-204.3515625
-272.94921875
-329.50390625
-376.412109375
-384.28125
-328.02734375
-221.966796875
-111.73046875
-28.2578125
25.74609375
64.80078125
107.970703125
171.205078125
254.830078125
332.017578125
359.423828125
304.060546875
180.265625
39.935546875
-82.40625
-183.330078125
-252.33203125
-257.111328125
-196.337890625
-108.876953125
-22.837890625
59.982421875
137.068359375
197.095703125
219.662109375
183.232421875
105.865234375
49.412109375
59.2578125
136.193359375
248.740234375
347.96875
405.58984375
431.16796875
455.384765625
494.25
526.99609375
527.560546875
496.3203125
438.140625
346.71484375
227.974609375
105.71875
2.859375
-53.537109375
-53.67578125
-28.375
-20.80859375
-46.1171875
-76.869140625
-75.330078125
-28.865234375
62.53125
181.873046875
288.7421875
356.6171875
387.263671875
394.14453125
383.57421875
345.5
270.87890625
165.24609375
44.212890625
-65.259765625
-123.07421875
-108.5390625
-34.3046875
85.7421875
223.962890625
322.69140625
340.8203125
298.40234375
241.265625
172.595703125
72.37109375
-44.7890625
-135.48828125
-180.904296875
-195.455078125
-188.873046875
-167.267578125
-138.501953125
-105.640625
-80.6796875
-75.13671875
-76.189453125
-68.59765625
-52.728515625
-21.212890625
35.515625
103.349609375
159.29296875
187.94140625
172.232421875
107.67578125
9.697265625
-98.8828125
-188.05859375
-233.8046875
-253.072265625
-274.224609375
-283.01171875
-260.8515625
-223.91796875
-199.6484375
-193.576171875
-181.2890625
-136.833984375
-60.740234375
34.53515625
137.69921875
231.40625
288.935546875
302.08203125
294.896484375
278.71484375
238.408203125
179.080078125
136.23828125
128.654296875
142.931640625
156.919921875
169.544921875
200.30859375
241.404296875
257.666015625
239.865234375
213.4296875
207.517578125
222.912109375
236.04296875
235.169921875
222.744140625
190.87890625
130.498046875
41.060546875
-64.201171875
-165.921875
-257.330078125
-336.255859375
-390.927734375
-406.630859375
-396.802734375
-393.220703125
-396.88671875
-389.123046875
-377.2109375
-371.77734375
-372.048828125
-384.505859375
-413.48046875
-442.189453125
-448.453125
-444.923828125
-469.123046875
-533.109375
-610.619140625
-675.00390625
-713.068359375
-712.310546875
-666.7265625
-583.869140625
-490.16015625
-420.390625
-367.849609375
-305.119140625
-243.837890625
-203.669921875
-170.8828125
-143.916015625
-155.990234375
-221.013671875
-309.666015625
-379.359375
-403.31640625
-379.01171875
-339.744140625
-318.41015625
-312.7890625
-314.052734375
-318.736328125
-316.595703125
-301.466796875
-281.2578125
-271.83203125
-274.908203125
-271.794921875
-258.708984375
-251.673828125
-253.2734375
-257.0859375
-255.48046875
-232.1171875
-179.18359375
-109.31640625
-37.845703125
38.341796875
132.44140625
256.689453125
412.580078125
564.423828125
659.240234375
680.388671875
658.943359375
630.12109375
598.044921875
558.712890625
530.197265625
533.958984375
549.2109375
513.388671875
391.013671875
223.197265625
81.521484375
5.08203125
-18.712890625
-27.912109375
-36.765625
-33.201171875
-14.4375
13.083984375
51.080078125
86.798828125
103.3203125
109.576171875
123.888671875
144.234375
139.34765625
85.166015625
6.919921875
-45.65625
-49.88671875
-24.212890625
-13.4140625
-41.626953125
-90.248046875
-126.48046875
-132.111328125
-104.8828125
-53.1484375
-1.251953125
32.640625
59.224609375
87.86328125
96.568359375
55.755859375
-32.068359375
-129.32421875
-183.8984375
-173.6015625
-130.953125
-100.224609375
-101.23046875
-134.021484375
-196.6484375
-280.83984375
-361.82421875
-412.025390625
-425.67578125
-417.435546875
-407.3828125
-404.11328125
-397.046875
-370.65234375
-320.947265625
-264.302734375
-221.150390625
-199.0390625
-203.814453125
-244.009765625
-328.333984375
-453.345703125
-593.8203125
-719.89453125
-788.34375
-757.1484375
-636.767578125
-475.5703125
-295.818359375
-91.70703125
118.75390625
277.8984375
333.375
296.4375
234.587890625
211.837890625
246.958984375
315.466796875
369.640625
367.21875
308.578125
236.021484375
177.93359375
125.681640625
63.49609375
1.388671875
-41.55859375
-67.734375
-84.05078125
-103.533203125
-140.0546875
-186.9375
-226.46484375
-247.859375
-254.89453125
-254.798828125
-247.23046875
-229.826171875
-209.85546875
-201.505859375
-217.619140625
-255.779296875
-289.669921875
-306.552734375
-323.359375
-332.986328125
-305.876953125
-243.806640625
-179.845703125
-144.3828125
-151.33984375
-199.50390625
-270.271484375
-332.658203125
-367.34765625
-367.037109375
-324.818359375
-251.02734375
-169.548828125
-95.3359375
-31.19921875
18.68359375
53.19140625
77.64453125
92.146484375
91.69140625
77.189453125
67.771484375
91.755859375
153.92578125
220.1484375
241.619140625
198.9921875
117.3046875
46.37890625
16.578125
18.392578125
30.57421875
30.041015625
0.791015625
-46.28515625
-85.080078125
-109.373046875
-124.333984375
-124.990234375
-122.115234375
-140.40625
-180.162109375
-217.951171875
-235.384765625
-224.052734375
-189.591796875
-161.927734375
-169.45703125
-196.380859375
-216.990234375
-250.453125
-318.32421875
-394.76171875
-438.576171875
-437.33984375
-405.8984375
-360.162109375
-295.87109375
-189.658203125
-34.21484375
137.634765625
278.056640625
372.8515625
421.1640625
405.578125
326.923828125
220.26953125
130.70703125
86.51953125
84.822265625
106.296875
142.091796875
197.3671875
271.373046875
347.169921875
393.177734375
377.517578125
299.703125
187.880859375
63.373046875
-70.80859375
-196.28125
-275.73828125
-292.34375
-250.068359375
-158.48828125
-39.509765625
72.19140625
138.228515625
134.314453125
64.81640625
-48.3359375
-173.408203125
-253.2421875
-244.673828125
-171.447265625
-81.865234375
19.861328125
158.935546875
333.880859375
514.873046875
677.033203125
812.75390625
910.23046875
949.62890625
925.724609375
855.53125
759.814453125
653.08984375
560.681640625
506.095703125
478.435546875
444.66015625
395.2578125
344.697265625
290.42578125
210.291015625
101.857421875
-21.732421875
-152.337890625
-256.638671875
-289.6171875
-249.294921875
-166.26953125
-72.802734375
-3.408203125
21.8125
27.0703125
60.7109375
148.84765625
283.861328125
433.591796875
557.205078125
640.662109375
690.341796875
710.548828125
711.115234375
708.77734375
716.05078125
721.3359375
688.990234375
605.388671875
491.32421875
376.83203125
291.36328125
250.412109375
249.095703125
276.265625
321.412109375
362.28125
364.2734375
310.41796875
229.83203125
169.751953125
139.119140625
115.8984375
103.349609375
124.5859375
180.251953125
235.673828125
240.666015625
162.3984375
-1.2421875
-215.931640625
-424.03515625
-575.3828125
-650.376953125
-670.7265625
-670.642578125
-655.701171875
-611.259765625
-545.8359375
-496.638671875
-488.515625
-522.96875
-588.470703125
-655.171875
-676.712890625
-621.40625
-518.216796875
-435.337890625
-401.40234375
-391.525390625
-379.431640625
-366.388671875
-370.525390625
-384.822265625
-377.595703125
-339.994140625
-301.38671875
-296.6640625
-342.537109375
-437.345703125
-557.025390625
-670.62890625
-768.265625
-856.57421875
-927.435546875
-954.783203125
-914.138671875
-793.283203125
-620.236328125
-445.9296875
-294.0078125
-163.55078125
-52.498046875
27.9296875
64.150390625
58.62109375
22.98046875
-27.103515625
-61.466796875
-45.353515625
28.279296875
126.9140625
209.001953125
262.751953125
297.234375
318.61328125
329.75390625
333.47265625
325.830078125
306.591796875
293.142578125
296.333984375
308.55078125
324.15625
334.435546875
321.361328125
294.85546875
295.314453125
339.595703125
398.474609375
431.962890625
420.75
370.181640625
289.234375
186.392578125
75.556640625
-30.36328125
-119.576171875
-180.17578125
-206.865234375
-201.189453125
-164.755859375
-87.951171875
39.32421875
192.025390625
313.939453125
362.51953125
334.1640625
260.87890625
172.662109375
77.3046875
-7.771484375
-57.716796875
-69.126953125
-57.923828125
-33.970703125
7.130859375
63.1328125
106.494140625
91.400390625
-3.26953125
-139.666015625
-252.48046875
-312.630859375
-327.6015625
-304.228515625
-250.00390625
-190.61328125
-156.509765625
-148.90625
-153.017578125
-173.62109375
-216.783203125
-268.40625
-320.10546875
-375.8125
-430.94921875
-476.548828125
-511.939453125
-521.775390625
-488.853515625
-419.111328125
-334.873046875
-268.048828125
-237.048828125
-223.056640625
-193.302734375
-136.796875
-52.91796875
59.62109375
188.470703125
301.919921875
375.119140625
411.974609375
425.1328125
413.361328125
377.2265625
334.734375
316.38671875
339.56640625
377.7109375
396.3125
384.93359375
345.798828125
286.642578125
203.212890625
91.787109375
-34.185546875
-162.923828125
-275.734375
-327.619140625
-284.591796875
-160.98046875
-4.408203125
137.2265625
233.951171875
275.802734375
257.697265625
187.134765625
91.041015625
1.267578125
-59.873046875
-77.09765625
-27.990234375
86.2421875
224.87890625
335.880859375
379.53515625
350.873046875
274.765625
176.1015625
73.40625
-10.837890625
-61.59375
-97.236328125
-148.794921875
-211.822265625
-253.6171875
-256.294921875
-226.63671875
-181.1796875
-132.873046875
-92.87109375
-70.32421875
-70.064453125
-92.744140625
-131.716796875
-171.0234375
-205.3203125
-243.57421875
-286.427734375
-318.591796875
-323.599609375
-300.603515625
-256.29296875
-189.673828125
-99.78125
4.078125
102.697265625
168.505859375
176.44140625
135.146484375
83.595703125
49.5546875
51.103515625
107.03125
211.513671875
311.94140625
336.93359375
262.609375
132.919921875
11.5
-61.583984375
-82.330078125
-74.48828125
-64.875
-66.708984375
-80.310546875
-97.4921875
-106.994140625
-103.80859375
-106.8515625
-128.107421875
-141.068359375
-128.330078125
-104.76953125
-91.12109375
-113.5859375
-187.7421875
-281.3671875
-344.232421875
-352.4765625
-314.576171875
-272.4296875
-282.283203125
-366.578125
-496.927734375
-635.880859375
-744.134765625
-769.8359375
-707.8359375
-603.919921875
-476.140625
-305.921875
-88.9453125
123.564453125
242.880859375
233.181640625
154.263671875
82.34765625
35.939453125
-4.041015625
-46.6015625
-76.427734375
-73.044921875
-45.955078125
-27.599609375
-32.810546875
-48.1875
-50.5390625
-31.0390625
-3.7890625
17.609375
22.751953125
-8.517578125
-63.669921875
-88.25
-51.40234375
32.626953125
129.583984375
210.9609375
246.970703125
209.556640625
97.91015625
-54.251953125
-183.056640625
-238.5390625
-232.689453125
-209.74609375
-185.744140625
-160.51953125
-147.01171875
-135.08984375
-87.419921875
8.88671875
137.912109375
279.173828125
411.185546875
503.580078125
521.060546875
465.720703125
374.623046875
273.611328125
173.916015625
92.189453125
46.341796875
38.546875
64.515625
112.310546875
152.85546875
153.55078125
111.419921875
70.5390625
79.150390625
142.7578125
232.458984375
321.09375
395.6640625
443.240234375
454.353515625
440.8125
422.8046875
416.568359375
430.373046875
443.607421875
423.80859375
368.96484375
318.455078125
306.181640625
303.544921875
267.5625
196.75390625
104.34375
-3.298828125
-115.685546875
-202.86328125
-229.990234375
-177.79296875
-70.458984375
22.830078125
59.068359375
67.9296875
98.6015625
151.49609375
183.31640625
167.630859375
120.646484375
85.7890625
98.111328125
145.09375
164.427734375
103.091796875
-25.537109375
-146.6484375
-195.478515625
-167.59765625
-100.693359375
-43.87890625
-45.453125
-127.84375
-256.595703125
-366.87109375
-425.951171875
-440.4140625
-422.404296875
-381.193359375
-337.240234375
-312.822265625
-312.09765625
-324.1171875
-346.818359375
-391.5546875
-448.1328125
-478.98046875
-473.330078125
-459.8984375
-468.9609375
-508.421875
-555.498046875
-555.04296875
-462.052734375
-290.06640625
-87.74609375
80.96484375
151.01953125
100.25
-21.712890625
-122.1875
-144.51171875
-101.7421875
-27.52734375
56.146484375
143.92578125
226.072265625
268.994140625
258.52734375
218.998046875
168.927734375
105.75
30.890625
-38.376953125
-86.373046875
-114.005859375
-129.181640625
-136.12109375
-125.298828125
-90.23828125
-52.771484375
-45.078125
-88.103515625
-171.486328125
-265.1015625
-344.60546875
-389.234375
-395.744140625
-392.9296875
-408.431640625
-440.990234375
-461.25
-444.8828125
-415.525390625
-416.623046875
-463.845703125
-543.767578125
-631.67578125
-700.53515625
-729.408203125
-710.88671875
-663.83984375
-629.255859375
-633.380859375
-666.0234375
-692.837890625
-685.623046875
-634.013671875
-532.7578125
-389.162109375
-236.173828125
-117.541015625
-50.08984375
-1.623046875
76.248046875
198.736328125
333.859375
422.56640625
416.564453125
308.119140625
135.89453125
-47.642578125
-199.677734375
-270.611328125
-226.62109375
-99.25
35.50390625
135.58203125
209.33984375
255.619140625
245.548828125
182.357421875
127.4375
140.123046875
212.86328125
279.646484375
288.44921875
244.095703125
189.34375
145.900390625
89.4296875
5.74609375
-78.7265625
-126.69921875
-112.23828125
-38.873046875
47.07421875
88.611328125
67.064453125
6.2890625
-50.52734375
-79.509765625
-79.150390625
-39.58984375
36.41796875
121.587890625
198.21484375
267.83984375
329.703125
372.212890625
395.82421875
414.357421875
427.400390625
434.494140625
453.263671875
494.908203125
540.908203125
566.35546875
564.892578125
539.693359375
489.62890625
429.587890625
395.263671875
395.462890625
406.4765625
397.927734375
338.169921875
231.21875
125.41015625
68.56640625
75.537109375
130.04296875
199.23828125
254.859375
291.75
325.912109375
375.052734375
441.140625
517.791015625
592.259765625
645.79296875
678.513671875
702.697265625
723.978515625
736.95703125
723.775390625
663.541015625
547.0625
399.828125
263.888671875
169.994140625
129.662109375
123.466796875
115.46875
82.458984375
23.330078125
-38.5546875
-78.287109375
-89.18359375
-77.888671875
-67.390625
-77.650390625
-99.216796875
-97.640625
-53.837890625
23.427734375
127.01953125
252.6171875
384.078125
500.63671875
587.54296875
638.931640625
660.15234375
651.541015625
604.177734375
519.06640625
412.146484375
288.015625
134.15625
-42.90234375
-196.505859375
-272.21484375
-258.791015625
-198.810546875
-150.107421875
-128.16796875
-100.890625
-39.54296875
45.89453125
119.220703125
149.9140625
137.123046875
112.123046875
98.37109375
86.8984375
60.640625
12.431640625
-44.18359375
-91.220703125
-125.5390625
-147.72265625
-156.515625
-159.662109375
-182.51953125
-245.166015625
-332.96484375
-399.88671875
-404.083984375
-338.0546875
-217.064453125
-58.2890625
116.666015625
263.33984375
341.9375
348.787109375
302.263671875
235.80078125
182.79296875
150.224609375
129.662109375
110.5234375
82.88671875
49.20703125
22.578125
20.033203125
49.8359375
101.46484375
156.240234375
197.0
213.646484375
197.87890625
147.84765625
84.68359375
22.6171875
-45.28515625
-99.3828125
-110.634765625
-92.009765625
-66.474609375
-40.962890625
-13.630859375
20.560546875
53.775390625
64.62109375
42.97265625
8.5703125
-0.03125
25.439453125
52.9140625
53.541015625
24.11328125
-28.28125
-99.1875
-181.958984375
-265.36328125
-343.533203125
-422.6953125
-519.427734375
-644.34375
-763.794921875
-808.486328125
-750.529296875
-634.189453125
-520.185546875
-439.181640625
-401.169921875
-401.1328125
-414.509765625
-423.337890625
-436.15625
-464.875
-492.06640625
-497.7109375
-496.107421875
-517.375
-581.51171875
-671.32421875
-742.396484375
-762.96875
-728.890625
-653.8828125
-565.091796875
-493.29296875
-445.83203125
-426.72265625
-452.611328125
-514.04296875
-582.462890625
-648.90625
-717.1640625
-792.009765625
-875.96875
-951.521484375
-991.271484375
-995.4609375
-981.373046875
-949.181640625
-882.97265625
-776.90234375
-643.0078125
-492.73046875
-345.853515625
-243.224609375
-206.810546875
-203.74609375
-189.408203125
-164.451171875
-143.203125
-113.3203125
-68.115234375
-34.53125
-42.666015625
-87.646484375
-144.783203125
-186.60546875
-182.904296875
-125.248046875
-34.611328125
49.212890625
97.34375
117.33203125
126.728515625
131.796875
134.462890625
139.01953125
146.033203125
153.474609375
164.396484375
188.75
230.970703125
276.146484375
303.48828125
310.021484375
309.06640625
305.240234375
297.6640625
295.720703125
301.646484375
304.958984375
287.224609375
218.87109375
85.6875
-91.935546875
-263.169921875
-361.26171875
-339.224609375
-202.337890625
2.056640625
207.48828125
351.96875
416.470703125
435.224609375
462.46484375
526.345703125
613.904296875
687.833984375
707.421875
654.166015625
551.955078125
435.322265625
314.796875
197.52734375
97.42578125
19.140625
-34.935546875
-48.41796875
-6.095703125
75.548828125
147.1484375
150.50390625
57.01171875
-97.9609375
-246.6328125
-338.9921875
-356.091796875
-312.685546875
-233.91015625
-117.759765625
45.015625
227.609375
377.318359375
459.611328125
493.15625
512.201171875
516.056640625
505.068359375
510.771484375
564.126953125
656.583984375
742.751953125
793.66796875
820.83203125
831.912109375
818.568359375
791.48046875
776.787109375
785.236328125
794.91796875
757.333984375
647.5859375
501.98828125
368.1796875
264.921875
197.166015625
158.859375
134.564453125
126.966796875
149.9296875
187.21484375
207.51953125
215.0234375
241.388671875
286.822265625
313.1484375
302.990234375
272.1328125
234.837890625
198.591796875
161.998046875
103.4453125
16.015625
-76.35546875
-137.912109375
-150.724609375
-129.646484375
-74.1796875
31.787109375
173.970703125
298.04296875
357.310546875
361.63671875
340.900390625
314.21484375
304.513671875
322.529296875
349.787109375
356.375
331.912109375
298.841796875
292.9609375
330.822265625
390.314453125
425.7578125
409.05859375
340.068359375
244.548828125
158.005859375
89.869140625
41.787109375
34.9140625
80.287109375
155.216796875
230.62109375
290.984375
322.69140625
325.79296875
324.201171875
325.78515625
314.6796875
294.08203125
283.498046875
281.720703125
272.978515625
256.515625
245.107421875
249.494140625
271.673828125
311.583984375
371.322265625
455.1015625
544.994140625
595.154296875
569.6171875
474.392578125
347.05859375
225.62109375
130.642578125
47.615234375
-46.33203125
-154.34765625
-275.625
-405.01953125
-515.693359375
-587.80859375
-640.64453125
-698.119140625
-752.484375
-775.00390625
-756.619140625
-717.6640625
-676.392578125
-626.021484375
-547.359375
-444.84375
-347.240234375
-279.03125
-245.126953125
-239.37890625
-258.765625
-313.177734375
-405.142578125
-516.205078125
-625.990234375
-724.24609375
-813.349609375
-901.107421875
-975.1171875
-1000.703125
-954.85546875
-837.76171875
-675.830078125
-491.67578125
-278.5703125
-39.705078125
175.625
315.126953125
379.705078125
400.705078125
398.11328125
381.599609375
340.673828125
243.681640625
97.736328125
-52.7265625
-177.591796875
-265.294921875
-311.0234375
-327.119140625
-352.38671875
-407.67578125
-471.17578125
-522.892578125
-555.544921875
-554.158203125
-505.171875
-418.734375
-326.640625
-255.498046875
-213.79296875
-183.494140625
-139.841796875
-74.1953125
1.841796875
62.5078125
91.51953125
93.041015625
77.787109375
48.16015625
-3.09375
-69.9375
-128.9296875
-170.48046875
-208.791015625
-255.365234375
-299.1640625
-321.341796875
-311.337890625
-266.1875
-187.13671875
-96.333984375
-32.427734375
-26.640625
-88.8203125
-193.798828125
-284.365234375
-327.037109375
-341.224609375
-339.0625
-288.876953125
-163.650390625
9.265625
162.900390625
219.978515625
154.6796875
24.759765625
-94.216796875
-173.9296875
-223.568359375
-234.390625
-190.267578125
-107.76171875
-20.81640625
44.982421875
66.345703125
17.169921875
-103.232421875
-255.55859375
-385.26171875
-458.3984375
-480.7578125
-488.4453125
-518.208984375
-574.095703125
-638.8984375
-695.23046875
-716.119140625
-672.40234375
-558.646484375
-406.310546875
-260.826171875
-141.77734375
-46.6875
15.580078125
18.09765625
-53.966796875
-181.078125
-324.35546875
-453.4765625
-541.466796875
-574.330078125
-572.837890625
-564.052734375
-555.74609375
-540.4296875
-515.421875
-485.69140625
-452.853515625
-401.109375
-308.333984375
-174.904296875
-22.904296875
113.54296875
202.78515625
239.791015625
237.826171875
199.91796875
135.19921875
78.916015625
70.400390625
113.841796875
181.35546875
245.7421875
283.638671875
285.91796875
282.158203125
299.66015625
322.251953125
326.134765625
308.744140625
280.37890625
237.134765625
157.267578125
36.451171875
-102.587890625
-225.375
-309.201171875
-359.890625
-393.23828125
-414.537109375
-427.96875
-440.658203125
-459.263671875
-476.810546875
-456.966796875
-362.970703125
-205.0625
-44.9765625
50.61328125
53.31640625
-7.572265625
-73.025390625
-114.71484375
-149.10546875
-209.25390625
-305.7734375
-403.8984375
-446.39453125
-418.90625
-364.28515625
-320.083984375
-284.462890625
-240.865234375
-184.443359375
-121.4921875
-50.974609375
11.458984375
15.224609375
-50.625
-119.673828125
-142.85546875
-145.767578125
-161.10546875
-160.693359375
-114.46875
-63.4765625
-54.54296875
-60.71875
-18.908203125
82.333984375
189.2109375
242.30078125
234.220703125
215.130859375
246.06640625
341.103515625
458.57421875
542.44921875
555.376953125
492.634765625
390.8984375
293.572265625
217.25390625
156.90234375
111.96875
103.25390625
138.576171875
197.689453125
266.19140625
334.958984375
382.771484375
395.330078125
385.05859375
371.951171875
349.908203125
307.12109375
244.26171875
159.490234375
60.708984375
-30.69140625
-97.2734375
-137.087890625
-156.66015625
-159.443359375
-141.86328125
-101.787109375
-51.318359375
-4.63671875
42.71484375
102.7421875
170.1875
221.802734375
239.197265625
228.60546875
210.65625
200.3203125
197.09375
186.0
150.259765625
83.4609375
4.130859375
-42.6875
-23.08984375
47.234375
120.90625
163.876953125
157.837890625
98.0859375
4.033203125
-99.1484375
-193.255859375
-251.134765625
-254.810546875
-224.2109375
-185.861328125
-140.65625
-69.35546875
36.92578125
159.181640625
258.705078125
301.0546875
292.2265625
276.837890625
290.017578125
323.28125
322.76171875
232.873046875
70.705078125
-95.388671875
-226.720703125
-329.94140625
-415.923828125
-482.1953125
-540.521484375
-589.322265625
-580.36328125
-476.34765625
-309.201171875
-140.234375
-11.20703125
68.361328125
117.138671875
148.22265625
153.19921875
121.568359375
62.140625
1.986328125
-29.5078125
-15.6015625
40.55078125
116.96484375
183.123046875
212.009765625
178.318359375
91.30859375
4.134765625
-45.787109375
-58.125
-55.22265625
-60.568359375
-77.1875
-107.63671875
-149.935546875
-182.064453125
-187.40234375
-164.22265625
-108.22265625
-18.189453125
92.1796875
195.7890625
261.611328125
283.474609375
303.064453125
379.283203125
523.4765625
683.28125
774.248046875
741.314453125
609.392578125
452.08203125
319.84765625
222.80078125
158.8984375
131.76171875
143.86328125
188.337890625
232.232421875
227.74609375
162.40625
64.78515625
-40.640625
-141.40625
-211.98046875
-234.19921875
-222.859375
-194.578125
-149.8828125
-93.65234375
-32.388671875
30.1015625
80.619140625
100.330078125
84.564453125
45.23046875
1.4921875
-25.060546875
-12.22265625
60.501953125
192.326171875
351.52734375
498.271484375
605.748046875
649.396484375
620.29296875
543.091796875
450.83984375
360.298828125
275.78125
204.25
161.388671875
155.490234375
167.46875
157.20703125
100.501953125
18.564453125
-39.58203125
-46.748046875
-16.685546875
10.802734375
-4.294921875
-70.98046875
-162.86328125
-237.560546875
-275.599609375
-299.796875
-350.865234375
-447.197265625
-549.623046875
-596.126953125
-571.341796875
-510.734375
-442.98828125
-362.720703125
-259.1640625
-127.72265625
20.232421875
138.681640625
184.83984375
161.013671875
85.91015625
-28.283203125
-158.50390625
-265.056640625
-319.65234375
-320.35546875
-269.5546875
-175.974609375
-59.46875
56.400390625
143.78515625
181.849609375
172.408203125
119.177734375
20.69921875
-106.125
-233.8046875
-327.134765625
-358.0859375
-340.76171875
-311.3359375
-291.65625
-299.064453125
-328.892578125
-336.0078125
-286.5078125
-191.724609375
-87.66796875
-1.03515625
74.91015625
143.96875
189.3671875
211.205078125
215.36328125
200.046875
169.22265625
126.50390625
74.09375
25.447265625
-8.853515625
-35.71484375
-64.1015625
-87.63671875
-90.384765625
-60.220703125
-0.439453125
65.876953125
112.087890625
143.6640625
183.61328125
231.81640625
289.208984375
369.986328125
466.021484375
549.66015625
614.291015625
670.134765625
706.142578125
703.205078125
661.7109375
603.125
555.736328125
538.3671875
567.021484375
654.83984375
793.35546875
942.931640625
1056.958984375
1116.2265625
1145.380859375
1176.59765625
1205.771484375
1205.658203125
1152.736328125
1047.29296875
920.25390625
806.796875
711.5859375
605.462890625
454.6484375
253.71484375
39.42578125
-149.89453125
-300.685546875
-392.673828125
-389.767578125
-283.31640625
-116.0859375
64.73828125
245.7265625
419.015625
560.697265625
650.775390625
691.810546875
700.21875
695.779296875
694.841796875
697.337890625
685.138671875
644.255859375
581.13671875
524.3671875
495.7265625
498.396484375
544.79296875
640.349609375
758.888671875
857.33984375
891.158203125
834.728515625
697.67578125
523.939453125
364.478515625
241.421875
165.494140625
161.400390625
238.931640625
356.802734375
453.0078125
497.267578125
479.396484375
412.8984375
334.46484375
262.59765625
195.181640625
123.740234375
46.060546875
-14.939453125
-32.83203125
-13.583984375
22.10546875
64.314453125
96.01953125
80.3359375
13.51171875
-54.150390625
-84.2109375
-96.02734375
-124.00390625
-164.310546875
-189.677734375
-178.94140625
-127.8828125
-58.244140625
0.501953125
34.484375
53.025390625
86.234375
158.884765625
254.017578125
319.85546875
324.3828125
278.46875
221.689453125
186.94921875
175.509765625
173.658203125
168.580078125
150.486328125
114.9765625
56.1171875
-16.78515625
-64.08203125
-37.130859375
75.826171875
223.49609375
324.58984375
333.521484375
266.390625
175.693359375
108.826171875
74.966796875
68.26171875
96.189453125
160.70703125
239.8828125
300.525390625
311.23828125
252.958984375
138.498046875
22.11328125
-33.041015625
-15.04296875
36.373046875
73.11328125
82.380859375
93.1328125
133.01953125
208.5859375
302.4296875
387.982421875
451.380859375
488.068359375
492.0625
445.361328125
336.365234375
189.046875
45.79296875
-58.115234375
-109.169921875
-105.171875
-47.701171875
44.8125
146.77734375
246.345703125
345.041015625
435.44921875
493.599609375
500.900390625
479.2421875
472.466796875
492.666015625
532.259765625
574.8203125
589.001953125
553.37109375
472.376953125
368.3984375
266.900390625
198.18359375
187.2265625
221.94140625
253.65625
247.625
239.748046875
296.9609375
434.314453125
593.5546875
695.716796875
715.806640625
678.90234375
608.650390625
514.81640625
418.72265625
357.529296875
358.4453125
419.787109375
514.1328125
609.5078125
701.779296875
804.08203125
893.798828125
920.46875
862.064453125
744.392578125
617.240234375
520.033203125
448.1875
374.43359375
284.9609375
177.10546875
61.38671875
-47.783203125
-136.82421875
-193.509765625
-213.58984375
-204.083984375
-184.90234375
-159.5
-120.79296875
-82.982421875
-73.015625
-101.3515625
-131.728515625
-123.07421875
-88.134765625
-71.181640625
-89.4375
-118.15625
-138.322265625
-159.404296875
-182.544921875
-189.59765625
-168.03515625
-114.505859375
-18.015625
137.384765625
344.244140625
554.65625
702.875
737.86328125
662.68359375
532.7265625
412.517578125
346.619140625
338.30859375
356.33203125
368.498046875
347.072265625
261.29296875
112.4296875
-42.0078125
-139.701171875
-173.478515625
-160.966796875
-115.95703125
-53.322265625
13.107421875
74.541015625
123.107421875
159.41015625
193.74609375
229.642578125
265.650390625
300.302734375
334.111328125
367.76953125
385.494140625
370.583984375
336.791015625
312.787109375
311.318359375
324.822265625
344.888671875
363.060546875
371.96875
378.5390625
392.845703125
407.552734375
401.3125
376.833984375
368.08984375
390.455078125
435.1484375
499.578125
580.322265625
664.453125
733.619140625
765.669921875
746.435546875
690.51953125
632.6875
589.1953125
555.748046875
522.068359375
477.80859375
432.015625
404.392578125
393.041015625
375.15234375
338.482421875
292.89453125
251.474609375
241.90625
300.033203125
409.755859375
514.775390625
585.373046875
629.75390625
666.337890625
690.0546875
690.486328125
676.69140625
657.7421875
638.06640625
625.81640625
625.05859375
624.953125
601.08203125
532.76171875
439.39453125
375.357421875
362.359375
372.25
372.896484375
359.779296875
351.466796875
375.61328125
443.091796875
526.310546875
588.63671875
620.03515625
623.173828125
603.0703125
580.36328125
570.83203125
555.232421875
505.75
428.43359375
348.8515625
278.017578125
223.724609375
206.67578125
241.521484375
313.841796875
394.2890625
464.701171875
521.6171875
564.9375
578.41796875
546.021484375
470.720703125
384.951171875
323.251953125
285.45703125
255.310546875
214.166015625
152.99609375
82.634765625
18.9375
-22.71484375
-28.845703125
2.080078125
60.92578125
136.51171875
221.912109375
309.904296875
381.22265625
435.4140625
496.90234375
560.23828125
584.79296875
542.900390625
455.169921875
371.716796875
316.14453125
275.71875
240.1640625
215.03515625
196.009765625
167.8125
134.47265625
114.2265625
118.052734375
132.673828125
137.72265625
143.716796875
169.91796875
203.587890625
219.791015625
211.14453125
178.255859375
119.546875
44.818359375
-20.724609375
-52.365234375
-44.16015625
-17.76953125
-3.537109375
-20.32421875
-73.392578125
-147.986328125
-206.392578125
-229.10546875
-237.466796875
-238.96875
-216.798828125
-157.802734375
-59.4921875
71.5
222.478515625
371.8046875
502.943359375
615.62109375
714.833984375
784.01953125
798.90234375
773.283203125
748.654296875
750.646484375
766.77734375
770.267578125
753.029296875
711.884765625
634.421875
514.609375
370.833984375
242.19921875
155.345703125
100.046875
47.84765625
-10.044921875
-54.154296875
-72.408203125
-69.5
-43.126953125
1.591796875
46.953125
92.478515625
155.779296875
243.716796875
335.05859375
393.029296875
405.2890625
394.748046875
389.220703125
405.76171875
440.033203125
472.193359375
486.30859375
486.517578125
489.603515625
508.994140625
547.259765625
591.302734375
625.767578125
647.697265625
667.3125
692.126953125
723.890625
769.57421875
827.66796875
873.91796875
889.0859375
881.755859375
874.806640625
895.751953125
950.24609375
998.333984375
1003.998046875
974.42578125
937.251953125
918.455078125
918.060546875
905.00390625
852.041015625
767.826171875
691.2421875
655.41796875
661.201171875
688.376953125
717.1015625
730.4140625
724.064453125
721.822265625
761.751953125
858.921875
982.189453125
1079.73046875
1121.484375
1103.208984375
1046.39453125
981.34375
927.037109375
896.13671875
897.568359375
917.361328125
924.69921875
910.302734375
888.39453125
869.55078125
848.525390625
820.994140625
793.03125
776.8125
790.25
840.58984375
901.021484375
934.62109375
931.32421875
906.77734375
878.6796875
852.84375
818.2421875
756.583984375
674.19921875
592.896484375
526.505859375
481.521484375
454.892578125
443.859375
452.822265625
482.369140625
516.603515625
536.044921875
543.478515625
542.650390625
518.951171875
471.27734375
434.93359375
441.3984375
479.41015625
518.484375
544.650390625
555.9453125
547.318359375
516.92578125
487.001953125
492.875
541.4140625
610.15234375
678.861328125
747.15234375
811.1484375
850.90625
862.080078125
853.125
826.810546875
787.494140625
738.580078125
677.1015625
594.416015625
500.42578125
428.115234375
391.984375
378.6640625
367.955078125
337.046875
287.35546875
260.09375
294.25390625
389.861328125
523.5390625
682.08203125
866.771484375
1053.404296875
1188.072265625
1249.060546875
1265.591796875
1284.26171875
1340.283203125
1430.876953125
1511.376953125
1532.845703125
1475.3046875
1362.025390625
1252.427734375
1190.05859375
1167.2734375
1158.5234375
1151.119140625
1141.767578125
1128.095703125
1106.138671875
1078.001953125
1051.845703125
1035.0703125
1025.216796875
1016.091796875
1010.59375
991.345703125
926.50390625
836.173828125
788.185546875
817.466796875
889.453125
950.86328125
977.314453125
976.548828125
983.060546875
1020.142578125
1070.58984375
1107.99609375
1123.71484375
1120.16015625
1103.673828125
1083.435546875
1063.9296875
1038.947265625
1006.458984375
975.283203125
947.46484375
912.603515625
873.263671875
848.193359375
856.587890625
910.681640625
991.884765625
1064.873046875
1118.576171875
1158.18359375
1195.419921875
1227.609375
1222.919921875
1165.125
1091.39453125
1044.755859375
1020.001953125
995.982421875
962.373046875
914.0234375
864.625
845.7265625
876.958984375
950.978515625
1042.0859375
1113.373046875
1128.369140625
1073.07421875
945.8203125
770.109375
604.14453125
497.392578125
457.845703125
467.056640625
493.75
504.8671875
490.724609375
462.693359375
435.2734375
423.74609375
435.8359375
463.109375
503.1328125
566.86328125
649.34765625
730.521484375
809.94921875
891.267578125
961.560546875
1011.42578125
1039.0546875
1035.87109375
1014.18359375
1005.30859375
999.2265625
972.888671875
932.021484375
890.4453125
860.099609375
830.919921875
759.38671875
634.0234375
498.017578125
375.8359375
267.111328125
179.201171875
116.734375
81.6015625
71.078125
77.896484375
108.701171875
170.51953125
233.513671875
250.236328125
211.408203125
138.74609375
46.6953125
-53.5234375
-146.107421875
-227.0078125
-303.11328125
-371.6796875
-414.78515625
-417.681640625
-372.572265625
-272.30078125
-127.333984375
27.8203125
155.501953125
229.421875
239.23828125
202.1640625
153.75
125.123046875
137.818359375
195.259765625
268.041015625
320.96875
344.197265625
355.41015625
388.19140625
438.916015625
469.388671875
470.279296875
457.044921875
435.98046875
412.341796875
392.658203125
355.798828125
254.716796875
80.427734375
-117.208984375
-269.953125
-315.068359375
-229.544921875
-43.38671875
195.521484375
454.25
699.0078125
880.345703125
968.712890625
981.302734375
952.685546875
889.23828125
778.158203125
630.0390625
482.59765625
359.91015625
267.642578125
210.80078125
182.736328125
165.466796875
166.326171875
213.857421875
315.3515625
454.205078125
609.587890625
757.46875
866.533203125
918.931640625
931.29296875
934.578125
951.07421875
993.521484375
1044.572265625
1063.802734375
1039.98828125
1002.576171875
980.19140625
976.421875
992.8828125
1045.830078125
1128.865234375
1202.892578125
1236.806640625
1231.576171875
1206.46484375
1176.58984375
1144.00390625
1117.1015625
1120.34765625
1152.212890625
1173.36328125
1157.669921875
1100.8828125
992.3359375
827.982421875
644.298828125
493.673828125
389.255859375
302.8984375
201.64453125
71.8828125
-71.80859375
-185.654296875
-236.244140625
-225.736328125
-176.099609375
-120.076171875
-81.791015625
-56.232421875
-17.90234375
43.04296875
93.619140625
103.294921875
94.875
113.427734375
172.716796875
249.828125
316.529296875
355.919921875
362.62109375
341.427734375
303.201171875
256.88671875
209.080078125
166.908203125
138.875
139.669921875
175.15625
233.119140625
300.580078125
372.830078125
438.36328125
479.083984375
494.255859375
498.8125
497.25
502.150390625
534.82421875
592.890625
646.76953125
656.71484375
599.85546875
479.3984375
318.03125
166.98046875
70.291015625
32.2421875
39.337890625
83.609375
153.412109375
218.94140625
260.6171875
285.412109375
291.953125
259.97265625
189.7734375
120.068359375
95.796875
129.591796875
182.982421875
202.4765625
178.55859375
144.9296875
129.21875
133.501953125
151.734375
184.328125
234.505859375
295.92578125
358.880859375
421.22265625
497.962890625
607.39453125
727.3125
808.54296875
822.734375
779.58203125
718.8359375
678.08984375
665.162109375
660.9375
647.1796875
617.27734375
563.447265625
489.498046875
426.0625
406.443359375
427.21484375
453.181640625
461.1953125
443.912109375
399.04296875
332.931640625
253.150390625
162.6171875
71.1875
5.205078125
-21.78515625
-18.451171875
15.23828125
87.841796875
175.3203125
214.54296875
166.240234375
60.701171875
-29.328125
-53.478515625
-23.58984375
17.484375
43.802734375
52.2109375
70.7109375
137.7421875
241.927734375
341.578125
426.533203125
509.4765625
599.376953125
691.798828125
761.103515625
778.73046875
750.8515625
715.8515625
713.998046875
767.728515625
865.5
970.056640625
1043.671875
1073.353515625
1074.171875
1065.60546875
1068.404296875
1092.900390625
1123.830078125
1131.140625
1092.84375
1002.072265625
875.90234375
762.412109375
709.630859375
722.2578125
782.806640625
896.8203125
1057.966796875
1218.033203125
1331.26953125
1385.64453125
1395.2890625
1363.970703125
1270.19921875
1100.876953125
875.10546875
643.052734375
457.275390625
350.44921875
337.689453125
413.328125
539.033203125
652.298828125
718.240234375
756.357421875
794.82421875
828.18359375
841.20703125
831.552734375
815.9921875
815.76953125
830.689453125
837.00390625
813.328125
752.17578125
660.41015625
562.650390625
485.564453125
455.349609375
491.919921875
582.92578125
689.765625
771.44921875
796.21875
757.53125
686.341796875
622.828125
563.365234375
481.861328125
396.955078125
366.396484375
404.5625
468.681640625
530.591796875
601.76953125
695.943359375
799.35546875
884.283203125
931.341796875
929.08203125
865.65625
739.9921875
577.8984375
428.08984375
334.48828125
301.658203125
293.10546875
273.15625
241.384765625
216.55078125
198.349609375
173.58203125
158.998046875
194.65625
298.533203125
462.365234375
657.359375
843.095703125
986.470703125
1077.630859375
1124.91796875
1134.330078125
1107.904296875
1058.2421875
989.220703125
883.650390625
751.736328125
634.59765625
550.896484375
500.4609375
476.416015625
466.40234375
482.82421875
542.71875
636.85546875
749.626953125
868.275390625
967.1953125
1019.431640625
1013.240234375
944.095703125
833.421875
738.2109375
699.203125
701.791015625
702.26171875
674.01953125
623.943359375
572.6015625
531.533203125
507.12109375
512.427734375
570.353515625
679.9296875
794.29296875
858.68359375
860.322265625
823.041015625
758.41015625
648.70703125
500.482421875
374.466796875
320.19921875
313.953125
286.74609375
190.203125
37.271484375
-114.080078125
-209.73046875
-229.58984375
-192.396484375
-129.171875
-46.4296875
58.31640625
175.958984375
298.91015625
430.80859375
572.263671875
701.248046875
774.103515625
776.169921875
739.80859375
692.158203125
640.767578125
588.9453125
547.44140625
548.8359375
619.248046875
731.091796875
814.18359375
819.673828125
761.064453125
683.2890625
619.90625
587.443359375
577.802734375
554.63671875
481.17578125
353.953125
198.119140625
47.34765625
-74.076171875
-151.728515625
-172.861328125
-136.115234375
-53.857421875
55.404296875
173.560546875
275.015625
327.087890625
325.568359375
312.88671875
313.802734375
305.0078125
267.6484375
226.279296875
230.447265625
281.51953125
320.939453125
326.28125
341.6640625
394.794921875
470.8984375
547.50390625
617.763671875
691.75
774.12109375
858.96484375
922.86328125
943.203125
936.65234375
933.7890625
929.337890625
897.15625
832.587890625
749.77734375
688.78125
693.154296875
753.35546875
815.00390625
833.15234375
807.7265625
755.62109375
679.091796875
592.357421875
530.568359375
502.953125
463.541015625
361.291015625
195.236328125
12.041015625
-134.134765625
-216.970703125
-234.27734375
-189.931640625
-92.146484375
39.4921875
177.4375
287.13671875
340.115234375
342.5703125
321.498046875
282.880859375
216.19921875
129.96875
48.771484375
-14.03125
-64.044921875
-106.6328125
-150.1875
-225.845703125
-337.5546875
-439.259765625
-487.98828125
-468.451171875
-375.478515625
-227.3828125
-78.7421875
16.126953125
46.49609375
32.421875
-0.453125
-25.728515625
-40.166015625
-59.7109375
-80.34765625
-84.830078125
-80.123046875
-91.69921875
-127.4453125
-169.884765625
-203.419921875
-225.08984375
-231.8515625
-218.041015625
-188.626953125
-159.736328125
-143.392578125
-140.689453125
-146.08203125
-139.3359375
-102.83984375
-49.771484375
-14.49609375
-14.79296875
-33.33203125
-47.6328125
-51.4765625
-55.544921875
-64.384765625
-70.345703125
-66.82421875
-50.361328125
-24.041015625
6.541015625
41.421875
80.00390625
122.220703125
173.8359375
227.484375
275.37890625
338.880859375
441.578125
561.318359375
642.826171875
671.40625
687.876953125
732.45703125
802.58203125
858.072265625
862.84375
813.1171875
738.19140625
658.390625
565.83203125
474.859375
428.49609375
444.25
501.11328125
567.576171875
620.283203125
657.447265625
689.91015625
729.87109375
791.9140625
885.052734375
999.373046875
1095.869140625
1143.84765625
1149.603515625
1125.859375
1070.8828125
974.404296875
832.251953125
665.068359375
501.134765625
347.275390625
205.345703125
90.08984375
13.33984375
-25.880859375
-27.703125
9.873046875
87.169921875
200.275390625
350.51171875
548.568359375
781.638671875
1016.9296875
1221.38671875
1358.017578125
1400.064453125
1361.38671875
1294.90234375
1241.728515625
1202.3046875
1159.7265625
1106.6796875
1053.068359375
1030.01953125
1065.763671875
1146.4375
1218.84765625
1230.1953125
1165.68359375
1047.197265625
906.70703125
771.361328125
670.78125
624.796875
634.671875
696.62109375
793.51953125
891.658203125
967.56640625
1018.609375
1046.203125
1045.529296875
1012.12109375
956.91796875
909.9453125
884.884765625
854.033203125
780.123046875
652.4765625
502.98046875
399.505859375
385.46875
423.34375
433.771484375
383.85546875
312.337890625
271.560546875
282.4765625
341.57421875
412.501953125
442.765625
415.33203125
344.23046875
250.6328125
160.69140625
101.67578125
77.861328125
74.2578125
77.208984375
74.701171875
48.37890625
-8.60546875
-79.396484375
-138.94921875
-155.716796875
-113.322265625
-37.794921875
14.45703125
2.142578125
-60.41796875
-117.90234375
-124.62890625
-80.8203125
-20.513671875
50.529296875
158.8515625
290.515625
374.03515625
357.5859375
280.3046875
230.453125
253.310546875
331.888671875
428.62890625
515.0859375
580.716796875
630.890625
670.029296875
697.814453125
710.0
680.6796875
587.640625
458.357421875
358.30859375
330.1796875
373.734375
468.390625
589.97265625
714.22265625
820.72265625
896.763671875
931.80078125
916.673828125
856.40234375
777.146484375
709.943359375
666.2265625
637.3125
610.310546875
575.220703125
535.091796875
507.162109375
496.861328125
490.548828125
480.115234375
464.216796875
448.740234375
451.13671875
484.041015625
554.798828125
662.265625
769.96484375
829.5234375
828.513671875
793.984375
765.181640625
751.265625
732.494140625
700.837890625
689.4375
749.595703125
883.203125
1035.7890625
1146.552734375
1177.5234375
1132.169921875
1027.607421875
866.76171875
686.337890625
559.541015625
512.65234375
510.30078125
514.072265625
512.81640625
512.689453125
506.421875
496.29296875
507.23828125
537.125
555.189453125
569.533203125
614.716796875
687.41796875
750.279296875
779.443359375
797.45703125
845.19921875
940.37890625
1065.4765625
1176.390625
1241.330078125
1266.169921875
1276.85546875
1280.77734375
1269.69921875
1240.63671875
1185.26953125
1091.462890625
965.421875
818.486328125
656.560546875
492.34765625
347.890625
242.9609375
186.51953125
155.197265625
115.26953125
73.462890625
64.5625
102.890625
164.41015625
225.611328125
286.0546875
323.056640625
300.666015625
236.919921875
194.09375
215.005859375
288.62109375
378.1796875
454.349609375
500.50390625
509.23828125
485.626953125
456.369140625
448.544921875
466.939453125
498.611328125
534.2109375
560.55859375
569.248046875
573.240234375
584.654296875
600.453125
603.783203125
590.634765625
578.921875
585.154296875
607.91796875
644.345703125
692.16796875
734.828125
759.23046875
778.314453125
812.888671875
860.39453125
898.001953125
917.09375
922.919921875
895.638671875
799.091796875
629.439453125
441.2109375
297.576171875
220.1640625
195.73828125
188.748046875
166.521484375
130.447265625
102.50390625
90.103515625
101.26171875
141.560546875
180.0078125
171.19140625
99.21484375
-11.029296875
-109.935546875
-175.205078125
-234.125
-304.638671875
-350.453125
-331.94140625
-260.591796875
-181.169921875
-129.13671875
-110.10546875
-112.087890625
-116.931640625
-108.685546875
-103.9453125
-140.453125
-238.177734375
-377.416015625
-498.404296875
-559.08203125
-571.474609375
-555.8671875
-504.96875
-416.654296875
-322.818359375
-263.90234375
-237.509765625
-183.900390625
-51.861328125
140.28515625
336.87890625
492.046875
600.083984375
689.30859375
781.544921875
881.05859375
982.822265625
1065.734375
1092.037109375
1045.876953125
956.201171875
858.322265625
772.03125
704.32421875
650.779296875
607.0
568.30078125
536.220703125
512.421875
499.955078125
504.708984375
514.275390625
497.3046875
431.3671875
333.7109375
253.505859375
217.66015625
214.216796875
233.595703125
267.9375
291.138671875
278.615234375
224.20703125
162.4453125
148.310546875
193.552734375
260.697265625
319.033203125
361.837890625
398.369140625
459.1484375
562.63671875
693.2109375
826.271484375
930.45703125
962.5546875
899.291015625
772.20703125
635.21875
514.44921875
414.998046875
336.650390625
278.25390625
236.001953125
196.181640625
144.888671875
72.4296875
-18.833984375
-104.95703125
-164.955078125
-197.35546875
-207.291015625
-193.728515625
-162.3203125
-137.705078125
-130.72265625
-117.416015625
-82.32421875
-41.77734375
-20.859375
-27.88671875
-40.802734375
-30.91015625
14.1875
101.31640625
229.41796875
361.6953125
452.267578125
496.841796875
510.076171875
492.09375
446.06640625
386.021484375
330.560546875
307.734375
346.4375
445.255859375
567.400390625
674.150390625
747.171875
790.607421875
828.66015625
895.13671875
994.517578125
1089.40234375
1136.119140625
1122.478515625
1070.05078125
1001.7734375
927.009765625
859.029296875
825.140625
839.802734375
880.361328125
902.77734375
884.025390625
848.03125
834.33203125
845.486328125
842.513671875
799.126953125
733.23046875
672.083984375
629.5859375
604.142578125
585.994140625
584.009765625
625.880859375
723.263671875
847.048828125
941.97265625
975.67578125
948.8125
860.345703125
708.30859375
517.15234375
336.529296875
205.236328125
125.98828125
69.943359375
23.779296875
21.0703125
88.515625
198.251953125
299.88671875
354.990234375
339.392578125
246.7265625
97.943359375
-65.669921875
-203.7109375
-303.83203125
-369.04296875
-391.5234375
-355.455078125
-258.611328125
-124.5546875
17.662109375
137.666015625
213.9609375
256.802734375
300.607421875
366.4375
444.9921875
510.486328125
548.984375
569.607421875
579.591796875
590.357421875
633.103515625
732.08984375
866.681640625
979.9921875
1021.484375
979.146484375
880.634765625
766.943359375
656.74609375
549.966796875
449.474609375
342.771484375
226.896484375
137.3359375
101.615234375
124.541015625
203.248046875
320.87890625
455.580078125
583.4296875
665.326171875
655.490234375
540.41015625
355.8828125
161.0859375
-2.36328125
-131.345703125
-229.927734375
-285.4296875
-271.548828125
-171.66015625
-19.279296875
131.939453125
260.74609375
363.830078125
429.5859375
461.0546875
483.21875
511.26171875
545.103515625
572.837890625
584.8359375
587.0390625
583.57421875
574.9609375
579.634765625
607.17578125
639.08984375
670.5625
716.01953125
761.115234375
768.017578125
724.078125
658.4765625
605.73046875
573.248046875
550.515625
540.17578125
569.5078125
649.76171875
736.673828125
765.935546875
724.12109375
637.064453125
520.107421875
371.67578125
195.427734375
21.123046875
-100.259765625
-137.841796875
-111.26953125
-65.4609375
-14.27734375
55.46484375
135.09375
190.6796875
192.044921875
155.642578125
136.37890625
160.5625
203.7734375
245.001953125
295.408203125
355.646484375
397.85546875
398.974609375
365.814453125
325.783203125
301.5859375
297.9140625
300.685546875
291.662109375
266.447265625
246.96484375
249.37109375
255.04296875
250.5
251.216796875
271.5234375
309.9609375
374.171875
467.5703125
562.837890625
637.189453125
700.46875
768.81640625
838.541015625
883.23828125
870.103515625
783.42578125
636.28515625
475.15625
345.548828125
262.0859375
224.50390625
218.26171875
207.86328125
163.75
85.375
-21.419921875
-135.857421875
-216.498046875
-228.09375
-176.3359375
-119.7890625
-101.017578125
-99.849609375
-81.2890625
-34.205078125
26.302734375
65.80078125
64.796875
33.447265625
4.3515625
22.185546875
100.48046875
212.919921875
340.66796875
468.046875
558.732421875
580.830078125
526.3046875
405.36328125
258.380859375
134.650390625
54.912109375
3.13671875
-55.064453125
-121.673828125
-159.125
-142.681640625
-87.341796875
-33.267578125
-13.546875
-24.474609375
-38.5234375
-47.357421875
-55.9375
-54.6328125
-40.337890625
-21.181640625
5.748046875
48.64453125
97.509765625
134.24609375
156.865234375
172.59375
188.96484375
208.7265625
221.416015625
213.8359375
187.0234375
146.923828125
85.375
-5.3671875
-127.625
-282.728515625
-445.98828125
-574.45703125
-640.001953125
-629.392578125
-563.59765625
-498.314453125
-485.669921875
-538.658203125
-610.88671875
-640.650390625
-610.765625
-539.5546875
-438.369140625
-313.267578125
-186.736328125
-88.818359375
-20.556640625
44.515625
120.05078125
203.001953125
281.369140625
333.4140625
341.2734375
295.431640625
205.291015625
110.822265625
60.81640625
83.451171875
168.111328125
270.078125
350.943359375
412.544921875
473.255859375
526.361328125
548.3828125
537.482421875
509.146484375
460.681640625
377.142578125
270.671875
173.455078125
111.580078125
90.43359375
88.185546875
76.513671875
49.27734375
19.318359375
8.298828125
23.23828125
54.32421875
95.787109375
132.287109375
123.15234375
18.5234375
-184.798828125
-431.025390625
-651.15234375
-788.84765625
-817.091796875
-751.4765625
-638.166015625
-525.18359375
-434.10546875
-367.44921875
-330.470703125
-342.267578125
-415.205078125
-527.255859375
-622.982421875
-650.4921875
-600.23046875
-495.244140625
-358.583984375
-220.16015625
-122.13671875
-85.822265625
-88.009765625
-70.443359375
16.021484375
160.072265625
303.15625
405.953125
478.35546875
543.86328125
605.234375
655.41015625
679.59375
668.95703125
627.333984375
562.69140625
484.423828125
395.376953125
307.953125
248.40234375
221.80078125
201.716796875
175.455078125
172.376953125
215.78125
297.361328125
403.322265625
503.9765625
560.68359375
559.90625
530.22265625
519.35546875
545.69140625
600.369140625
660.716796875
677.765625
610.31640625
471.453125
317.5859375
194.484375
112.451171875
62.515625
20.986328125
-33.859375
-82.140625
-82.15234375
-28.505859375
49.98828125
132.98046875
211.4921875
278.22265625
354.09375
465.83984375
613.869140625
779.05078125
923.806640625
1014.11328125
1050.982421875
1053.333984375
1025.939453125
945.26953125
789.123046875
580.314453125
372.22265625
210.94921875
121.021484375
104.333984375
141.55078125
201.380859375
257.806640625
295.767578125
317.890625
328.072265625
302.59375
237.681640625
186.046875
198.212890625
291.548828125
467.84375
717.796875
1017.884765625
1328.970703125
1601.859375
1797.6171875
1897.990234375
1904.916015625
1820.3515625
1617.841796875
1293.91015625
909.34765625
545.2265625
260.748046875
85.564453125
17.021484375
23.197265625
53.90625
57.064453125
9.224609375
-75.166015625
-164.26953125
-223.712890625
-238.662109375
-223.66796875
-193.287109375
-154.9296875
-120.70703125
-100.484375
-90.52734375
-79.197265625
-50.0625
22.1875
150.775390625
320.005859375
506.771484375
709.197265625
921.36328125
1093.966796875
1173.361328125
1141.03125
995.953125
762.498046875
496.876953125
254.6953125
43.931640625
-169.17578125
-390.3125
-572.470703125
-653.458984375
-609.078125
-477.673828125
-335.9453125
-221.044921875
-116.36328125
-17.619140625
67.451171875
160.24609375
277.701171875
398.427734375
499.55859375
586.3828125
680.3671875
779.650390625
838.53125
803.267578125
678.8203125
517.765625
362.6171875
233.580078125
140.42578125
82.640625
58.748046875
94.95703125
208.20703125
339.1953125
391.69921875
317.109375
131.9140625
-99.90625
-291.8828125
-387.41015625
-389.220703125
-344.66015625
-320.953125
-364.150390625
-453.03515625
-499.154296875
-426.677734375
-242.494140625
-9.513671875
222.935546875
448.921875
686.09765625
942.583984375
1195.86328125
1396.65234375
1509.59765625
1555.943359375
1577.640625
1589.84765625
1578.380859375
1538.033203125
1504.625
1540.375
1687.40625
1922.025390625
2169.80859375
2357.14453125
2440.06640625
2416.484375
2322.28125
2199.1015625
2061.66796875
1904.533203125
1727.9375
1551.310546875
1393.912109375
1269.912109375
1198.646484375
1185.87109375
1201.640625
1187.451171875
1084.51171875
888.884765625
668.03515625
479.619140625
318.025390625
152.837890625
-16.0625
-160.185546875
-257.818359375
-297.66015625
-266.962890625
-172.509765625
-43.91015625
100.23828125
247.189453125
368.51171875
467.240234375
597.796875
808.3671875
1118.201171875
1524.357421875
1992.66015625
2471.904296875
2917.4296875
3312.994140625
3681.1171875
4038.267578125
4345.24609375
4521.955078125
4520.96875
4378.916015625
4182.314453125
3998.42578125
3845.287109375
3698.2890625
3519.12890625
3287.748046875
2991.17578125
2606.421875
2143.849609375
1685.97265625
1353.423828125
1242.740234375
1374.896484375
1719.46875
2254.5546875
2919.072265625
3583.0
4121.533203125
4488.240234375
4674.87109375
4618.80078125
4232.12890625
3498.96484375
2476.55078125
1205.685546875
-298.4140625
-1949.923828125
-3568.478515625
-4960.185546875
-5978.642578125
-6587.470703125
-6938.673828125
-7387.91015625
-8351.685546875
-10054.26171875
-12426.015625
-15218.255859375
-18242.490234375
-21701.30078125
-26410.46875
-33610.7265625
-44503.28515625
-59949.630859375
-80325.103515625
-104847.900390625
-129626.693359375
-145183.27734375
-136390.603515625
-87176.705078125
10688.16796875
149203.478515625
302694.146484375
436466.3671875
520982.390625
542692.306640625
506526.951171875
430346.685546875
335616.654296875
240616.56640625
158113.015625
94872.95703125
51588.443359375
24086.22265625
6095.052734375
-7860.548828125
-20353.8203125
-30570.79296875
-36307.0
-36840.5390625
-33662.736328125
-29021.353515625
-24619.15625
-21183.076171875
-18583.388671875
-16377.3515625
-14333.00390625
-12391.251953125
-10234.26953125
-7280.24609375
-3325.181640625
983.06640625
4577.40234375
6909.59375
8314.150390625
9443.931640625
10456.146484375
10804.8359375
9913.49609375
7985.26953125
5913.216796875
4339.916015625
2976.828125
995.947265625
-1935.560546875
-5138.953125
-7472.841796875
-8267.990234375
-7745.0859375
-6822.6015625
-6617.1953125
-7759.5703125
-9816.18359375
-11512.158203125
-11742.966796875
-10321.685546875
-7831.841796875
-5007.48828125
-2261.66015625
376.51953125
2913.5078125
4923.73046875
5528.185546875
4081.73828125
959.71484375
-2427.716796875
-4464.939453125
-4288.078125
-2104.1484375
1155.470703125
4395.91015625
6781.689453125
7913.6796875
7837.984375
6971.091796875
5976.052734375
5556.361328125
6200.142578125
8016.83984375
10709.931640625
13658.9765625
16123.220703125
17473.796875
17340.966796875
15663.83203125
12692.29296875
8941.75390625
5052.0859375
1593.013671875
-1090.189453125
-2933.740234375
-4057.46875
-4620.099609375
-4779.83984375
-4692.873046875
-4506.46875
-4361.416015625
-4341.888671875
-4418.677734375
-4472.91796875
-4386.015625
-4130.189453125
-3774.70703125
-3417.359375
-3132.88671875
-2951.4921875
-2855.552734375
-2791.00390625
-2692.693359375
-2525.248046875
-2313.56640625
-2121.37109375
-2026.240234375
-2106.765625
-2391.837890625
-2815.84765625
-3243.1484375
-3552.37109375
-3702.375
-3719.900390625
-3645.6484375
-3522.732421875
-3415.81640625
-3375.861328125
-3401.87109375
-3453.654296875
-3485.537109375
-3473.98828125
-3404.712890625
-3260.396484375
-3054.8828125
-2848.794921875
-2709.9375
-2650.6796875
-2604.7421875
-2505.146484375
-2352.7890625
-2179.03515625
-1992.2109375
-1787.20703125
-1584.64453125
-1433.78515625
-1380.990234375
-1445.287109375
-1615.84765625
-1849.802734375
-2088.01171875
-2271.607421875
-2362.421875
-2360.908203125
-2298.9921875
-2222.40234375
-2165.91796875
-2131.9921875
-2104.666015625
-2073.2265625
-2033.705078125
-1975.744140625
-1881.638671875
-1743.75
-1577.60546875
-1424.4609375
-1328.58984375
-1317.830078125
-1386.9921875
-1505.310546875
-1650.001953125
-1813.81640625
-1990.40625
-2160.453125
-2293.81640625
-2363.751953125
-2368.01953125
-2337.419921875
-2293.75390625
-2221.015625
-2114.0546875
-2026.072265625
-2031.9140625
-2147.802734375
-2316.70703125
-2470.564453125
-2570.3984375
-2611.267578125
-2621.513671875
-2632.09765625
-2644.154296875
-2633.181640625
-2590.1640625
-2543.421875
-2516.298828125
-2497.6484375
-2471.8984375
-2436.123046875
-2392.408203125
-2370.69921875
-2422.396484375
-2576.796875
-2832.423828125
-3136.400390625
-3380.359375
-3468.73828125
-3374.56640625
-3146.26953125
-2881.080078125
-2650.1953125
-2443.51953125
-2228.427734375
-2006.115234375
-1779.783203125
-1558.435546875
-1378.583984375
-1250.8515625
-1144.333984375
-1050.66015625
-990.00390625
-962.50390625
-932.626953125
-867.943359375
-780.591796875
-709.515625
-672.3125
-645.58984375
-608.646484375
-588.3515625
-622.583984375
-700.966796875
-775.828125
-811.826171875
-803.857421875
-758.00390625
-691.609375
-642.64453125
-633.529296875
-642.970703125
-632.119140625
-580.841796875
-479.169921875
-321.923828125
-147.37890625
-25.490234375
4.1171875
-48.095703125
-145.037109375
-254.091796875
-364.03515625
-475.189453125
-583.150390625
-688.845703125
-800.33203125
-896.087890625
-951.494140625
-967.53515625
-951.0390625
-918.125
-891.626953125
-884.298828125
-886.861328125
-870.8203125
-816.412109375
-745.8828125
-712.259765625
-742.80859375
-805.830078125
-848.580078125
-852.55078125
-838.0703125
-828.33203125
-812.93359375
-756.919921875
-650.8515625
-531.66015625
-446.107421875
-403.65234375
-388.99609375
-401.169921875
-446.86328125
-505.89453125
-536.33984375
-521.515625
-490.16796875
-469.55859375
-459.751953125
-462.2421875
-487.5078125
-517.873046875
-509.2109375
-439.693359375
-317.546875
-163.9453125
-9.736328125
105.013671875
157.611328125
166.076171875
168.916015625
202.17578125
272.22265625
343.416015625
383.822265625
388.30859375
370.158203125
357.646484375
360.609375
361.5234375
343.130859375
314.41015625
304.642578125
332.68359375
376.916015625
382.912109375
313.880859375
178.138671875
28.24609375
-84.009765625
-154.828125
-225.861328125
-338.486328125
-487.08203125
-616.681640625
-668.203125
-627.44140625
-542.740234375
-496.740234375
-537.654296875
-650.947265625
-787.576171875
-911.482421875
-1019.7109375
-1118.5859375
-1203.314453125
-1249.36328125
-1235.009765625
-1161.39453125
-1049.0859375
-931.5703125
-834.9921875
-783.01953125
-805.228515625
-899.2265625
-1011.873046875
-1082.5078125
-1099.736328125
-1104.998046875
-1129.255859375
-1153.853515625
-1139.974609375
-1075.162109375
-995.931640625
-959.470703125
-976.44140625
-1006.501953125
-1001.15625
-944.1015625
-879.939453125
-857.689453125
-872.091796875
-890.58203125
-888.740234375
-855.33984375
-804.421875
-769.701171875
-764.650390625
-764.12890625
-736.142578125
-678.60546875
-617.076171875
-578.369140625
-573.484375
-620.025390625
-729.71875
-872.8671875
-1005.271484375
-1102.087890625
-1158.126953125
-1181.82421875
-1184.3203125
-1170.58203125
-1133.478515625
-1054.615234375
-932.90234375
-809.25390625
-742.92578125
-766.533203125
-864.8984375
-993.728515625
-1118.9296875
-1239.46875
-1363.423828125
-1486.83984375
-1605.189453125
-1701.38671875
-1735.484375
-1686.029296875
-1585.162109375
-1482.171875
-1401.3203125
-1349.220703125
-1322.98046875
-1327.17578125
-1385.6171875
-1495.822265625
-1605.0078125
-1654.46484375
-1623.958984375
-1529.080078125
-1403.9609375
-1293.3125
-1231.294921875
-1218.587890625
-1230.771484375
-1242.435546875
-1250.427734375
-1256.845703125
-1254.919921875
-1239.091796875
-1215.623046875
-1205.27734375
-1216.443359375
-1225.857421875
-1215.533203125
-1195.306640625
-1173.078125
-1132.5390625
-1051.3828125
-932.775390625
-817.537109375
-745.04296875
-705.046875
-660.91015625
-598.79296875
-542.59765625
-519.40234375
-520.529296875
-517.982421875
-507.37109375
-513.11328125
-563.76171875
-662.197265625
-763.091796875
-804.609375
-767.1640625
-681.84375
-594.990234375
-542.9375
-539.697265625
-579.666015625
-638.6015625
-664.189453125
-610.072265625
-492.56640625
-380.09765625
-325.86328125
-342.298828125
-418.8828125
-527.322265625
-622.892578125
-669.990234375
-670.083984375
-657.791015625
-674.814453125
-744.2890625
-850.2421875
-935.751953125
-960.83984375
-945.943359375
-928.462890625
-923.646484375
-923.72265625
-929.2890625
-955.478515625
-984.6953125
-972.142578125
-902.830078125
-798.134765625
-692.751953125
-619.828125
-597.91015625
-609.814453125
-598.66796875
-529.837890625
-435.712890625
-372.283203125
-370.021484375
-436.669921875
-565.78515625
-726.064453125
-876.12890625
-992.2734375
-1062.99609375
-1082.56640625
-1071.513671875
-1067.484375
-1084.447265625
-1104.12890625
-1109.755859375
-1100.779296875
-1076.501953125
-1036.142578125
-984.03125
-927.55078125
-877.40234375
-838.322265625
-802.037109375
-770.310546875
-760.083984375
-779.15625
-812.990234375
-837.240234375
-846.767578125
-859.431640625
-879.083984375
-890.2890625
-890.052734375
-872.478515625
-828.12109375
-773.751953125
-739.611328125
-743.751953125
-787.45703125
-844.216796875
-875.9765625
-866.966796875
-822.6953125
-763.552734375
-715.05078125
-680.1171875
-653.74609375
-664.12109375
-739.732421875
-855.115234375
-954.564453125
-1002.869140625
-999.517578125
-971.107421875
-953.857421875
-959.076171875
-971.962890625
-984.58203125
-996.375
-1005.853515625
-1002.701171875
-978.58203125
-955.2890625
-961.220703125
-994.16015625
-1040.998046875
-1100.4765625
-1170.70703125
-1219.55078125
-1195.091796875
-1081.32421875
-912.318359375
-728.697265625
-559.9609375
-438.765625
-391.55078125
-428.068359375
-540.833984375
-701.451171875
-862.083984375
-976.71875
-1036.56640625
-1062.82421875
-1075.62890625
-1088.146484375
-1105.4296875
-1115.333984375
-1101.99609375
-1070.146484375
-1032.103515625
-991.2265625
-950.732421875
-911.69140625
-863.892578125
-788.607421875
-674.671875
-525.033203125
-347.900390625
-174.31640625
-57.98828125
-40.16796875
-123.44921875
-261.53515625
-390.744140625
-485.396484375
-555.931640625
-606.19140625
-633.802734375
-653.38671875
-684.7734375
-734.76171875
-799.279296875
-865.14453125
-915.51171875
-948.087890625
-968.283203125
-971.166015625
-939.634765625
-866.62890625
-778.302734375
-715.982421875
-697.837890625
-707.947265625
-725.32421875
-739.017578125
-745.322265625
-752.060546875
-766.33203125
-780.287109375
-780.935546875
-780.28515625
-803.083984375
-842.728515625
-878.494140625
-906.42578125
-906.001953125
-842.296875
-732.41796875
-647.5078125
-642.494140625
-713.634765625
-819.55078125
-926.86328125
-1022.638671875
-1092.322265625
-1118.88671875
-1107.787109375
-1083.4765625
-1062.607421875
-1050.669921875
-1047.77734375
-1037.361328125
-997.291015625
-929.513671875
-843.77734375
-732.47265625
-586.927734375
-424.181640625
-294.71875
-249.013671875
-292.439453125
-387.96875
-496.123046875
-600.580078125
-706.228515625
-820.78515625
-948.283203125
-1078.974609375
-1178.140625
-1210.83203125
-1166.283203125
-1053.982421875
-913.53515625
-811.04296875
-784.701171875
-809.46875
-837.638671875
-856.599609375
-879.1796875
-910.333984375
-927.78515625
-900.294921875
-826.919921875
-740.5390625
-680.197265625
-669.447265625
-694.36328125
-718.96484375
-712.21875
-671.36328125
-640.13671875
-662.919921875
-739.751953125
-840.87890625
-939.6875
-1029.15234375
-1097.84375
-1114.50390625
-1067.5625
-976.76171875
-866.10546875
-751.748046875
-653.587890625
-594.95703125
-574.515625
-571.736328125
-577.80078125
-596.587890625
-624.126953125
-641.447265625
-634.640625
-606.4765625
-564.1875
-517.021484375
-478.888671875
-448.841796875
-425.158203125
-417.650390625
-413.7578125
-380.255859375
-319.201171875
-267.576171875
-258.3203125
-317.587890625
-448.80859375
-597.56640625
-682.353515625
-671.369140625
-598.578125
-507.775390625
-423.759765625
-360.66015625
-339.9375
-385.78515625
-486.396484375
-609.24609375
-732.310546875
-838.0078125
-903.736328125
-916.396484375
-889.0234375
-846.337890625
-796.34375
-743.06640625
-697.740234375
-649.548828125
-575.65625
-474.34375
-378.982421875
-331.55859375
-349.025390625
-418.3828125
-501.072265625
-563.630859375
-588.740234375
-576.623046875
-545.205078125
-511.54296875
-476.84765625
-426.1953125
-351.759765625
-271.462890625
-209.263671875
-178.279296875
-177.931640625
-195.576171875
-226.830078125
-284.935546875
-377.43359375
-499.666015625
-640.234375
-772.62109375
-871.890625
-938.4453125
-976.16796875
-992.9296875
-1003.423828125
-1009.8046875
-1003.681640625
-998.314453125
-1032.064453125
-1113.876953125
-1197.953125
-1223.525390625
-1173.064453125
-1075.94921875
-961.0546875
-840.048828125
-725.017578125
-634.103515625
-580.564453125
-557.5234375
-543.33203125
-522.767578125
-497.2890625
-480.478515625
-489.59765625
-534.166015625
-612.123046875
-702.35546875
-777.005859375
-823.435546875
-854.74609375
-901.40625
-971.908203125
-1039.0703125
-1083.783203125
-1124.158203125
-1174.22265625
-1210.150390625
-1222.0390625
-1234.1484375
-1254.275390625
-1267.892578125
-1261.56640625
-1227.1484375
-1149.96484375
-1021.111328125
-868.130859375
-749.23046875
-703.005859375
-730.556640625
-807.546875
-885.1796875
-921.740234375
-921.439453125
-914.23046875
-906.4140625
-889.625
-865.099609375
-839.734375
-818.6171875
-803.611328125
-799.970703125
-816.140625
-848.38671875
-875.74609375
-869.76953125
-817.783203125
-741.115234375
-662.6328125
-584.509765625
-515.974609375
-493.3828125
-551.80859375
-679.783203125
-822.416015625
-925.197265625
-975.083984375
-988.880859375
-972.5859375
-930.4609375
-892.9140625
-887.263671875
-919.544921875
-991.08984375
-1081.755859375
-1148.29296875
-1172.732421875
-1175.306640625
-1172.498046875
-1152.720703125
-1101.140625
-1032.2734375
-982.041015625
-964.087890625
-942.05078125
-877.625
-786.89453125
-701.44921875
-625.537109375
-552.6328125
-487.50390625
-452.08984375
-469.0703125
-525.845703125
-580.3359375
-608.66015625
-628.529296875
-667.7421875
-733.599609375
-827.396484375
-949.71875
-1088.49609375
-1227.734375
-1342.4921875
-1398.990234375
-1390.90234375
-1341.111328125
-1273.5234375
-1201.77734375
-1126.525390625
-1042.990234375
-961.41796875
-906.224609375
-879.373046875
-857.537109375
-820.115234375
-780.5234375
-785.044921875
-856.193359375
-962.908203125
-1041.2734375
-1053.01171875
-1018.111328125
-976.1484375
-942.466796875
-918.447265625
-906.78125
-905.8203125
-915.2265625
-928.46875
-917.861328125
-864.357421875
-787.2734375
-718.478515625
-682.166015625
-703.0546875
-800.365234375
-951.876953125
-1092.546875
-1180.94140625
-1220.826171875
-1227.017578125
-1210.90625
-1180.978515625
-1130.177734375
-1041.509765625
-921.3828125
-794.83203125
-677.82421875
-582.041015625
-514.599609375
-484.97265625
-516.03515625
-611.71875
-729.1953125
-806.59765625
-807.26953125
-741.08203125
-650.337890625
-569.517578125
-504.7265625
-455.103515625
-425.361328125
-421.119140625
-458.927734375
-549.326171875
-670.91015625
-793.4296875
-910.494140625
-1026.126953125
-1132.11328125
-1210.716796875
-1246.5234375
-1247.73046875
-1232.16796875
-1206.90625
-1174.74609375
-1130.58203125
-1081.650390625
-1050.03125
-1030.3828125
-1008.5625
-996.025390625
-998.458984375
-997.982421875
-978.78125
-942.453125
-911.251953125
-919.29296875
-966.294921875
-1021.826171875
-1073.107421875
-1109.25390625
-1100.693359375
-1039.572265625
-962.453125
-908.791015625
-894.359375
-906.482421875
-897.30859375
-824.23828125
-691.302734375
-533.642578125
-390.18359375
-292.138671875
-255.8515625
-270.421875
-323.69921875
-403.822265625
-476.63671875
-513.453125
-514.330078125
-489.59375
-451.013671875
-427.5234375
-457.048828125
-547.3828125
-659.244140625
-739.431640625
-772.421875
-793.232421875
-845.25
-943.62109375
-1061.244140625
-1160.591796875
-1210.873046875
-1198.146484375
-1138.314453125
-1055.5546875
-960.7265625
-855.119140625
-739.35546875
-620.349609375
-523.056640625
-464.80859375
-437.63671875
-426.42578125
-417.041015625
-393.857421875
-352.619140625
-304.185546875
-260.81640625
-231.294921875
-226.865234375
-252.177734375
-290.951171875
-320.193359375
-314.134765625
-264.677734375
-207.890625
-179.66015625
-173.4375
-163.3203125
-139.259765625
-118.01171875
-119.0234375
-147.0546875
-186.7109375
-208.09375
-209.24609375
-215.064453125
-236.294921875
-270.099609375
-317.529296875
-384.97265625
-472.30078125
-574.06640625
-689.318359375
-799.0
-859.513671875
-836.546875
-752.74609375
-660.31640625
-581.7890625
-515.53125
-451.3515625
-380.2421875
-311.748046875
-277.08203125
-300.984375
-366.87890625
-424.248046875
-436.078125
-398.869140625
-340.52734375
-299.728515625
-292.908203125
-319.638671875
-376.3828125
-460.96484375
-570.849609375
-695.080078125
-807.310546875
-878.515625
-906.138671875
-903.912109375
-888.75
-891.994140625
-933.521484375
-995.150390625
-1046.4296875
-1072.228515625
-1078.794921875
-1072.525390625
-1034.056640625
-933.3203125
-765.78125
-556.51953125
-343.474609375
-167.23828125
-56.064453125
-27.849609375
-90.333984375
-214.47265625
-347.669921875
-461.630859375
-559.947265625
-663.03125
-801.626953125
-985.75
-1186.6875
-1358.755859375
-1478.123046875
-1550.19921875
-1566.94921875
-1512.681640625
-1404.9375
-1276.67578125
-1138.2578125
-985.91796875
-835.255859375
-727.357421875
-683.71875
-669.29296875
-643.796875
-596.51171875
-523.076171875
-437.232421875
-372.98046875
-353.1953125
-366.119140625
-378.33984375
-374.4375
-366.95703125
-366.150390625
-359.40625
-319.5625
-232.88671875
-117.353515625
-19.029296875
17.857421875
-17.74609375
-103.9375
-211.515625
-322.837890625
-434.6484375
-542.0
-614.076171875
-611.552734375
-538.22265625
-434.1875
-335.71875
-261.380859375
-226.642578125
-238.279296875
-274.283203125
-316.0546875
-369.96484375
-440.591796875
-512.43359375
-582.185546875
-663.505859375
-748.099609375
-804.7578125
-814.26953125
-784.40234375
-742.53125
-722.666015625
-731.36328125
-749.8671875
-764.927734375
-761.43359375
-723.27734375
-664.888671875
-633.916015625
-674.0
-791.771484375
-951.67578125
-1098.826171875
-1196.39453125
-1245.998046875
-1263.865234375
-1245.244140625
-1178.48828125
-1066.43359375
-905.3046875
-697.029296875
-466.85546875
-246.171875
-66.087890625
50.677734375
103.513671875
107.642578125
74.32421875
9.11328125
-74.58203125
-159.171875
-233.884765625
-294.189453125
-337.013671875
-353.443359375
-348.986328125
-345.607421875
-344.083984375
-343.916015625
-357.869140625
-373.876953125
-369.876953125
-337.001953125
-268.564453125
-188.541015625
-132.30078125
-103.171875
-102.505859375
-136.6484375
-189.931640625
-239.818359375
-267.146484375
-258.154296875
-224.341796875
-191.271484375
-171.650390625
-166.515625
-178.560546875
-204.77734375
-230.99609375
-257.74609375
-293.4296875
-320.193359375
-316.240234375
-283.734375
-234.70703125
-187.771484375
-177.26171875
-231.380859375
-347.67578125
-511.1953125
-705.25
-901.37890625
-1063.732421875
-1165.193359375
-1206.38671875
-1210.505859375
-1203.087890625
-1185.814453125
-1142.337890625
-1083.5703125
-1040.470703125
-1019.34375
-989.740234375
-927.39453125
-847.38671875
-773.623046875
-711.6640625
-654.19921875
-594.439453125
-542.341796875
-517.173828125
-532.828125
-577.908203125
-624.806640625
-661.619140625
-679.978515625
-680.244140625
-675.5625
-652.05859375
-565.3125
-397.12890625
-189.36328125
0.673828125
137.048828125
212.509765625
246.59765625
262.99609375
270.529296875
249.359375
173.619140625
53.62890625
-69.1484375
-161.982421875
-213.654296875
-229.8359375
-233.259765625
-248.390625
-276.404296875
-299.826171875
-308.876953125
-301.423828125
-275.150390625
-241.11328125
-211.822265625
-188.576171875
-181.083984375
-202.056640625
-246.783203125
-303.138671875
-350.734375
-379.140625
-392.5390625
-399.787109375
-415.236328125
-449.486328125
-500.869140625
-555.1640625
-597.16796875
-631.1484375
-672.830078125
-715.587890625
-735.4921875
-743.513671875
-791.220703125
-908.8203125
-1078.53125
-1256.58203125
-1396.876953125
-1471.255859375
-1483.02734375
-1450.44921875
-1382.85546875
-1285.439453125
-1170.166015625
-1051.03515625
-933.171875
-817.482421875
-724.638671875
-701.28515625
-771.720703125
-893.708984375
-990.775390625
-1018.701171875
-982.701171875
-916.556640625
-867.427734375
-857.650390625
-865.69140625
-865.841796875
-862.689453125
-868.767578125
-890.455078125
-912.8828125
-888.625
-791.349609375
-656.5859375
-553.294921875
-518.322265625
-535.5
-569.263671875
-592.1015625
-596.375
-586.244140625
-575.224609375
-581.568359375
-600.55078125
-609.6953125
-597.462890625
-567.94140625
-538.6953125
-516.087890625
-481.7265625
-428.67578125
-375.21484375
-342.59375
-341.296875
-366.388671875
-397.16015625
-406.00390625
-364.97265625
-265.9765625
-151.427734375
-81.599609375
-88.26953125
-147.958984375
-188.873046875
-169.015625
-111.853515625
-56.06640625
-14.60546875
22.255859375
67.48046875
99.18359375
65.130859375
-50.662109375
-211.330078125
-359.357421875
-459.9375
-517.61328125
-543.484375
-535.25390625
-498.009765625
-451.4765625
-410.279296875
-377.615234375
-340.92578125
-280.2109375
-197.705078125
-120.462890625
-56.90625
0.091796875
32.1171875
19.091796875
-27.30859375
-79.6171875
-133.79296875
-203.25390625
-289.52734375
-379.224609375
-463.267578125
-549.2109375
-646.5078125
-731.92578125
-736.443359375
-613.771484375
-392.990234375
-149.34765625
48.078125
180.69921875
276.33203125
343.94140625
360.94140625
324.15234375
264.875
216.970703125
187.75390625
169.541015625
151.548828125
118.05078125
59.962890625
-27.658203125
-136.201171875
-217.2421875
-222.47265625
-153.81640625
-46.220703125
71.26953125
177.619140625
247.509765625
265.212890625
238.568359375
189.236328125
128.4609375
59.25
-7.552734375
-66.82421875
-117.9375
-142.380859375
-125.048828125
-94.32421875
-93.65234375
-133.6875
-195.91015625
-266.455078125
-345.607421875
-407.2421875
-394.490234375
-296.216796875
-165.34375
-50.595703125
20.32421875
18.830078125
-45.572265625
-110.109375
-139.939453125
-156.0859375
-166.775390625
-147.517578125
-87.177734375
-16.59765625
19.30078125
10.443359375
-24.76953125
-63.82421875
-105.232421875
-176.890625
-288.986328125
-397.462890625
-435.57421875
-378.99609375
-267.599609375
-154.3125
-60.640625
13.072265625
63.513671875
81.376953125
52.529296875
-40.1640625
-189.33203125
-351.39453125
-486.767578125
-583.18359375
-629.345703125
-618.75
-590.6640625
-598.9765625
-627.8046875
-625.380859375
-591.802734375
-544.412109375
-479.6328125
-401.814453125
-332.7109375
-285.1484375
-251.9140625
-221.50390625
-194.3671875
-182.265625
-190.34375
-201.43359375
-201.5390625
-202.990234375
-225.126953125
-270.189453125
-304.029296875
-291.193359375
-238.779296875
-185.7421875
-167.388671875
-187.859375
-212.544921875
-199.29296875
-140.841796875
-59.912109375
24.88671875
122.3671875
235.94921875
334.7578125
397.458984375
440.30078125
480.712890625
501.537109375
466.68359375
362.359375
214.107421875
65.125
-56.951171875
-150.33203125
-227.634765625
-304.5546875
-399.03515625
-512.384765625
-614.322265625
-661.947265625
-632.5078125
-548.775390625
-458.791015625
-380.080078125
-307.833984375
-252.6171875
-216.134765625
-175.1875
-121.419921875
-75.341796875
-53.486328125
-69.5
-132.703125
-220.017578125
-303.716796875
-379.37109375
-437.85546875
-450.53515625
-402.60546875
-318.880859375
-236.21484375
-162.6640625
-74.666015625
56.427734375
218.61328125
356.291015625
418.46875
401.228515625
356.6484375
330.236328125
309.19140625
269.650390625
228.091796875
233.3828125
309.638671875
421.291015625
518.923828125
579.203125
601.880859375
583.650390625
514.65234375
396.091796875
260.076171875
150.880859375
82.54296875
50.626953125
47.111328125
46.958984375
18.68359375
-41.37890625
-101.98828125
-139.763671875
-141.423828125
-90.53515625
10.62109375
132.9140625
250.068359375
345.216796875
403.419921875
421.3359375
399.86328125
324.392578125
180.720703125
-8.3359375
-194.72265625
-352.20703125
-482.8515625
-580.146484375
-624.177734375
-602.234375
-521.16796875
-404.5859375
-279.59375
-159.966796875
-28.248046875
130.5625
295.55078125
433.16015625
524.806640625
575.005859375
597.966796875
593.75
549.244140625
468.04296875
365.49609375
265.34375
202.25
198.990234375
262.7734375
385.638671875
533.228515625
644.580078125
681.5859375
665.515625
633.009765625
616.662109375
645.36328125
717.5234375
785.451171875
799.48828125
751.392578125
652.431640625
536.98046875
463.14453125
460.5390625
511.76953125
574.37109375
607.234375
598.130859375
564.888671875
528.40625
509.767578125
525.48046875
553.646484375
551.8203125
517.724609375
494.53515625
527.966796875
618.794921875
724.380859375
811.423828125
871.6953125
898.46875
883.923828125
830.30859375
740.828125
633.021484375
554.26953125
546.650390625
610.70703125
718.306640625
838.470703125
942.79296875
1006.17578125
1023.73046875
1017.611328125
1004.80078125
988.810546875
977.341796875
978.8828125
1006.806640625
1061.853515625
1116.068359375
1151.611328125
1178.208984375
1213.009765625
1265.3359375
1321.869140625
1356.119140625
1345.009765625
1288.8125
1215.078125
1143.7421875
1074.0859375
1000.638671875
924.033203125
856.626953125
828.8515625
858.404296875
933.068359375
1032.154296875
1152.462890625
1313.626953125
1520.759765625
1735.8046875
1925.1640625
2106.521484375
2303.654296875
2502.130859375
2676.8515625
2815.93359375
2911.986328125
2964.337890625
2979.8984375
2967.732421875
2941.9609375
2906.359375
2857.9765625
2826.53125
2867.712890625
3001.365234375
3188.43359375
3361.005859375
3476.779296875
3549.689453125
3621.236328125
3714.74609375
3817.533203125
3887.09765625
3893.416015625
3864.263671875
3861.998046875
3945.703125
4141.83984375
4433.7265625
4786.521484375
5174.798828125
5583.677734375
5980.078125
6331.013671875
6649.208984375
6961.69140625
7276.626953125
7589.658203125
7895.08984375
8208.048828125
8563.35546875
8966.51171875
9379.990234375
9772.482421875
10154.11328125
10548.478515625
10957.02734375
11360.744140625
11730.822265625
12061.5625
12370.662109375
12662.83984375
12942.05859375
13231.7265625
13544.791015625
13859.78125
14135.12890625
14333.376953125
14445.13671875
14501.85546875
14546.6171875
14607.4296875
14682.025390625
14742.5625
14754.705078125
14701.828125
14607.341796875
14517.86328125
14467.146484375
14462.359375
14494.029296875
14554.912109375
14664.8984375
14857.51953125
15131.556640625
15444.205078125
15750.92578125
16017.759765625
16231.873046875
16423.802734375
16643.412109375
16918.712890625
17238.990234375
17585.095703125
17955.583984375
18357.30859375
18792.455078125
19252.56640625
19720.58984375
20169.486328125
20588.8828125
20974.9140625
21281.82421875
21446.833984375
21461.59375
21362.689453125
21168.181640625
20869.310546875
20474.26953125
20019.458984375
19551.255859375
19083.330078125
18583.802734375
18037.02734375
17457.376953125
16858.671875
16245.091796875
15633.107421875
15074.01953125
14606.5546875
14225.990234375
13904.841796875
13608.734375
13318.1875
13036.798828125
12778.62109375
12541.720703125
12311.265625
12070.1796875
11794.4765625
11451.80859375
11043.046875
10628.91015625
10270.205078125
9973.18359375
9698.873046875
9414.33203125
9116.431640625
8814.548828125
8507.1015625
8185.291015625
7856.623046875
7558.25390625
7327.75
7156.009765625
7002.380859375
6853.29296875
6727.224609375
6642.458984375
6604.193359375
6594.583984375
6568.984375
6486.64453125
6342.478515625
6160.85546875
5966.376953125
5773.408203125
5592.62109375
5418.408203125
5235.8828125
5057.0859375
4926.123046875
4867.228515625
4845.513671875
4814.490234375
4764.2109375
4706.072265625
4640.603515625
4538.921875
4377.146484375
4178.162109375
3983.82421875
3819.001953125
3705.251953125
3668.88671875
3707.095703125
3773.0390625
3815.8203125
3815.89453125
3775.35546875
3697.9765625
3590.59765625
3465.8515625
3328.376953125
3178.4140625
3021.58984375
2871.228515625
2749.845703125
2675.064453125
2633.98828125
2593.14453125
2537.904296875
2483.4296875
2449.171875
2429.146484375
2400.61328125
2348.669921875
2276.1640625
2201.841796875
2148.88671875
2120.9375
2100.455078125
2066.248046875
2008.12890625
1939.94140625
1890.83984375
1873.681640625
1873.857421875
1869.654296875
1863.98046875
1863.62109375
1874.654296875
1922.330078125
2003.109375
2083.2265625
2165.45703125
2287.06640625
2452.00390625
2623.255859375
2778.498046875
2923.119140625
3059.626953125
3174.708984375
3262.681640625
3334.298828125
3384.439453125
3402.875
3405.65234375
3416.048828125
3438.5703125
3459.72265625
3475.595703125
3500.009765625
3550.767578125
3628.791015625
3702.279296875
3752.103515625
3804.4296875
3880.919921875
3968.00390625
4046.162109375
4111.14453125
4163.501953125
4208.623046875
4254.44921875
4293.658203125
4305.373046875
4282.30859375
4238.564453125
4197.1875
4179.814453125
4198.076171875
4241.73046875
4271.4609375
4254.814453125
4206.095703125
4178.828125
4214.310546875
4311.24609375
4449.216796875
4608.65234375
4762.099609375
4887.65625
4998.76953125
5130.95703125
5309.890625
5531.58984375
5760.84765625
5961.912109375
6126.720703125
6264.94921875
6386.12890625
6487.98046875
6545.607421875
6543.392578125
6521.779296875
6550.716796875
6654.3984375
6793.388671875
6920.080078125
7030.548828125
7135.462890625
7227.23828125
7296.32421875
7348.599609375
7388.896484375
7391.890625
7323.48046875
7192.546875
7058.001953125
6963.806640625
6902.5625
6846.357421875
6785.765625
6738.443359375
6716.57421875
6712.1171875
6719.5
6743.830078125
6782.572265625
6816.029296875
6825.94140625
6817.509765625
6813.703125
6830.46484375
6877.01171875
6957.990234375
7071.640625
7199.99609375
7299.8515625
7330.984375
7291.0703125
7223.736328125
7179.62109375
7194.62109375
7290.603515625
7463.34765625
7668.447265625
7841.75
7954.966796875
8013.171875
8034.240234375
8075.759765625
8200.873046875
8412.5234375
8671.31640625
8956.19140625
9266.078125
9590.3515625
9916.982421875
10248.490234375
10591.2890625
10938.5859375
11283.5078125
11645.548828125
12057.04296875
12530.55859375
13047.751953125
13570.23828125
14075.69921875
14583.48046875
15127.24609375
15715.791015625
16338.701171875
16985.87109375
17637.177734375
18253.486328125
18790.44921875
19217.859375
19548.48046875
19836.458984375
20137.79296875
20475.66015625
20869.02734375
21345.341796875
21889.720703125
22441.17578125
22950.798828125
23418.388671875
23865.275390625
24299.203125
24714.453125
25095.505859375
25420.55859375
25674.939453125
25846.349609375
25944.125
26009.912109375
26073.03515625
26135.970703125
26193.474609375
26259.6796875
26367.908203125
26543.89453125
26793.0859375
27099.978515625
27438.353515625
27791.892578125
28167.94140625
28582.029296875
29033.626953125
29513.662109375
30007.36328125
30499.158203125
30988.630859375
31485.490234375
31991.919921875
32508.94140625
33056.984375
33646.97265625
34259.978515625
34876.138671875
35504.177734375
36160.9140625
36837.9296875
37514.798828125
38167.455078125
38761.443359375
39254.912109375
39626.966796875
39903.189453125
40128.08984375
40323.84765625
40492.916015625
40641.90234375
40779.51171875
40908.87109375
41034.0703125
41172.6875
41335.66015625
41503.318359375
41656.279296875
41805.5703125
41976.341796875
42192.958984375
42475.12109375
42836.935546875
43291.322265625
43853.494140625
44524.4453125
45280.3125
46106.037109375
47004.0859375
47974.59765625
49009.318359375
50073.298828125
51100.189453125
52015.333984375
52768.564453125
53338.400390625
53710.951171875
53885.7578125
53893.11328125
53768.236328125
53524.232421875
53169.248046875
52737.626953125
52274.953125
51807.03125
51343.53515625
50894.69921875
50474.517578125
50086.369140625
49710.560546875
49330.873046875
48984.310546875
48721.912109375
48561.626953125
48496.630859375
48505.095703125
48549.330078125
48588.693359375
48610.46875
48647.611328125
48748.291015625
48925.38671875
49153.275390625
49388.361328125
49571.662109375
49639.798828125
49559.833984375
49331.92578125
48954.9453125
48417.39453125
47722.21875
46896.8359375
45969.4296875
44966.498046875
43921.0390625
42856.537109375
41798.810546875
40774.48828125
39785.962890625
38825.853515625
37883.517578125
36941.95703125
36011.6640625
35141.912109375
34378.873046875
33724.013671875
33137.662109375
32583.85546875
32068.236328125
31616.92578125
31235.19140625
30914.142578125
30633.1171875
30359.34765625
30082.591796875
29829.142578125
29622.6953125
29464.4609375
29354.0546875
29306.458984375
29347.3125
29489.224609375
29720.9453125
30006.404296875
30311.166015625
30638.646484375
31011.091796875
31432.169921875
31891.51953125
32380.57421875
32877.6484375
33332.9453125
33672.486328125
33840.251953125
33829.537109375
33656.080078125
33341.7421875
32931.70703125
32488.697265625
32051.5625
31611.693359375
31146.689453125
30666.791015625
30214.810546875
29827.8359375
29505.439453125
29235.615234375
29031.462890625
28909.86328125
28857.734375
28856.478515625
28895.380859375
28964.376953125
29072.513671875
29268.107421875
29607.890625
30099.08984375
30703.556640625
31379.349609375
32090.7890625
32812.111328125
33544.765625
34287.6328125
34990.837890625
35578.0078125
35998.1953125
36235.380859375
36285.49609375
36164.873046875
35911.431640625
35548.576171875
35090.96484375
34561.80859375
33976.259765625
33354.62890625
32724.970703125
32103.421875
31501.806640625
30932.501953125
30410.470703125
29951.228515625
29538.59375
29139.978515625
28751.431640625
28397.544921875
28103.8125
27879.62890625
27720.865234375
27623.01171875
27587.369140625
27611.396484375
27678.416015625
27768.775390625
27880.517578125
28027.580078125
28215.861328125
28414.173828125
28564.892578125
28620.34375
28556.94140625
28389.7578125
28182.734375
27999.708984375
27863.4140625
27771.484375
27719.025390625
27699.822265625
27709.705078125
27754.19140625
27856.171875
28051.029296875
28358.150390625
28769.578125
29278.3046875
29885.357421875
30571.77734375
31287.654296875
31994.982421875
32700.35546875
33431.005859375
34202.689453125
35016.998046875
35872.83203125
36765.103515625
37681.81640625
38606.568359375
39516.2265625
40387.509765625
41192.626953125
41907.0234375
42545.9296875
43158.103515625
43771.38671875
44373.15625
44933.1015625
45417.689453125
45801.80078125
46080.3828125
46258.189453125
46354.94921875
46402.169921875
46411.521484375
46372.751953125
46279.478515625
46157.330078125
46067.49609375
46054.607421875
46104.916015625
46175.6875
46236.90234375
46267.755859375
46243.373046875
46151.41796875
46015.560546875
45906.58984375
45907.029296875
46040.876953125
46249.2734375
46449.533203125
46609.017578125
46749.880859375
46903.623046875
47063.365234375
47168.63671875
47160.197265625
47039.640625
46832.40625
46539.248046875
46165.22265625
45746.095703125
45316.3125
44883.865234375
44443.751953125
43990.1171875
43514.357421875
42991.30859375
42390.892578125
41707.185546875
40966.755859375
40202.705078125
39433.671875
38670.16015625
37915.873046875
37182.93359375
36507.126953125
35910.0390625
35381.130859375
34901.224609375
34440.931640625
33958.9921875
33421.318359375
32824.482421875
32198.0546875
31590.908203125
31061.443359375
30630.427734375
30248.376953125
29846.51171875
29393.494140625
28905.91796875
28423.998046875
27977.4375
27568.3046875
27184.91796875
26822.419921875
26487.068359375
26169.568359375
25830.3046875
25434.08203125
24999.916015625
24597.35546875
24271.2890625
24000.30078125
23723.931640625
23391.091796875
22985.251953125
22536.794921875
22102.048828125
21717.912109375
21392.134765625
21120.435546875
20897.54296875
20705.408203125
20504.595703125
20270.43359375
20013.095703125
19739.732421875
19441.59765625
19120.82421875
18789.318359375
18459.85546875
18144.5859375
17845.572265625
17551.55078125
17251.564453125
16954.96875
16667.748046875
16368.72265625
16043.150390625
15699.16796875
15355.44140625
15038.236328125
14764.7578125
14540.037109375
14363.1328125
14224.37109375
14107.88671875
14010.880859375
13929.30078125
13824.232421875
13644.52734375
13372.74609375
13039.080078125
12693.84375
12370.421875
12073.8671875
11803.126953125
11568.6875
11372.73828125
11181.513671875
10960.609375
10714.16015625
10473.810546875
10287.021484375
10187.486328125
10164.2578125
10199.6015625
10292.4765625
10432.646484375
10579.4296875
10678.43359375
10709.5625
10681.669921875
10617.373046875
10545.8671875
10471.80078125
10382.123046875
10276.1953125
10173.4375
10098.134765625
10056.892578125
10025.0234375
9980.7109375
9929.541015625
9882.318359375
9839.59375
9799.390625
9765.2734375
9737.638671875
9714.01953125
9696.27734375
9690.626953125
9707.3671875
9741.869140625
9766.43359375
9768.529296875
9762.51953125
9778.828125
9848.73828125
9966.72265625
10084.701171875
10160.884765625
10197.302734375
10233.015625
10286.05859375
10316.451171875
10276.85546875
10163.84765625
10006.6796875
9833.767578125
9661.1640625
9515.7421875
9418.37109375
9356.28515625
9299.607421875
9221.0234375
9113.994140625
8993.9609375
8887.830078125
8820.7109375
8805.34765625
8831.751953125
8869.9765625
8896.58203125
8904.4140625
8904.90625
8918.5546875
8949.009765625
8982.7109375
9018.70703125
9063.1171875
9102.912109375
9117.83203125
9091.35546875
9025.37109375
8951.830078125
8892.19921875
8827.595703125
8728.36328125
8593.2734375
8445.154296875
8308.716796875
8180.84765625
8025.705078125
7829.5234375
7626.021484375
7450.919921875
7314.62890625
7212.234375
7147.09375
7123.50390625
7126.96875
7138.109375
7146.9765625
7147.75
7137.0234375
7117.390625
7088.546875
7043.5703125
6977.533203125
6897.318359375
6810.1640625
6714.533203125
6618.4765625
6548.0703125
6514.818359375
6510.544921875
6547.251953125
6653.3515625
6827.08203125
7027.853515625
7201.544921875
7317.38671875
7377.06640625
7397.306640625
7401.8359375
7402.6484375
7395.966796875
7388.462890625
7390.0859375
7396.046875
7410.0234375
7444.24609375
7503.697265625
7595.16015625
7720.970703125
7862.736328125
8000.587890625
8134.2890625
8257.298828125
8350.185546875
8404.75
8438.068359375
8488.9609375
8577.865234375
8687.96875
8798.453125
8902.4921875
9001.501953125
9098.37109375
9213.201171875
9370.470703125
9580.673828125
9844.76953125
10145.640625
10448.1484375
10720.5546875
10948.1484375
11127.8515625
11256.564453125
11337.658203125
11386.306640625
11399.123046875
11348.921875
11248.291015625
11165.138671875
11149.513671875
11202.744140625
11313.427734375
11456.67578125
11568.771484375
11600.357421875
11556.640625
11470.4296875
11369.45703125
11259.84375
11138.62890625
10997.474609375
10831.361328125
10660.564453125
10511.50390625
10389.201171875
10291.9375
10226.392578125
10199.830078125
10202.013671875
10211.953125
10230.34375
10255.912109375
10263.578125
10245.603515625
10196.6015625
10093.466796875
9956.115234375
9848.53125
9807.23046875
9814.75
9830.8046875
9828.69921875
9810.181640625
9794.603515625
9796.212890625
9806.59765625
9793.44921875
9707.291015625
9525.552734375
9281.4375
9028.5546875
8803.435546875
8612.38671875
8429.822265625
8233.865234375
8046.501953125
7903.0625
7805.37890625
7723.8515625
7625.529296875
7504.515625
7379.884765625
7256.837890625
7131.494140625
7020.814453125
6946.4140625
6905.7265625
6860.88671875
6775.125
6670.771484375
6591.423828125
6555.025390625
6565.955078125
6598.142578125
6612.60546875
6613.748046875
6625.6796875
6641.720703125
6644.931640625
6644.369140625
6650.51171875
6647.275390625
6606.443359375
6520.265625
6404.634765625
6280.734375
6163.078125
6037.396484375
5887.990234375
5740.107421875
5618.193359375
5512.31640625
5396.39453125
5248.509765625
5062.697265625
4851.62890625
4640.83203125
4448.462890625
4285.412109375
4176.60546875
4129.31640625
4088.0
3997.671875
3878.8671875
3787.888671875
3741.8359375
3723.62109375
3716.564453125
3697.85546875
3645.90625
3562.3515625
3461.689453125
3357.095703125
3264.318359375
3202.517578125
3184.546875
3210.75390625
3272.638671875
3348.189453125
3410.634765625
3442.654296875
3431.296875
3367.25
3274.564453125
3202.2890625
3172.541015625
3168.427734375
3176.640625
3213.71484375
3282.90234375
3349.421875
3368.03515625
3313.943359375
3191.6015625
3034.396484375
2874.048828125
2718.796875
2576.224609375
2469.416015625
2424.51171875
2447.5
2505.732421875
2543.75390625
2532.69140625
2491.845703125
2461.962890625
2477.486328125
2547.4609375
2642.708984375
2715.10546875
2733.3984375
2705.9765625
2675.005859375
2666.919921875
2665.537109375
2649.9375
2624.0
2600.60546875
2577.13671875
2538.939453125
2482.5546875
2434.361328125
2426.896484375
2462.431640625
2508.61328125
2537.431640625
2567.033203125
2633.931640625
2734.3828125
2827.52734375
2882.84375
2894.341796875
2863.970703125
2791.447265625
2690.857421875
2595.18359375
2535.673828125
2506.228515625
2462.337890625
2375.78515625
2262.669921875
2166.830078125
2141.166015625
2207.849609375
2334.591796875
2477.04296875
2609.2578125
2723.3359375
2829.2578125
2958.5390625
3140.3671875
3355.01171875
3563.984375
3747.703125
3876.484375
3904.80078125
3824.46875
3683.57421875
3525.09765625
3350.91796875
3144.900390625
2915.41015625
2695.615234375
2516.427734375
2400.01953125
2351.533203125
2338.263671875
2322.94140625
2304.923828125
2290.603515625
2285.00390625
2300.361328125
2338.546875
2374.23828125
2378.541015625
2364.60546875
2374.12109375
2434.794921875
2548.162109375
2694.087890625
2842.185546875
2964.52734375
3049.35546875
3101.66796875
3130.0234375
3149.484375
3161.23828125
3133.43359375
3052.8046875
2942.826171875
2823.275390625
2698.931640625
2574.21875
2444.47265625
2294.111328125
2116.916015625
1918.26171875
1731.7578125
1606.890625
1569.47265625
1596.791015625
1622.806640625
1594.916015625
1515.619140625
1423.87890625
1353.052734375
1310.634765625
1297.16796875
1313.861328125
1339.09375
1340.546875
1317.828125
1312.947265625
1378.634765625
1527.80078125
1709.248046875
1843.76953125
1901.84765625
1924.7265625
1952.560546875
1986.23046875
2007.658203125
1994.5234375
1921.048828125
1778.412109375
1619.3515625
1513.10546875
1462.939453125
1426.287109375
1375.228515625
1320.869140625
1286.37890625
1279.095703125
1300.72265625
1343.9140625
1375.826171875
1372.486328125
1337.615234375
1282.1953125
1217.171875
1141.3125
1061.072265625
1002.21484375
993.138671875
1044.353515625
1130.31640625
1198.6796875
1216.05078125
1205.8828125
1220.732421875
1285.140625
1376.390625
1441.6875
1440.958984375
1381.900390625
1302.423828125
1244.228515625
1228.548828125
1241.935546875
1259.1640625
1259.337890625
1219.748046875
1134.865234375
1024.009765625
914.724609375
842.76171875
834.01953125
884.759765625
978.986328125
1092.83984375
1192.421875
1263.529296875
1300.91796875
1303.654296875
1289.900390625
1274.482421875
1254.873046875
1212.666015625
1140.91015625
1068.162109375
1026.333984375
1007.494140625
995.62890625
983.75
951.91015625
891.146484375
827.51953125
790.65234375
763.98046875
718.271484375
670.462890625
660.5546875
713.349609375
806.998046875
885.4375
921.572265625
925.677734375
889.576171875
795.99609375
673.66015625
579.291015625
542.970703125
552.154296875
585.064453125
639.46484375
727.60546875
852.947265625
983.53515625
1071.6484375
1096.666015625
1065.58203125
998.4140625
912.328125
816.7890625
742.109375
724.357421875
745.140625
748.77734375
714.658203125
677.162109375
678.982421875
718.220703125
746.251953125
725.119140625
657.353515625
580.3359375
553.75390625
604.572265625
710.810546875
843.158203125
967.275390625
1042.0078125
1047.548828125
999.02734375
923.38671875
848.99609375
812.09375
830.291015625
867.4921875
858.693359375
773.771484375
650.947265625
563.068359375
544.779296875
571.958984375
617.564453125
683.265625
762.12890625
822.7109375
839.587890625
827.408203125
819.638671875
821.03515625
824.23828125
836.015625
853.759765625
869.125
884.775390625
899.244140625
908.353515625
907.15234375
888.7109375
858.482421875
828.951171875
823.169921875
872.357421875
965.255859375
1052.216796875
1090.4296875
1072.8515625
1030.068359375
982.30859375
940.216796875
931.630859375
981.91796875
1104.134765625
1300.25
1550.705078125
1810.716796875
2035.28125
2205.654296875
2307.5859375
2322.44921875
2260.412109375
2153.005859375
2011.66015625
1832.732421875
1623.83203125
1426.509765625
1278.0390625
1152.560546875
1002.7109375
832.98046875
689.630859375
605.419921875
580.2578125
590.177734375
606.263671875
598.015625
529.47265625
396.4765625
248.216796875
139.8203125
99.625
120.748046875
169.365234375
208.798828125
207.3671875
167.916015625
135.140625
147.994140625
200.6875
259.427734375
299.77734375
324.408203125
360.41015625
432.642578125
526.380859375
588.994140625
588.93359375
538.642578125
463.802734375
392.578125
351.322265625
334.63671875
314.1328125
286.232421875
266.77734375
254.498046875
256.5
308.10546875
426.533203125
585.46875
740.935546875
846.634765625
876.400390625
842.33203125
773.78125
703.609375
647.392578125
582.61328125
491.4140625
396.9921875
331.009765625
297.095703125
274.98046875
240.515625
191.005859375
153.57421875
168.431640625
259.01953125
413.203125
594.7734375
772.798828125
935.205078125
1078.875
1194.224609375
1262.669921875
1276.248046875
1250.328125
1197.033203125
1118.84765625
1028.134765625
932.955078125
830.90625
736.26171875
679.3125
675.607421875
716.435546875
795.935546875
926.70703125
1106.03515625
1305.740234375
1494.552734375
1646.400390625
1745.193359375
1783.88671875
1753.84375
1649.65625
1480.189453125
1276.056640625
1070.943359375
886.0546875
740.375
643.859375
595.82421875
582.107421875
578.07421875
564.63671875
545.75390625
527.21875
492.333984375
429.90234375
353.609375
284.203125
225.236328125
179.4453125
160.97265625
183.326171875
238.595703125
291.3046875
320.279296875
340.787109375
367.076171875
391.064453125
386.291015625
335.10546875
258.634765625
191.58203125
139.2109375
79.63671875
2.375
-72.85546875
-112.72265625
-88.29296875
-4.142578125
80.87109375
106.91015625
72.921875
24.890625
17.501953125
75.302734375
171.55078125
251.267578125
286.5625
298.037109375
329.029296875
400.279296875
479.0625
529.7109375
561.494140625
586.658203125
593.708984375
583.875
576.853515625
592.095703125
643.740234375
723.046875
811.44140625
900.234375
973.02734375
1010.494140625
999.64453125
940.748046875
856.86328125
778.908203125
729.357421875
708.10546875
704.533203125
718.185546875
753.15625
799.453125
845.552734375
896.216796875
948.947265625
978.359375
969.62890625
938.23828125
897.125
847.599609375
809.775390625
809.546875
852.681640625
916.09375
956.18359375
957.603515625
937.734375
906.61328125
855.78125
776.412109375
686.5859375
619.9921875
584.802734375
574.080078125
602.845703125
693.3203125
818.455078125
923.3828125
992.134765625
1039.615234375
1072.697265625
1078.9140625
1042.76953125
974.13671875
907.154296875
861.1875
833.6015625
818.015625
801.400390625
757.625
668.14453125
545.21484375
416.8359375
300.212890625
207.580078125
142.103515625
93.25
50.859375
16.982421875
10.505859375
55.349609375
159.44921875
306.521484375
456.302734375
570.625
643.443359375
696.208984375
746.083984375
789.6875
820.162109375
845.859375
881.36328125
921.8203125
959.455078125
985.51953125
973.23046875
902.701171875
785.138671875
669.52734375
620.798828125
655.578125
726.236328125
789.03125
838.3125
866.77734375
839.583984375
727.845703125
561.078125
410.09765625
328.2734375
326.296875
377.611328125
449.54296875
520.705078125
562.017578125
543.21875
466.00390625
369.443359375
293.208984375
241.875
188.244140625
119.71484375
56.40625
20.642578125
21.892578125
52.755859375
91.5
120.287109375
135.685546875
137.1171875
111.955078125
61.392578125
29.93359375
76.294921875
211.21875
388.701171875
539.15625
614.408203125
628.94921875
630.544921875
646.21484375
674.4609375
693.751953125
682.876953125
630.4140625
523.33984375
352.400390625
139.841796875
-51.71875
-172.8125
-210.748046875
-161.375
-47.3203125
63.5625
118.52734375
120.8828125
101.47265625
90.158203125
93.447265625
98.265625
98.869140625
100.548828125
110.2578125
120.767578125
110.857421875
68.666015625
9.052734375
-38.6796875
-66.794921875
-89.10546875
-108.173828125
-118.77734375
-115.517578125
-81.314453125
-6.62109375
83.197265625
154.986328125
214.939453125
280.85546875
337.646484375
356.07421875
333.90234375
305.884765625
307.923828125
343.841796875
377.384765625
370.73828125
310.5234375
221.53515625
163.98828125
166.935546875
200.69140625
223.384765625
223.294921875
213.5
213.89453125
240.98046875
288.896484375
331.900390625
342.728515625
303.091796875
231.767578125
198.35546875
258.36328125
389.263671875
516.787109375
594.5390625
634.158203125
668.53515625
721.263671875
794.92578125
885.392578125
973.427734375
1021.880859375
1014.390625
960.755859375
878.08984375
790.025390625
717.400390625
674.12109375
663.732421875
677.189453125
698.482421875
700.1484375
652.3046875
568.376953125
497.064453125
456.353515625
435.76171875
430.44140625
444.603515625
489.357421875
568.30859375
648.955078125
661.55078125
564.623046875
406.271484375
273.580078125
211.685546875
211.61328125
232.255859375
234.888671875
194.068359375
94.3046875
-50.9140625
-195.93359375
-285.263671875
-286.912109375
-203.19921875
-57.1171875
114.111328125
270.513671875
391.9296875
487.482421875
564.111328125
601.6796875
578.142578125
506.123046875
429.005859375
377.865234375
339.384765625
285.51953125
206.69140625
101.73828125
-15.203125
-115.369140625
-183.32421875
-228.966796875
-278.833984375
-339.642578125
-394.623046875
-429.556640625
-425.59765625
-370.748046875
-281.521484375
-188.1953125
-116.1484375
-78.392578125
-58.369140625
-25.75390625
20.6015625
57.775390625
70.470703125
52.271484375
2.341796875
-54.25390625
-72.111328125
-34.45703125
17.4296875
32.962890625
4.97265625
-28.798828125
-38.5390625
-34.45703125
-30.052734375
-16.05078125
9.7265625
30.0859375
38.53125
46.001953125
68.990234375
118.01171875
186.37890625
252.171875
306.99609375
355.966796875
391.376953125
391.8203125
346.671875
280.744140625
226.787109375
185.931640625
152.841796875
150.037109375
208.40625
308.71875
390.744140625
427.232421875
442.91796875
458.6484375
461.5
438.6171875
398.1171875
350.51171875
289.865234375
207.287109375
120.390625
62.28125
54.361328125
85.966796875
123.0546875
152.962890625
191.5546875
239.029296875
278.166015625
313.70703125
361.029296875
409.783203125
424.87109375
386.525390625
318.310546875
252.35546875
191.267578125
122.03515625
38.177734375
-60.779296875
-148.8203125
-171.40234375
-86.181640625
98.751953125
319.970703125
497.900390625
590.123046875
603.865234375
565.40625
487.45703125
383.4765625
280.849609375
196.736328125
131.5703125
81.181640625
45.861328125
38.63671875
77.0703125
143.638671875
187.927734375
186.046875
166.017578125
162.896484375
183.830078125
213.71484375
232.88671875
241.908203125
265.529296875
322.234375
402.1484375
489.39453125
583.201171875
678.3046875
754.751953125
798.013671875
795.095703125
727.35546875
589.1953125
404.21875
225.830078125
106.28515625
70.4765625
113.166015625
213.4921875
343.853515625
463.107421875
537.205078125
565.859375
562.8359375
549.3203125
548.69140625
562.75390625
564.048828125
519.580078125
425.044921875
311.005859375
220.375
171.271484375
160.453125
192.3203125
268.271484375
371.1171875
481.583984375
598.208984375
710.11328125
787.501953125
809.091796875
773.806640625
700.576171875
627.474609375
589.23046875
574.9921875
552.390625
520.171875
508.126953125
548.8046875
639.857421875
724.513671875
746.537109375
709.021484375
644.517578125
573.62890625
505.048828125
446.517578125
409.51171875
385.126953125
337.361328125
242.927734375
120.021484375
4.67578125
-77.904296875
-106.453125
-60.533203125
68.177734375
275.546875
542.302734375
817.888671875
1035.080078125
1150.83984375
1160.935546875
1096.306640625
1005.30078125
930.1015625
891.62890625
879.458984375
862.669921875
817.31640625
729.513671875
608.77734375
492.546875
410.703125
362.244140625
327.59375
291.603515625
258.3828125
248.65234375
269.9609375
313.25
389.0390625
503.3828125
613.7578125
667.38671875
646.662109375
564.3046875
455.7890625
363.380859375
311.044921875
310.203125
373.423828125
488.88671875
607.7890625
670.634765625
644.205078125
546.951171875
420.49609375
299.837890625
214.060546875
178.2578125
184.66796875
204.6796875
210.921875
203.19921875
191.271484375
173.884765625
149.861328125
117.76953125
73.205078125
27.1171875
0.453125
-5.951171875
-11.498046875
-26.171875
-39.16796875
-32.041015625
-5.359375
1.82421875
-57.103515625
-168.90234375
-274.70703125
-342.169921875
-370.373046875
-365.41796875
-342.078125
-306.734375
-245.42578125
-164.541015625
-89.763671875
-16.41015625
70.10546875
150.611328125
193.4296875
191.408203125
165.37890625
129.7890625
76.5703125
18.7890625
-19.068359375
-42.162109375
-49.5234375
-23.53515625
39.4375
132.966796875
247.681640625
346.083984375
367.40234375
287.48046875
142.427734375
-0.63671875
-101.94921875
-165.509765625
-202.2109375
-215.509765625
-225.54296875
-277.716796875
-396.283203125
-558.591796875
-708.427734375
-787.845703125
-773.59375
-669.775390625
-482.505859375
-249.34375
-36.400390625
132.759765625
274.146484375
382.109375
428.90234375
398.021484375
297.515625
170.015625
82.634765625
84.41796875
153.8125
224.23046875
256.240234375
260.7265625
273.80859375
314.814453125
373.177734375
411.697265625
399.828125
352.48828125
303.376953125
269.3046875
258.228515625
268.443359375
298.857421875
354.099609375
418.423828125
453.548828125
426.9453125
352.236328125
280.310546875
240.470703125
221.619140625
197.59765625
154.416015625
113.94140625
110.826171875
145.484375
196.568359375
243.251953125
271.79296875
290.546875
312.060546875
324.685546875
308.04296875
264.6796875
213.57421875
181.021484375
186.23828125
220.685546875
259.935546875
300.22265625
370.125
483.119140625
606.291015625
693.2109375
728.591796875
723.701171875
697.41796875
669.484375
646.765625
623.787109375
585.00390625
505.365234375
387.12109375
292.138671875
284.421875
375.849609375
542.8984375
738.634765625
903.138671875
984.298828125
960.572265625
863.939453125
765.3125
705.75390625
674.935546875
654.302734375
651.728515625
677.181640625
713.03515625
747.55078125
782.404296875
811.8125
818.103515625
794.068359375
746.982421875
682.892578125
612.279296875
541.265625
466.052734375
392.958984375
350.396484375
352.4140625
371.34765625
368.49609375
337.91796875
305.994140625
293.19140625
302.060546875
336.7109375
406.2265625
509.185546875
627.0390625
746.021484375
874.490234375
1016.7890625
1154.09765625
1256.40234375
1306.923828125
1319.701171875
1326.984375
1351.169921875
1401.763671875
1477.71484375
1553.40625
1587.72265625
1561.080078125
1481.58203125
1378.021484375
1281.81640625
1201.298828125
1124.185546875
1045.1796875
994.16015625
1019.1171875
1136.998046875
1312.203125
1478.87109375
1597.71484375
1692.240234375
1799.7265625
1905.958984375
1971.37109375
1992.953125
2003.46875
2034.30859375
2088.357421875
2144.185546875
2179.970703125
2178.447265625
2137.5
2091.5234375
2084.953125
2132.994140625
2218.25
2325.841796875
2448.904296875
2559.34765625
2634.794921875
2696.314453125
2787.81640625
2944.4453125
3163.591796875
3400.0078125
3611.58984375
3786.099609375
3921.0234375
4032.396484375
4174.14453125
4392.85546875
4692.353515625
5056.98046875
5469.80078125
5907.091796875
6347.310546875
6789.9140625
7253.517578125
7741.6015625
8240.390625
8756.845703125
9331.939453125
9999.642578125
10750.4609375
11555.28515625
12400.865234375
13300.953125
14276.27734375
15318.248046875
16381.5078125
17413.970703125
18389.837890625
19300.337890625
20138.92578125
20903.189453125
21568.275390625
22082.02734375
22423.72265625
22635.189453125
22783.505859375
22928.509765625
23110.462890625
23342.228515625
23625.73828125
23947.29296875
24277.779296875
24596.59765625
24908.396484375
25243.501953125
25639.732421875
26141.66015625
26791.681640625
27587.705078125
28471.58984375
29389.123046875
30339.62109375
31340.484375
32375.17578125
33406.248046875
34386.85546875
35266.85546875
36027.859375
36691.1796875
37278.91015625
37782.1796875
38172.056640625
38415.080078125
38483.55859375
38358.982421875
38052.275390625
37613.224609375
37079.599609375
36455.53125
35769.47265625
35089.841796875
34473.859375
33942.34375
33496.052734375
33145.423828125
32887.380859375
32696.236328125
32557.666015625
32464.53515625
32404.806640625
32386.388671875
32439.111328125
32580.525390625
32794.44140625
33038.9921875
33265.431640625
33453.48828125
33611.130859375
33723.787109375
33742.716796875
33631.09375
33385.0078125
33006.64453125
32479.08984375
31797.6015625
31001.0625
30138.4375
29234.591796875
28300.171875
27354.3671875
26435.861328125
25583.48046875
24809.830078125
24124.26171875
23547.404296875
23089.072265625
22717.943359375
22371.986328125
22004.1640625
21608.087890625
21192.90234375
20746.51953125
20255.51953125
19738.025390625
19230.296875
18756.478515625
18320.67578125
17900.75390625
17468.490234375
17025.505859375
16589.541015625
16171.419921875
15773.1875
15377.33984375
14955.04296875
14496.765625
14023.564453125
13577.763671875
13202.181640625
12911.509765625
12677.716796875
12455.583984375
12239.7421875
12059.666015625
11908.232421875
11750.671875
11582.09375
11404.9296875
11203.537109375
10970.193359375
10721.5546875
10468.84375
10200.345703125
9901.267578125
9578.947265625
9275.5234375
9032.638671875
8850.455078125
8703.56640625
8571.388671875
8428.9453125
8255.61328125
8060.0546875
7868.212890625
7688.888671875
7511.49609375
7343.37890625
7215.01171875
7130.35546875
7046.369140625
6913.07421875
6714.09375
6470.458984375
6220.42578125
5982.8515625
5751.328125
5542.71875
5385.716796875
5277.5
5201.599609375
5138.072265625
5066.302734375
4987.830078125
4912.56640625
4824.4375
4692.94140625
4511.673828125
4304.650390625
4103.033203125
3924.865234375
3767.458984375
3620.765625
3486.41796875
3347.3828125
3178.04296875
2998.00390625
2854.072265625
2761.099609375
2695.5546875
2643.70703125
2611.28125
2590.3828125
2562.267578125
2515.650390625
2449.318359375
2376.330078125
2307.21484375
2233.1015625
2142.41015625
2042.767578125
1957.51953125
1908.119140625
1906.4921875
1954.388671875
2047.25
2161.466796875
2245.041015625
2258.75390625
2212.955078125
2140.43359375
2060.75
1992.853515625
1952.1171875
1928.376953125
1895.615234375
1828.71484375
1730.9453125
1629.50390625
1546.37109375
1486.87890625
1445.609375
1418.61328125
1407.849609375
1437.162109375
1526.421875
1646.140625
1732.376953125
1740.369140625
1689.275390625
1640.806640625
1632.810546875
1653.6953125
1658.9609375
1617.990234375
1530.63671875
1417.7734375
1313.54296875
1235.892578125
1176.328125
1114.1171875
1036.705078125
955.166015625
882.748046875
813.775390625
754.32421875
728.91796875
740.796875
768.884765625
791.408203125
812.548828125
844.455078125
884.927734375
922.154296875
933.03125
909.833984375
883.8046875
879.54296875
886.28125
894.552734375
908.61328125
930.46484375
955.70703125
967.625
951.998046875
927.287109375
912.251953125
904.654296875
906.44921875
915.240234375
912.26953125
889.375
866.5
882.59375
961.404296875
1070.705078125
1149.623046875
1157.865234375
1091.63671875
988.630859375
901.732421875
862.333984375
875.3828125
920.955078125
968.287109375
997.837890625
1009.1953125
1006.849609375
978.916015625
915.00390625
820.078125
709.5625
602.333984375
518.103515625
480.28515625
487.462890625
505.83203125
516.71875
537.677734375
580.994140625
640.4765625
706.224609375
765.939453125
813.958984375
841.732421875
846.0078125
855.908203125
891.673828125
944.84765625
1014.87109375
1111.310546875
1230.443359375
1351.2109375
1440.17578125
1474.5390625
1465.908203125
1436.060546875
1389.994140625
1323.29296875
1235.1640625
1124.533203125
994.7265625
866.6171875
758.900390625
667.341796875
583.60546875
520.306640625
497.435546875
512.5703125
529.720703125
517.98046875
508.068359375
564.25
715.865234375
937.00390625
1168.701171875
1352.58984375
1456.375
1473.99609375
1405.666015625
1269.392578125
1118.412109375
1003.849609375
939.380859375
906.5546875
882.55078125
859.810546875
842.45703125
831.23828125
822.962890625
826.59765625
857.705078125
898.84765625
892.587890625
815.076171875
702.6953125
601.787109375
534.349609375
506.76171875
524.521484375
564.7890625
580.701171875
556.986328125
533.5390625
557.15625
620.8828125
679.908203125
698.06640625
678.10546875
646.5234375
610.009765625
550.802734375
440.794921875
282.720703125
118.986328125
-17.818359375
-118.982421875
-164.1796875
-117.892578125
18.576171875
191.12890625
340.318359375
432.654296875
480.20703125
525.048828125
585.44140625
636.4921875
636.75390625
586.36328125
525.546875
474.8828125
438.259765625
420.67578125
418.927734375
424.52734375
436.794921875
471.5234375
528.94921875
567.619140625
550.103515625
488.7578125
422.896484375
367.564453125
313.41015625
256.439453125
195.708984375
134.482421875
93.416015625
98.357421875
145.49609375
205.59375
245.783203125
229.798828125
142.501953125
10.0546875
-115.623046875
-195.8046875
-228.478515625
-217.0234375
-167.078125
-101.017578125
-33.94140625
38.693359375
130.673828125
243.48828125
362.421875
486.41015625
620.21484375
730.8203125
772.36328125
742.78125
685.037109375
643.119140625
633.724609375
645.677734375
658.33984375
654.87890625
633.857421875
619.517578125
626.166015625
637.171875
630.033203125
588.837890625
524.177734375
473.68359375
458.392578125
462.79296875
462.48046875
458.255859375
468.185546875
479.0234375
440.451171875
331.259765625
185.2109375
48.3203125
-53.791015625
-111.853515625
-133.837890625
-126.58984375
-75.708984375
18.517578125
122.484375
217.16015625
304.052734375
369.349609375
399.03125
396.68359375
376.498046875
354.99609375
337.0859375
316.23828125
299.904296875
306.40234375
338.982421875
388.08203125
446.17578125
513.3125
591.24609375
679.365234375
780.66015625
895.439453125
1004.3046875
1073.970703125
1077.234375
1026.271484375
966.505859375
935.072265625
939.962890625
978.142578125
1057.775390625
1171.154296875
1260.154296875
1257.033203125
1155.6171875
984.44140625
769.0234375
562.259765625
422.966796875
371.296875
388.5625
427.005859375
442.970703125
438.46875
457.400390625
526.451171875
635.537109375
765.3984375
889.849609375
979.076171875
1025.765625
1037.70703125
1017.05078125
973.61328125
921.580078125
868.36328125
825.671875
794.642578125
765.5703125
719.375
635.36328125
516.54296875
385.443359375
265.2890625
175.861328125
130.765625
132.9921875
166.947265625
201.634765625
218.0859375
216.822265625
217.4609375
259.748046875
360.142578125
492.228515625
606.7109375
649.69140625
613.861328125
547.53125
503.962890625
519.529296875
602.5546875
727.529296875
856.5234375
959.1875
1017.15625
1036.958984375
1042.10546875
1041.33984375
1036.37109375
1025.28515625
995.203125
947.888671875
916.953125
940.0703125
1011.87109375
1074.662109375
1075.41796875
1016.47265625
929.42578125
834.642578125
748.255859375
678.796875
625.005859375
593.330078125
575.03515625
557.56640625
568.6484375
645.087890625
778.05078125
921.556640625
1034.3203125
1100.294921875
1127.544921875
1138.41796875
1147.8125
1134.65625
1066.080078125
948.64453125
827.796875
755.994140625
747.142578125
761.013671875
761.95703125
746.43359375
718.259765625
679.859375
625.89453125
555.974609375
484.66015625
423.56640625
368.01171875
315.498046875
278.2265625
263.298828125
281.736328125
345.955078125
432.630859375
510.07421875
580.693359375
655.208984375
733.056640625
804.98046875
851.58203125
846.4140625
773.2578125
653.359375
539.076171875
466.73828125
438.419921875
442.52734375
469.330078125
515.62109375
572.93359375
604.416015625
563.89453125
454.74609375
335.046875
277.755859375
317.6640625
402.17578125
455.578125
455.9921875
425.767578125
409.1640625
437.4296875
513.5234375
616.673828125
704.59375
745.060546875
731.70703125
678.83203125
632.8984375
628.568359375
649.0859375
675.71484375
703.927734375
714.525390625
691.841796875
649.765625
624.255859375
650.087890625
711.951171875
744.376953125
709.267578125
629.29296875
545.001953125
488.162109375
470.529296875
469.474609375
449.275390625
399.173828125
337.0078125
295.720703125
297.44921875
340.484375
420.69921875
534.92578125
677.9921875
831.326171875
961.7265625
1061.791015625
1155.640625
1245.728515625
1292.9765625
1265.6640625
1175.6640625
1056.173828125
930.720703125
807.826171875
697.21484375
618.0
580.298828125
572.6171875
591.095703125
660.763671875
799.75
986.39453125
1158.583984375
1252.388671875
1249.732421875
1167.419921875
1034.318359375
891.89453125
779.328125
708.330078125
659.814453125
618.767578125
574.546875
513.970703125
431.529296875
334.490234375
260.400390625
256.91796875
333.8671875
465.11328125
615.87109375
784.37109375
988.54296875
1209.392578125
1397.578125
1512.044921875
1534.82421875
1468.396484375
1343.560546875
1204.94921875
1099.421875
1068.212890625
1121.69921875
1230.2109375
1346.37890625
1427.111328125
1448.4609375
1418.908203125
1362.5234375
1294.51171875
1226.5078125
1171.4296875
1127.5078125
1083.521484375
1050.78515625
1051.08984375
1080.21875
1106.447265625
1111.32421875
1117.734375
1162.427734375
1247.09765625
1339.466796875
1412.03125
1457.0078125
1479.05078125
1490.412109375
1501.421875
1502.0
1458.517578125
1338.677734375
1145.3515625
926.1640625
744.380859375
643.751953125
633.509765625
702.40234375
814.029296875
915.361328125
987.25
1031.861328125
1035.15625
985.67578125
899.37890625
805.287109375
718.263671875
641.841796875
581.85546875
539.24609375
511.546875
509.330078125
555.271484375
653.435546875
769.140625
862.798828125
931.7578125
995.01171875
1057.3046875
1093.18359375
1069.072265625
980.890625
864.458984375
768.86328125
723.498046875
716.751953125
705.384765625
677.23046875
655.623046875
645.880859375
641.24609375
649.154296875
670.947265625
698.25390625
738.541015625
803.2734375
890.875
987.005859375
1075.921875
1150.580078125
1211.2578125
1243.98046875
1235.28125
1211.626953125
1217.716796875
1269.263671875
1336.669921875
1371.42578125
1348.955078125
1273.125
1159.298828125
1042.091796875
974.09765625
992.091796875
1080.09375
1175.30078125
1224.939453125
1223.8515625
1189.078125
1120.873046875
1004.951171875
847.939453125
698.248046875
604.314453125
564.06640625
549.744140625
562.638671875
615.126953125
685.7890625
749.36328125
814.099609375
885.626953125
948.033203125
992.81640625
1011.60546875
993.33984375
949.8125
912.96875
908.5
946.537109375
1021.626953125
1112.400390625
1190.482421875
1253.1015625
1327.3515625
1430.474609375
1553.029296875
1678.00390625
1798.787109375
1903.91015625
1955.990234375
1922.62890625
1822.14453125
1699.6875
1561.94140625
1400.98828125
1231.55859375
1079.115234375
981.490234375
970.013671875
1043.1328125
1164.455078125
1285.486328125
1371.408203125
1393.84765625
1332.1171875
1215.001953125
1103.080078125
1030.001953125
1002.1953125
1012.15625
1035.0
1049.826171875
1050.455078125
1031.359375
999.41796875
969.0859375
933.515625
882.458984375
837.75
828.705078125
849.947265625
871.654296875
882.390625
886.595703125
876.068359375
850.947265625
836.900390625
856.625
903.33203125
950.259765625
982.5546875
995.0
984.171875
958.111328125
943.943359375
962.375
992.673828125
996.44140625
972.1171875
950.05859375
958.021484375
997.533203125
1037.1171875
1051.427734375
1064.36328125
1124.02734375
1233.396484375
1328.703125
1356.326171875
1327.48828125
1288.96875
1291.326171875
1348.43359375
1424.8203125
1486.578125
1535.931640625
1578.7890625
1591.28515625
1542.421875
1439.126953125
1331.767578125
1282.009765625
1307.76171875
1371.447265625
1434.7421875
1498.126953125
1579.740234375
1679.1015625
1783.150390625
1873.296875
1927.708984375
1936.59375
1894.1015625
1808.798828125
1712.572265625
1629.396484375
1562.583984375
1519.197265625
1502.021484375
1500.47265625
1502.04296875
1482.177734375
1420.919921875
1323.49609375
1217.146484375
1128.6484375
1070.927734375
1050.119140625
1065.2890625
1108.95703125
1159.408203125
1181.46875
1174.505859375
1184.85546875
1229.541015625
1266.478515625
1257.197265625
1220.3046875
1207.078125
1242.822265625
1297.181640625
1318.220703125
1287.330078125
1222.2265625
1151.20703125
1090.390625
1032.392578125
967.744140625
901.63671875
849.509765625
826.056640625
849.197265625
936.677734375
1080.349609375
1254.990234375
1423.142578125
1530.107421875
1539.8125
1472.384765625
1391.39453125
1343.75390625
1333.099609375
1357.6875
1420.615234375
1493.294921875
1527.958984375
1512.59375
1465.548828125
1399.330078125
1325.001953125
1255.03125
1188.376953125
1116.73828125
1048.490234375
999.197265625
975.123046875
980.984375
1013.921875
1055.189453125
1090.53515625
1120.6953125
1144.009765625
1150.056640625
1139.76171875
1115.9609375
1063.5625
976.51171875
878.0625
804.216796875
766.6640625
730.5546875
667.49609375
600.40625
570.76953125
595.44140625
672.2265625
812.78515625
1016.662109375
1237.541015625
1414.416015625
1516.052734375
1542.890625
1511.70703125
1448.86328125
1386.388671875
1357.525390625
1372.79296875
1404.138671875
1428.73046875
1448.25
1453.5078125
1414.18359375
1315.974609375
1181.814453125
1039.3984375
912.73046875
828.376953125
786.0703125
755.69921875
732.423828125
754.048828125
849.546875
1000.796875
1156.15625
1269.7109375
1325.271484375
1329.6015625
1298.513671875
1234.0390625
1126.1015625
986.1953125
849.162109375
753.453125
711.798828125
688.005859375
654.546875
631.271484375
634.671875
643.009765625
622.189453125
580.474609375
557.21484375
575.53515625
625.501953125
675.310546875
694.798828125
672.689453125
618.052734375
551.603515625
498.056640625
494.94921875
566.26953125
685.369140625
795.39453125
842.513671875
794.201171875
667.615234375
517.8671875
385.45703125
299.43359375
288.443359375
355.48046875
470.166015625
584.986328125
666.931640625
713.44921875
738.802734375
759.529296875
773.0
764.42578125
743.314453125
737.126953125
748.1328125
763.86328125
787.517578125
829.3046875
895.80859375
981.572265625
1061.080078125
1116.28515625
1155.890625
1189.833984375
1207.302734375
1193.185546875
1150.412109375
1089.89453125
1009.201171875
909.58203125
821.6015625
786.79296875
826.75
944.447265625
1131.599609375
1358.427734375
1586.890625
1788.197265625
1936.65234375
2013.591796875
2021.115234375
1982.662109375
1935.197265625
1900.1953125
1875.365234375
1855.02734375
1848.236328125
1870.693359375
1901.578125
1884.798828125
1788.37109375
1648.78515625
1549.103515625
1531.078125
1560.173828125
1582.017578125
1582.837890625
1588.1953125
1621.3671875
1666.92578125
1676.556640625
1626.375
1543.947265625
1467.36328125
1419.3203125
1401.30078125
1388.06640625
1374.6796875
1390.43359375
1451.625
1537.767578125
1615.103515625
1666.556640625
1691.1953125
1690.037109375
1675.32421875
1665.96484375
1670.912109375
1688.45703125
1704.205078125
1694.5390625
1645.07421875
1576.373046875
1521.501953125
1491.65234375
1479.806640625
1468.158203125
1457.783203125
1466.833984375
1491.8125
1510.392578125
1505.572265625
1483.951171875
1471.564453125
1483.185546875
1500.6171875
1487.4375
1434.091796875
1375.89453125
1350.505859375
1361.044921875
1371.76953125
1346.529296875
1298.7109375
1277.431640625
1311.57421875
1380.986328125
1452.728515625
1496.853515625
1485.166015625
1413.99609375
1314.525390625
1237.80859375
1217.794921875
1244.94921875
1279.4453125
1294.482421875
1291.580078125
1273.021484375
1225.189453125
1154.9609375
1099.974609375
1083.7109375
1108.708984375
1163.078125
1221.58984375
1261.927734375
1282.1640625
1305.36328125
1351.6640625
1411.810546875
1455.064453125
1450.767578125
1387.54296875
1290.591796875
1202.05859375
1144.66015625
1133.802734375
1193.982421875
1315.32421875
1450.779296875
1571.11328125
1671.51171875
1752.01953125
1814.2109375
1861.04296875
1913.54296875
2002.283203125
2114.84765625
2192.78515625
2202.9921875
2169.455078125
2118.318359375
2038.59765625
1919.875
1788.82421875
1690.822265625
1652.802734375
1666.4765625
1697.435546875
1707.890625
1678.72265625
1613.240234375
1526.302734375
1438.841796875
1367.958984375
1316.576171875
1292.69921875
1311.0390625
1370.533203125
1460.404296875
1574.41015625
1715.37109375
1871.0859375
2002.92578125
2092.962890625
2159.314453125
2211.61328125
2218.037109375
2136.275390625
1965.529296875
1762.94140625
1614.421875
1566.17578125
1595.69921875
1648.1640625
1674.86328125
1648.935546875
1561.96484375
1433.599609375
1314.3671875
1229.537109375
1168.443359375
1136.791015625
1165.91015625
1277.0859375
1443.2265625
1595.306640625
1679.52734375
1696.552734375
1667.2109375
1613.587890625
1564.07421875
1529.39453125
1503.18359375
1492.728515625
1516.154296875
1563.978515625
1594.1171875
1585.1640625
1566.341796875
1562.2109375
1562.36328125
1556.712890625
1551.32421875
1555.33984375
1557.685546875
1542.8828125
1532.189453125
1554.091796875
1599.1796875
1644.05078125
1671.537109375
1678.666015625
1682.626953125
1705.23046875
1741.9609375
1751.5546875
1696.88671875
1587.9765625
1462.859375
1336.18359375
1221.78125
1161.310546875
1172.724609375
1199.072265625
1167.490234375
1071.646484375
961.69140625
891.87109375
897.921875
976.970703125
1082.5234375
1169.171875
1223.873046875
1257.30078125
1282.630859375
1316.11328125
1380.41015625
1462.3125
1508.32421875
1498.951171875
1462.82421875
1417.748046875
1367.134765625
1349.1640625
1411.03125
1536.1328125
1648.625
1683.6328125
1634.072265625
1544.640625
1466.9765625
1420.73828125
1398.95703125
1398.826171875
1420.650390625
1465.451171875
1544.5859375
1649.228515625
1751.1875
1847.966796875
1950.494140625
2050.4453125
2126.482421875
2161.0546875
2142.203125
2062.931640625
1927.828125
1760.58203125
1605.41796875
1506.595703125
1470.546875
1480.029296875
1542.501953125
1671.146484375
1848.353515625
2039.119140625
2215.18359375
2354.2109375
2447.9140625
2489.822265625
2479.048828125
2442.158203125
2409.3046875
2364.07421875
2250.8046875
2050.96484375
1808.5703125
1587.384765625
1423.537109375
1311.580078125
1244.6015625
1231.62890625
1258.666015625
1284.6328125
1282.982421875
1258.75
1232.86328125
1225.767578125
1246.93359375
1289.982421875
1331.806640625
1348.20703125
1345.67578125
1358.94921875
1398.923828125
1443.451171875
1483.96875
1537.169921875
1600.435546875
1634.330078125
1615.90234375
1563.431640625
1490.373046875
1381.728515625
1228.818359375
1043.568359375
847.576171875
673.42578125
556.107421875
519.498046875
541.677734375
556.22265625
528.97265625
494.337890625
510.306640625
588.177734375
688.705078125
777.591796875
846.068359375
901.8671875
949.9453125
973.845703125
962.388671875
934.04296875
921.44921875
959.505859375
1070.185546875
1227.017578125
1360.248046875
1428.037109375
1440.634765625
1414.927734375
1360.455078125
1288.134765625
1213.91796875
1142.708984375
1062.552734375
971.55859375
878.17578125
792.279296875
721.625
672.529296875
653.521484375
657.54296875
658.19140625
632.6953125
557.716796875
417.078125
246.896484375
116.34375
64.61328125
97.55859375
206.513671875
354.32421875
493.53125
604.814453125
684.345703125
726.337890625
747.1328125
778.34765625
810.693359375
806.443359375
762.126953125
705.765625
651.58984375
607.58203125
580.6328125
574.83203125
600.56640625
667.400390625
788.296875
958.513671875
1132.400390625
1262.345703125
1351.708984375
1437.51953125
1542.869140625
1656.865234375
1762.5078125
1856.11328125
1936.96484375
2003.1328125
2054.556640625
2085.255859375
2088.58984375
2074.146484375
2045.658203125
1992.46484375
1916.037109375
1844.568359375
1797.21484375
1758.8203125
1696.771484375
1600.88671875
1502.330078125
1441.953125
1426.73046875
1433.208984375
1438.59375
1432.240234375
1408.822265625
1364.572265625
1313.38671875
1285.125
1274.8046875
1249.20703125
1206.490234375
1161.39453125
1104.705078125
1021.69921875
923.099609375
834.41796875
775.359375
754.810546875
767.14453125
802.7265625
853.376953125
907.458984375
961.484375
1015.740234375
1059.822265625
1078.380859375
1062.337890625
1017.375
958.25
893.984375
844.560546875
833.95703125
870.390625
942.505859375
1017.5625
1064.091796875
1075.20703125
1060.681640625
1036.72265625
1020.40234375
1013.267578125
994.685546875
948.583984375
884.1953125
822.02734375
785.73828125
784.220703125
807.76171875
829.92578125
828.41015625
821.40234375
846.96484375
904.27734375
940.35546875
909.58984375
832.576171875
770.759765625
760.900390625
788.919921875
824.427734375
852.115234375
872.275390625
891.142578125
903.677734375
896.677734375
864.263671875
818.994140625
790.3125
799.427734375
832.92578125
855.15625
860.86328125
878.91015625
909.5703125
917.404296875
898.392578125
869.291015625
817.923828125
746.181640625
683.015625
651.962890625
671.8515625
748.837890625
863.18359375
979.689453125
1058.052734375
1082.376953125
1085.251953125
1107.76171875
1163.59375
1250.677734375
1351.015625
1427.451171875
1454.98046875
1447.759765625
1442.18359375
1447.109375
1446.31640625
1430.90625
1400.095703125
1372.671875
1383.994140625
1443.615234375
1527.400390625
1615.38671875
1711.939453125
1828.8984375
1958.736328125
2068.521484375
2135.40234375
2163.953125
2158.810546875
2126.392578125
2073.556640625
1993.99609375
1885.73828125
1771.4921875
1668.78125
1570.66796875
1485.861328125
1453.806640625
1494.62890625
1596.2890625
1723.662109375
1822.056640625
1860.208984375
1854.08203125
1816.689453125
1744.552734375
1651.2890625
1557.77734375
1468.4921875
1387.84375
1333.71875
1301.76953125
1258.921875
1179.935546875
1065.916015625
940.19140625
829.90625
758.681640625
745.55859375
795.8046875
898.751953125
1019.060546875
1099.791015625
1102.470703125
1044.552734375
974.193359375
919.412109375
879.517578125
857.798828125
864.76171875
892.02734375
925.787109375
961.6171875
986.919921875
988.52734375
965.6328125
907.7890625
797.431640625
646.31640625
501.046875
403.345703125
365.291015625
384.46484375
459.287109375
580.837890625
729.580078125
879.712890625
1014.763671875
1136.9375
1250.79296875
1354.93359375
1447.69921875
1519.046875
1560.13671875
1575.25
1579.181640625
1589.814453125
1599.314453125
1588.1875
1555.6015625
1506.326171875
1432.919921875
1331.86328125
1217.3828125
1105.478515625
1004.052734375
920.4921875
864.291015625
826.142578125
787.662109375
744.626953125
702.369140625
675.98828125
678.59765625
715.8984375
780.818359375
849.8125
906.92578125
967.595703125
1062.875
1191.49609375
1308.115234375
1371.412109375
1378.890625
1348.556640625
1295.3515625
1234.3203125
1194.568359375
1199.919921875
1237.298828125
1267.869140625
1267.9609375
1242.48046875
1210.912109375
1204.3203125
1251.94921875
1357.962890625
1492.87890625
1604.013671875
1649.041015625
1614.1875
1521.908203125
1436.87890625
1423.609375
1494.482421875
1626.72265625
1782.14453125
1921.767578125
2031.119140625
2106.91796875
2135.859375
2107.142578125
2032.583984375
1957.876953125
1932.619140625
1951.8671875
1985.13671875
2031.568359375
2092.056640625
2150.765625
2215.875
2316.99609375
2454.412109375
2601.732421875
2743.0859375
2869.74609375
2984.814453125
3102.265625
3223.16796875
3331.92578125
3418.775390625
3495.0703125
3580.244140625
3688.169921875
3808.921875
3909.046875
3979.53125
4042.8671875
4114.83203125
4199.3671875
4304.798828125
4438.2265625
4590.421875
4729.224609375
4829.216796875
4901.16015625
4963.408203125
5012.921875
5035.07421875
5024.240234375
4992.787109375
4975.015625
5015.357421875
5130.0625
5290.458984375
5462.29296875
5624.59765625
5756.873046875
5850.333984375
5915.26953125
5978.111328125
6072.259765625
6227.7421875
6460.509765625
6767.859375
7124.775390625
7478.232421875
7790.314453125
8088.82421875
8436.369140625
8873.953125
9427.146484375
10116.375
10946.11328125
11908.552734375
12999.73046875
14206.078125
15500.53515625
16899.02734375
18477.091796875
20308.46875
22428.501953125
24847.171875
27569.44921875
30598.33984375
33915.19140625
37464.529296875
41155.916015625
44873.708984375
48469.5390625
51739.01171875
54466.015625
56508.927734375
57808.064453125
58353.091796875
58186.56640625
57404.59375
56118.48828125
54450.697265625
52550.53515625
50567.84375
48624.67578125
46803.154296875
45129.537109375
43603.888671875
42240.099609375
41055.267578125
40048.7109375
39208.06640625
38513.009765625
37925.62109375
37388.67578125
36838.103515625
36228.81640625
35544.701171875
34784.806640625
33921.08984375
32893.52734375
31671.818359375
30297.146484375
28850.34765625
27387.791015625
25937.49609375
24529.197265625
23204.263671875
21993.8203125
20892.8046875
19877.8671875
18941.34765625
18086.326171875
17303.36328125
16577.744140625
15874.46875
15142.673828125
14374.013671875
13616.08203125
12919.728515625
12307.666015625
11793.494140625
11375.900390625
11027.837890625
10720.9375
10434.982421875
10154.98046875
9875.06640625
9597.998046875
9326.64453125
9069.990234375
8844.9140625
8649.671875
8470.666015625
8299.482421875
8118.62109375
7902.810546875
7647.146484375
7381.498046875
7132.150390625
6890.7578125
6650.28125
6434.2578125
6264.73046875
6125.4609375
5990.177734375
5852.685546875
5708.861328125
5552.029296875
5378.330078125
5187.673828125
4983.853515625
4785.267578125
4640.33984375
4590.53125
4613.595703125
4651.634765625
4669.34765625
4657.37109375
4601.89453125
4486.078125
4340.86328125
4225.12109375
4166.4296875
4149.265625
4137.765625
4124.185546875
4118.486328125
4104.0
4059.115234375
3992.267578125
3927.048828125
3864.373046875
3795.826171875
3730.671875
3680.8203125
3649.177734375
3626.490234375
3603.7421875
3593.65234375
3618.654296875
3671.544921875
3703.87109375
3665.138671875
3537.552734375
3337.150390625
3104.421875
2877.53515625
2671.982421875
2501.634765625
2394.7109375
2377.73046875
2443.115234375
2554.462890625
2677.123046875
2777.615234375
2845.48828125
2906.130859375
2989.876953125
3118.50390625
3272.548828125
3381.357421875
3413.56640625
3417.0546875
3446.640625
3512.466796875
3598.193359375
3687.33203125
3764.58203125
3816.765625
3833.53515625
3811.083984375
3760.591796875
3693.46875
3599.796875
3467.541015625
3303.306640625
3129.8671875
2980.564453125
2880.375
2831.07421875
2811.73828125
2791.673828125
2762.291015625
2741.541015625
2753.33984375
2814.634765625
2907.033203125
2971.345703125
2974.935546875
2965.939453125
3013.369140625
3122.0859375
3246.640625
3347.4296875
3407.2578125
3427.927734375
3416.740234375
3371.119140625
3294.29296875
3208.724609375
3138.00390625
3079.75390625
3028.515625
3010.451171875
3050.81640625
3129.751953125
3200.892578125
3229.416015625
3207.484375
3159.3203125
3115.8515625
3096.5390625
3104.513671875
3105.462890625
3059.767578125
2984.546875
2919.189453125
2872.244140625
2827.818359375
2762.455078125
2670.369140625
2559.91015625
2438.31640625
2337.416015625
2306.25390625
2342.5234375
2390.36328125
2408.423828125
2385.5390625
2325.18359375
2251.154296875
2207.71875
2237.94921875
2363.224609375
2568.234375
2805.119140625
3013.052734375
3141.033203125
3193.890625
3224.587890625
3272.05859375
3345.751953125
3441.73828125
3538.34375
3603.56640625
3614.265625
3553.798828125
3427.29296875
3272.458984375
3132.1875
3032.27734375
2986.30078125
2996.1796875
3043.87890625
3099.8828125
3148.59765625
3184.740234375
3208.95703125
3234.25
3263.67578125
3267.197265625
3211.470703125
3101.181640625
2984.337890625
2908.10546875
2890.775390625
2928.697265625
2987.826171875
3032.671875
3073.61328125
3138.578125
3222.130859375
3290.0703125
3318.71484375
3311.708984375
3285.634765625
3246.611328125
3184.951171875
3100.296875
3021.033203125
2972.2265625
2950.19921875
2944.783203125
2949.8515625
2951.376953125
2934.111328125
2892.2109375
2821.17578125
2723.94921875
2626.1640625
2557.560546875
2528.75
2540.99609375
2597.7421875
2686.3515625
2767.052734375
2815.38671875
2840.20703125
2858.123046875
2882.412109375
2905.2265625
2910.3203125
2906.919921875
2896.267578125
2845.99609375
2745.728515625
2643.255859375
2592.20703125
2608.7265625
2675.62890625
2762.537109375
2845.19921875
2899.451171875
2906.087890625
2884.953125
2882.626953125
2911.71875
2947.294921875
2979.20703125
3023.578125
3089.59765625
3174.00390625
3266.640625
3347.9453125
3413.888671875
3477.447265625
3537.41796875
3562.78125
3527.89453125
3462.41015625
3421.841796875
3421.66015625
3441.77734375
3464.576171875
3503.716796875
3596.951171875
3774.212890625
4020.65234375
4289.736328125
4566.375
4861.322265625
5159.408203125
5430.775390625
5662.0703125
5839.505859375
5936.17578125
5933.458984375
5829.091796875
5631.060546875
5374.025390625
5124.43359375
4932.666015625
4792.20703125
4661.240234375
4516.484375
4360.421875
4179.298828125
3966.078125
3751.560546875
3569.2421875
3434.609375
3348.1640625
3300.4453125
3281.751953125
3283.478515625
3283.25
3252.751953125
3191.6640625
3134.126953125
3113.015625
3129.765625
3156.296875
3168.25390625
3167.236328125
3166.515625
3175.408203125
3178.54296875
3148.099609375
3090.69140625
3050.83203125
3060.376953125
3092.62109375
3102.373046875
3081.595703125
3045.513671875
3008.271484375
2973.990234375
2943.642578125
2927.71875
2935.384765625
2952.17578125
2949.060546875
2921.8515625
2906.0234375
2925.169921875
2958.220703125
2965.01953125
2922.2890625
2843.640625
2776.70703125
2771.818359375
2825.068359375
2881.123046875
2910.130859375
2937.9375
2992.974609375
3071.908203125
3156.61328125
3231.11328125
3281.765625
3299.068359375
3274.6015625
3220.30078125
3177.986328125
3171.087890625
3170.6484375
3125.283203125
3012.76953125
2852.833984375
2687.935546875
2547.125
2441.205078125
2386.9140625
2384.17578125
2408.0546875
2439.4296875
2490.62109375
2587.990234375
2727.9921875
2883.763671875
3040.341796875
3205.943359375
3375.884765625
3520.28125
3623.640625
3695.54296875
3742.208984375
3766.927734375
3784.869140625
3810.044921875
3832.73046875
3829.185546875
3798.65625
3766.44921875
3749.91015625
3741.4765625
3725.30078125
3698.17578125
3666.12890625
3626.12890625
3563.958984375
3480.822265625
3399.033203125
3335.12109375
3281.5390625
3210.345703125
3114.802734375
3032.5625
3006.7734375
3053.091796875
3148.455078125
3238.01953125
3287.9140625
3317.017578125
3351.732421875
3406.33984375
3493.216796875
3595.037109375
3672.42578125
3694.416015625
3644.16796875
3541.595703125
3443.095703125
3386.53515625
3356.4609375
3305.052734375
3207.08984375
3085.09765625
2987.638671875
2954.6796875
3007.62890625
3142.267578125
3301.009765625
3394.51171875
3386.26953125
3309.66796875
3214.16796875
3141.59765625
3106.89453125
3087.16015625
3056.171875
3018.8515625
2992.404296875
2963.626953125
2914.59375
2872.6796875
2864.158203125
2855.59375
2795.357421875
2694.40234375
2622.73046875
2644.423828125
2772.01953125
2968.544921875
3184.73828125
3372.61328125
3489.294921875
3532.671875
3534.736328125
3519.044921875
3491.828125
3450.033203125
3387.75
3313.6171875
3257.373046875
3242.345703125
3255.1953125
3266.87109375
3281.8125
3317.1015625
3354.439453125
3360.73046875
3332.287109375
3295.486328125
3274.966796875
3279.125
3302.634765625
3316.5625
3275.775390625
3170.626953125
3042.01171875
2940.109375
2893.65625
2909.83984375
2956.9140625
2975.849609375
2941.51171875
2871.421875
2777.97265625
2647.91015625
2483.337890625
2335.30859375
2257.744140625
2252.634765625
2287.10546875
2333.544921875
2394.2578125
2478.408203125
2566.34375
2629.67578125
2673.484375
2739.451171875
2867.939453125
3047.78125
3218.56640625
3331.130859375
3373.6328125
3356.1015625
3303.498046875
3248.123046875
3213.4921875
3201.59375
3185.646484375
3138.27734375
3070.42578125
3014.283203125
2987.44140625
2985.212890625
2983.576171875
2958.544921875
2921.876953125
2901.888671875
2892.796875
2864.77734375
2807.85546875
2743.404296875
2698.033203125
2683.7578125
2706.767578125
2761.46875
2823.298828125
2863.50390625
2868.380859375
2847.71484375
2812.09375
2763.10546875
2714.4296875
2685.921875
2690.544921875
2724.61328125
2765.095703125
2800.564453125
2845.8984375
2908.80859375
2979.072265625
3043.708984375
3099.94140625
3154.380859375
3213.14453125
3278.91796875
3351.388671875
3417.22265625
3459.431640625
3476.271484375
3476.36328125
3481.01171875
3507.642578125
3534.109375
3527.044921875
3493.0703125
3460.55078125
3447.05859375
3452.681640625
3472.8671875
3511.330078125
3574.7265625
3650.015625
3700.609375
3714.458984375
3717.947265625
3713.07421875
3670.79296875
3578.103515625
3448.2421875
3313.91796875
3212.05859375
3153.83203125
3130.375
3135.765625
3170.337890625
3228.0078125
3295.701171875
3367.009765625
3439.962890625
3504.216796875
3549.42578125
3581.2578125
3611.8046875
3629.951171875
3607.869140625
3545.591796875
3462.19140625
3391.869140625
3378.990234375
3432.74609375
3526.052734375
3647.572265625
3801.99609375
3961.806640625
4069.7890625
4090.755859375
4028.1015625
3916.18359375
3790.82421875
3668.81640625
3568.564453125
3496.009765625
3431.755859375
3360.544921875
3278.947265625
3193.18359375
3123.083984375
3080.427734375
3054.5625
3033.755859375
3015.634765625
2997.80078125
2977.90234375
2956.19140625
2938.435546875
2946.609375
3010.68359375
3127.259765625
3262.34375
3393.361328125
3512.458984375
3598.23828125
3619.65234375
3572.44140625
3484.84375
3407.646484375
3392.990234375
3451.85546875
3550.890625
3639.541015625
3669.763671875
3627.521484375
3548.5234375
3488.39453125
3470.095703125
3462.7265625
3436.625
3419.056640625
3452.38671875
3535.1484375
3634.505859375
3715.40234375
3751.08203125
3738.2109375
3717.673828125
3744.060546875
3825.763671875
3920.07421875
3982.6640625
3991.376953125
3952.111328125
3893.98046875
3831.01953125
3746.740234375
3631.875
3512.818359375
3433.8984375
3416.55078125
3438.291015625
3454.25
3438.474609375
3394.98046875
3349.66015625
3332.90625
3348.46484375
3369.310546875
3383.212890625
3403.44921875
3435.6796875
3467.7109375
3479.59765625
3468.205078125
3444.765625
3408.29296875
3357.416015625
3304.00390625
3277.9296875
3318.71484375
3431.6953125
3567.912109375
3654.369140625
3650.095703125
3574.92578125
3482.943359375
3421.970703125
3412.037109375
3435.24609375
3464.8046875
3507.833984375
3579.05859375
3660.80859375
3727.224609375
3761.701171875
3754.59765625
3715.330078125
3678.390625
3682.5625
3725.35546875
3762.23828125
3761.927734375
3722.8125
3656.8671875
3589.37109375
3529.10546875
3453.55859375
3371.27734375
3331.689453125
3364.32421875
3449.123046875
3533.8125
3583.578125
3607.330078125
3631.537109375
3666.873046875
3701.916015625
3716.974609375
3718.869140625
3729.080078125
3755.736328125
3793.693359375
3832.99609375
3876.58984375
3934.71484375
3998.068359375
4041.83203125
4045.826171875
4007.326171875
3935.212890625
3851.005859375
3799.80078125
3820.974609375
3904.2890625
3998.04296875
4067.580078125
4103.67578125
4096.900390625
4037.330078125
3919.234375
3762.423828125
3618.91796875
3535.61328125
3521.431640625
3536.91015625
3538.70703125
3526.17578125
3531.455078125
3571.140625
3613.779296875
3618.1796875
3577.150390625
3530.501953125
3543.23828125
3632.32421875
3746.43359375
3824.234375
3836.1796875
3805.666015625
3787.646484375
3815.900390625
3891.001953125
3991.400390625
4103.453125
4230.953125
4375.390625
4515.19140625
4609.615234375
4633.95703125
4591.26953125
4498.845703125
4377.4453125
4254.666015625
4154.091796875
4083.333984375
4049.814453125
4071.31640625
4157.041015625
4280.822265625
4386.310546875
4427.23828125
4398.87890625
4345.263671875
4327.82421875
4369.1328125
4444.173828125
4515.583984375
4564.478515625
4591.67578125
4607.3984375
4625.15625
4641.353515625
4621.8828125
4550.6796875
4474.259765625
4451.802734375
4481.630859375
4524.3203125
4550.025390625
4551.7734375
4535.130859375
4491.220703125
4408.80859375
4291.8203125
4159.1953125
4045.05078125
3976.8359375
3965.853515625
4014.5390625
4089.94921875
4131.19921875
4119.9375
4103.8984375
4144.009765625
4263.80078125
4453.990234375
4675.7265625
4862.861328125
4980.234375
5058.1640625
5131.728515625
5197.4375
5236.73828125
5236.83984375
5198.0234375
5144.3125
5107.521484375
5084.041015625
5047.52734375
4998.330078125
4958.51171875
4941.669921875
4951.244140625
4987.369140625
5039.712890625
5084.26953125
5099.0703125
5100.87109375
5133.35546875
5194.248046875
5226.02734375
5192.6484375
5115.828125
5043.03125
5010.767578125
5022.810546875
5067.609375
5137.064453125
5232.6796875
5361.29296875
5510.693359375
5637.755859375
5688.580078125
5640.80078125
5517.681640625
5369.615234375
5240.365234375
5153.671875
5126.2578125
5153.60546875
5203.1640625
5253.52734375
5327.38671875
5454.0859375
5618.341796875
5771.609375
5882.12890625
5959.9609375
6035.07421875
6130.75390625
6239.056640625
6327.138671875
6380.400390625
6407.056640625
6426.32421875
6453.400390625
6475.408203125
6469.16796875
6429.794921875
6376.37890625
6333.869140625
6309.255859375
6305.099609375
6331.94921875
6386.974609375
6459.501953125
6532.818359375
6575.19921875
6571.490234375
6554.126953125
6562.25
6579.638671875
6562.150390625
6504.79296875
6453.931640625
6452.619140625
6493.037109375
6533.85546875
6549.03515625
6530.65234375
6467.90625
6364.6484375
6259.181640625
6194.177734375
6192.35546875
6251.94921875
6339.814453125
6427.994140625
6514.650390625
6605.060546875
6714.021484375
6842.375
6966.349609375
7081.56640625
7200.857421875
7326.291015625
7449.546875
7551.46875
7594.2890625
7536.96875
7384.396484375
7211.71484375
7104.65234375
7077.029296875
7075.177734375
7043.099609375
6969.548828125
6889.5390625
6845.52734375
6851.845703125
6892.326171875
6946.27734375
7000.708984375
7047.451171875
7083.990234375
7099.162109375
7082.09765625
7048.04296875
7025.619140625
7041.486328125
7116.759765625
7227.017578125
7311.974609375
7334.06640625
7280.029296875
7140.98046875
6938.931640625
6729.76171875
6559.220703125
6448.98046875
6412.55078125
6459.95703125
6574.220703125
6713.568359375
6852.0390625
6984.310546875
7101.5078125
7174.41796875
7170.3359375
7099.0546875
7002.576171875
6898.59375
6785.802734375
6671.908203125
6580.71484375
6521.03125
6463.7265625
6402.6328125
6362.3984375
6332.28125
6270.66015625
6171.638671875
6082.3359375
6052.318359375
6092.2421875
6190.171875
6327.333984375
6464.95703125
6568.671875
6631.24609375
6653.76953125
6630.00390625
6563.611328125
6483.66015625
6429.388671875
6435.0078125
6499.2265625
6579.07421875
6630.939453125
6647.326171875
6652.806640625
6666.921875
6684.30078125
6692.169921875
6685.09375
6665.701171875
6664.5234375
6711.39453125
6787.623046875
6861.20703125
6910.177734375
6912.572265625
6852.11328125
6746.8984375
6648.916015625
6599.529296875
6608.97265625
6667.51953125
6744.67578125
6794.951171875
6792.1015625
6753.419921875
6727.140625
6742.00390625
6780.791015625
6811.72265625
6831.48046875
6851.841796875
6874.916015625
6893.0703125
6894.611328125
6879.3046875
6858.533203125
6843.666015625
6836.04296875
6823.55859375
6792.947265625
6735.044921875
6643.380859375
6516.943359375
6369.59375
6245.75390625
6192.83984375
6212.51953125
6252.7109375
6259.61328125
6229.75
6186.404296875
6130.501953125
6043.833984375
5922.96875
5797.349609375
5715.765625
5698.751953125
5735.525390625
5808.521484375
5871.8359375
5863.84375
5781.53515625
5691.75
5658.203125
5703.892578125
5816.873046875
5945.759765625
6024.8828125
6027.564453125
5984.95703125
5947.240234375
5932.080078125
5927.275390625
5937.3359375
5970.34375
6014.87109375
6052.0859375
6055.921875
6013.5234375
5946.580078125
5881.37890625
5825.9140625
5779.32421875
5743.697265625
5720.001953125
5687.224609375
5611.73828125
5502.62890625
5421.1953125
5405.7109375
5434.466796875
5462.173828125
5450.76953125
5388.28515625
5298.830078125
5212.765625
5135.939453125
5074.875
5044.931640625
5034.400390625
5015.095703125
4972.673828125
4911.33984375
4849.7890625
4801.072265625
4764.6640625
4741.12109375
4721.36328125
4687.39453125
4642.1796875
4613.37890625
4618.984375
4649.640625
4689.015625
4724.76171875
4729.34375
4687.78125
4627.626953125
4583.482421875
4565.796875
4550.77734375
4513.884765625
4473.33203125
4459.990234375
4486.896484375
4551.9453125
4642.927734375
4729.083984375
4763.8515625
4719.828125
4622.845703125
4513.99609375
4409.962890625
4323.560546875
4256.556640625
4196.79296875
4143.763671875
4098.3359375
4049.8203125
4000.134765625
3975.048828125
3991.4296875
4032.349609375
4062.00390625
4060.828125
4022.578125
3943.126953125
3837.537109375
3734.22265625
3663.767578125
3636.37890625
3622.826171875
3580.80078125
3488.625
3356.197265625
3217.658203125
3099.318359375
2996.603515625
2900.14453125
2832.234375
2812.9296875
2808.326171875
2769.8515625
2681.474609375
2557.48046875
2446.509765625
2399.501953125
2433.41015625
2531.34765625
2644.3515625
2726.84765625
2782.484375
2852.69140625
2943.37109375
3009.4921875
3029.509765625
3042.25390625
3086.146484375
3155.8671875
3225.76953125
3274.404296875
3292.76953125
3285.5234375
3264.59765625
3246.427734375
3250.83203125
3291.9609375
3371.736328125
3462.298828125
3510.09375
3482.00390625
3380.697265625
3244.421875
3133.419921875
3096.154296875
3139.576171875
3227.8046875
3317.173828125
3374.99609375
3401.884765625
3425.837890625
3443.47265625
3422.962890625
3365.685546875
3318.16015625
3321.041015625
3383.3046875
3502.501953125
3659.474609375
3811.18359375
3906.59375
3915.1953125
3840.728515625
3712.31640625
3575.625
3465.208984375
3383.560546875
3311.775390625
3239.765625
3178.923828125
3133.21484375
3079.775390625
2998.353515625
2899.240234375
2809.201171875
2752.806640625
2727.001953125
2711.357421875
2689.90625
2646.462890625
2574.1875
2491.2890625
2419.0234375
2361.33203125
2306.275390625
2235.541015625
2156.201171875
2103.63671875
2092.00390625
2103.978515625
2129.6484375
2167.90625
2191.228515625
2168.822265625
2111.763671875
2051.2734375
1995.1015625
1940.236328125
1903.150390625
1903.365234375
1955.59765625
2059.310546875
2172.939453125
2242.201171875
2248.025390625
2210.615234375
2163.90625
2139.953125
2161.203125
2221.248046875
2287.65234375
2324.357421875
2312.943359375
2268.720703125
2223.041015625
2187.2109375
2159.58984375
2152.935546875
2180.3984375
2228.68359375
2267.5546875
2285.9140625
2300.63671875
2325.251953125
2345.15234375
2348.330078125
2344.396484375
2338.2734375
2318.87109375
2275.861328125
2210.486328125
2126.607421875
2029.6015625
1927.068359375
1828.896484375
1754.837890625
1723.017578125
1748.431640625
1834.328125
1946.171875
2020.029296875
2032.2734375
2033.01171875
2077.33203125
2173.662109375
2303.923828125
2429.74609375
2488.650390625
2452.876953125
2356.02734375
2258.515625
2205.115234375
2202.603515625
2224.90234375
2230.07421875
2182.375
2065.861328125
1897.48828125
1733.775390625
1643.685546875
1659.96875
1760.935546875
1899.044921875
2024.443359375
2098.767578125
2112.890625
2086.470703125
2039.419921875
1981.826171875
1924.158203125
1863.7265625
1783.205078125
1680.337890625
1577.60546875
1516.693359375
1544.5390625
1671.078125
1849.41015625
2003.603515625
2077.8671875
2067.763671875
2007.619140625
1949.05078125
1920.109375
1903.76171875
1889.55859375
1895.751953125
1930.685546875
1977.990234375
2015.89453125
2027.765625
2019.650390625
2016.35546875
2000.73828125
1902.697265625
1685.58203125
1413.845703125
1201.287109375
1112.669921875
1133.283203125
1188.7421875
1216.837890625
1213.9765625
1197.8125
1173.43359375
1133.34375
1077.353515625
1030.93359375
1017.935546875
1042.953125
1105.58203125
1197.54296875
1308.4921875
1428.294921875
1544.74609375
1659.8515625
1777.724609375
1892.775390625
1991.865234375
2056.13671875
2082.818359375
2093.04296875
2110.580078125
2150.87890625
2211.515625
2250.12890625
2231.9296875
2175.826171875
2117.115234375
2049.625
1943.412109375
1817.60546875
1725.54296875
1673.830078125
1640.990234375
1641.828125
1704.7734375
1815.421875
1923.115234375
1985.07421875
1993.423828125
1968.740234375
1924.45703125
1850.681640625
1748.103515625
1655.525390625
1599.208984375
1557.630859375
1510.12109375
1479.96875
1500.361328125
1575.619140625
1686.888671875
1812.62890625
1930.046875
2014.392578125
2058.697265625
2063.384765625
2017.521484375
1921.587890625
1805.064453125
1709.46875
1650.03515625
1603.09765625
1550.251953125
1496.517578125
1457.642578125
1445.009765625
1447.7109375
1454.2734375
1470.517578125
1508.466796875
1559.142578125
1599.623046875
1632.181640625
1668.158203125
1696.439453125
1717.01171875
1758.560546875
1814.9140625
1833.474609375
1801.01953125
1758.048828125
1733.5859375
1733.6875
1753.078125
1782.984375
1816.9921875
1853.8359375
1892.697265625
1923.154296875
1915.2265625
1837.833984375
1696.146484375
1528.97265625
1384.603515625
1311.609375
1330.7265625
1420.650390625
1542.279296875
1663.2890625
1764.81640625
1840.57421875
1881.681640625
1868.568359375
1784.52734375
1636.7109375
1463.669921875
1315.796875
1225.373046875
1188.728515625
1185.0859375
1199.458984375
1241.2578125
1341.89453125
1514.458984375
1712.546875
1871.123046875
1966.24609375
2013.015625
2041.296875
2079.734375
2138.017578125
2188.56640625
2204.09765625
2186.146484375
2146.443359375
2112.5625
2122.865234375
2166.26171875
2190.26171875
2169.15625
2109.255859375
2015.349609375
1887.404296875
1738.3515625
1590.447265625
1471.13671875
1405.306640625
1403.744140625
1458.837890625
1532.376953125
1583.5078125
1618.6640625
1678.1640625
1783.53515625
1920.232421875
2078.17578125
2248.353515625
2396.734375
2492.703125
2529.494140625
2520.701171875
2499.611328125
2497.998046875
2523.3046875
2557.67578125
2574.51171875
2559.744140625
2505.298828125
2407.248046875
2271.576171875
2126.064453125
2024.556640625
2002.306640625
2039.84375
2097.595703125
2164.41796875
2252.142578125
2357.404296875
2449.47265625
2503.76171875
2530.8515625
2566.244140625
2620.98828125
2665.720703125
2685.484375
2698.390625
2712.490234375
2716.21875
2710.7578125
2712.884765625
2720.509765625
2717.701171875
2702.931640625
2671.521484375
2609.6640625
2523.8828125
2442.349609375
2398.3828125
2417.408203125
2492.421875
2594.578125
2706.294921875
2825.326171875
2935.724609375
3000.994140625
2999.634765625
2942.1796875
2852.34375
2755.138671875
2671.853515625
2609.984375
2558.53515625
2500.935546875
2431.671875
2351.71875
2259.54296875
2146.546875
2012.11328125
1885.701171875
1805.42578125
1785.181640625
1800.033203125
1818.701171875
1836.810546875
1866.642578125
1914.40234375
1981.625
2061.90625
2125.390625
2150.029296875
2151.861328125
2163.28515625
2187.693359375
2209.662109375
2235.837890625
2288.98046875
2371.31640625
2462.181640625
2536.763671875
2573.41015625
2564.193359375
2520.58984375
2456.9375
2379.53515625
2285.28515625
2182.419921875
2098.54296875
2045.732421875
2024.66015625
2040.470703125
2096.9140625
2181.6875
2260.99609375
2326.28125
2404.412109375
2502.427734375
2594.271484375
2645.45703125
2633.96875
2580.83984375
2548.876953125
2583.890625
2666.177734375
2749.103515625
2804.478515625
2828.681640625
2841.666015625
2858.126953125
2865.349609375
2856.888671875
2840.720703125
2820.904296875
2807.22265625
2807.560546875
2817.994140625
2844.50390625
2907.048828125
3009.91015625
3120.01171875
3195.052734375
3249.30859375
3320.5078125
3390.904296875
3420.71875
3401.814453125
3346.755859375
3264.654296875
3153.396484375
3013.92578125
2860.908203125
2714.474609375
2590.671875
2501.16796875
2467.126953125
2509.34765625
2613.390625
2733.314453125
2838.265625
2932.396484375
3025.6171875
3111.369140625
3173.00390625
3208.119140625
3215.705078125
3173.701171875
3063.55859375
2905.78125
2763.365234375
2695.04296875
2710.30078125
2771.41015625
2834.505859375
2880.853515625
2899.22265625
2862.828125
2760.880859375
2619.787109375
2476.802734375
2363.9375
2320.8046875
2382.26171875
2530.927734375
2714.009765625
2891.416015625
3051.88671875
3204.56640625
3368.083984375
3575.095703125
3864.154296875
4259.388671875
4731.1953125
5176.640625
5493.240234375
5638.1875
5590.41796875
5346.1484375
4950.69921875
4482.501953125
4001.4453125
3546.173828125
3162.29296875
2881.623046875
2689.037109375
2544.44921875
2420.658203125
2298.234375
2148.603515625
1972.5390625
1821.876953125
1745.56640625
1747.111328125
1794.365234375
1854.97265625
1912.228515625
1958.607421875
1985.861328125
1996.18359375
2014.3359375
2049.59765625
2075.40625
2070.794921875
2042.900390625
2019.205078125
2024.638671875
2046.591796875
2041.009765625
1983.173828125
1895.7265625
1823.888671875
1797.083984375
1803.609375
1804.162109375
1781.8203125
1761.19921875
1780.5546875
1861.30078125
1987.763671875
2120.619140625
2234.318359375
2324.380859375
2392.052734375
2427.427734375
2422.95703125
2392.875
2356.587890625
2321.74609375
2285.625
2246.73046875
2197.296875
2119.435546875
2025.64453125
1959.310546875
1944.103515625
1967.666015625
2000.02734375
2023.271484375
2036.81640625
2040.353515625
2025.943359375
1988.130859375
1951.4296875
1961.455078125
2033.75390625
2135.66015625
2225.9375
2272.625
2265.865234375
2239.494140625
2244.001953125
2292.943359375
2350.546875
2371.111328125
2332.787109375
2248.541015625
2140.498046875
2020.509765625
1906.705078125
1819.1875
1752.91796875
1682.1015625
1605.49609375
1564.73828125
1605.5625
1730.255859375
1881.669921875
1983.19140625
2003.134765625
1972.833984375
1930.001953125
1887.107421875
1856.375
1839.494140625
1808.197265625
1745.75390625
1697.560546875
1723.0859375
1818.560546875
1931.029296875
2013.314453125
2061.998046875
2116.666015625
2208.84375
2333.62109375
2464.466796875
2569.298828125
2617.732421875
2599.8671875
2530.138671875
2442.197265625
2369.060546875
2311.060546875
2261.279296875
2238.080078125
2258.34375
2301.998046875
2331.384765625
2336.16015625
2327.8515625
2311.791015625
2288.529296875
2266.62890625
2273.1328125
2326.99609375
2401.603515625
2436.8828125
2402.5
2336.4921875
2272.955078125
2204.42578125
2124.044921875
2056.23046875
2043.337890625
2100.521484375
2198.787109375
2288.978515625
2339.072265625
2356.28515625
2369.515625
2388.552734375
2391.744140625
2345.404296875
2230.837890625
2074.1640625
1931.900390625
1839.568359375
1808.490234375
1853.84765625
1981.78125
2152.28125
2291.35546875
2353.259765625
2349.0546875
2313.14453125
2255.75
2169.833984375
2065.978515625
1968.794921875
1896.8984375
1853.7578125
1827.921875
1805.30859375
1785.671875
1772.271484375
1754.025390625
1725.03125
1706.931640625
1727.36328125
1796.396484375
1899.298828125
1997.9453125
2064.947265625
2109.240234375
2153.7890625
2202.677734375
2237.796875
2246.67578125
2234.2890625
2203.935546875
2153.560546875
2098.396484375
2065.189453125
2063.46875
2084.533203125
2102.486328125
2081.287109375
2015.02734375
1946.421875
1914.525390625
1911.955078125
1916.279296875
1916.599609375
1897.736328125
1838.73046875
1743.736328125
1642.736328125
1568.365234375
1539.064453125
1562.970703125
1641.95703125
1752.67578125
1864.19921875
1970.42578125
2075.431640625
2170.748046875
2246.537109375
2293.951171875
2304.3359375
2271.646484375
2198.322265625
2113.802734375
2054.728515625
2022.17578125
1989.5078125
1940.6796875
1873.830078125
1786.490234375
1689.595703125
1618.681640625
1612.599609375
1675.248046875
1753.634765625
1783.3828125
1760.447265625
1740.59375
1774.796875
1864.130859375
1962.58203125
2009.900390625
1976.08984375
1881.3125
1759.263671875
1622.626953125
1492.337890625
1396.296875
1326.45703125
1245.0546875
1138.599609375
1044.259765625
1005.8828125
1020.423828125
1048.486328125
1049.822265625
1011.4296875
962.287109375
935.771484375
930.48046875
936.646484375
965.064453125
1022.560546875
1103.283203125
1207.669921875
1328.572265625
1424.7734375
1460.025390625
1451.81640625
1443.49609375
1462.357421875
1504.42578125
1548.6953125
1587.728515625
1617.224609375
1631.75
1631.251953125
1610.748046875
1546.36328125
1404.783203125
1201.376953125
1001.7265625
857.18359375
769.7421875
712.681640625
682.017578125
688.849609375
712.892578125
709.298828125
667.935546875
634.517578125
649.93359375
693.728515625
730.666015625
757.509765625
788.3984375
837.01171875
920.634765625
1054.416015625
1222.962890625
1371.015625
1453.337890625
1460.00390625
1400.4296875
1299.51171875
1201.060546875
1148.43359375
1146.02734375
1164.396484375
1167.583984375
1132.49609375
1085.333984375
1080.634765625
1123.23828125
1162.09375
1160.544921875
1118.41015625
1051.337890625
969.78515625
867.203125
747.041015625
631.66796875
537.88671875
482.826171875
496.033203125
582.009765625
690.40625
770.04296875
816.927734375
847.462890625
862.14453125
845.6953125
792.08203125
717.6640625
660.98828125
651.255859375
676.587890625
703.7265625
707.611328125
676.060546875
605.41015625
499.265625
388.55859375
341.52734375
405.796875
546.044921875
691.30078125
807.265625
895.2890625
972.048828125
1059.75
1164.58203125
1271.8671875
1358.724609375
1406.369140625
1411.154296875
1389.146484375
1346.931640625
1279.791015625
1209.05859375
1175.765625
1194.2109375
1225.77734375
1226.21484375
1180.59765625
1083.94140625
952.783203125
830.734375
747.11328125
696.595703125
663.55859375
641.529296875
634.3203125
639.646484375
646.9453125
669.0234375
732.556640625
826.02734375
905.255859375
940.978515625
938.0859375
919.646484375
910.859375
934.3984375
994.21875
1069.013671875
1122.380859375
1111.544921875
1013.482421875
839.0234375
620.09765625
401.79296875
245.662109375
205.666015625
282.044921875
430.130859375
604.935546875
776.74609375
930.076171875
1062.09375
1176.43359375
1264.978515625
1305.78515625
1294.21875
1251.876953125
1190.419921875
1108.40625
1011.02734375
909.021484375
820.69140625
760.423828125
726.962890625
718.16015625
738.197265625
777.880859375
812.4140625
816.845703125
777.841796875
717.240234375
682.93359375
703.060546875
760.89453125
818.10546875
859.818359375
907.82421875
974.30859375
1025.2890625
1027.9296875
987.681640625
922.85546875
852.50390625
815.67578125
837.080078125
892.87109375
951.65234375
992.244140625
991.8125
935.787109375
837.8984375
738.529296875
668.384765625
631.677734375
622.787109375
621.544921875
610.595703125
612.63671875
649.83203125
702.986328125
752.353515625
793.3515625
810.83984375
795.599609375
759.765625
710.884765625
645.26953125
559.931640625
460.962890625
371.79296875
319.0625
312.685546875
352.169921875
435.42578125
541.650390625
629.845703125
672.462890625
672.294921875
640.6015625
578.962890625
492.271484375
415.712890625
398.81640625
459.28125
578.341796875
721.919921875
863.736328125
1000.818359375
1137.1953125
1271.923828125
1404.689453125
1516.7109375
1572.494140625
1557.609375
1482.404296875
1363.296875
1211.080078125
1047.595703125
913.849609375
839.607421875
828.125
864.595703125
926.974609375
989.697265625
1023.107421875
1009.189453125
956.244140625
888.818359375
828.51171875
779.40625
736.669921875
690.857421875
628.861328125
556.82421875
502.92578125
494.3046875
521.759765625
539.5390625
517.658203125
471.421875
440.958984375
449.98828125
489.576171875
533.630859375
572.671875
616.03125
655.98828125
683.142578125
722.728515625
796.091796875
890.05859375
995.666015625
1123.400390625
1285.798828125
1471.185546875
1648.734375
1804.810546875
1932.791015625
2014.923828125
2041.24609375
2024.10546875
1996.224609375
1976.830078125
1956.23046875
1930.2890625
1910.65625
1901.64453125
1887.69921875
1868.896484375
1860.01953125
1860.109375
1860.384765625
1854.15234375
1843.30078125
1836.330078125
1829.236328125
1809.564453125
1792.220703125
1804.365234375
1838.09765625
1874.10546875
1906.462890625
1915.984375
1865.82421875
1749.638671875
1614.3359375
1515.896484375
1487.09765625
1523.802734375
1589.24609375
1653.109375
1711.869140625
1778.615234375
1858.748046875
1921.13671875
1911.79296875
1815.9921875
1672.78515625
1524.216796875
1380.13671875
1229.849609375
1077.03125
939.373046875
830.767578125
757.630859375
727.1015625
738.345703125
756.59765625
730.908203125
658.890625
588.76171875
553.244140625
555.17578125
577.455078125
589.279296875
575.095703125
549.52734375
537.306640625
541.505859375
549.390625
555.9296875
569.64453125
603.81640625
647.990234375
668.126953125
646.857421875
597.78515625
547.71484375
511.46875
490.455078125
490.443359375
510.369140625
534.607421875
557.755859375
580.68359375
608.984375
656.521484375
718.048828125
772.7265625
820.07421875
873.8203125
925.302734375
949.9296875
935.392578125
891.296875
844.3046875
816.662109375
816.703125
838.279296875
862.474609375
882.873046875
909.078125
937.94921875
950.76171875
931.517578125
875.400390625
792.1796875
700.9375
615.40234375
533.509765625
434.935546875
303.880859375
160.7578125
50.984375
13.908203125
52.986328125
140.298828125
255.583984375
379.767578125
471.6953125
506.19140625
508.92578125
525.54296875
573.552734375
645.2265625
729.501953125
809.060546875
852.212890625
833.3359375
764.68359375
669.568359375
570.12890625
486.689453125
418.72265625
358.185546875
300.154296875
238.533203125
175.55078125
124.130859375
86.619140625
40.541015625
-23.697265625
-69.109375
-60.54296875
-2.275390625
80.560546875
163.587890625
240.2265625
320.58984375
396.982421875
436.5703125
429.935546875
398.6328125
359.25390625
314.4375
259.970703125
194.65625
137.0859375
109.9609375
114.0703125
140.16796875
181.43359375
238.041015625
312.37109375
404.052734375
502.11328125
581.150390625
627.279296875
652.359375
669.173828125
670.345703125
660.158203125
655.470703125
655.314453125
654.568359375
657.828125
675.88671875
716.994140625
772.787109375
812.404296875
812.904296875
779.361328125
735.875
707.71484375
706.1640625
732.96875
794.607421875
896.294921875
1011.259765625
1105.552734375
1186.2109375
1269.279296875
1336.533203125
1364.291015625
1348.58203125
1303.740234375
1249.935546875
1191.220703125
1126.12109375
1072.138671875
1057.22265625
1088.41015625
1136.232421875
1163.94140625
1172.732421875
1192.890625
1214.060546875
1190.31640625
1114.345703125
1011.935546875
906.416015625
804.611328125
693.5
564.611328125
436.908203125
346.228515625
311.337890625
303.1875
268.6171875
178.853515625
37.5625
-124.181640625
-248.9453125
-290.556640625
-256.439453125
-187.265625
-99.328125
2.314453125
90.353515625
148.181640625
184.482421875
209.7109375
227.826171875
231.1328125
210.728515625
178.232421875
166.8125
201.25
274.166015625
354.533203125
405.609375
398.521484375
321.505859375
185.9296875
27.705078125
-108.662109375
-205.76171875
-279.271484375
-352.58984375
-430.38671875
-479.87109375
-461.474609375
-373.5078125
-246.525390625
-100.71875
65.572265625
259.005859375
480.814453125
714.69921875
924.06640625
1073.74609375
1164.326171875
1220.095703125
1258.310546875
1284.970703125
1287.306640625
1246.84375
1186.83984375
1153.041015625
1160.7734375
1203.54296875
1257.3984375
1280.80078125
1242.916015625
1148.17578125
1015.134765625
850.58203125
679.033203125
548.005859375
493.595703125
529.78125
638.876953125
770.048828125
875.435546875
929.994140625
933.291015625
911.103515625
894.474609375
892.171875
886.248046875
863.18359375
829.962890625
794.666015625
755.962890625
706.400390625
644.990234375
589.9765625
554.986328125
535.96875
543.751953125
584.416015625
628.890625
648.916015625
640.013671875
610.0
576.544921875
566.62109375
601.58203125
656.8984375
680.5234375
670.8125
658.548828125
649.22265625
643.302734375
654.291015625
673.80859375
668.716796875
628.486328125
575.9375
526.240234375
467.705078125
383.158203125
281.1875
204.2578125
200.330078125
279.71875
395.908203125
495.75390625
562.2734375
601.140625
624.83203125
640.900390625
644.751953125
627.853515625
599.2109375
581.71484375
566.67578125
531.931640625
493.537109375
482.35546875
513.59765625
582.470703125
651.85546875
700.416015625
747.275390625
808.236328125
878.14453125
943.14453125
985.611328125
973.626953125
890.365234375
768.5859375
655.287109375
566.06640625
506.560546875
495.56640625
526.740234375
563.8671875
582.220703125
580.357421875
573.275390625
580.794921875
596.1484375
590.47265625
559.431640625
526.36328125
515.357421875
534.48828125
558.306640625
562.3046875
555.541015625
536.73046875
480.75390625
384.48046875
269.3046875
149.482421875
43.298828125
-14.080078125
-4.8515625
54.11328125
133.771484375
211.818359375
268.890625
287.931640625
281.802734375
281.529296875
294.88671875
309.611328125
320.3671875
327.73046875
337.998046875
357.19921875
366.845703125
333.130859375
250.560546875
159.69921875
110.701171875
119.080078125
166.28125
221.525390625
270.298828125
297.712890625
273.96875
192.962890625
93.494140625
29.62890625
24.701171875
71.5078125
149.470703125
225.30078125
275.978515625
302.267578125
313.36328125
315.2109375
308.04296875
278.216796875
211.201171875
119.61328125
51.578125
52.6171875
122.80078125
214.380859375
262.138671875
246.0078125
201.9296875
173.423828125
178.78515625
208.3515625
240.853515625
258.607421875
251.599609375
215.52734375
162.412109375
109.16796875
64.189453125
36.474609375
40.546875
85.28515625
152.279296875
215.478515625
266.90625
296.708984375
294.513671875
269.65234375
245.18359375
250.482421875
313.115234375
419.6796875
518.154296875
568.13671875
566.021484375
538.775390625
507.853515625
468.578125
405.005859375
317.15234375
232.875
184.275390625
183.337890625
219.732421875
276.501953125
346.00390625
428.8046875
513.6796875
577.83203125
618.046875
640.65234375
641.57421875
619.998046875
594.19140625
587.759765625
607.69921875
644.568359375
683.341796875
708.88671875
709.55859375
684.837890625
662.064453125
673.734375
725.087890625
792.71875
844.478515625
861.76953125
837.833984375
773.564453125
678.46875
575.22265625
499.0625
470.0078125
473.828125
476.341796875
456.484375
430.0703125
422.505859375
432.435546875
439.607421875
439.16015625
434.97265625
412.212890625
366.8203125
315.9375
282.470703125
283.349609375
323.9765625
401.552734375
494.24609375
581.27734375
651.3984375
691.611328125
698.962890625
690.880859375
688.06640625
701.462890625
734.720703125
779.068359375
815.392578125
834.853515625
847.99609375
873.015625
911.48828125
944.861328125
960.1875
965.08203125
976.328125
991.62109375
985.08984375
946.3671875
891.27734375
831.009765625
761.640625
684.998046875
607.521484375
522.369140625
432.162109375
353.037109375
306.705078125
312.517578125
375.20703125
469.625
546.38671875
581.318359375
589.046875
584.173828125
558.892578125
478.064453125
312.775390625
92.26953125
-113.12109375
-249.541015625
-311.70703125
-346.18359375
-397.603515625
-456.166015625
-472.01953125
-400.88671875
-237.283203125
-27.654296875
160.51953125
286.8828125
353.283203125
398.8828125
445.94140625
482.427734375
509.92578125
544.52734375
589.408203125
633.2578125
677.2734375
724.650390625
756.369140625
744.1484375
681.59375
607.48828125
566.80078125
560.4296875
560.685546875
545.984375
500.876953125
410.88671875
281.755859375
149.57421875
56.84765625
40.208984375
118.2421875
265.8046875
413.8515625
479.93359375
432.703125
320.1640625
208.83203125
140.669921875
127.365234375
149.5859375
185.416015625
221.189453125
237.802734375
222.16015625
185.150390625
153.666015625
150.658203125
183.501953125
253.30859375
347.689453125
425.681640625
457.0
460.927734375
472.14453125
489.03515625
473.96484375
409.93359375
327.865234375
271.97265625
253.337890625
235.96875
178.61328125
74.185546875
-44.47265625
-128.521484375
-151.935546875
-124.216796875
-73.435546875
-26.0078125
28.330078125
123.7734375
255.529296875
373.4296875
433.212890625
430.05078125
387.919921875
344.857421875
343.4765625
407.34765625
521.0703125
647.974609375
758.79296875
830.240234375
832.408203125
752.052734375
636.22265625
566.478515625
575.365234375
615.69921875
615.982421875
552.015625
455.0390625
364.65234375
300.90625
255.302734375
207.404296875
172.11328125
189.861328125
254.736328125
316.580078125
345.625
360.2109375
384.416015625
412.677734375
432.236328125
451.181640625
489.91796875
551.103515625
613.939453125
657.63671875
675.708984375
678.833984375
689.125
704.625
693.806640625
635.685546875
534.982421875
417.083984375
318.76953125
254.078125
207.66796875
178.359375
186.984375
240.67578125
306.76171875
336.25390625
302.154296875
201.1640625
57.716796875
-72.197265625
-138.50390625
-149.0390625
-152.76171875
-178.798828125
-210.908203125
-221.02734375
-212.654296875
-203.384765625
-185.13671875
-151.59375
-116.544921875
-76.732421875
-21.109375
38.828125
92.232421875
138.23828125
163.1953125
159.125
138.109375
103.865234375
61.392578125
17.294921875
-45.01953125
-143.818359375
-282.4296875
-453.82421875
-639.185546875
-811.529296875
-946.021484375
-1021.90625
-1024.888671875
-952.26953125
-817.931640625
-660.103515625
-532.7734375
-475.76171875
-487.888671875
-537.41015625
-591.162109375
-627.23828125
-630.61328125
-602.685546875
-563.7734375
-555.328125
-619.783203125
-748.34765625
-882.5546875
-959.79296875
-940.994140625
-829.431640625
-667.896484375
-515.40625
-418.083984375
-396.3203125
-431.306640625
-471.275390625
-491.87890625
-485.537109375
-424.29296875
-290.900390625
-110.3828125
58.966796875
176.708984375
257.986328125
327.9296875
383.826171875
403.947265625
370.75390625
300.70703125
231.494140625
196.640625
214.302734375
257.259765625
274.927734375
255.666015625
231.416015625
226.103515625
246.546875
296.341796875
351.228515625
368.806640625
337.189453125
282.412109375
238.89453125
222.822265625
242.740234375
298.748046875
376.6484375
476.4453125
610.638671875
768.453125
900.001953125
963.2734375
971.44140625
967.583984375
976.267578125
983.76171875
958.568359375
889.962890625
796.236328125
694.033203125
582.84765625
465.77734375
355.578125
258.0234375
172.677734375
108.509765625
78.478515625
82.6875
110.947265625
143.64453125
153.720703125
133.888671875
112.05859375
120.884765625
176.05078125
279.64453125
402.76171875
486.3359375
491.166015625
418.689453125
302.2109375
199.6796875
146.326171875
126.58203125
101.140625
51.72265625
-0.111328125
-24.255859375
-11.927734375
21.552734375
43.08203125
19.3828125
-63.927734375
-192.458984375
-320.84765625
-401.0234375
-419.560546875
-387.4609375
-312.40625
-205.029296875
-93.984375
-7.658203125
38.580078125
35.6640625
-6.654296875
-63.119140625
-102.59375
-99.31640625
-49.69140625
26.01171875
94.806640625
131.240234375
121.890625
76.689453125
23.599609375
-12.08203125
-7.703125
64.556640625
200.525390625
340.416015625
422.8671875
439.03125
419.169921875
389.298828125
365.130859375
373.67578125
427.080078125
486.1171875
507.115234375
502.822265625
515.30078125
545.5390625
552.556640625
517.158203125
449.740234375
349.583984375
209.404296875
46.40625
-103.623046875
-210.87109375
-248.654296875
-208.005859375
-126.94140625
-58.87890625
-32.787109375
-53.28125
-111.3046875
-182.0546875
-222.357421875
-209.318359375
-151.326171875
-64.515625
31.677734375
121.2578125
192.4375
223.251953125
195.349609375
138.333984375
97.20703125
76.51171875
62.91015625
62.455078125
95.982421875
158.88671875
230.486328125
310.91015625
401.77734375
483.0703125
535.6953125
565.806640625
583.44921875
591.080078125
592.720703125
585.9453125
570.521484375
573.6796875
626.126953125
723.365234375
826.44140625
894.611328125
924.029296875
932.181640625
926.0703125
909.72265625
897.20703125
885.58203125
843.30078125
757.154296875
641.20703125
514.11328125
413.17578125
371.11328125
363.09765625
326.833984375
255.142578125
205.97265625
197.140625
178.01171875
99.806640625
-46.919921875
-230.298828125
-395.01953125
-502.001953125
-542.4296875
-540.576171875
-532.75390625
-518.8671875
-460.19921875
-331.484375
-146.970703125
56.4375
230.84765625
343.70703125
396.681640625
418.9453125
440.1328125
467.728515625
496.611328125
517.703125
540.376953125
598.490234375
702.541015625
810.216796875
869.65625
858.8984375
777.404296875
651.72265625
535.384765625
465.8359375
428.935546875
382.990234375
308.9140625
219.306640625
132.291015625
50.310546875
-25.44921875
-87.61328125
-132.8203125
-157.28515625
-171.677734375
-199.76171875
-245.1484375
-283.568359375
-282.35546875
-230.6875
-150.095703125
-76.02734375
-27.63671875
6.39453125
53.072265625
124.150390625
203.669921875
256.310546875
251.58984375
190.068359375
105.87109375
48.341796875
33.71484375
28.470703125
6.01171875
-23.22265625
-42.552734375
-44.90625
-18.18359375
43.1953125
120.34375
198.525390625
275.564453125
343.9453125
389.34375
399.953125
377.259765625
347.583984375
342.6171875
360.283203125
369.80859375
349.51171875
298.005859375
233.2578125
193.28515625
211.3515625
283.697265625
381.123046875
464.82421875
495.173828125
452.9140625
355.427734375
252.37109375
200.2890625
211.94921875
230.6875
198.013671875
123.35546875
47.005859375
-18.49609375
-87.677734375
-164.529296875
-212.89453125
-196.3125
-122.15625
-22.513671875
89.033203125
207.029296875
307.09375
357.8359375
357.37109375
341.509765625
332.5859375
315.126953125
266.640625
193.625
127.302734375
71.21875
-0.966796875
-92.33984375
-177.92578125
-235.30859375
-252.7890625
-236.263671875
-204.869140625
-157.619140625
-88.9296875
-13.638671875
79.1953125
207.865234375
342.78125
451.55078125
541.748046875
611.064453125
630.08203125
590.20703125
518.45703125
426.150390625
284.302734375
97.443359375
-68.548828125
-159.107421875
-170.521484375
-137.740234375
-100.177734375
-63.111328125
-7.609375
69.498046875
144.408203125
189.0390625
191.7578125
155.69921875
95.326171875
31.8046875
-22.076171875
-72.060546875
-120.18359375
-145.419921875
-136.70703125
-121.03515625
-128.115234375
-149.646484375
-151.466796875
-113.73828125
-52.5234375
8.93359375
66.892578125
128.287109375
199.16015625
279.416015625
338.38671875
331.650390625
260.3671875
160.873046875
65.869140625
-10.994140625
-84.201171875
-167.998046875
-248.2734375
-301.146484375
-327.197265625
-358.3984375
-419.73828125
-496.8515625
-556.10546875
-575.859375
-548.744140625
-457.6796875
-308.255859375
-158.837890625
-67.974609375
-55.66796875
-123.912109375
-257.17578125
-408.310546875
-518.65234375
-551.45703125
-513.00390625
-430.220703125
-314.83203125
-172.0859375
-35.556640625
55.533203125
104.95703125
134.7265625
148.537109375
151.46875
152.783203125
164.818359375
202.400390625
258.419921875
307.2734375
342.75
380.646484375
417.91015625
443.49609375
472.798828125
516.787109375
544.208984375
539.8125
537.962890625
568.892578125
605.560546875
602.99609375
553.470703125
459.484375
325.927734375
183.20703125
71.48046875
3.0703125
-32.271484375
-40.583984375
-36.482421875
-40.81640625
-53.7578125
-66.93359375
-93.271484375
-142.1640625
-193.091796875
-231.841796875
-265.185546875
-298.6796875
-319.234375
-310.576171875
-285.099609375
-255.1015625
-216.76171875
-170.396484375
-107.013671875
-22.080078125
59.1640625
111.8359375
144.4296875
176.98046875
204.146484375
211.427734375
202.53515625
179.353515625
130.4140625
71.462890625
43.533203125
59.111328125
101.859375
159.865234375
226.2109375
278.220703125
293.71484375
288.494140625
308.626953125
376.43359375
467.841796875
551.330078125
618.037109375
656.337890625
647.728515625
590.830078125
494.763671875
372.09765625
249.541015625
155.966796875
100.16015625
84.08984375
108.75
168.09765625
241.3359375
299.775390625
329.814453125
333.05859375
319.55078125
305.720703125
312.91015625
349.26171875
405.341796875
467.4609375
513.08984375
528.20703125
527.001953125
523.275390625
500.8515625
432.69921875
320.05078125
187.26171875
55.98046875
-67.615234375
-183.19921875
-283.3828125
-352.322265625
-357.115234375
-287.615234375
-189.658203125
-96.890625
-2.27734375
91.890625
166.474609375
220.45703125
273.80859375
340.033203125
422.8046875
532.46875
650.12890625
724.404296875
721.064453125
637.958984375
502.08984375
368.994140625
282.419921875
251.634765625
274.044921875
341.03125
437.013671875
534.939453125
593.841796875
589.6171875
534.427734375
452.0703125
361.748046875
267.984375
159.990234375
38.267578125
-68.990234375
-135.212890625
-156.6640625
-146.283203125
-135.267578125
-147.212890625
-179.58203125
-231.138671875
-297.943359375
-348.376953125
-344.888671875
-271.8515625
-137.35546875
24.052734375
168.396484375
279.4453125
358.62109375
382.89453125
333.8515625
254.443359375
218.380859375
249.875
305.41796875
334.060546875
338.873046875
360.642578125
405.953125
434.609375
430.07421875
417.9296875
408.009765625
381.904296875
331.25390625
282.08984375
272.921875
313.798828125
382.65625
447.73828125
476.888671875
448.78125
382.69140625
323.65234375
303.9609375
326.150390625
355.025390625
351.3203125
316.859375
279.21484375
251.9296875
237.15625
223.8984375
193.97265625
146.037109375
101.341796875
91.478515625
103.251953125
88.138671875
35.380859375
-29.548828125
-92.986328125
-143.107421875
-157.298828125
-140.943359375
-132.9921875
-163.341796875
-217.4375
-268.724609375
-312.41015625
-347.04296875
-363.427734375
-341.38671875
-254.8984375
-99.623046875
81.017578125
214.771484375
262.853515625
256.31640625
245.048828125
234.84765625
207.38671875
170.333984375
154.357421875
180.84375
245.83984375
305.275390625
308.2734375
241.65234375
130.107421875
18.89453125
-60.8984375
-111.4609375
-155.85546875
-198.359375
-212.419921875
-177.974609375
-88.767578125
45.923828125
192.05859375
297.408203125
323.439453125
285.958984375
234.724609375
201.734375
184.4921875
177.177734375
183.5078125
192.576171875
196.8671875
204.3828125
210.0703125
195.814453125
163.494140625
131.65625
113.05078125
107.578125
113.46875
140.990234375
200.57421875
281.96484375
347.044921875
367.6875
358.298828125
333.166015625
285.595703125
216.919921875
139.064453125
54.94921875
-36.83984375
-131.91015625
-230.564453125
-337.966796875
-450.701171875
-552.05078125
-617.63671875
-620.416015625
-555.515625
-456.091796875
-377.798828125
-362.806640625
-406.279296875
-465.22265625
-507.626953125
-526.134765625
-516.99609375
-472.234375
-398.90234375
-323.52734375
-271.30078125
-246.15234375
-225.615234375
-175.697265625
-103.39453125
-63.759765625
-80.986328125
-113.162109375
-106.15234375
-50.927734375
17.240234375
56.619140625
51.037109375
9.30859375
-35.97265625
-52.1171875
-32.2109375
18.892578125
86.697265625
128.615234375
107.89453125
34.97265625
-46.2109375
-83.185546875
-48.7734375
41.82421875
150.787109375
259.732421875
369.8515625
469.1953125
532.32421875
536.220703125
477.279296875
365.298828125
207.6796875
39.54296875
-78.435546875
-125.8515625
-125.927734375
-94.375
-36.595703125
27.4921875
71.544921875
81.55859375
53.01171875
-3.3125
-71.140625
-159.189453125
-295.998046875
-483.029296875
-655.1015625
-716.72265625
-633.857421875
-461.650390625
-280.517578125
-128.888671875
-21.962890625
23.751953125
17.607421875
-12.404296875
-35.291015625
-16.970703125
42.236328125
105.51171875
142.005859375
137.1015625
100.2578125
57.705078125
34.70703125
37.455078125
49.86328125
60.990234375
73.560546875
95.29296875
122.3984375
138.17578125
146.2890625
178.478515625
246.689453125
327.37109375
405.83984375
482.9375
555.234375
615.970703125
676.291015625
757.171875
844.599609375
894.986328125
875.28125
796.763671875
715.564453125
678.205078125
679.57421875
680.470703125
654.005859375
597.78125
524.5234375
448.11328125
386.888671875
376.791015625
433.84375
517.80078125
571.509765625
576.392578125
543.72265625
494.46875
446.759765625
400.427734375
346.634765625
279.046875
198.109375
122.900390625
78.830078125
77.2421875
117.990234375
193.2578125
284.484375
353.314453125
355.123046875
270.3984375
127.9140625
-11.369140625
-100.09375
-125.958984375
-95.439453125
-23.509765625
40.970703125
51.05859375
7.365234375
-66.15234375
-139.9765625
-185.6953125
-187.796875
-147.208984375
-89.25390625
-46.0703125
-17.41796875
20.419921875
83.365234375
170.798828125
259.6015625
317.388671875
339.4453125
353.15234375
385.06640625
432.279296875
470.078125
476.1796875
441.228515625
374.421875
301.505859375
242.83203125
199.732421875
159.236328125
123.49609375
122.224609375
169.283203125
249.41015625
338.962890625
414.123046875
476.6484375
548.984375
635.29296875
706.798828125
731.70703125
717.26953125
678.923828125
604.556640625
490.001953125
375.234375
320.015625
336.0234375
370.888671875
367.615234375
307.775390625
211.8515625
117.837890625
51.15625
14.708984375
-12.294921875
-62.568359375
-130.404296875
-154.1484375
-96.203125
15.58203125
151.205078125
300.2734375
436.416015625
533.62890625
600.916015625
667.970703125
758.619140625
876.8125
999.515625
1094.53125
1137.478515625
1110.087890625
1006.419921875
849.173828125
678.248046875
513.671875
354.15234375
200.845703125
61.9765625
-45.654296875
-99.650390625
-98.44921875
-67.404296875
-33.3828125
-2.017578125
38.162109375
97.375
176.1640625
253.865234375
293.447265625
282.458984375
241.80859375
204.0625
201.365234375
242.107421875
297.46484375
337.5625
365.32421875
389.060546875
395.400390625
380.6171875
365.35546875
355.123046875
322.224609375
240.75
118.251953125
-16.103515625
-123.61328125
-165.4453125
-133.654296875
-57.564453125
37.84765625
136.82421875
214.763671875
264.333984375
288.63671875
279.232421875
237.79296875
177.7578125
122.7578125
107.072265625
140.677734375
201.287109375
256.015625
262.939453125
205.142578125
117.861328125
58.83984375
58.75390625
93.283203125
122.91796875
136.109375
139.0703125
137.681640625
127.83984375
101.443359375
59.56640625
20.5078125
10.59375
44.09765625
111.681640625
189.478515625
243.095703125
234.822265625
160.5546875
68.384765625
21.79296875
35.255859375
74.80078125
115.77734375
160.8828125
210.978515625
258.06640625
295.208984375
325.46484375
369.53515625
431.18359375
484.240234375
496.076171875
453.349609375
385.267578125
342.740234375
335.486328125
313.94921875
238.291015625
125.900390625
18.552734375
-70.283203125
-158.14453125
-255.814453125
-354.787109375
-430.4140625
-438.896484375
-358.412109375
-214.142578125
-51.134765625
101.779296875
241.5234375
360.150390625
435.236328125
458.09375
449.205078125
433.681640625
432.048828125
459.048828125
504.875
527.970703125
482.828125
376.994140625
263.833984375
180.685546875
131.71875
107.734375
81.220703125
22.25
-65.298828125
-162.951171875
-255.69921875
-340.048828125
-416.0703125
-461.943359375
-461.390625
-432.3828125
-409.84765625
-409.9296875
-421.724609375
-426.693359375
-408.98046875
-367.078125
-322.076171875
-295.5
-279.44921875
-242.09765625
-153.615234375
-8.412109375
160.865234375
302.357421875
380.509765625
395.541015625
381.28515625
367.240234375
354.9765625
345.421875
342.3203125
334.63671875
314.541015625
284.29296875
250.45703125
228.267578125
230.6640625
269.505859375
355.4453125
481.58984375
618.9375
725.46484375
763.109375
721.345703125
642.521484375
593.263671875
587.720703125
580.45703125
525.150390625
417.2265625
293.158203125
200.419921875
172.05078125
199.1484375
232.310546875
228.93359375
176.400390625
74.455078125
-58.5546875
-180.25390625
-261.10546875
-310.408203125
-348.162109375
-378.173828125
-388.40625
-368.1171875
-341.080078125
-341.03125
-361.43359375
-372.34375
-373.7265625
-382.31640625
-397.541015625
-406.6796875
-385.951171875
-329.146484375
-264.53125
-216.67578125
-187.986328125
-165.15625
-135.6171875
-99.263671875
-54.150390625
5.873046875
72.59375
123.994140625
151.212890625
164.326171875
163.94140625
146.236328125
119.314453125
102.37109375
112.025390625
138.98046875
162.10546875
164.375
131.291015625
74.380859375
39.71484375
72.080078125
166.43359375
275.53125
361.66015625
429.515625
504.55078125
581.939453125
639.90625
659.25390625
619.306640625
524.787109375
408.2578125
301.880859375
228.55078125
198.921875
202.49609375
222.21484375
258.1484375
318.193359375
382.13671875
407.275390625
373.87109375
301.38671875
232.625
200.15625
205.443359375
237.16015625
281.908203125
325.3984375
350.365234375
338.4375
294.791015625
242.0625
193.564453125
163.166015625
163.455078125
198.8203125
284.099609375
410.27734375
513.521484375
544.080078125
522.318359375
490.720703125
461.525390625
441.15625
445.05859375
478.447265625
535.3671875
595.314453125
616.708984375
563.041015625
456.28515625
357.798828125
300.1796875
272.3203125
254.107421875
248.287109375
274.2421875
325.736328125
376.369140625
414.908203125
432.78515625
421.86328125
394.205078125
361.27734375
305.638671875
216.763671875
122.18359375
55.859375
24.572265625
22.73828125
39.01953125
39.701171875
-9.794921875
-112.056640625
-229.455078125
-325.66015625
-389.904296875
-413.697265625
-392.6640625
-337.658203125
-251.361328125
-109.95703125
85.251953125
271.8671875
377.986328125
383.38671875
322.45703125
238.7578125
144.634765625
47.423828125
-21.40625
-26.87890625
36.033203125
126.3515625
189.666015625
209.4609375
203.31640625
183.052734375
161.154296875
151.158203125
155.71484375
179.482421875
225.74609375
275.529296875
295.419921875
295.630859375
321.125
375.248046875
423.587890625
439.837890625
418.837890625
372.0078125
319.78125
278.986328125
252.193359375
222.03125
173.0625
124.859375
106.412109375
119.521484375
150.19921875
185.755859375
218.080078125
261.447265625
361.12890625
538.802734375
755.46484375
941.716796875
1045.189453125
1043.556640625
945.138671875
796.505859375
664.46484375
597.544921875
598.5859375
633.724609375
683.025390625
746.240234375
809.900390625
834.751953125
788.12109375
688.9296875
594.283203125
553.65625
578.662109375
641.103515625
694.95703125
706.93359375
672.642578125
612.138671875
556.833984375
525.646484375
501.427734375
468.91796875
440.484375
428.181640625
440.048828125
483.794921875
536.708984375
550.625
497.8671875
389.302734375
259.046875
145.283203125
88.720703125
116.41015625
215.34765625
344.083984375
461.490234375
555.912109375
642.931640625
723.91015625
758.537109375
695.3203125
526.03515625
307.22265625
127.9375
37.63671875
16.044921875
22.94921875
43.3359375
83.4765625
152.015625
248.318359375
366.89453125
488.412109375
585.947265625
652.583984375
697.328125
738.669921875
799.69921875
880.45703125
962.3125
1034.68359375
1091.357421875
1124.7109375
1129.43359375
1112.98046875
1085.814453125
1038.02734375
945.884765625
795.92578125
601.095703125
397.7421875
226.671875
114.162109375
67.310546875
76.51171875
114.994140625
133.62109375
101.26953125
47.716796875
22.01953125
43.357421875
105.712890625
188.0078125
249.390625
265.423828125
252.5859375
246.546875
287.37890625
401.16796875
574.74609375
772.361328125
967.38671875
1134.06640625
1244.087890625
1298.95703125
1318.60546875
1305.62109375
1265.154296875
1221.12109375
1195.845703125
1173.3984375
1102.8046875
960.58984375
785.837890625
636.37890625
525.37109375
419.98828125
298.328125
179.01171875
85.4765625
35.07421875
39.681640625
72.88671875
110.134765625
164.359375
237.240234375
295.3359375
320.984375
324.578125
312.591796875
275.984375
201.17578125
102.9609375
26.390625
-7.892578125
-16.505859375
-2.994140625
49.208984375
141.400390625
260.322265625
391.658203125
528.4921875
668.859375
793.7421875
873.396484375
905.232421875
910.916015625
902.67578125
901.533203125
935.81640625
995.029296875
1041.970703125
1048.619140625
996.3984375
888.951171875
757.55078125
626.98828125
512.103515625
434.935546875
411.21484375
435.423828125
469.318359375
454.185546875
372.9453125
273.125
203.146484375
169.697265625
168.21484375
198.025390625
257.919921875
342.150390625
425.357421875
483.974609375
521.994140625
560.69140625
612.978515625
679.73046875
754.1484375
831.044921875
900.765625
942.693359375
939.689453125
877.990234375
759.0859375
623.921875
515.611328125
448.029296875
411.802734375
382.22265625
346.37109375
300.154296875
239.404296875
167.279296875
102.10546875
74.236328125
75.103515625
65.2734375
37.494140625
11.275390625
6.513671875
23.19921875
34.283203125
19.408203125
-37.658203125
-150.81640625
-312.466796875
-498.373046875
-675.529296875
-803.662109375
-848.443359375
-807.30859375
-702.7265625
-557.1796875
-398.859375
-263.44921875
-162.142578125
-83.96484375
-38.66796875
-45.888671875
-90.8828125
-130.263671875
-124.57421875
-69.912109375
-15.140625
-18.5625
-87.93359375
-179.0234375
-233.435546875
-217.259765625
-135.357421875
-14.755859375
119.181640625
243.62109375
345.462890625
418.7578125
456.4296875
475.87890625
511.12109375
562.28125
591.978515625
577.17578125
520.42578125
433.654296875
346.189453125
294.642578125
290.37109375
300.29296875
270.2890625
174.509765625
32.06640625
-123.716796875
-271.740234375
-406.67578125
-530.650390625
-636.12109375
-716.734375
-780.255859375
-830.37890625
-853.90625
-823.7734375
-708.228515625
-501.767578125
-259.14453125
-67.064453125
16.0703125
-7.810546875
-91.025390625
-173.361328125
-212.93359375
-192.4453125
-122.009765625
-31.482421875
60.142578125
150.83203125
239.568359375
313.869140625
369.005859375
413.056640625
448.869140625
481.181640625
508.7734375
532.251953125
554.529296875
558.208984375
532.296875
497.052734375
490.4921875
536.498046875
614.31640625
682.14453125
720.029296875
719.3671875
684.94140625
645.021484375
628.365234375
626.150390625
601.16015625
543.2890625
478.21484375
434.224609375
430.642578125
473.962890625
540.84765625
587.861328125
595.330078125
570.50390625
528.236328125
478.015625
423.103515625
377.3046875
367.568359375
402.62890625
457.009765625
494.21875
497.072265625
471.94140625
414.1484375
318.021484375
208.17578125
115.583984375
44.265625
-27.1484375
-108.08984375
-175.16796875
-195.263671875
-150.712890625
-47.107421875
89.248046875
215.43359375
292.330078125
316.099609375
306.14453125
280.35546875
243.28515625
186.1171875
99.94140625
-9.970703125
-109.712890625
-161.298828125
-161.607421875
-125.556640625
-50.50390625
81.37890625
279.103515625
520.357421875
746.013671875
888.052734375
923.916015625
890.41796875
837.783203125
792.28125
766.171875
762.720703125
755.65234375
709.41796875
619.6953125
518.166015625
439.708984375
387.810546875
349.673828125
316.46875
278.873046875
226.091796875
160.890625
107.12109375
86.8125
107.701171875
160.072265625
215.447265625
254.365234375
270.94140625
258.26171875
215.388671875
141.634765625
29.578125
-112.09375
-239.65625
-294.484375
-265.02734375
-214.138671875
-209.681640625
-253.216796875
-309.029296875
-362.17578125
-418.90625
-486.0078125
-547.875
-576.505859375
-576.267578125
-580.056640625
-605.732421875
-637.830078125
-659.81640625
-679.123046875
-699.068359375
-705.591796875
-701.623046875
-689.61328125
-645.974609375
-550.869140625
-411.849609375
-255.2734375
-107.853515625
7.15625
75.533203125
96.396484375
74.767578125
19.3046875
-72.931640625
-203.1171875
-347.689453125
-472.462890625
-557.1953125
-592.66796875
-581.537109375
-565.701171875
-588.1796875
-638.640625
-671.64453125
-648.986328125
-580.587890625
-504.8828125
-444.509765625
-403.953125
-379.662109375
-349.53125
-285.421875
-189.390625
-99.73046875
-56.564453125
-59.1796875
-88.3359375
-133.28515625
-166.4140625
-152.8671875
-94.50390625
-10.892578125
97.9296875
220.01953125
318.6953125
382.947265625
436.392578125
494.806640625
551.166015625
584.01953125
572.76953125
536.01171875
507.12890625
485.669921875
465.060546875
466.78125
503.265625
551.7890625
600.154296875
653.6328125
710.310546875
751.369140625
741.888671875
658.0234375
513.916015625
367.6015625
268.51953125
211.783203125
169.39453125
121.755859375
65.630859375
17.93359375
-6.234375
-8.345703125
5.0703125
27.9921875
54.87890625
73.716796875
67.861328125
27.3125
-54.181640625
-178.693359375
-315.751953125
-405.69921875
-411.423828125
-353.322265625
-292.291015625
-264.43359375
-250.0234375
-206.853515625
-116.966796875
-3.537109375
87.275390625
117.77734375
86.322265625
20.62109375
-38.25390625
-41.17578125
27.642578125
119.4453125
177.974609375
200.791015625
208.19140625
207.18359375
176.453125
90.177734375
-26.4765625
-115.158203125
-150.15234375
-161.732421875
-198.84765625
-260.322265625
-302.337890625
-293.490234375
-235.427734375
-163.43359375
-129.326171875
-165.015625
-241.53125
-297.708984375
-305.875
-268.6640625
-189.697265625
-84.181640625
19.212890625
100.970703125
172.02734375
259.978515625
359.296875
422.328125
426.421875
398.98828125
361.271484375
312.080078125
249.064453125
184.931640625
145.865234375
161.47265625
238.390625
336.607421875
399.36328125
411.87109375
416.791015625
451.51953125
504.978515625
545.974609375
550.021484375
499.859375
390.9921875
242.533203125
92.8828125
-17.095703125
-67.73828125
-76.94140625
-81.611328125
-94.748046875
-108.1015625
-115.580078125
-114.49609375
-98.47265625
-57.359375
7.455078125
83.28125
170.654296875
288.513671875
426.431640625
537.443359375
583.15234375
563.087890625
532.1484375
544.40625
592.076171875
640.359375
663.3046875
639.1484375
570.37890625
488.935546875
409.80078125
322.134765625
216.09765625
96.103515625
-11.27734375
-75.10546875
-73.63671875
1.814453125
133.849609375
281.943359375
408.01171875
499.8125
559.21484375
587.4921875
584.15234375
547.087890625
476.55078125
376.662109375
256.0078125
119.822265625
-24.427734375
-159.1796875
-273.87890625
-376.7890625
-476.89453125
-544.53515625
-523.06640625
-404.169921875
-257.017578125
-166.42578125
-155.697265625
-191.80078125
-237.296875
-269.9375
-281.068359375
-267.525390625
-227.0546875
-177.537109375
-155.095703125
-165.337890625
-168.361328125
-125.3359375
-35.927734375
88.705078125
243.345703125
394.4375
488.400390625
502.701171875
472.64453125
445.56640625
426.875
400.228515625
363.87109375
325.60546875
288.31640625
257.521484375
238.16796875
222.04296875
184.294921875
114.724609375
48.9140625
44.427734375
109.146484375
174.005859375
171.22265625
107.142578125
41.009765625
25.486328125
67.619140625
119.48046875
136.8671875
122.505859375
84.673828125
17.818359375
-60.095703125
-108.40625
-114.60546875
-103.994140625
-102.26953125
-119.734375
-158.98828125
-213.419921875
-268.607421875
-318.185546875
-362.638671875
-388.578125
-381.919921875
-340.5546875
-280.9609375
-230.857421875
-193.73046875
-150.89453125
-93.625
-24.646484375
57.73046875
148.7578125
230.380859375
281.3671875
285.3125
248.029296875
190.970703125
115.640625
9.48046875
-110.015625
-196.966796875
-226.35546875
-211.376953125
-179.125
-155.107421875
-141.619140625
-113.666015625
-53.81640625
31.236328125
128.708984375
211.701171875
236.068359375
189.2265625
108.142578125
31.0546875
-21.142578125
-25.298828125
21.650390625
83.28125
116.421875
103.705078125
53.232421875
-9.9140625
-61.572265625
-88.4921875
-89.935546875
-80.76171875
-60.814453125
-7.48828125
84.00390625
164.62890625
185.056640625
168.224609375
178.0234375
246.1328125
336.716796875
392.3359375
381.033203125
304.978515625
199.40625
117.009765625
104.140625
161.935546875
242.80078125
295.89453125
298.748046875
260.390625
207.50390625
157.529296875
116.203125
91.986328125
100.591796875
140.0546875
175.521484375
175.8203125
146.625
110.248046875
81.91796875
67.076171875
63.353515625
74.26171875
98.771484375
117.076171875
108.0546875
62.578125
-14.248046875
-108.68359375
-202.24609375
-264.60546875
-272.603515625
-236.7109375
-168.82421875
-56.4453125
106.9921875
287.994140625
419.923828125
459.345703125
421.357421875
346.853515625
262.181640625
179.24609375
115.30078125
93.287109375
109.26171875
136.0703125
165.919921875
205.3671875
248.10546875
273.0859375
252.818359375
164.765625
15.5
-151.466796875
-280.97265625
-330.857421875
-297.431640625
-224.53125
-168.8359375
-157.583984375
-186.349609375
-238.26953125
-288.072265625
-308.642578125
-296.2109375
-272.912109375
-254.552734375
-228.875
-179.287109375
-106.357421875
-22.98046875
48.310546875
87.630859375
87.705078125
51.62890625
-15.125
-116.423828125
-239.556640625
-331.708984375
-334.921875
-248.67578125
-137.4453125
-63.8125
-28.48046875
12.603515625
80.541015625
154.54296875
203.939453125
208.482421875
167.6328125
106.18359375
54.8203125
25.767578125
7.296875
-23.564453125
-84.900390625
-191.33984375
-337.998046875
-502.50390625
-659.9609375
-784.158203125
-850.001953125
-838.26953125
-753.7421875
-625.97265625
-486.5234375
-357.7578125
-243.44140625
-143.111328125
-69.318359375
-26.689453125
-4.8046875
16.1953125
38.21875
40.498046875
29.484375
15.74609375
-26.189453125
-119.283203125
-251.369140625
-381.94921875
-477.974609375
-527.986328125
-528.837890625
-469.908203125
-356.54296875
-235.056640625
-143.162109375
-90.044921875
-76.880859375
-102.09375
-150.744140625
-193.27734375
-194.05859375
-134.341796875
-37.537109375
66.890625
161.7109375
211.62890625
174.576171875
62.30859375
-36.376953125
-32.353515625
76.58984375
222.619140625
332.86328125
361.96875
311.96484375
216.2578125
106.880859375
26.560546875
14.70703125
59.1875
118.98828125
164.0625
177.83984375
153.177734375
75.0078125
-61.837890625
-217.173828125
-325.810546875
-349.943359375
-309.26953125
-245.0234375
-180.138671875
-124.9375
-78.130859375
-40.4140625
-26.890625
-40.943359375
-55.37890625
-40.12109375
7.267578125
69.09765625
119.97265625
140.625
123.822265625
84.404296875
54.201171875
45.927734375
46.40234375
28.560546875
-15.6015625
-64.044921875
-87.6640625
-51.435546875
54.986328125
190.052734375
298.205078125
362.79296875
403.623046875
438.4765625
471.5
503.8203125
523.494140625
512.796875
481.404296875
461.810546875
476.814453125
510.921875
532.453125
540.673828125
545.634765625
540.216796875
516.716796875
472.861328125
406.84765625
317.048828125
200.68359375
67.185546875
-56.08203125
-136.845703125
-146.748046875
-90.18359375
-13.22265625
37.7734375
45.61328125
9.681640625
-53.25
-97.8515625
-97.416015625
-80.92578125
-92.8125
-156.146484375
-254.125
-349.412109375
-417.763671875
-454.3203125
-468.779296875
-463.900390625
-433.693359375
-381.634765625
-326.43359375
-292.7890625
-285.3515625
-281.767578125
-255.810546875
-203.728515625
-146.208984375
-106.326171875
-100.673828125
-131.66015625
-174.201171875
-200.1875
-214.55078125
-233.28515625
-250.44921875
-241.833984375
-204.65625
-171.583984375
-167.015625
-188.609375
-235.861328125
-317.52734375
-413.8125
-487.8515625
-519.125
-498.689453125
-427.138671875
-320.833984375
-210.140625
-125.17578125
-66.619140625
-8.857421875
64.7578125
154.275390625
248.13671875
325.123046875
362.419921875
355.44921875
313.990234375
246.716796875
162.978515625
81.296875
35.591796875
43.666015625
78.619140625
107.49609375
130.34765625
156.123046875
169.712890625
143.060546875
67.6171875
-37.43359375
-129.6171875
-163.755859375
-131.9453125
-73.943359375
-55.171875
-125.283203125
-264.025390625
-399.46484375
-483.701171875
-507.171875
-474.716796875
-412.64453125
-358.62890625
-331.9140625
-307.921875
-251.9765625
-187.822265625
-174.435546875
-213.3125
-231.10546875
-187.181640625
-117.4296875
-67.373046875
-53.908203125
-70.16796875
-97.583984375
-112.08203125
-91.11328125
-39.97265625
-9.19140625
-42.87890625
-126.837890625
-208.140625
-245.380859375
-223.85546875
-146.90625
-35.85546875
77.388671875
174.109375
255.658203125
316.697265625
332.9140625
305.734375
286.744140625
311.888671875
365.099609375
409.767578125
427.69140625
414.3125
357.548828125
259.458984375
157.91015625
91.228515625
70.7578125
89.609375
123.384765625
138.33203125
134.435546875
157.560546875
240.638671875
352.53515625
428.03125
439.40234375
403.8984375
342.708984375
270.912109375
215.509765625
194.8359375
185.03515625
148.689453125
86.560546875
30.53515625
-6.40234375
-35.8515625
-52.01953125
-26.201171875
61.69921875
199.232421875
334.953125
417.265625
439.330078125
427.20703125
404.353515625
377.876953125
344.978515625
303.162109375
259.587890625
213.763671875
140.552734375
34.951171875
-60.734375
-99.849609375
-75.09765625
-7.15234375
78.3359375
147.33984375
179.306640625
176.357421875
159.52734375
160.662109375
178.9453125
168.74609375
102.07421875
12.642578125
-65.6796875
-128.529296875
-174.21875
-192.521484375
-167.96484375
-107.876953125
-45.953125
-10.84375
-5.1015625
-6.478515625
2.54296875
29.91015625
90.513671875
196.314453125
334.6484375
466.240234375
556.24609375
584.123046875
545.619140625
473.58984375
402.9375
323.607421875
216.70703125
110.4296875
43.44921875
13.171875
5.0390625
22.326171875
62.759765625
101.09375
122.98046875
150.99609375
217.2265625
326.3125
446.50390625
534.865234375
572.427734375
579.818359375
606.84765625
679.3828125
761.681640625
783.33203125
729.140625
674.37890625
686.150390625
744.052734375
778.931640625
750.11328125
673.138671875
590.162109375
537.60546875
525.431640625
536.201171875
556.13671875
590.125
648.71484375
722.58203125
784.29296875
816.78125
824.92578125
812.88671875
784.9140625
755.400390625
734.361328125
720.78515625
705.515625
688.248046875
669.884765625
642.22265625
606.0703125
580.765625
576.2421875
571.578125
540.048828125
475.134765625
402.9765625
363.486328125
369.06640625
404.279296875
451.7265625
506.548828125
563.421875
599.916015625
593.498046875
541.392578125
457.859375
370.40234375
305.404296875
277.29296875
288.515625
312.45703125
314.12109375
284.806640625
212.751953125
86.509765625
-66.744140625
-195.65625
-267.072265625
-280.3828125
-248.046875
-193.49609375
-145.548828125
-125.916015625
-140.427734375
-166.849609375
-173.310546875
-137.70703125
-51.77734375
51.494140625
100.18359375
57.24609375
-47.185546875
-175.451171875
-314.60546875
-458.650390625
-591.791015625
-684.873046875
-711.064453125
-659.357421875
-549.056640625
-417.65234375
-293.619140625
-194.5625
-127.712890625
-84.06640625
-44.818359375
-5.17578125
16.853515625
17.44921875
13.76953125
0.646484375
-44.396484375
-125.19921875
-222.177734375
-319.984375
-412.5703125
-470.3046875
-462.10546875
-403.06640625
-338.5
-309.998046875
-335.548828125
-396.90234375
-451.541015625
-475.61328125
-478.19921875
-458.435546875
-399.4921875
-299.783203125
-175.52734375
-43.439453125
87.888671875
202.31640625
261.189453125
235.857421875
146.091796875
50.236328125
-8.333984375
-27.69921875
-39.1875
-83.953125
-174.201171875
-294.08984375
-418.234375
-510.7890625
-536.990234375
-494.955078125
-407.892578125
-299.568359375
-178.865234375
-60.8515625
11.51953125
10.298828125
-43.974609375
-107.328125
-150.625
-156.646484375
-113.7109375
-33.177734375
42.66796875
84.330078125
97.232421875
91.662109375
75.978515625
62.18359375
63.572265625
102.421875
187.34375
281.923828125
334.109375
325.978515625
281.84375
248.564453125
245.35546875
245.615234375
223.072265625
181.544921875
166.00390625
231.193359375
385.27734375
584.6875
767.66015625
874.9453125
880.978515625
823.818359375
762.173828125
702.013671875
613.87890625
498.7578125
385.859375
298.87109375
262.9765625
296.498046875
381.283203125
483.33984375
579.677734375
640.16796875
634.208984375
561.57421875
448.958984375
340.365234375
265.654296875
227.244140625
221.345703125
230.072265625
234.072265625
242.044921875
271.271484375
315.673828125
347.2890625
348.44921875
326.435546875
294.35546875
272.88671875
290.033203125
341.029296875
379.32421875
371.3125
333.4609375
302.0546875
294.4296875
302.873046875
322.212890625
343.09765625
326.05078125
241.287109375
106.384765625
-12.9765625
-49.11328125
-11.52734375
31.587890625
44.17578125
42.40625
51.287109375
79.63671875
134.068359375
215.40625
310.59375
422.62890625
554.986328125
657.572265625
664.080078125
572.35546875
433.552734375
294.68359375
192.560546875
149.736328125
156.287109375
185.896484375
222.4296875
262.048828125
307.431640625
363.56640625
437.40625
528.3359375
593.79296875
570.6484375
457.201171875
312.5390625
189.90625
100.87890625
28.3359375
-36.724609375
-97.279296875
-161.6875
-219.994140625
-251.837890625
-259.263671875
-264.130859375
-274.66796875
-279.3671875
-269.814453125
-252.931640625
-239.671875
-228.8984375
-224.01953125
-238.388671875
-266.693359375
-290.48046875
-312.001953125
-343.048828125
-372.12890625
-367.349609375
-307.779296875
-220.953125
-175.60546875
-207.73046875
-295.87890625
-413.931640625
-547.998046875
-664.8359375
-707.86328125
-649.5234375
-503.623046875
-310.28515625
-114.1796875
71.041015625
242.74609375
374.5234375
438.95703125
449.18359375
442.845703125
440.798828125
432.171875
398.748046875
348.630859375
294.271484375
234.513671875
170.71484375
101.361328125
16.380859375
-78.3671875
-155.451171875
-199.68359375
-212.111328125
-183.1796875
-103.078125
13.951171875
133.013671875
227.068359375
288.8046875
306.4140625
267.12890625
187.388671875
102.43359375
56.41015625
86.45703125
186.755859375
309.123046875
388.39453125
394.927734375
359.763671875
323.541015625
298.923828125
265.908203125
200.875
123.818359375
74.9296875
63.880859375
73.794921875
91.166015625
99.275390625
78.1953125
28.609375
-23.853515625
-62.7421875
-108.8984375
-192.1328125
-309.474609375
-404.28125
-407.6796875
-309.55078125
-151.087890625
20.708984375
169.302734375
273.900390625
326.1328125
326.17578125
278.423828125
198.748046875
122.73046875
72.46484375
40.005859375
0.03125
-68.142578125
-157.677734375
-235.513671875
-279.84375
-297.490234375
-306.1015625
-316.322265625
-323.7734375
-316.828125
-281.484375
-198.6171875
-74.599609375
33.4921875
63.583984375
19.0078125
-46.9140625
-86.044921875
-74.4453125
-8.640625
103.041015625
240.6484375
376.048828125
501.234375
635.4609375
783.978515625
912.439453125
971.892578125
935.1171875
807.20703125
621.560546875
439.494140625
318.818359375
270.654296875
273.05078125
304.1796875
350.642578125
404.923828125
460.37109375
520.75390625
585.703125
631.845703125
649.935546875
648.828125
614.73046875
513.849609375
331.296875
102.66796875
-101.259765625
-237.23828125
-308.42578125
-349.54296875
-401.4140625
-462.453125
-494.259765625
-482.771484375
-452.658203125
-429.03125
-409.07421875
-373.30859375
-315.6015625
-247.51953125
-173.3671875
-95.759765625
-21.462890625
56.685546875
140.037109375
210.958984375
243.78515625
227.109375
186.83984375
175.337890625
209.0
250.55859375
277.171875
302.7265625
338.734375
387.638671875
460.080078125
565.861328125
689.27734375
790.01171875
836.267578125
815.296875
728.076171875
587.40234375
429.60546875
315.107421875
299.75
390.30078125
539.12109375
678.263671875
755.560546875
765.318359375
745.5234375
732.609375
731.28515625
725.982421875
699.3359375
646.638671875
576.853515625
496.31640625
406.46484375
319.861328125
255.6953125
235.615234375
276.5546875
362.375
457.197265625
534.330078125
583.33984375
610.5625
637.20703125
680.5234375
728.650390625
763.224609375
787.84375
819.953125
860.5234375
880.005859375
833.146484375
708.19140625
543.90625
379.97265625
241.958984375
159.03125
138.7421875
143.1015625
139.23046875
149.767578125
203.685546875
278.814453125
341.458984375
376.615234375
375.884765625
354.921875
345.025390625
358.619140625
374.107421875
355.16015625
283.130859375
173.123046875
73.546875
50.16796875
147.302734375
348.65234375
574.1171875
729.845703125
778.66015625
749.0
694.314453125
650.28125
607.455078125
533.498046875
412.80078125
267.109375
125.021484375
-5.255859375
-107.16796875
-151.5703125
-129.708984375
-64.669921875
9.134765625
72.86328125
142.578125
226.236328125
286.017578125
294.46484375
270.2578125
231.5078125
175.26171875
109.267578125
43.5
-24.125
-89.943359375
-141.060546875
-154.984375
-112.517578125
-20.265625
77.6015625
130.623046875
129.96875
93.623046875
31.9609375
-41.73828125
-106.384765625
-169.611328125
-252.986328125
-346.400390625
-422.775390625
-481.6015625
-558.1015625
-673.830078125
-806.6640625
-926.486328125
-1017.603515625
-1064.732421875
-1061.42578125
-1029.17578125
-1002.2421875
-984.921875
-949.658203125
-877.970703125
-790.1875
-717.970703125
-665.82421875
-607.751953125
-508.130859375
-359.97265625
-204.86328125
-101.021484375
-63.8359375
-57.72265625
-49.44921875
-37.583984375
-25.1953125
0.1796875
33.130859375
53.939453125
72.75
129.6171875
240.21484375
357.9296875
408.919921875
355.111328125
223.162109375
66.27734375
-83.65234375
-231.30078125
-378.216796875
-512.43359375
-641.7109375
-761.671875
-838.875
-865.947265625
-873.0
-878.021484375
-865.001953125
-806.939453125
-697.826171875
-556.4140625
-404.357421875
-265.13671875
-170.880859375
-136.064453125
-130.9453125
-114.16796875
-78.9453125
-50.837890625
-28.826171875
21.91015625
110.63671875
216.400390625
304.5625
346.7578125
340.88671875
304.27734375
266.224609375
251.4296875
260.724609375
272.0390625
264.35546875
233.05078125
196.3125
193.0
241.337890625
305.5625
342.826171875
363.5859375
394.5
429.87109375
463.181640625
504.41796875
542.111328125
542.564453125
483.994140625
364.203125
193.01171875
6.05078125
-152.71875
-276.41015625
-396.615234375
-530.56640625
-654.482421875
-722.16015625
-705.7734375
-618.73046875
-497.73828125
-393.1328125
-334.685546875
-292.08984375
-210.583984375
-67.90625
111.69921875
284.76953125
420.1015625
496.896484375
509.365234375
473.4375
405.033203125
303.681640625
174.654296875
48.75390625
-41.41796875
-80.796875
-68.3828125
-14.431640625
55.669921875
121.556640625
174.375
197.0234375
174.181640625
111.322265625
26.236328125
-64.158203125
-137.603515625
-161.24609375
-117.630859375
-26.837890625
70.7890625
137.3515625
171.052734375
216.99609375
307.962890625
409.677734375
470.806640625
485.45703125
468.84375
429.560546875
382.431640625
346.8046875
336.9375
351.67578125
372.154296875
371.21875
330.73046875
251.8359375
144.71875
20.685546875
-108.498046875
-230.76953125
-343.18359375
-449.84765625
-539.08203125
-578.349609375
-559.5390625
-514.26953125
-463.88671875
-399.0546875
-298.34375
-162.93359375
-12.724609375
139.765625
279.724609375
380.341796875
425.296875
419.626953125
372.14453125
295.203125
186.1015625
31.26953125
-144.7734375
-279.92578125
-323.443359375
-259.638671875
-102.095703125
111.7890625
310.0390625
410.39453125
394.208984375
321.625
262.544921875
242.8984375
259.26171875
304.177734375
358.984375
399.6171875
425.580078125
459.9453125
503.775390625
514.24609375
462.361328125
378.69140625
324.462890625
321.541015625
331.482421875
320.591796875
286.576171875
231.419921875
161.04296875
88.701171875
38.703125
36.798828125
100.666015625
220.056640625
329.951171875
367.25
338.07421875
279.1953125
213.048828125
148.396484375
88.533203125
34.888671875
-6.4609375
-28.611328125
-29.85546875
-3.708984375
61.529296875
160.5859375
267.13671875
360.150390625
441.47265625
516.9609375
579.154296875
614.994140625
619.265625
601.97265625
574.390625
543.685546875
511.703125
473.853515625
441.59765625
429.2734375
415.0390625
371.052734375
299.76953125
213.84765625
125.4453125
39.404296875
-48.7421875
-134.703125
-220.041015625
-304.484375
-366.974609375
-383.466796875
-353.5
-305.193359375
-257.357421875
-198.15234375
-114.4375
-24.42578125
36.859375
55.25390625
45.37890625
35.7890625
55.08203125
112.88671875
177.85546875
192.33203125
126.33203125
10.2109375
-103.986328125
-193.384765625
-261.64453125
-303.5390625
-302.435546875
-253.71484375
-181.388671875
-121.013671875
-81.716796875
-49.423828125
-27.369140625
-20.4453125
-11.1796875
3.443359375
16.5078125
37.84375
61.369140625
55.51953125
8.171875
-51.646484375
-77.810546875
-33.99609375
75.740234375
204.24609375
312.6484375
403.474609375
490.5546875
562.974609375
595.23828125
584.900390625
548.544921875
495.716796875
436.853515625
375.486328125
292.73046875
169.93359375
22.119140625
-101.419921875
-154.978515625
-148.345703125
-129.19140625
-125.52734375
-132.361328125
-131.212890625
-120.23828125
-107.365234375
-75.693359375
-5.927734375
83.216796875
149.7890625
188.4375
245.4921875
344.603515625
458.75390625
556.70703125
617.837890625
632.26171875
607.46875
559.103515625
509.35546875
494.68359375
526.26171875
574.171875
596.439453125
561.884765625
464.9765625
325.111328125
173.568359375
51.998046875
3.59765625
25.447265625
65.224609375
77.99609375
66.0390625
65.658203125
99.09375
155.68359375
211.1875
241.53125
239.1796875
219.572265625
204.51171875
195.33203125
183.23046875
182.65234375
214.83984375
276.37890625
333.759765625
354.126953125
330.81640625
277.076171875
218.076171875
180.3359375
171.4296875
173.26953125
162.275390625
117.1015625
25.15234375
-113.93359375
-275.615234375
-397.078125
-432.642578125
-391.33984375
-312.154296875
-242.7109375
-208.583984375
-203.1328125
-215.1015625
-236.818359375
-251.42578125
-233.7578125
-176.107421875
-98.203125
-31.1796875
6.7890625
18.603515625
12.689453125
11.2734375
35.89453125
76.083984375
109.1875
118.380859375
101.734375
84.701171875
101.86328125
173.81640625
279.86328125
355.232421875
365.69140625
341.494140625
320.0546875
304.25
275.962890625
230.861328125
188.416015625
170.314453125
175.146484375
188.78125
200.482421875
203.751953125
201.822265625
194.16796875
170.107421875
121.5390625
54.388671875
-20.453125
-79.935546875
-83.025390625
-24.169921875
50.34375
109.39453125
159.216796875
203.048828125
224.634765625
216.791015625
200.326171875
201.47265625
226.91796875
264.548828125
305.876953125
346.416015625
385.9375
431.44140625
480.91015625
521.09375
533.408203125
503.5234375
439.216796875
376.630859375
360.650390625
399.30859375
453.15234375
480.09765625
448.3046875
333.935546875
157.27734375
-8.298828125
-104.265625
-141.50390625
-168.09765625
-198.6875
-210.904296875
-194.01953125
-150.74609375
-85.869140625
-8.546875
63.337890625
101.501953125
74.828125
-12.2265625
-108.90625
-180.46484375
-231.376953125
-283.759765625
-350.85546875
-406.83984375
-420.869140625
-399.630859375
-363.55859375
-311.71875
-221.28515625
-79.958984375
92.197265625
264.109375
399.48046875
459.53515625
443.03515625
387.279296875
323.669921875
270.498046875
247.603515625
263.353515625
291.75390625
284.146484375
215.625
123.046875
74.236328125
85.994140625
112.28515625
114.115234375
89.490234375
55.203125
28.212890625
15.97265625
17.6484375
27.986328125
49.544921875
103.748046875
201.69140625
319.265625
411.244140625
436.138671875
390.84375
325.537109375
287.875
283.7421875
296.19140625
312.56640625
332.65234375
345.958984375
331.71875
279.0859375
208.90625
156.3046875
123.4296875
91.74609375
65.658203125
86.828125
183.25390625
334.685546875
504.30078125
653.33984375
731.17578125
701.486328125
590.408203125
463.435546875
366.9609375
300.380859375
231.87109375
148.75
87.015625
81.865234375
108.169921875
118.44140625
120.3125
153.412109375
213.830078125
261.78125
271.677734375
249.044921875
207.93359375
144.80859375
40.146484375
-100.125
-237.9765625
-337.619140625
-369.396484375
-327.970703125
-243.96875
-150.05078125
-65.39453125
-0.138671875
55.94140625
112.46875
155.78125
183.95703125
217.41796875
260.20703125
297.43359375
328.90625
365.857421875
407.130859375
438.81640625
445.953125
408.1953125
315.603515625
198.994140625
112.0546875
86.8359375
112.5
156.09765625
192.486328125
196.1171875
143.576171875
47.994140625
-39.259765625
-72.857421875
-53.17578125
-19.224609375
-2.78125
-5.587890625
-22.095703125
-32.123046875
-6.3125
51.716796875
98.83203125
104.44921875
77.259765625
48.4921875
52.576171875
97.865234375
160.470703125
218.05078125
258.2109375
269.333984375
236.373046875
156.908203125
69.478515625
29.978515625
62.771484375
147.43359375
246.83203125
341.451171875
432.634765625
518.50390625
579.23046875
574.232421875
466.083984375
263.57421875
22.158203125
-177.578125
-271.8359375
-260.423828125
-188.943359375
-97.603515625
-4.19140625
83.306640625
167.869140625
267.3203125
392.90625
518.3671875
594.8671875
610.60546875
595.208984375
576.396484375
558.12890625
533.060546875
498.482421875
466.724609375
452.75390625
450.951171875
439.91015625
409.77734375
371.767578125
344.517578125
349.6484375
409.2890625
528.501953125
680.51953125
821.638671875
920.951171875
973.705078125
990.595703125
977.296875
928.2421875
847.013671875
758.876953125
687.4140625
640.74609375
614.150390625
592.626953125
573.419921875
570.021484375
574.498046875
560.658203125
531.666015625
513.47265625
503.455078125
473.3359375
412.560546875
343.08984375
291.0078125
264.18359375
255.125
237.74609375
189.955078125
122.373046875
60.53515625
6.998046875
-47.7265625
-104.955078125
-163.958984375
-211.009765625
-224.14453125
-216.123046875
-223.2109375
-254.52734375
-287.40625
-285.37109375
-220.431640625
-98.74609375
36.77734375
139.126953125
209.203125
283.595703125
373.388671875
459.314453125
542.298828125
630.845703125
697.90234375
703.013671875
642.76953125
549.4609375
445.06640625
331.94921875
220.904296875
142.998046875
113.90625
115.033203125
133.107421875
177.505859375
248.177734375
324.939453125
384.765625
418.001953125
434.62890625
446.166015625
455.3828125
454.841796875
428.265625
365.837890625
266.392578125
152.966796875
75.8203125
58.07421875
71.6640625
75.458984375
47.259765625
-4.087890625
-59.966796875
-112.546875
-150.76953125
-176.904296875
-218.505859375
-291.71484375
-381.48828125
-457.3671875
-492.30078125
-482.9453125
-431.21875
-334.486328125
-213.818359375
-117.12109375
-79.455078125
-93.638671875
-122.201171875
-130.517578125
-111.4375
-76.18359375
-21.728515625
75.013671875
204.95703125
317.341796875
380.373046875
411.974609375
442.0234375
487.39453125
556.748046875
637.66796875
704.861328125
749.994140625
772.521484375
762.525390625
719.482421875
652.7265625
580.4921875
528.310546875
503.71484375
481.412109375
417.154296875
294.7578125
155.412109375
59.279296875
29.890625
52.244140625
92.279296875
124.03125
133.642578125
100.357421875
4.65625
-152.025390625
-343.859375
-520.6953125
-628.20703125
-639.353515625
-564.70703125
-446.328125
-338.5546875
-270.736328125
-243.1640625
-254.0703125
-295.6796875
-346.376953125
-385.87890625
-409.51953125
-413.693359375
-388.150390625
-331.865234375
-261.345703125
-188.5703125
-95.015625
31.6015625
159.341796875
243.921875
269.904296875
254.2890625
239.376953125
263.6328125
320.556640625
370.3515625
381.2578125
351.822265625
297.728515625
223.912109375
119.220703125
-20.021484375
-180.7109375
-332.619140625
-439.330078125
-475.44140625
-439.58984375
-367.640625
-313.103515625
-298.556640625
-296.34765625
-259.357421875
-173.833984375
-66.275390625
35.876953125
113.716796875
148.02734375
133.052734375
84.412109375
10.412109375
-98.99609375
-252.30859375
-419.15234375
-535.1640625
-561.869140625
-509.17578125
-427.09375
-385.23046875
-414.705078125
-491.919921875
-582.19921875
-677.091796875
-778.162109375
-874.6171875
-953.5078125
-1002.64453125
-996.451171875
-913.91796875
-775.638671875
-637.01953125
-538.462890625
-482.0859375
-454.015625
-441.423828125
-427.98046875
-393.296875
-329.365234375
-236.728515625
-126.826171875
-24.611328125
49.357421875
97.72265625
136.365234375
173.87890625
200.03515625
208.69921875
210.86328125
212.9609375
212.55078125
208.310546875
210.888671875
228.294921875
243.548828125
226.892578125
169.12890625
83.53125
-18.9140625
-124.654296875
-207.505859375
-253.162109375
-274.67578125
-268.845703125
-219.060546875
-130.271484375
-17.990234375
100.15234375
205.576171875
291.71484375
362.54296875
419.01953125
466.09765625
517.228515625
582.974609375
660.51171875
723.26171875
747.951171875
738.169921875
697.28515625
621.322265625
526.173828125
433.8515625
349.244140625
292.1953125
306.568359375
407.537109375
545.615234375
647.19140625
668.76953125
607.24609375
496.607421875
385.5859375
307.16796875
260.3046875
217.57421875
172.220703125
137.2734375
105.50390625
70.953125
45.404296875
32.123046875
25.205078125
28.654296875
45.4296875
71.98828125
102.158203125
116.90625
102.982421875
67.48828125
40.298828125
46.5703125
67.970703125
71.642578125
54.0390625
30.904296875
0.689453125
-42.56640625
-85.244140625
-125.5078125
-173.677734375
-216.25390625
-239.9765625
-254.064453125
-274.71875
-300.048828125
-295.875
-222.8046875
-75.455078125
109.89453125
290.90625
432.48828125
512.111328125
535.57421875
528.013671875
526.0078125
552.50390625
592.177734375
613.94921875
595.134765625
534.328125
447.9375
360.287109375
300.728515625
284.04296875
287.2265625
269.4765625
203.458984375
100.513671875
-3.09765625
-77.658203125
-114.353515625
-119.19921875
-106.43359375
-87.005859375
-57.34765625
-13.615234375
37.955078125
95.310546875
168.521484375
248.791015625
294.31640625
271.455078125
200.015625
130.66015625
77.154296875
15.6484375
-56.66015625
-96.56640625
-61.228515625
32.97265625
134.640625
207.490234375
246.36328125
266.5078125
273.5703125
264.1328125
237.1328125
185.55859375
116.416015625
57.19140625
24.916015625
16.00390625
15.869140625
-3.86328125
-74.04296875
-201.57421875
-363.98046875
-518.900390625
-618.53515625
-635.083984375
-574.748046875
-481.7109375
-410.3046875
-372.115234375
-351.9921875
-344.38671875
-349.419921875
-360.064453125
-385.37890625
-445.37109375
-507.455078125
-499.25390625
-405.103515625
-284.986328125
-196.705078125
-153.375
-142.681640625
-144.76953125
-146.392578125
-144.79296875
-137.0703125
-118.53515625
-94.259765625
-71.9140625
-49.421875
-35.11328125
-48.0546875
-102.734375
-209.5625
-345.962890625
-445.79296875
-459.498046875
-390.1484375
-280.767578125
-168.607421875
-68.01953125
-0.623046875
11.982421875
-32.419921875
-105.85546875
-167.802734375
-178.568359375
-101.986328125
49.732421875
214.16796875
337.361328125
400.654296875
419.640625
431.466796875
448.970703125
442.84375
385.46484375
271.2421875
124.05078125
-6.232421875
-97.71875
-152.5625
-156.3125
-109.21875
-37.138671875
46.099609375
137.66796875
225.751953125
298.009765625
348.248046875
366.748046875
349.29296875
311.03515625
268.251953125
215.091796875
156.07421875
122.677734375
113.359375
90.568359375
42.75390625
-5.251953125
-20.103515625
2.53515625
29.388671875
32.3828125
24.005859375
20.814453125
-13.8515625
-120.994140625
-272.62890625
-421.501953125
-537.69921875
-600.15234375
-614.07421875
-605.908203125
-588.51953125
-550.287109375
-479.88671875
-385.1640625
-278.06640625
-170.2265625
-89.666015625
-65.01171875
-98.66015625
-171.26953125
-253.126953125
-319.345703125
-372.5390625
-422.212890625
-444.591796875
-412.0
-326.544921875
-219.6796875
-137.375
-98.244140625
-84.97265625
-71.810546875
-38.052734375
14.640625
68.462890625
120.966796875
192.810546875
300.794921875
415.42578125
478.2734375
474.212890625
426.76953125
348.52734375
241.7734375
110.228515625
-28.404296875
-142.162109375
-217.306640625
-272.201171875
-314.669921875
-329.99609375
-313.908203125
-272.337890625
-204.375
-111.89453125
-5.20703125
90.30078125
154.056640625
187.392578125
184.2109375
123.326171875
3.908203125
-133.5
-250.056640625
-350.65625
-441.15234375
-485.306640625
-454.29296875
-370.5078125
-274.51171875
-196.896484375
-155.05078125
-140.041015625
-139.12890625
-159.3984375
-204.779296875
-248.421875
-251.2109375
-205.423828125
-145.693359375
-113.517578125
-134.89453125
-196.931640625
-240.388671875
-231.6875
-182.201171875
-103.048828125
-14.478515625
58.029296875
110.9765625
154.41015625
195.638671875
224.67578125
223.8359375
201.205078125
174.0546875
143.365234375
111.173828125
91.490234375
97.53515625
115.677734375
118.73828125
119.275390625
154.751953125
223.37890625
283.70703125
307.47265625
302.83203125
290.087890625
298.65234375
352.697265625
433.912109375
498.640625
529.1796875
530.953125
494.494140625
414.009765625
325.599609375
275.78125
273.810546875
290.55859375
297.037109375
291.38671875
289.048828125
306.134765625
329.720703125
337.025390625
331.712890625
322.189453125
301.609375
259.921875
190.091796875
88.48828125
-19.427734375
-98.443359375
-145.83984375
-176.439453125
-196.451171875
-186.263671875
-121.205078125
-16.55078125
93.861328125
187.9296875
244.181640625
249.794921875
223.125
191.91015625
156.349609375
89.67578125
-16.431640625
-134.044921875
-229.646484375
-288.98828125
-332.380859375
-378.1640625
-406.123046875
-383.869140625
-300.4296875
-171.576171875
-24.5234375
116.70703125
242.583984375
357.314453125
463.89453125
556.888671875
622.861328125
634.03515625
562.2890625
418.5
258.470703125
142.185546875
99.333984375
132.306640625
219.234375
322.318359375
407.693359375
449.771484375
438.6171875
379.65625
293.263671875
213.63671875
173.271484375
197.40234375
282.884765625
392.18359375
485.51171875
529.529296875
502.130859375
404.4609375
262.982421875
111.615234375
-31.751953125
-168.83984375
-306.59375
-439.390625
-538.306640625
-569.009765625
-524.185546875
-412.81640625
-250.67578125
-63.23828125
128.994140625
305.326171875
438.79296875
503.91796875
497.107421875
449.173828125
397.95703125
353.353515625
304.5703125
260.15625
249.728515625
288.078125
356.71875
425.14453125
466.84765625
469.42578125
463.228515625
505.46875
603.197265625
705.845703125
765.62109375
773.751953125
750.263671875
719.8671875
700.33203125
696.17578125
698.50390625
702.96484375
730.482421875
791.783203125
840.875
803.263671875
656.146484375
457.078125
284.298828125
168.50390625
91.287109375
23.99609375
-52.3515625
-140.841796875
-226.482421875
-286.560546875
-313.93359375
-325.916015625
-341.83203125
-363.626953125
-377.9609375
-367.42578125
-310.259765625
-203.181640625
-91.048828125
-31.458984375
-38.837890625
-69.69921875
-70.21875
-18.794921875
73.01171875
174.912109375
260.8515625
320.59765625
345.11328125
332.412109375
301.166015625
279.248046875
294.623046875
346.23828125
380.900390625
343.314453125
246.4765625
148.1953125
90.123046875
80.826171875
99.609375
117.6796875
120.5703125
109.24609375
99.849609375
115.126953125
158.857421875
200.162109375
203.044921875
175.3828125
160.236328125
186.435546875
243.275390625
292.33203125
305.517578125
294.779296875
302.201171875
345.19921875
403.90234375
460.7265625
518.99609375
570.822265625
592.95703125
582.275390625
544.271484375
487.654296875
444.349609375
427.83203125
417.4140625
403.140625
394.04296875
400.427734375
416.51171875
412.94140625
363.84375
273.771484375
173.826171875
104.37109375
74.822265625
72.193359375
95.642578125
125.505859375
114.8515625
41.486328125
-67.00390625
-164.33984375
-218.87890625
-214.978515625
-145.7265625
-16.017578125
132.712890625
227.291015625
238.400390625
206.5
176.1640625
162.49609375
147.546875
86.298828125
-41.041015625
-193.908203125
-306.728515625
-355.41015625
-365.517578125
-369.1875
-391.03515625
-440.8671875
-493.515625
-504.9453125
-461.095703125
-397.013671875
-346.44921875
-304.845703125
-246.3515625
-156.787109375
-53.822265625
32.0
80.779296875
90.05078125
70.744140625
34.923828125
-3.2734375
-19.640625
-13.791015625
-20.484375
-56.12109375
-117.6875
-213.2890625
-337.330078125
-447.74609375
-508.267578125
-517.0703125
-476.337890625
-396.73046875
-318.2890625
-282.87109375
-306.484375
-363.708984375
-412.607421875
-429.24609375
-397.033203125
-311.078125
-201.81640625
-123.685546875
-119.876953125
-192.39453125
-295.265625
-382.841796875
-446.267578125
-485.18359375
-504.458984375
-525.982421875
-567.498046875
-620.177734375
-655.7265625
-643.560546875
-569.18359375
-452.1640625
-318.822265625
-182.001953125
-48.908203125
58.486328125
110.580078125
94.072265625
29.61328125
-36.81640625
-60.41015625
-18.986328125
57.72265625
115.287109375
155.3671875
227.78125
342.72265625
455.470703125
523.28125
535.25
502.27734375
438.1953125
353.400390625
258.919921875
168.58203125
94.68359375
43.34765625
17.53515625
24.33984375
66.365234375
139.51953125
227.462890625
293.265625
321.474609375
341.1171875
370.7734375
381.26953125
345.9765625
280.439453125
215.09375
167.94921875
150.73828125
174.310546875
232.712890625
298.384765625
359.486328125
424.4609375
479.41796875
496.447265625
465.18359375
390.755859375
295.48046875
200.90234375
97.880859375
-21.125
-139.75
-235.337890625
-288.15625
-294.6171875
-261.478515625
-187.994140625
-73.439453125
57.65625
155.681640625
181.984375
151.2421875
120.388671875
116.068359375
111.21875
77.984375
14.515625
-80.115234375
-202.720703125
-329.43359375
-429.921875
-483.703125
-490.654296875
-465.8671875
-406.974609375
-297.71484375
-147.837890625
9.625
140.90234375
225.03125
256.431640625
242.1875
188.234375
90.482421875
-44.853515625
-178.12109375
-266.357421875
-299.296875
-281.560546875
-228.14453125
-179.884765625
-176.462890625
-223.51171875
-299.705078125
-375.193359375
-434.96484375
-469.376953125
-452.009765625
-362.091796875
-229.009765625
-104.30078125
-14.88671875
23.6953125
4.021484375
-68.34765625
-178.380859375
-284.912109375
-344.4140625
-343.23046875
-296.744140625
-233.443359375
-188.158203125
-182.1953125
-190.033203125
-169.8671875
-119.654296875
-63.46875
-10.818359375
35.1640625
74.431640625
108.765625
127.82421875
117.1953125
76.55078125
23.41796875
-23.216796875
-57.939453125
-72.91015625
-52.2734375
12.46484375
124.58984375
261.091796875
354.47265625
349.54296875
251.0703125
118.021484375
21.1484375
-12.56640625
-1.046875
41.7578125
104.95703125
157.4921875
177.439453125
177.12109375
173.2421875
163.791015625
146.515625
118.482421875
65.244140625
-12.966796875
-81.171875
-108.03515625
-105.201171875
-107.6015625
-131.353515625
-153.880859375
-151.669921875
-139.666015625
-141.626953125
-164.078125
-200.353515625
-229.517578125
-225.021484375
-176.58203125
-113.236328125
-83.498046875
-108.515625
-157.318359375
-166.64453125
-97.61328125
29.865234375
161.7734375
263.48046875
336.86328125
398.4921875
453.826171875
490.466796875
489.251953125
453.8125
404.84765625
348.265625
291.171875
251.052734375
243.322265625
265.84375
284.0390625
254.62109375
166.517578125
55.203125
-33.619140625
-86.04296875
-113.71875
-129.22265625
-137.9609375
-143.353515625
-146.955078125
-132.59765625
-77.6953125
14.5078125
108.48828125
166.646484375
179.263671875
172.306640625
174.572265625
178.017578125
172.228515625
168.267578125
167.529296875
163.921875
150.435546875
114.82421875
55.271484375
-18.01171875
-84.740234375
-112.509765625
-84.71875
-18.68359375
52.244140625
106.755859375
153.244140625
199.58984375
243.455078125
288.95703125
323.986328125
317.74609375
270.73046875
214.154296875
154.759765625
76.771484375
-23.56640625
-114.583984375
-154.82421875
-147.359375
-121.625
-86.6640625
-41.505859375
-0.7265625
21.8984375
27.8203125
19.306640625
-8.21484375
-65.6953125
-137.013671875
-171.091796875
-140.337890625
-62.421875
41.666015625
179.189453125
354.884765625
534.59375
673.859375
757.83203125
786.103515625
753.482421875
661.740234375
526.548828125
379.6640625
259.291015625
189.3359375
169.71484375
171.802734375
150.822265625
89.41796875
16.775390625
-33.8671875
-60.037109375
-67.294921875
-62.76953125
-76.923828125
-121.775390625
-170.451171875
-197.763671875
-196.376953125
-171.814453125
-136.279296875
-96.708984375
-62.12890625
-36.0234375
-8.1328125
36.19921875
94.40234375
148.859375
199.607421875
253.107421875
298.30859375
315.84375
295.603515625
259.49609375
244.802734375
252.12109375
257.873046875
253.705078125
231.970703125
174.423828125
75.880859375
-41.59765625
-129.705078125
-151.197265625
-111.84765625
-42.25390625
19.337890625
49.814453125
39.1015625
-23.51171875
-123.25390625
-223.283203125
-295.30859375
-330.8828125
-348.23046875
-379.97265625
-439.5546875
-528.97265625
-642.93359375
-734.416015625
-744.853515625
-665.296875
-530.734375
-380.751953125
-259.810546875
-208.849609375
-226.70703125
-279.283203125
-324.666015625
-331.134765625
-281.279296875
-180.87890625
-82.81640625
-53.74609375
-118.736328125
-264.466796875
-473.1796875
-727.904296875
-988.001953125
-1191.837890625
-1298.12109375
-1297.63671875
-1202.90625
-1054.642578125
-894.240234375
-735.869140625
-587.197265625
-445.53125
-296.11328125
-149.39453125
-36.80078125
32.291015625
75.658203125
103.751953125
118.0859375
121.8828125
118.775390625
112.6875
110.771484375
110.8984375
107.853515625
118.720703125
171.24609375
276.91015625
415.068359375
524.2421875
550.927734375
507.416015625
443.22265625
395.33203125
375.91796875
375.771484375
379.75
393.3515625
433.84375
498.783203125
570.0546875
623.330078125
631.8359375
587.302734375
504.140625
400.95703125
287.83203125
170.62109375
54.76171875
-48.255859375
-113.95703125
-122.19140625
-79.033203125
-10.568359375
61.15625
124.55078125
174.044921875
218.7109375
274.3828125
336.453125
378.0546875
379.052734375
341.310546875
294.53515625
282.396484375
312.23828125
347.779296875
351.583984375
314.119140625
255.34375
202.830078125
160.07421875
120.1484375
103.943359375
141.5625
227.5546875
324.201171875
402.458984375
466.921875
540.845703125
626.83203125
707.169921875
779.263671875
848.30859375
903.951171875
924.453125
886.583984375
802.669921875
730.697265625
709.83984375
720.46875
715.5546875
674.75
616.9609375
557.978515625
473.462890625
345.140625
211.623046875
132.462890625
130.638671875
183.171875
251.537109375
309.158203125
331.404296875
287.625
173.689453125
22.603515625
-119.619140625
-216.880859375
-248.244140625
-238.328125
-235.705078125
-253.572265625
-279.494140625
-299.86328125
-300.837890625
-286.140625
-275.142578125
-279.873046875
-309.36328125
-353.8671875
-377.474609375
-360.724609375
-317.537109375
-267.203125
-208.591796875
-131.41796875
-44.64453125
41.576171875
147.96484375
292.267578125
459.1015625
619.751953125
741.376953125
799.140625
805.2734375
796.0078125
783.052734375
753.982421875
704.40625
649.4375
595.20703125
528.880859375
432.423828125
286.255859375
94.7421875
-103.728515625
-265.4140625
-351.6015625
-341.095703125
-258.73828125
-155.10546875
-62.248046875
-0.732421875
7.474609375
-35.4609375
-100.62890625
-167.626953125
-223.009765625
-244.32421875
-219.060546875
-150.2734375
-61.939453125
3.384765625
12.927734375
-33.486328125
-98.015625
-141.974609375
-148.990234375
-121.205078125
-71.826171875
-23.341796875
9.673828125
49.583984375
132.21875
241.2265625
326.470703125
372.501953125
396.099609375
408.796875
403.537109375
363.5390625
283.51953125
175.900390625
56.451171875
-42.6953125
-80.904296875
-64.986328125
-52.9140625
-94.033203125
-177.82421875
-241.271484375
-228.076171875
-147.732421875
-70.0
-31.708984375
-1.390625
51.546875
121.55078125
190.947265625
239.888671875
251.09375
213.0234375
125.509765625
19.265625
-61.408203125
-95.818359375
-87.529296875
-58.12890625
-48.400390625
-88.66796875
-175.107421875
-289.556640625
-408.7421875
-492.5625
-498.640625
-416.193359375
-263.322265625
-61.943359375
150.017578125
309.390625
363.40234375
[truncated: 38,728 more chars]
