# Supplementary material for: Physicochemical and Antimicrobial Properties of Thermosensitive Chitosan Hydrogel Loaded with Fosfomycin
Source: Mar Drugs. 2021 Mar 6;19(3):144. doi: 10.3390/md19030144 (PMC8001123; doi:10.3390/md19030144)
Supplement: Supplementary file 1 [file marinedrugs-19-00144-s001.zip › Supplemental/chitosan-16hr_1H_111.txt]

# File created = Wednesday, December 2, 2020 9:54:53 AM CST
# Data set = characterization  111  1  /home/nfitzkee/data/20201202_priddy_1Ds/data/priddy/nmr
# Spectral Region:
# LEFT = 12.711079597473145 ppm. RIGHT = -3.3110899580975506 ppm.
#
# SIZE = 32768 ( = number of points)
#
# In the following ordering is from the 'left' to the 'right' limits!
# Lines beginning with '#' must be considered as comment lines.
#
-474.357421875
-480.43359375
-459.626953125
-416.83203125
-365.896484375
-321.162109375
-279.9296875
-226.3984375
-150.857421875
-70.03125
-9.9765625
16.44140625
10.189453125
-19.986328125
-76.767578125
-171.48828125
-298.9921875
-434.29296875
-547.755859375
-606.9921875
-586.8671875
-500.91015625
-402.642578125
-340.025390625
-316.203125
-302.861328125
-286.205078125
-285.037109375
-319.734375
-376.4296875
-422.185546875
-441.349609375
-434.654296875
-404.2421875
-355.515625
-301.697265625
-256.853515625
-231.6875
-227.759765625
-237.486328125
-263.59375
-314.61328125
-381.7421875
-435.916015625
-449.01953125
-417.896484375
-357.818359375
-291.15625
-244.15234375
-240.12890625
-279.177734375
-327.60546875
-348.76171875
-342.015625
-337.162109375
-352.068359375
-384.1484375
-427.9765625
-473.716796875
-508.267578125
-520.6328125
-506.185546875
-467.955078125
-424.009765625
-405.697265625
-435.025390625
-505.328125
-583.42578125
-637.896484375
-658.640625
-644.720703125
-608.810546875
-583.080078125
-582.25390625
-586.529296875
-571.978515625
-535.609375
-489.521484375
-439.59375
-378.9921875
-303.26953125
-221.37109375
-154.580078125
-114.072265625
-87.4375
-59.498046875
-30.392578125
-12.103515625
-9.861328125
-19.541015625
-38.078125
-54.271484375
-56.359375
-46.42578125
-22.001953125
26.791015625
97.8203125
174.37890625
228.869140625
241.138671875
216.66796875
166.33984375
97.18359375
19.12109375
-50.3359375
-91.80078125
-95.236328125
-50.97265625
50.341796875
191.6484375
324.865234375
416.283203125
468.771484375
494.310546875
489.89453125
455.7265625
414.970703125
400.2578125
437.9921875
526.48828125
617.62109375
655.255859375
630.90625
580.56640625
533.98046875
493.845703125
443.798828125
363.06640625
248.533203125
123.712890625
21.009765625
-29.11328125
-10.51171875
58.93359375
140.30078125
202.353515625
238.689453125
250.423828125
216.74609375
119.30078125
-11.673828125
-109.12890625
-136.20703125
-114.55859375
-83.515625
-64.25
-60.064453125
-53.384765625
-16.3046875
55.865234375
139.982421875
209.837890625
244.005859375
230.7421875
183.61328125
126.46875
69.775390625
4.025390625
-86.513671875
-193.029296875
-289.314453125
-373.720703125
-451.9296875
-494.361328125
-466.6640625
-378.5859375
-264.97265625
-149.16796875
-51.984375
5.98828125
28.58984375
46.326171875
87.671875
148.91015625
194.314453125
198.158203125
172.974609375
150.791015625
150.80078125
165.560546875
166.09375
124.958984375
48.37890625
-29.1953125
-81.158203125
-105.20703125
-114.068359375
-124.17578125
-132.310546875
-117.142578125
-78.708984375
-42.5
-26.962890625
-26.95703125
-22.23046875
-3.27734375
16.900390625
20.6796875
-0.31640625
-32.36328125
-45.529296875
-30.470703125
4.140625
55.16015625
126.85546875
220.205078125
318.130859375
398.01953125
450.431640625
470.494140625
456.216796875
418.00390625
369.919921875
318.654296875
279.0546875
281.076171875
337.39453125
420.23828125
485.7890625
510.259765625
486.353515625
411.8046875
298.509765625
167.380859375
37.595703125
-83.318359375
-195.95703125
-293.931640625
-368.640625
-410.32421875
-408.9921875
-367.1328125
-306.37890625
-262.015625
-260.671875
-306.357421875
-379.546875
-450.880859375
-511.626953125
-568.78125
-620.8359375
-643.546875
-605.30859375
-507.54296875
-385.33203125
-274.037109375
-187.61328125
-120.5546875
-69.064453125
-45.095703125
-54.95703125
-71.70703125
-54.138671875
16.234375
125.5546875
233.337890625
297.177734375
316.3046875
329.673828125
362.236328125
405.501953125
438.46875
435.37109375
381.669921875
290.58203125
203.37890625
155.150390625
135.166015625
117.908203125
98.453125
82.34765625
66.72265625
43.453125
4.392578125
-56.220703125
-126.244140625
-175.23046875
-196.947265625
-214.841796875
-237.984375
-248.71484375
-246.26953125
-246.529296875
-239.904296875
-204.4609375
-148.984375
-106.609375
-93.232421875
-105.880859375
-135.701171875
-166.447265625
-184.953125
-195.96875
-203.603515625
-207.806640625
-216.544921875
-236.130859375
-267.01953125
-312.404296875
-376.71484375
-458.63671875
-533.478515625
-565.8359375
-539.806640625
-465.96875
-377.23828125
-318.18359375
-319.0234375
-364.357421875
-405.462890625
-413.572265625
-400.27734375
-379.97265625
-353.830078125
-332.517578125
-348.42578125
-418.201171875
-508.927734375
-569.978515625
-589.240234375
-600.564453125
-632.23046875
-660.671875
-653.265625
-612.69140625
-547.166015625
-467.248046875
-383.67578125
-284.01953125
-156.693359375
-33.49609375
30.75
29.515625
-3.634765625
-50.62890625
-110.8359375
-178.953125
-234.669921875
-258.0078125
-258.19921875
-257.15234375
-257.197265625
-246.728515625
-211.58203125
-147.310546875
-70.759765625
-16.927734375
-20.765625
-73.283203125
-123.3046875
-145.84765625
-154.63671875
-161.9765625
-172.830078125
-185.119140625
-189.615234375
-182.38671875
-174.1953125
-183.7265625
-214.505859375
-255.888671875
-278.896484375
-246.20703125
-162.388671875
-73.091796875
-2.61328125
65.806640625
135.244140625
171.94140625
163.78515625
141.8984375
132.099609375
143.69140625
186.009765625
255.98046875
335.75
411.115234375
466.47265625
478.3359375
445.125
397.658203125
370.904296875
370.97265625
379.203125
385.162109375
384.951171875
380.611328125
379.990234375
363.173828125
296.802734375
190.013671875
86.623046875
18.076171875
-3.48828125
19.599609375
66.0390625
119.96484375
184.400390625
265.021484375
352.77734375
431.490234375
498.13671875
546.40234375
560.7265625
548.375
544.251953125
564.408203125
588.732421875
587.005859375
540.740234375
461.90625
382.88671875
326.7734375
291.7890625
263.794921875
245.537109375
249.619140625
269.021484375
278.431640625
262.099609375
221.11328125
180.720703125
177.640625
219.537109375
288.400390625
350.2421875
363.2578125
309.4140625
215.00390625
132.48046875
102.0625
138.0
213.873046875
268.306640625
264.2265625
215.8984375
159.21484375
104.34765625
40.296875
-20.130859375
-49.17578125
-52.720703125
-72.060546875
-124.509765625
-168.541015625
-144.703125
-46.798828125
63.580078125
132.736328125
156.103515625
148.42578125
117.3359375
69.25390625
19.8046875
-5.99609375
11.947265625
71.953125
170.583984375
299.490234375
413.044921875
461.685546875
446.140625
403.541015625
368.01171875
341.66015625
308.04296875
258.751953125
202.20703125
153.4921875
113.205078125
66.81640625
7.919921875
-44.890625
-52.19921875
-1.611328125
69.3515625
122.923828125
155.478515625
167.3125
137.1171875
55.15234375
-55.912109375
-165.169921875
-235.609375
-223.283203125
-112.8359375
66.900390625
262.3828125
421.0390625
518.5234375
566.17578125
572.119140625
533.068359375
470.44921875
415.341796875
380.5234375
372.6015625
380.818359375
368.611328125
320.294921875
249.162109375
162.2578125
75.15625
14.486328125
-19.58984375
-36.638671875
-30.154296875
0.46875
36.15234375
67.953125
93.0390625
100.671875
97.556640625
112.892578125
164.908203125
238.4296875
307.0390625
368.03515625
424.943359375
470.068359375
495.134765625
498.75
480.2890625
429.400390625
346.6171875
261.162109375
209.3046875
197.3203125
193.185546875
161.578125
94.8515625
21.984375
-8.056640625
18.8203125
68.306640625
106.728515625
130.361328125
149.919921875
169.390625
182.51953125
175.89453125
155.6015625
149.4296875
167.560546875
195.048828125
211.302734375
215.615234375
216.140625
210.2734375
202.72265625
214.783203125
249.80859375
288.025390625
321.126953125
364.568359375
418.568359375
440.310546875
392.576171875
287.04296875
159.498046875
52.287109375
-14.470703125
-67.08203125
-132.212890625
-197.931640625
-232.150390625
-215.328125
-155.720703125
-78.50390625
-3.927734375
60.912109375
118.935546875
179.5546875
249.560546875
323.564453125
396.486328125
460.5625
495.3828125
486.078125
442.193359375
391.462890625
352.96875
328.1328125
304.302734375
259.46875
189.19140625
106.05859375
18.76953125
-51.572265625
-78.619140625
-63.298828125
-37.328125
-36.07421875
-76.6015625
-162.87890625
-273.28515625
-356.904296875
-372.4296875
-304.8828125
-163.798828125
5.18359375
147.015625
248.556640625
322.62890625
357.275390625
339.125
277.27734375
177.326171875
50.662109375
-70.33984375
-152.109375
-189.140625
-213.416015625
-248.306640625
-273.37890625
-268.4921875
-249.609375
-245.583984375
-262.4453125
-282.755859375
-300.234375
-321.28515625
-349.283203125
-386.8515625
-436.142578125
-482.99609375
-503.322265625
-501.857421875
-508.73046875
-526.306640625
-513.59765625
-445.244140625
-346.880859375
-250.248046875
-149.2734375
-22.955078125
104.09765625
166.81640625
130.513671875
33.244140625
-50.26171875
-91.484375
-126.21484375
-179.724609375
-238.099609375
-291.982421875
-352.3359375
-430.3203125
-529.208984375
-640.328125
-737.048828125
-801.1640625
-820.712890625
-784.798828125
-709.26953125
-625.69921875
-571.755859375
-568.63671875
-580.310546875
-551.478515625
-463.29296875
-329.115234375
-187.56640625
-85.984375
-41.162109375
-28.78125
-16.275390625
3.998046875
21.958984375
27.607421875
20.94140625
15.69140625
32.4140625
76.93359375
137.728515625
197.068359375
247.328125
291.30078125
312.580078125
279.751953125
198.5859375
115.6953125
65.109375
57.259765625
76.66015625
87.6953125
57.07421875
-29.126953125
-151.419921875
-279.6015625
-407.861328125
-537.9296875
-630.603515625
-630.71875
-530.673828125
-378.814453125
-236.09765625
-134.875
-77.466796875
-64.388671875
-103.041015625
-179.998046875
-260.060546875
-301.7578125
-276.1796875
-202.18359375
-124.802734375
-70.056640625
-34.39453125
5.482421875
79.75390625
197.94921875
319.017578125
384.3046875
383.16015625
351.658203125
327.69921875
319.83984375
319.7421875
330.9375
344.375
319.173828125
240.68359375
144.951171875
63.20703125
0.828125
-30.6640625
-15.107421875
29.236328125
55.93359375
37.412109375
-18.130859375
-75.138671875
-95.1484375
-65.13671875
-6.728515625
34.0859375
19.90234375
-45.34765625
-113.171875
-134.97265625
-117.537109375
-107.130859375
-132.0703125
-177.615234375
-214.08203125
-229.845703125
-224.982421875
-196.025390625
-132.1953125
-30.09765625
61.412109375
63.08984375
-39.869140625
-191.142578125
-339.427734375
-472.859375
-586.9140625
-666.267578125
-696.09375
-675.556640625
-625.724609375
-578.904296875
-563.26171875
-579.4609375
-587.255859375
-540.6953125
-437.25
-309.99609375
-186.25390625
-88.970703125
-32.931640625
-7.11328125
-4.685546875
-46.103515625
-139.07421875
-254.916015625
-354.416015625
-412.517578125
-429.82421875
-429.568359375
-434.958984375
-450.95703125
-467.658203125
-469.625
-433.20703125
-354.37109375
-270.73046875
-222.2734375
-201.17578125
-167.009765625
-103.7734375
-27.44921875
39.31640625
83.830078125
117.419921875
152.64453125
181.6328125
199.833984375
215.45703125
225.51953125
214.603515625
178.087890625
123.921875
62.853515625
6.509765625
-41.240234375
-84.583984375
-120.4453125
-139.51171875
-163.751953125
-228.001953125
-323.361328125
-409.453125
-469.744140625
-523.322265625
-581.3671875
-627.806640625
-642.85546875
-631.22265625
-621.712890625
-634.453125
-651.751953125
-624.677734375
-543.77734375
-458.841796875
-404.80078125
-369.89453125
-319.54296875
-231.693359375
-118.30859375
-22.337890625
13.240234375
-32.1796875
-133.638671875
-219.529296875
-225.798828125
-146.169921875
-22.529296875
115.271484375
257.78515625
381.701171875
471.251953125
527.232421875
541.52734375
509.44921875
440.419921875
355.12890625
280.326171875
223.890625
165.625
72.47265625
-78.244140625
-287.080078125
-530.052734375
-752.828125
-901.17578125
-956.818359375
-928.6640625
-845.53515625
-747.314453125
-658.06640625
-594.283203125
-583.3515625
-624.98046875
-668.46484375
-673.02734375
-640.630859375
-585.36328125
-521.861328125
-471.11328125
-458.490234375
-480.7734375
-502.65625
-495.818359375
-466.263671875
-443.546875
-431.11328125
-404.708984375
-357.298828125
-314.361328125
-291.09765625
-263.806640625
-227.619140625
-204.0234375
-197.76171875
-198.97265625
-209.365234375
-245.3828125
-302.984375
-358.26953125
-399.87890625
-426.17578125
-420.42578125
-365.904296875
-283.97265625
-231.369140625
-234.111328125
-262.78125
-293.052734375
-319.361328125
-323.14453125
-295.919921875
-262.376953125
-250.541015625
-256.876953125
-253.16015625
-229.31640625
-206.958984375
-209.36328125
-238.318359375
-281.86328125
-316.439453125
-312.85546875
-269.955078125
-217.4140625
-186.310546875
-180.66796875
-178.07421875
-161.095703125
-130.43359375
-93.845703125
-73.935546875
-92.84375
-142.37890625
-206.365234375
-272.88671875
-316.6953125
-309.9453125
-257.6953125
-198.39453125
-165.5859375
-175.361328125
-229.580078125
-307.994140625
-381.27734375
-432.986328125
-458.734375
-459.603515625
-450.97265625
-456.869140625
-480.73046875
-497.412109375
-475.390625
-394.361328125
-264.857421875
-127.390625
-12.7734375
91.435546875
218.66015625
368.484375
512.998046875
632.576171875
712.095703125
735.4921875
699.673828125
619.763671875
519.763671875
422.896484375
337.140625
252.318359375
163.26953125
84.53125
31.845703125
9.03125
10.677734375
23.8515625
38.67578125
54.34375
72.419921875
95.84765625
132.0625
182.171875
241.025390625
293.123046875
296.44140625
225.923828125
122.365234375
39.447265625
-8.470703125
-12.935546875
34.380859375
103.02734375
151.140625
166.830078125
156.68359375
114.40625
18.9296875
-124.34375
-271.677734375
-388.58203125
-466.849609375
-499.501953125
-479.837890625
-420.97265625
-358.9375
-333.91796875
-364.427734375
-446.55078125
-546.904296875
-598.53515625
-559.37890625
-446.458984375
-295.201171875
-118.96875
78.71875
278.134765625
446.375
568.140625
640.71484375
630.9296875
517.158203125
343.7109375
180.328125
66.1875
5.25
-22.443359375
-45.25390625
-71.52734375
-89.970703125
-78.03125
-21.041015625
77.384765625
201.130859375
316.603515625
389.6640625
418.857421875
420.4765625
397.9921875
348.529296875
277.701171875
205.8828125
156.962890625
131.45703125
119.921875
125.931640625
149.080078125
177.79296875
202.107421875
222.73828125
246.12890625
277.857421875
316.447265625
341.126953125
322.01953125
254.55078125
158.81640625
67.001953125
18.353515625
30.14453125
79.40625
128.236328125
155.470703125
163.654296875
160.205078125
150.462890625
138.298828125
116.11328125
83.208984375
55.45703125
38.791015625
15.548828125
-29.4453125
-84.728515625
-125.646484375
-139.638671875
-117.416015625
-38.255859375
96.736328125
245.751953125
367.14453125
447.939453125
506.45703125
571.134765625
643.15625
686.6484375
676.392578125
622.0546875
537.873046875
435.51171875
326.220703125
212.626953125
114.34375
73.837890625
111.333984375
200.08984375
279.822265625
302.3828125
276.46875
255.810546875
279.78515625
337.5078125
394.40234375
423.98046875
412.8984375
369.689453125
329.083984375
333.375
393.24609375
475.20703125
533.115234375
548.876953125
535.416015625
521.828125
524.177734375
526.609375
524.1328125
548.74609375
613.169921875
671.935546875
668.978515625
595.234375
501.33984375
441.5078125
436.6796875
497.984375
616.3046875
742.78125
810.953125
783.61328125
678.828125
552.251953125
462.3359375
435.501953125
442.2890625
437.513671875
418.8203125
400.46484375
368.193359375
300.544921875
202.974609375
100.541015625
8.9296875
-67.169921875
-116.498046875
-130.783203125
-116.71484375
-83.982421875
-53.771484375
-49.8828125
-64.029296875
-60.30859375
-6.466796875
92.861328125
210.705078125
325.05078125
419.43359375
480.060546875
497.533203125
476.9375
437.3046875
400.1171875
381.25390625
385.646484375
410.80078125
446.810546875
480.845703125
503.083984375
499.86328125
463.84765625
409.333984375
351.84765625
293.896484375
242.29296875
220.396484375
247.181640625
303.669921875
337.40625
312.298828125
236.44921875
136.423828125
39.791015625
-28.12109375
-62.505859375
-80.724609375
-95.2890625
-99.90234375
-79.013671875
-33.771484375
14.375
49.978515625
69.71875
66.677734375
39.79296875
10.916015625
12.94921875
59.32421875
129.208984375
185.1875
201.490234375
172.236328125
113.904296875
55.681640625
24.333984375
31.146484375
57.6328125
69.47265625
21.064453125
-112.248046875
-277.4375
-380.34765625
-378.93359375
-318.212890625
-267.8828125
-252.3046875
-253.4140625
-245.34375
-232.77734375
-234.2109375
-237.2890625
-223.986328125
-198.6328125
-162.126953125
-101.455078125
-24.099609375
30.525390625
29.06640625
-23.96875
-100.78515625
-171.62890625
-210.453125
-200.4453125
-142.701171875
-66.48046875
-13.177734375
2.208984375
0.349609375
-2.041015625
-25.697265625
-90.9609375
-167.587890625
-206.0
-199.5234375
-187.783203125
-206.751953125
-266.416015625
-349.580078125
-419.02734375
-452.921875
-459.349609375
-446.548828125
-411.173828125
-355.384765625
-286.244140625
-202.29296875
-105.140625
-20.29296875
30.1796875
60.482421875
89.7421875
121.8671875
158.107421875
199.98046875
237.869140625
253.857421875
247.994140625
254.490234375
292.732421875
331.474609375
324.509765625
255.3203125
150.736328125
53.927734375
-5.869140625
-26.08984375
-28.650390625
-26.91796875
-17.71484375
0.87890625
34.1484375
62.58984375
46.126953125
-7.404296875
-55.681640625
-85.455078125
-104.73828125
-124.4921875
-156.47265625
-198.87890625
-236.279296875
-254.169921875
-250.955078125
-236.986328125
-213.84765625
-177.4921875
-130.48828125
-79.39453125
-46.849609375
-61.435546875
-120.3125
-188.326171875
-243.390625
-290.80859375
-324.576171875
-325.65234375
-287.470703125
-222.37109375
-154.732421875
-105.484375
-75.12890625
-66.025390625
-94.81640625
-178.41015625
-325.900390625
-509.18359375
-661.142578125
-735.541015625
-752.080078125
-749.2734375
-723.740234375
-671.662109375
-613.408203125
-567.90625
-544.1015625
-530.90625
-507.048828125
-462.01953125
-392.3359375
-296.46875
-184.447265625
-68.390625
39.37109375
107.669921875
104.318359375
30.978515625
-76.80078125
-187.412109375
-304.7109375
-443.11328125
-588.962890625
-717.994140625
-821.810546875
-894.998046875
-922.4375
-891.759765625
-810.013671875
-699.986328125
-596.8515625
-553.572265625
-579.228515625
-609.185546875
-592.244140625
-530.533203125
-434.5859375
-311.7890625
-196.41796875
-143.728515625
-178.189453125
-261.326171875
-335.806640625
-372.841796875
-362.240234375
-310.361328125
-247.81640625
-203.44140625
-185.962890625
-173.08984375
-123.806640625
-36.91015625
40.50390625
61.23046875
14.013671875
-70.49609375
-147.244140625
-183.271484375
-174.62890625
-145.40234375
-111.076171875
-76.689453125
-60.587890625
-68.564453125
-70.248046875
-38.138671875
0.7109375
-11.1953125
-88.73828125
-197.234375
-293.50390625
-360.04296875
-399.875
-404.916015625
-352.357421875
-229.578125
-63.41015625
74.677734375
116.77734375
76.541015625
26.396484375
3.09765625
-7.0625
-32.142578125
-78.775390625
-128.763671875
-154.490234375
-128.990234375
-47.263671875
68.44921875
186.7578125
288.673828125
362.05078125
390.646484375
354.466796875
245.486328125
86.3125
-89.68359375
-266.87109375
-438.2421875
-591.212890625
-705.62890625
-740.98046875
-684.26953125
-589.54296875
-523.693359375
-513.943359375
-548.314453125
-593.775390625
-610.107421875
-567.509765625
-462.798828125
-332.19921875
-222.291015625
-140.998046875
-69.19140625
-4.5390625
32.5234375
18.220703125
-40.095703125
-91.58984375
-95.259765625
-60.017578125
-10.078125
33.205078125
58.05078125
66.30859375
62.654296875
62.04296875
79.072265625
114.0859375
153.291015625
174.056640625
167.279296875
155.03515625
166.1640625
193.896484375
202.3359375
180.25390625
161.466796875
173.796875
204.9609375
223.515625
209.033203125
175.017578125
150.509765625
152.796875
182.01953125
205.58203125
186.84375
128.314453125
59.462890625
-4.94140625
-82.326171875
-192.423828125
-318.52734375
-416.8125
-469.119140625
-501.91015625
-558.64453125
-654.3515625
-745.94140625
-775.1796875
-720.84375
-598.607421875
-462.419921875
-390.896484375
-411.8671875
-474.71875
-509.88671875
-482.490234375
-422.53515625
-388.373046875
-398.931640625
-417.802734375
-384.94921875
-279.375
-142.087890625
-27.30078125
36.970703125
47.10546875
9.517578125
-72.130859375
-180.63671875
-282.78515625
-362.37890625
-414.546875
-428.9140625
-396.119140625
-321.052734375
-222.86328125
-132.607421875
-77.453125
-40.71484375
24.59375
126.685546875
215.8671875
234.6484375
159.689453125
20.83203125
-117.3203125
-217.41015625
-285.123046875
-331.908203125
-365.826171875
-404.880859375
-467.708984375
-544.509765625
-607.1484375
-645.796875
-670.15625
-683.537109375
-676.755859375
-647.259765625
-607.06640625
-566.7578125
-524.376953125
-481.4453125
-444.955078125
-419.837890625
-403.9609375
-388.61328125
-371.244140625
-355.779296875
-350.92578125
-369.5859375
-384.95703125
-342.740234375
-240.41015625
-116.126953125
-4.359375
70.310546875
106.666015625
124.734375
134.037109375
118.8125
72.298828125
19.4296875
-16.61328125
-38.443359375
-41.4375
-2.33984375
78.2109375
163.640625
222.498046875
232.4921875
178.447265625
96.6015625
54.712890625
89.15234375
179.8515625
262.29296875
297.623046875
292.48046875
260.494140625
214.146484375
154.44140625
84.646484375
22.46484375
-22.193359375
-54.3359375
-71.41015625
-66.77734375
-44.474609375
-12.943359375
21.615234375
53.716796875
83.78125
107.51171875
111.478515625
93.37890625
52.89453125
-0.05078125
-32.80078125
-27.359375
-0.388671875
12.908203125
-12.873046875
-74.041015625
-137.05078125
-170.25390625
-179.24609375
-191.962890625
-203.0546875
-180.830078125
-130.181640625
-93.7265625
-105.75
-162.8046875
-235.4140625
-304.01953125
-363.037109375
-406.3828125
-430.6640625
-436.546875
-438.5859375
-465.82421875
-525.29296875
-586.126953125
-616.83984375
-613.181640625
-583.1875
-546.423828125
-535.19921875
-574.513671875
-652.439453125
-718.83203125
-735.697265625
-716.296875
-701.63671875
-699.083984375
-687.095703125
-667.72265625
-662.330078125
-674.796875
-696.439453125
-725.6015625
-753.587890625
-769.134765625
-759.75390625
-704.431640625
-598.064453125
-469.373046875
-375.126953125
-359.248046875
-406.60546875
-464.779296875
-503.427734375
-515.96484375
-503.892578125
-472.220703125
-415.38671875
-341.51953125
-291.109375
-285.220703125
-302.0390625
-321.501953125
-332.166015625
-320.3984375
-288.345703125
-244.861328125
-184.966796875
-112.361328125
-50.798828125
-6.578125
40.828125
107.0078125
185.20703125
241.24609375
242.576171875
196.306640625
142.71875
105.103515625
67.345703125
16.11328125
-44.814453125
-111.466796875
-162.158203125
-162.69140625
-99.25
11.037109375
122.939453125
187.482421875
180.837890625
112.423828125
20.4765625
-61.22265625
-127.18359375
-183.669921875
-235.033203125
-286.974609375
-343.509765625
-418.640625
-521.6796875
-607.240234375
-621.3125
-567.30859375
-484.1796875
-406.525390625
-349.11328125
-308.8984375
-289.697265625
-297.837890625
-316.65625
-324.560546875
-315.501953125
-307.00390625
-325.310546875
-369.6640625
-413.474609375
-441.607421875
-461.39453125
-469.521484375
-447.970703125
-392.736328125
-318.6484375
-235.1953125
-125.912109375
14.89453125
156.75390625
271.78515625
351.126953125
385.13671875
352.58984375
258.611328125
156.232421875
93.904296875
67.921875
34.8984375
-35.541015625
-136.494140625
-244.859375
-344.923828125
-421.36328125
-462.330078125
-480.30859375
-482.81640625
-465.35546875
-434.376953125
-393.271484375
-329.375
-223.931640625
-72.166015625
94.234375
219.322265625
271.4140625
263.56640625
227.896484375
197.146484375
179.857421875
143.29296875
48.431640625
-104.66015625
-266.181640625
-379.658203125
-429.72265625
-429.482421875
-401.58203125
-367.43359375
-320.119140625
-227.046875
-80.181640625
78.259765625
180.994140625
191.546875
134.318359375
59.041015625
4.439453125
-17.236328125
-16.181640625
-5.7265625
-0.138671875
-6.216796875
-9.341796875
14.736328125
76.083984375
163.2578125
250.57421875
311.1953125
331.3984375
313.998046875
281.154296875
239.94921875
177.5625
102.486328125
27.548828125
-59.669921875
-167.333984375
-267.19921875
-320.34375
-323.80859375
-315.107421875
-320.28125
-335.701171875
-358.388671875
-398.45703125
-473.208984375
-592.068359375
-741.421875
-880.001953125
-961.88671875
-970.2265625
-914.8046875
-811.095703125
-686.66015625
-583.103515625
-520.40625
-473.6484375
-403.224609375
-286.810546875
-122.861328125
74.291015625
280.080078125
452.005859375
539.775390625
516.55078125
405.978515625
266.912109375
144.84765625
59.87890625
19.736328125
9.447265625
3.07421875
-4.880859375
0.833984375
28.19140625
53.04296875
39.08203125
-18.646484375
-99.685546875
-191.884765625
-298.486328125
-417.474609375
-533.8125
-630.96875
-691.404296875
-700.240234375
-653.96484375
-562.462890625
-443.994140625
-329.173828125
-256.8515625
-226.5546875
-201.66015625
-164.974609375
-126.01953125
-101.9765625
-94.220703125
-78.33984375
-30.072265625
43.853515625
112.5078125
164.80859375
204.193359375
213.408203125
181.892578125
138.630859375
115.353515625
110.1328125
99.55859375
74.01953125
48.44921875
39.962890625
35.8125
0.0
-69.052734375
-143.296875
-195.455078125
-203.373046875
-183.10546875
-175.82421875
-190.646484375
-212.171875
-225.119140625
-219.419921875
-194.91015625
-164.283203125
-138.4375
-123.9609375
-126.146484375
-146.798828125
-194.1953125
-274.26171875
-366.021484375
-428.75390625
-430.65234375
-363.61328125
-248.822265625
-134.8125
-68.849609375
-71.357421875
-135.908203125
-222.107421875
-274.177734375
-268.166015625
-222.7578125
-181.37890625
-186.26171875
-232.6640625
-266.533203125
-245.033203125
-181.26953125
-107.162109375
-32.357421875
42.369140625
107.0390625
149.572265625
159.83203125
135.494140625
91.365234375
63.423828125
86.4609375
147.76953125
191.703125
177.34765625
118.482421875
61.169921875
39.36328125
54.263671875
88.111328125
132.734375
182.5078125
223.775390625
256.71484375
289.236328125
315.1953125
316.486328125
284.982421875
229.07421875
167.4140625
118.931640625
82.68359375
38.8203125
-18.626953125
-56.78515625
-39.826171875
23.939453125
98.759765625
164.203125
221.720703125
279.37109375
358.259765625
486.033203125
649.81640625
786.32421875
835.234375
778.0859375
652.66796875
525.251953125
435.197265625
374.263671875
324.677734375
284.41015625
261.486328125
249.728515625
228.263671875
205.580078125
220.75390625
275.236328125
329.07421875
366.90234375
392.48046875
397.056640625
386.61328125
400.171875
466.689453125
566.37890625
641.611328125
643.140625
560.43359375
410.224609375
233.75
84.4375
-2.87109375
-37.63671875
-56.91015625
-79.15625
-112.048828125
-168.732421875
-246.7421875
-333.560546875
-406.650390625
-439.86328125
-439.82421875
-443.4921875
-493.77734375
-600.17578125
-708.833984375
-762.19921875
-746.431640625
-673.447265625
-568.708984375
-473.3046875
-420.728515625
-395.318359375
-351.423828125
-272.373046875
-189.40234375
-145.921875
-143.6796875
-142.90234375
-107.41015625
-26.064453125
96.44921875
241.640625
365.779296875
423.48828125
407.11328125
344.41796875
265.080078125
183.546875
112.330078125
75.81640625
93.9765625
151.388671875
204.13671875
224.486328125
200.318359375
124.73828125
24.76171875
-60.443359375
-122.6796875
-172.94921875
-227.33984375
-288.6171875
-331.08203125
-332.44921875
-298.73828125
-246.06640625
-202.65625
-209.634765625
-282.75
-391.291015625
-476.375
-484.4296875
-413.109375
-317.009765625
-239.546875
-189.33984375
-163.404296875
-134.19140625
-78.77734375
-30.23828125
-40.537109375
-111.17578125
-194.853515625
-239.607421875
-222.17578125
-152.546875
-55.83203125
55.18359375
168.099609375
247.833984375
263.025390625
214.19921875
122.673828125
18.140625
-50.48828125
-45.216796875
15.736328125
83.1796875
116.138671875
97.4140625
46.005859375
-12.177734375
-75.9296875
-145.3046875
-203.091796875
-239.216796875
-250.435546875
-231.287109375
-183.087890625
-106.4765625
-3.3046875
106.6875
197.783203125
267.453125
348.88671875
470.06640625
604.9765625
689.4609375
680.015625
585.810546875
448.353515625
318.95703125
232.9609375
185.98046875
158.4140625
136.787109375
104.5859375
55.400390625
10.40234375
12.74609375
87.013671875
196.548828125
275.125
298.26171875
281.12890625
250.591796875
242.703125
286.876953125
388.046875
528.265625
673.794921875
777.33984375
801.572265625
768.6640625
739.75390625
743.158203125
751.060546875
719.064453125
648.205078125
585.943359375
564.30859375
583.228515625
637.88671875
708.6328125
755.595703125
760.81640625
733.111328125
665.541015625
544.5234375
395.962890625
269.48046875
187.58203125
146.8359375
146.388671875
192.748046875
292.853515625
435.07421875
572.333984375
652.396484375
663.64453125
643.322265625
642.701171875
669.599609375
684.068359375
657.734375
610.48828125
571.904296875
528.99609375
443.34765625
313.576171875
180.181640625
78.2421875
25.818359375
32.388671875
82.15234375
135.568359375
169.349609375
194.68359375
233.19921875
290.169921875
351.779296875
385.80078125
367.037109375
300.55859375
205.68359375
102.8828125
10.669921875
-57.21875
-90.720703125
-96.35546875
-106.826171875
-152.47265625
-236.279296875
-333.525390625
-410.896484375
-452.451171875
-458.80859375
-445.130859375
-440.95703125
-466.7578125
-518.560546875
-585.123046875
-658.03125
-713.80078125
-721.951171875
-678.63671875
-604.154296875
-518.12109375
-437.025390625
-364.06640625
-278.59375
-161.7421875
-29.19140625
85.22265625
157.94140625
181.67578125
158.783203125
88.76953125
-16.296875
-112.51171875
-161.36328125
-175.337890625
-189.802734375
-214.017578125
-240.873046875
-259.0625
-248.638671875
-216.24609375
-187.19921875
-157.07421875
-105.662109375
-51.0390625
-20.2421875
4.30078125
45.9453125
91.322265625
115.759765625
105.046875
64.78125
23.365234375
-3.529296875
-10.20703125
19.74609375
84.455078125
153.615234375
202.248046875
229.615234375
247.5234375
253.009765625
233.900390625
208.693359375
205.583984375
220.921875
244.482421875
280.158203125
316.408203125
301.73828125
191.75
3.63671875
-196.267578125
-342.423828125
-423.705078125
-470.23046875
-486.38671875
-453.609375
-386.994140625
-335.828125
-326.66015625
-341.916015625
-358.27734375
-377.0
-405.50390625
-446.111328125
-509.724609375
-602.625
-709.2109375
-803.265625
-867.91796875
-899.708984375
-897.794921875
-864.677734375
-807.173828125
-726.65625
-621.43359375
-501.138671875
-396.564453125
-333.572265625
-308.048828125
-309.794921875
-325.224609375
-327.197265625
-305.625
-270.6875
-231.345703125
-211.2265625
-245.17578125
-325.0
-390.640625
-390.255859375
-325.841796875
-233.546875
-144.798828125
-74.859375
-26.822265625
5.935546875
42.421875
107.798828125
201.205078125
288.197265625
337.037109375
340.345703125
313.318359375
285.662109375
281.421875
298.515625
318.947265625
332.3984375
336.9375
350.13671875
401.060546875
482.11328125
552.373046875
589.126953125
588.3046875
541.001953125
457.9140625
358.095703125
246.8046875
147.142578125
104.765625
149.162109375
260.26953125
381.46484375
465.828125
511.767578125
539.419921875
562.626953125
597.892578125
646.92578125
672.048828125
627.9609375
512.94140625
363.208984375
236.068359375
186.25
217.322265625
294.615234375
393.02734375
506.32421875
627.533203125
740.208984375
822.92578125
856.404296875
830.16796875
749.443359375
628.693359375
463.396484375
255.328125
48.111328125
-110.310546875
-204.025390625
-240.0078125
-229.80078125
-187.646484375
-125.810546875
-43.705078125
59.25
164.9296875
239.634765625
256.05859375
221.62890625
162.025390625
95.30859375
39.26953125
-0.060546875
-21.265625
-1.865234375
68.7109375
163.498046875
240.333984375
269.57421875
241.2578125
167.16015625
89.435546875
53.9140625
74.20703125
131.740234375
178.59375
175.228515625
146.58984375
147.765625
193.421875
260.255859375
324.041015625
357.685546875
339.8828125
278.546875
195.6640625
110.251953125
44.892578125
18.130859375
23.271484375
45.171875
76.5546875
101.66015625
110.3515625
120.982421875
162.6796875
243.443359375
331.146484375
377.41015625
360.564453125
281.291015625
155.587890625
26.306640625
-70.189453125
-126.439453125
-143.681640625
-137.87109375
-146.259765625
-187.341796875
-230.23046875
-216.501953125
-106.455078125
82.6484375
286.072265625
447.26953125
557.892578125
614.60546875
586.75
472.126953125
313.62109375
160.859375
47.126953125
-22.0625
-70.0390625
-128.962890625
-206.865234375
-280.63671875
-311.341796875
-280.28515625
-205.72265625
-116.482421875
-17.93359375
113.4921875
276.751953125
418.041015625
501.951171875
549.044921875
572.83984375
548.275390625
454.857421875
304.16796875
130.546875
-27.611328125
-137.373046875
-177.46875
-150.048828125
-76.126953125
0.470703125
38.76953125
50.37109375
73.6640625
114.822265625
151.892578125
177.193359375
203.443359375
229.955078125
240.576171875
229.47265625
213.58203125
209.21875
205.841796875
173.228515625
94.87890625
-6.169921875
-82.84375
-124.193359375
-153.861328125
-175.837890625
-174.181640625
-149.3359375
-122.49609375
-117.759765625
-154.826171875
-234.78125
-343.345703125
-464.380859375
-583.34765625
-685.84765625
-754.32421875
-776.689453125
-757.1015625
-718.412109375
-697.556640625
-708.9921875
-725.244140625
-720.603515625
-690.12890625
-633.787109375
-575.376953125
-548.337890625
-547.439453125
-526.4609375
-458.92578125
-372.380859375
-305.4921875
-270.974609375
-255.46875
-228.513671875
-184.630859375
-154.919921875
-144.982421875
-122.630859375
-67.212890625
12.638671875
88.681640625
131.9140625
148.220703125
167.98828125
197.32421875
219.240234375
235.345703125
265.203125
291.98046875
271.416015625
200.857421875
116.48828125
43.673828125
-18.8125
-99.03125
-225.490234375
-388.78515625
-560.73046875
-715.580078125
-826.552734375
-887.37890625
-906.2890625
-875.5703125
-783.296875
-632.091796875
-427.36328125
-170.9453125
103.453125
321.55078125
441.5234375
476.32421875
435.078125
330.111328125
213.73046875
133.208984375
86.029296875
36.283203125
-22.763671875
-51.337890625
-15.94140625
73.541015625
180.6484375
290.45703125
400.279296875
480.873046875
502.74609375
464.91796875
388.607421875
304.875
240.5546875
217.3359375
237.9375
271.607421875
271.85546875
216.779296875
129.689453125
49.390625
-3.0859375
-28.572265625
-36.619140625
-43.529296875
-71.03125
-120.21484375
-168.974609375
-195.40234375
-189.53125
-160.650390625
-124.669921875
-93.21484375
-84.478515625
-118.77734375
-199.623046875
-311.05078125
-419.890625
-491.2734375
-522.990234375
-536.90625
-547.478515625
-554.07421875
-544.73046875
-519.419921875
-494.544921875
-471.66796875
-438.71875
-383.712890625
-296.26171875
-189.212890625
-113.458984375
-114.947265625
-187.1796875
-282.30078125
-355.947265625
-398.478515625
-432.109375
-479.119140625
-542.080078125
-610.701171875
-667.494140625
-681.271484375
-621.216796875
-483.12890625
-289.673828125
-82.8671875
92.34765625
222.375
328.703125
437.83984375
548.580078125
624.978515625
646.021484375
635.29296875
619.375
600.189453125
593.0703125
615.18359375
645.083984375
654.607421875
631.375
556.40234375
427.87109375
282.466796875
162.521484375
91.6796875
62.22265625
44.486328125
27.8125
29.73828125
52.783203125
71.111328125
81.8203125
106.458984375
151.208984375
198.96875
218.421875
189.865234375
116.90625
35.400390625
-13.8515625
-30.72265625
-35.30859375
-28.7890625
-10.076171875
11.48828125
30.12109375
25.23828125
-43.515625
-183.427734375
-351.046875
-495.71875
-588.025390625
-630.62890625
-652.8203125
-684.697265625
-740.697265625
-806.716796875
-852.57421875
-864.755859375
-849.546875
-800.75
-694.947265625
-536.005859375
-369.88671875
-242.005859375
-161.576171875
-111.115234375
-61.07421875
4.84375
74.130859375
126.041015625
159.90625
182.013671875
191.865234375
202.921875
229.423828125
257.34765625
256.001953125
201.166015625
93.103515625
-24.890625
-102.447265625
-113.888671875
-66.275390625
1.69140625
51.125
74.916015625
97.431640625
129.86328125
148.44140625
131.201171875
86.916015625
32.7734375
-29.34765625
-99.634765625
-163.939453125
-201.130859375
-190.94140625
-131.90625
-58.69140625
-20.845703125
-40.064453125
-100.791015625
-170.158203125
-206.09765625
-182.48828125
-110.869140625
-14.58203125
85.791015625
176.626953125
258.82421875
331.65234375
393.65234375
460.0546875
544.419921875
645.669921875
741.765625
790.755859375
773.224609375
709.8828125
634.732421875
574.2890625
537.931640625
524.97265625
539.32421875
565.34375
560.158203125
511.748046875
461.78125
438.416015625
441.5
474.197265625
522.5703125
547.955078125
530.99609375
490.90625
461.322265625
470.0859375
520.083984375
578.849609375
615.08984375
624.904296875
612.642578125
587.810546875
563.240234375
550.67578125
555.796875
581.197265625
623.603515625
649.869140625
622.9375
539.521484375
424.953125
312.740234375
221.69140625
142.677734375
69.0390625
17.361328125
-8.0
-33.61328125
-92.78125
-194.16796875
-314.849609375
-426.798828125
-526.439453125
-616.125
-662.751953125
-620.455078125
-490.15625
-316.685546875
-146.69140625
-10.640625
78.1171875
125.267578125
147.935546875
161.16796875
166.572265625
158.7265625
140.33203125
120.125
103.88671875
96.92578125
108.794921875
151.4296875
215.1875
263.65234375
267.697265625
235.275390625
191.193359375
151.982421875
124.12890625
113.873046875
128.43359375
149.359375
133.869140625
56.095703125
-63.8984375
-178.92578125
-258.658203125
-312.787109375
-370.6171875
-431.29296875
-449.046875
-392.291015625
-300.01171875
-244.005859375
-242.83203125
-247.919921875
-212.1484375
-129.4296875
-27.529296875
56.126953125
108.56640625
136.9296875
158.552734375
204.591796875
297.796875
432.966796875
583.794921875
699.853515625
727.568359375
665.57421875
569.796875
488.353515625
426.59375
366.361328125
299.05859375
242.486328125
219.744140625
228.22265625
247.333984375
270.640625
307.634765625
352.890625
392.451171875
421.97265625
439.443359375
445.796875
456.111328125
494.041015625
568.640625
656.216796875
718.970703125
738.572265625
723.822265625
690.15625
647.873046875
614.173828125
604.41015625
599.259765625
561.640625
493.640625
422.94921875
354.125
273.90234375
189.607421875
145.150390625
178.615234375
272.4609375
383.642578125
486.630859375
563.80078125
588.162109375
532.962890625
397.701171875
212.5
21.5703125
-124.79296875
-188.2265625
-163.896484375
-78.1328125
24.728515625
111.33984375
169.68359375
200.5
209.1328125
197.755859375
178.41015625
175.30859375
188.28125
188.115234375
166.26953125
150.12109375
141.87890625
108.978515625
47.197265625
-1.6484375
-16.673828125
-26.451171875
-44.41015625
-53.451171875
-40.107421875
-10.255859375
7.4296875
-12.259765625
-64.5703125
-117.3359375
-130.263671875
-95.615234375
-56.5234375
-58.025390625
-99.638671875
-158.42578125
-224.16015625
-293.279296875
-358.626953125
-420.3125
-485.26171875
-556.5234375
-623.669921875
-663.06640625
-650.6796875
-582.05078125
-470.236328125
-332.283203125
-192.041015625
-69.58984375
18.54296875
65.53125
91.71875
108.765625
110.33984375
103.40234375
106.56640625
146.791015625
247.02734375
387.482421875
525.869140625
626.68359375
652.427734375
593.939453125
485.939453125
365.822265625
243.6953125
111.029296875
-28.1484375
-148.193359375
-218.80859375
-229.80078125
-213.64453125
-214.7421875
-231.498046875
-225.802734375
-167.2265625
-48.314453125
121.623046875
309.099609375
471.927734375
588.63671875
655.0234375
672.34375
650.65625
609.609375
556.80078125
493.34765625
433.072265625
381.70703125
326.328125
264.0
212.02734375
188.44921875
197.0234375
212.453125
202.5234375
156.787109375
75.166015625
-22.015625
-102.490234375
-145.041015625
-150.90234375
-140.423828125
-127.130859375
-113.564453125
-86.873046875
-18.09375
98.609375
215.42578125
267.599609375
230.08203125
127.755859375
2.841796875
-108.61328125
-184.330078125
-222.4609375
-222.935546875
-180.53515625
-103.603515625
-22.693359375
18.626953125
8.544921875
-24.162109375
-59.6953125
-104.064453125
-165.234375
-230.5703125
-264.818359375
-247.646484375
-193.4765625
-126.5
-68.15625
-25.2734375
7.5703125
35.984375
67.16015625
95.484375
103.515625
95.5234375
94.564453125
97.41796875
81.251953125
58.029296875
66.939453125
123.732421875
207.240234375
276.361328125
299.546875
280.962890625
245.099609375
195.951171875
133.7890625
61.748046875
-26.9296875
-114.72265625
-163.05078125
-157.912109375
-109.564453125
-17.755859375
113.435546875
238.65625
308.859375
305.966796875
237.150390625
129.16015625
4.86328125
-124.92578125
-239.216796875
-297.60546875
-278.57421875
-211.58203125
-130.810546875
-40.482421875
60.154296875
165.03515625
270.39453125
367.66015625
437.0703125
477.48828125
508.572265625
530.099609375
509.599609375
435.28125
343.919921875
265.42578125
189.197265625
89.75390625
-33.7109375
-154.681640625
-245.0390625
-291.46875
-292.1640625
-256.4609375
-209.646484375
-172.115234375
-155.791015625
-163.875
-172.515625
-142.115234375
-59.83203125
49.83203125
154.779296875
239.08984375
292.298828125
305.435546875
270.46875
185.173828125
69.65625
-43.119140625
-136.103515625
-210.732421875
-255.2109375
-240.1953125
-154.841796875
-27.279296875
91.36328125
163.4453125
179.76171875
153.802734375
105.703125
52.974609375
6.666015625
-27.73828125
-63.990234375
-140.86328125
-262.146484375
-370.48828125
-411.73046875
-405.568359375
-422.25
-504.048828125
-630.28125
-744.560546875
-806.111328125
-799.576171875
-715.806640625
-564.734375
-395.310546875
-261.26171875
-186.392578125
-161.06640625
-149.73828125
-120.75390625
-63.66015625
4.150390625
44.21875
28.91796875
-35.697265625
-111.251953125
-153.861328125
-151.18359375
-130.7265625
-128.267578125
-141.1875
-144.216796875
-125.31640625
-79.173828125
-6.849609375
75.49609375
149.63671875
217.205078125
285.251953125
347.265625
402.734375
455.599609375
492.798828125
493.515625
446.587890625
344.66796875
201.466796875
67.9140625
-6.9453125
-13.5703125
26.802734375
89.51953125
155.91015625
216.03125
272.771484375
321.01171875
328.6796875
286.818359375
229.40234375
175.236328125
109.306640625
31.32421875
-22.427734375
-22.69140625
14.072265625
49.306640625
51.796875
14.693359375
-42.578125
-81.05859375
-70.01953125
-19.259765625
44.423828125
122.59375
229.818359375
348.083984375
427.591796875
428.9296875
352.75390625
229.48828125
107.775390625
30.21875
0.142578125
-22.056640625
-69.3671875
-128.9921875
-168.033203125
-167.0078125
-133.810546875
-109.013671875
-129.11328125
-178.306640625
-208.171875
-200.84375
-174.412109375
-144.322265625
-115.333984375
-82.478515625
-26.4375
66.927734375
168.646484375
220.349609375
199.3515625
135.92578125
55.6015625
-36.072265625
-118.591796875
-171.98046875
-199.68359375
-212.8828125
-222.115234375
-236.16015625
-263.7578125
-307.619140625
-347.734375
-346.537109375
-279.544921875
-142.4765625
56.9453125
274.349609375
458.08203125
599.966796875
700.677734375
743.216796875
723.158203125
647.060546875
526.37109375
392.119140625
275.126953125
185.947265625
121.365234375
79.53515625
65.220703125
66.533203125
63.873046875
60.689453125
67.689453125
80.837890625
92.96875
109.107421875
130.748046875
138.30078125
113.212890625
65.298828125
4.9609375
-65.62890625
-120.857421875
-133.173828125
-104.974609375
-58.755859375
-11.8046875
28.484375
48.80859375
43.185546875
32.46484375
44.755859375
88.21875
146.19140625
195.53515625
239.9375
308.7734375
417.333984375
546.8046875
660.8359375
748.37109375
829.375
918.875
1007.96484375
1077.00390625
1107.158203125
1083.826171875
1011.203125
910.16796875
792.431640625
671.205078125
573.6796875
515.91015625
496.646484375
500.236328125
490.2734375
428.900390625
329.2578125
257.388671875
253.265625
283.00390625
290.6796875
267.982421875
232.958984375
184.6484375
117.240234375
48.578125
-6.16796875
-49.03125
-80.322265625
-110.6875
-162.4140625
-231.3828125
-278.91796875
-272.044921875
-205.419921875
-90.65625
45.265625
148.162109375
168.814453125
127.70703125
103.330078125
140.96484375
221.14453125
297.341796875
339.91015625
352.076171875
356.44921875
384.529296875
445.935546875
507.30859375
530.55859375
516.849609375
495.916015625
490.55859375
501.326171875
504.453125
479.853515625
436.48046875
387.482421875
333.40625
268.91015625
185.607421875
78.75390625
-38.87109375
-135.36328125
-180.56640625
-155.966796875
-67.8359375
25.427734375
51.76953125
2.318359375
-69.8828125
-109.384765625
-100.4375
-54.85546875
9.162109375
64.53125
92.12890625
95.791015625
78.6875
31.8203125
-53.568359375
-171.08984375
-291.1875
-371.001953125
-392.068359375
-385.73828125
-399.556640625
-444.03515625
-494.125
-525.201171875
-524.439453125
-479.462890625
-382.015625
-250.642578125
-128.771484375
-36.03125
39.03125
87.806640625
86.34765625
48.18359375
29.748046875
73.923828125
166.173828125
266.537109375
349.8046875
397.9375
407.873046875
399.248046875
388.974609375
376.853515625
361.427734375
343.609375
311.521484375
239.28125
120.939453125
-7.841796875
-124.763671875
-235.119140625
-317.169921875
-324.685546875
-248.21875
-131.8125
-41.041015625
-12.916015625
-33.79296875
-81.806640625
-150.486328125
-238.53515625
-337.75390625
-419.634765625
-472.228515625
-514.751953125
-560.546875
-606.65625
-636.708984375
-635.32421875
-610.271484375
-575.73828125
-534.58203125
-482.443359375
-423.19140625
-384.134765625
-378.275390625
-384.04296875
-376.06640625
-358.125
-360.541015625
-404.279296875
-483.408203125
-565.6953125
-594.400390625
-542.982421875
-463.287109375
-431.69921875
-464.650390625
-510.09765625
-508.177734375
-435.33984375
-310.833984375
-187.744140625
-111.953125
-89.544921875
-96.69140625
-114.17578125
-142.390625
-180.353515625
-220.322265625
-258.298828125
-292.6953125
-326.720703125
-373.86328125
-448.052734375
-535.373046875
-603.439453125
-647.34375
-680.458984375
-703.171875
-712.025390625
-712.51171875
-706.701171875
-673.2265625
-582.5234375
-438.62890625
-281.427734375
-142.662109375
-25.22265625
87.048828125
191.384765625
265.935546875
305.669921875
324.62109375
344.515625
376.244140625
405.216796875
406.552734375
353.32421875
217.91796875
4.765625
-236.291015625
-447.86328125
-585.767578125
-639.38671875
-636.970703125
-607.259765625
-567.685546875
-527.115234375
-482.880859375
-434.2890625
-398.326171875
-397.12109375
-424.435546875
-450.357421875
-448.708984375
-408.884765625
-341.935546875
-275.03515625
-238.634765625
-235.556640625
-238.412109375
-231.158203125
-223.369140625
-222.857421875
-230.33203125
-256.21875
-297.50390625
-314.193359375
-272.796875
-199.595703125
-158.033203125
-186.4375
-271.314453125
-367.890625
-425.505859375
-408.03515625
-314.388671875
-180.41015625
-60.98828125
9.873046875
42.33203125
66.845703125
105.990234375
170.439453125
251.44140625
324.375
379.390625
423.5390625
458.708984375
494.423828125
541.283203125
573.9921875
567.306640625
521.603515625
454.798828125
400.42578125
374.734375
367.806640625
370.873046875
393.9375
455.841796875
545.478515625
610.1640625
613.130859375
557.404296875
459.70703125
345.419921875
256.9453125
230.181640625
256.888671875
308.294921875
372.28515625
441.080078125
502.38671875
553.927734375
601.021484375
637.73828125
639.943359375
583.626953125
468.267578125
322.865234375
188.251953125
95.4375
63.1484375
87.84765625
129.607421875
145.58984375
143.443359375
144.927734375
140.55859375
110.267578125
58.734375
8.671875
-18.25390625
-7.462890625
24.306640625
38.001953125
19.435546875
-20.978515625
-65.859375
-72.884765625
-3.31640625
120.73046875
255.060546875
385.666015625
498.64453125
563.853515625
569.42578125
543.232421875
524.7265625
533.603515625
565.484375
587.0859375
555.564453125
465.3203125
348.962890625
230.85546875
118.07421875
16.79296875
-66.53515625
-128.021484375
-179.869140625
-251.880859375
-362.1015625
-476.63671875
-546.0234375
-571.29296875
-589.896484375
-622.33984375
-656.595703125
-676.234375
-662.3828125
-607.6796875
-531.3515625
-459.72265625
-405.375
-368.169921875
-339.703125
-305.587890625
-252.876953125
-175.369140625
-86.21484375
-16.232421875
8.369140625
-17.27734375
-63.90625
-76.71875
-30.81640625
49.28125
119.75
146.51171875
124.1171875
71.134765625
8.130859375
-45.556640625
-79.767578125
-101.326171875
-116.1484375
-118.814453125
-91.498046875
-25.919921875
55.3203125
119.169921875
163.287109375
212.451171875
270.583984375
303.529296875
287.279296875
250.98046875
242.28125
260.978515625
280.69921875
300.525390625
336.408203125
401.341796875
488.771484375
565.494140625
610.54296875
631.51953125
628.232421875
596.486328125
554.46484375
519.595703125
479.658203125
412.701171875
319.736328125
224.328125
140.181640625
74.693359375
42.431640625
48.142578125
77.166015625
124.318359375
194.337890625
277.845703125
346.041015625
379.05078125
383.140625
369.29296875
344.23046875
318.423828125
295.37109375
278.525390625
269.482421875
248.068359375
194.044921875
107.47265625
3.072265625
-99.4453125
-176.287109375
-217.162109375
-248.314453125
-300.76953125
-360.904296875
-398.935546875
-413.626953125
-414.130859375
-399.73828125
-361.876953125
-286.416015625
-183.83203125
-95.455078125
-59.818359375
-88.630859375
-148.7734375
-176.494140625
-133.033203125
-36.44140625
67.7109375
156.005859375
220.171875
240.59765625
210.388671875
157.142578125
120.921875
115.140625
109.359375
73.859375
17.396484375
-35.74609375
-78.951171875
-142.978515625
-255.275390625
-385.236328125
-477.865234375
-513.07421875
-505.21484375
-473.95703125
-434.162109375
-398.0078125
-369.6953125
-339.76953125
-288.83203125
-206.30859375
-112.716796875
-63.572265625
-83.4140625
-121.6640625
-105.974609375
-18.869140625
88.83203125
174.07421875
233.6015625
248.96484375
191.095703125
80.083984375
-1.794921875
22.2265625
139.921875
277.30859375
370.869140625
401.341796875
386.26953125
348.765625
305.58984375
267.6015625
242.662109375
233.359375
219.345703125
166.857421875
69.279296875
-52.521484375
-179.50390625
-283.0078125
-321.7734375
-278.259765625
-179.8828125
-66.517578125
44.748046875
148.99609375
226.53125
257.029296875
236.154296875
188.828125
157.318359375
139.25
103.400390625
42.353515625
-36.466796875
-121.7578125
-195.62890625
-244.388671875
-269.919921875
-294.150390625
-329.943359375
-361.79296875
-370.818359375
-374.876953125
-432.58203125
-577.927734375
-771.521484375
-939.8046875
-1041.1796875
-1084.708984375
-1092.55078125
-1075.099609375
-1030.712890625
-953.919921875
-841.072265625
-703.875
-561.296875
-406.521484375
-235.16796875
-71.1171875
63.771484375
165.283203125
237.490234375
263.177734375
222.77734375
147.7421875
86.853515625
47.46484375
-0.837890625
-99.0234375
-265.111328125
-464.60546875
-627.201171875
-713.9609375
-742.755859375
-750.421875
-746.23828125
-712.1953125
-651.84375
-605.978515625
-618.333984375
-686.375
-759.05078125
-786.90625
-758.64453125
-700.177734375
-652.509765625
-636.001953125
-644.4609375
-664.287109375
-687.6484375
-717.859375
-755.232421875
-782.791015625
-781.705078125
-746.111328125
-688.421875
-633.263671875
-587.37890625
-535.599609375
-476.30859375
-424.951171875
-393.88671875
-386.787109375
-400.578125
-429.671875
-474.88671875
-545.265625
-644.70703125
-747.03125
-808.76171875
-819.076171875
-802.384765625
-765.748046875
-690.125
-575.1015625
-453.3125
-367.271484375
-335.83984375
-344.384765625
-361.62109375
-359.5390625
-327.435546875
-264.9140625
-186.873046875
-134.517578125
-141.7265625
-196.908203125
-260.732421875
-316.6640625
-376.994140625
-447.140625
-525.572265625
-597.33203125
-628.03515625
-603.6484375
-551.6953125
-512.6328125
-495.677734375
-475.044921875
-426.103515625
-360.412109375
-307.90625
-284.154296875
-303.525390625
-392.869140625
-552.064453125
-727.11328125
-845.5546875
-876.294921875
-841.25390625
-768.572265625
-664.962890625
-537.341796875
-406.970703125
-287.423828125
-181.2421875
-96.55859375
-47.20703125
-30.685546875
-21.970703125
-8.6015625
-7.72265625
-32.654296875
-66.84375
-90.078125
-97.89453125
-92.45703125
-72.552734375
-38.296875
3.138671875
31.310546875
19.33984375
-20.71875
-56.267578125
-87.3984375
-139.759765625
-227.251953125
-323.8671875
-399.982421875
-453.001953125
-483.01953125
-498.548828125
-523.29296875
-573.2421875
-651.025390625
-737.466796875
-780.81640625
-740.03125
-623.23046875
-470.8828125
-321.041015625
-207.484375
-153.693359375
-136.78125
-108.931640625
-55.337890625
10.296875
66.244140625
89.33984375
60.75
-16.919921875
-105.4765625
-168.498046875
-198.603515625
-190.626953125
-131.404296875
-35.998046875
47.693359375
97.119140625
121.75
125.421875
118.181640625
112.884765625
105.341796875
90.318359375
84.302734375
109.583984375
166.09375
248.365234375
363.12890625
511.3671875
677.8671875
826.26171875
913.822265625
939.00390625
928.287109375
880.95703125
784.82421875
644.37109375
472.142578125
300.986328125
187.162109375
160.36328125
200.943359375
261.498046875
297.236328125
288.98828125
241.408203125
180.416015625
133.521484375
111.953125
118.923828125
133.974609375
119.93359375
76.630859375
42.771484375
36.826171875
45.115234375
48.9296875
35.390625
-0.544921875
-51.685546875
-93.091796875
-103.626953125
-90.115234375
-85.404296875
-121.03125
-199.6328125
-286.177734375
-341.873046875
-359.20703125
-345.70703125
-301.7890625
-225.119140625
-134.759765625
-68.021484375
-39.40625
-44.580078125
-88.12890625
-148.23828125
-182.126953125
-190.130859375
-226.55078125
-326.15234375
-447.904296875
-529.505859375
-556.697265625
-545.169921875
-499.203125
-417.091796875
-313.697265625
-214.595703125
-141.208984375
-118.224609375
-149.712890625
-193.0546875
-208.0
-187.1484375
-139.787109375
-84.32421875
-48.294921875
-67.259765625
-140.15234375
-220.412109375
-271.76171875
-285.177734375
-267.775390625
-233.75390625
-199.900390625
-186.275390625
-201.2890625
-224.119140625
-215.62109375
-146.109375
-30.728515625
64.490234375
85.828125
59.060546875
45.275390625
69.7734375
118.6328125
160.595703125
174.61328125
165.29296875
154.43359375
150.572265625
143.685546875
129.162109375
129.607421875
156.11328125
170.310546875
134.080078125
69.23046875
26.63671875
30.06640625
75.9609375
149.4453125
218.166015625
253.943359375
255.2734375
211.138671875
104.4375
-38.421875
-154.3984375
-205.9765625
-205.703125
-199.791015625
-228.65625
-290.462890625
-352.962890625
-393.8203125
-415.724609375
-421.234375
-398.830078125
-343.70703125
-285.6015625
-277.46875
-330.390625
-407.404296875
-505.3515625
-649.298828125
-811.513671875
-938.68359375
-1018.513671875
-1060.880859375
-1066.70703125
-1041.54296875
-1009.87109375
-998.474609375
-999.126953125
-985.23828125
-947.259765625
-870.681640625
-740.572265625
-575.748046875
-406.23046875
-228.376953125
-30.0625
167.1171875
319.271484375
403.4609375
426.451171875
403.400390625
350.22265625
282.3203125
216.689453125
170.642578125
141.0546875
115.705078125
95.80078125
80.6953125
51.474609375
5.19140625
-24.03515625
-22.833984375
-26.708984375
-63.251953125
-115.84765625
-157.814453125
-182.669921875
-185.94921875
-164.96875
-130.890625
-85.7109375
-18.837890625
72.46484375
164.037109375
196.267578125
128.396484375
-20.59765625
-193.84765625
-330.08984375
-400.99609375
-410.70703125
-364.7421875
-265.3046875
-147.65625
-70.046875
-52.173828125
-73.208984375
-113.14453125
-154.720703125
-178.4921875
-184.158203125
-189.490234375
-198.30859375
-197.3203125
-191.7890625
-215.392578125
-282.21484375
-358.041015625
-396.09375
-386.494140625
-359.001953125
-332.109375
-287.115234375
-205.236328125
-90.564453125
64.48828125
273.119140625
503.8515625
700.89453125
837.294921875
907.93359375
913.22265625
853.810546875
731.4453125
560.392578125
364.24609375
164.671875
-29.283203125
-222.005859375
-412.533203125
-562.298828125
-633.4765625
-631.298828125
-582.9296875
-519.98046875
-468.716796875
-434.16796875
-396.0234375
-325.671875
-215.361328125
-83.814453125
33.517578125
109.17578125
150.625
183.73828125
232.513671875
311.525390625
396.650390625
447.626953125
467.59765625
478.14453125
456.85546875
364.99609375
219.29296875
90.318359375
30.77734375
26.3671875
27.4296875
-3.01953125
-83.109375
-205.162109375
-321.93359375
-373.548828125
-335.384765625
-232.2421875
-110.287109375
-8.3359375
55.55859375
88.126953125
114.486328125
153.474609375
201.52734375
249.7734375
295.193359375
321.8046875
302.736328125
230.103515625
135.34375
64.41015625
29.302734375
10.625
-24.12890625
-106.47265625
-236.37890625
-379.58203125
-488.283203125
-534.80859375
-533.474609375
-500.6640625
-433.55859375
-337.416015625
-242.748046875
-183.560546875
-155.548828125
-136.375
-113.548828125
-86.021484375
-60.990234375
-31.98046875
12.638671875
64.796875
106.705078125
112.28125
57.853515625
-50.4609375
-180.7265625
-305.234375
-421.091796875
-520.287109375
-555.43359375
-486.646484375
-332.0546875
-147.923828125
14.689453125
135.634765625
224.181640625
303.109375
380.626953125
446.603515625
502.2734375
551.39453125
573.12109375
544.642578125
476.677734375
408.822265625
368.169921875
345.35546875
317.673828125
287.271484375
268.751953125
260.60546875
259.318359375
266.04296875
273.015625
261.5703125
216.48828125
138.650390625
44.654296875
-48.095703125
-122.13671875
-161.935546875
-150.76171875
-89.806640625
-9.73828125
56.234375
86.53125
80.130859375
50.330078125
-2.296875
-65.591796875
-94.18359375
-64.626953125
0.609375
74.23046875
147.35546875
204.296875
220.154296875
175.810546875
68.7265625
-69.013671875
-182.533203125
-254.69140625
-316.814453125
-394.052734375
-487.046875
-592.46484375
-696.53125
-769.501953125
-785.267578125
-733.900390625
-627.046875
-495.76953125
-380.4765625
-303.234375
-253.8671875
-207.169921875
-143.779296875
-64.12890625
24.037109375
123.603515625
225.6171875
312.7421875
373.55078125
389.197265625
350.283203125
279.35546875
210.35546875
138.876953125
36.80859375
-96.333984375
-226.693359375
-312.46484375
-339.361328125
-320.927734375
-286.056640625
-264.205078125
-257.619140625
-250.27734375
-233.84375
-203.16015625
-151.626953125
-94.71484375
-73.533203125
-110.904296875
-172.498046875
-213.171875
-220.517578125
-182.55859375
-98.267578125
-13.34765625
33.775390625
56.716796875
78.1640625
88.515625
67.748046875
22.046875
-39.23828125
-118.25390625
-209.796875
-304.7265625
-383.212890625
-412.73828125
-368.23828125
-256.384765625
-121.142578125
-18.314453125
31.322265625
44.720703125
42.728515625
46.177734375
63.638671875
77.6640625
69.1015625
41.70703125
21.48046875
38.3828125
95.228515625
161.978515625
210.888671875
237.4453125
229.720703125
173.396484375
96.65625
55.1171875
80.482421875
155.8828125
230.791015625
270.001953125
272.400390625
247.298828125
224.728515625
253.193359375
333.037109375
403.744140625
414.357421875
365.96484375
290.330078125
218.984375
172.490234375
162.232421875
180.615234375
199.732421875
215.037109375
236.216796875
243.384765625
219.15625
169.048828125
101.01171875
24.7890625
-51.75
-135.078125
-232.6875
-333.810546875
-417.064453125
-466.384765625
-483.04296875
-479.556640625
-460.69921875
-428.73046875
-403.42578125
-409.25
-432.55078125
-431.390625
-388.224609375
-325.166015625
-271.501953125
-221.87890625
-159.802734375
-98.6640625
-61.673828125
-59.728515625
-82.51171875
-101.73046875
-101.107421875
-83.802734375
-53.2578125
0.083984375
83.748046875
177.55859375
254.345703125
307.33203125
342.8046875
365.68359375
377.751953125
357.88671875
279.67578125
167.650390625
64.73828125
-23.05078125
-112.42578125
-196.005859375
-255.703125
-301.19921875
-351.81640625
-393.017578125
-371.4140625
-268.412109375
-140.201171875
-53.5078125
-24.376953125
-29.111328125
-43.30859375
-67.1328125
-105.62890625
-133.6796875
-125.26953125
-88.7734375
-29.787109375
58.919921875
159.5859375
233.681640625
253.0234375
199.583984375
75.01171875
-73.88671875
-180.19921875
-213.47265625
-202.9609375
-200.97265625
-238.4140625
-309.2578125
-378.44140625
-419.501953125
-438.95703125
-446.365234375
-427.404296875
-369.849609375
-292.46484375
-219.802734375
-157.52734375
-90.185546875
4.615234375
121.078125
226.73046875
289.16015625
283.76171875
193.599609375
35.77734375
-147.509765625
-317.48046875
-430.44921875
-450.64453125
-383.0234375
-269.21484375
-171.369140625
-147.84765625
-209.68359375
-327.162109375
-455.572265625
-538.2890625
-533.275390625
-454.1015625
-350.6640625
-271.705078125
-251.017578125
-301.775390625
-410.6328125
-540.31640625
-648.7734375
-700.146484375
-675.333984375
-578.43359375
-430.125
-267.3828125
-125.087890625
-19.34375
42.42578125
52.09765625
25.40234375
15.330078125
58.8984375
146.375
241.150390625
321.828125
383.6796875
419.76953125
428.619140625
411.80859375
368.216796875
314.0546875
285.71875
299.5
321.197265625
302.109375
251.67578125
226.640625
247.107421875
282.857421875
311.080078125
339.111328125
357.955078125
328.279296875
266.072265625
238.0703125
268.568359375
323.166015625
348.853515625
331.0
301.4609375
284.87890625
281.83984375
287.091796875
299.919921875
328.8984375
385.501953125
466.5078125
546.1953125
587.01171875
572.185546875
517.4375
448.865234375
386.013671875
334.134765625
298.7109375
274.33984375
226.041015625
128.625
3.669921875
-117.205078125
-218.501953125
-283.970703125
-279.978515625
-164.52734375
61.169921875
317.3203125
500.484375
570.3671875
553.68359375
496.228515625
423.57421875
353.25390625
316.107421875
332.92578125
385.642578125
427.755859375
412.751953125
329.08984375
212.498046875
109.88671875
33.693359375
-37.8671875
-116.669921875
-193.3203125
-264.70703125
-342.748046875
-435.5078125
-528.369140625
-599.5703125
-647.19140625
-678.443359375
-692.38671875
-692.15234375
-696.068359375
-725.68359375
-776.05078125
-803.1953125
-770.55078125
-687.865234375
-576.130859375
-444.35546875
-309.05859375
-195.744140625
-125.533203125
-89.583984375
-49.623046875
18.052734375
99.119140625
155.392578125
160.025390625
112.8203125
27.857421875
-70.6484375
-153.419921875
-210.5546875
-248.95703125
-262.5859375
-230.5859375
-149.658203125
-48.380859375
35.015625
79.900390625
101.494140625
126.505859375
169.865234375
236.91796875
323.546875
419.63671875
514.716796875
588.873046875
630.318359375
660.4921875
697.34375
717.583984375
692.21484375
628.60546875
559.103515625
515.080078125
512.322265625
535.484375
545.67578125
508.50390625
421.63671875
329.255859375
282.072265625
278.837890625
274.53125
244.361328125
204.39453125
173.48046875
146.30078125
111.7265625
63.044921875
-0.31640625
-70.7890625
-140.810546875
-201.41015625
-242.787109375
-276.1640625
-311.21875
-319.919921875
-275.126953125
-195.5546875
-134.55859375
-134.07421875
-190.798828125
-267.484375
-334.16015625
-383.16015625
-407.072265625
-405.544921875
-406.353515625
-431.361328125
-472.583984375
-518.92578125
-578.634765625
-664.759765625
-753.630859375
-789.384765625
-749.814453125
-660.474609375
-543.708984375
-406.541015625
-261.498046875
-127.240234375
-19.75
54.580078125
88.6328125
83.318359375
56.41015625
16.302734375
-42.8515625
-117.73828125
-175.83203125
-176.580078125
-111.34765625
-15.654296875
62.4140625
112.501953125
154.91796875
181.1171875
168.87109375
130.01171875
89.935546875
46.73046875
-18.474609375
-92.3671875
-124.40234375
-83.009765625
18.37890625
127.091796875
177.58203125
148.2578125
71.912109375
-6.17578125
-39.861328125
2.45703125
94.931640625
171.455078125
191.62109375
169.681640625
138.2421875
116.87109375
112.232421875
131.37890625
172.7578125
207.404296875
201.6015625
162.685546875
138.4921875
163.169921875
230.51953125
313.7109375
379.3515625
411.9765625
421.408203125
414.21484375
393.791015625
371.8359375
346.33984375
307.72265625
270.08984375
255.021484375
259.060546875
267.091796875
278.90625
290.923828125
289.658203125
269.8203125
222.68359375
137.8984375
34.982421875
-39.830078125
-51.431640625
-0.8359375
84.36328125
165.849609375
219.400390625
262.638671875
324.517578125
394.2734375
426.65625
395.240234375
327.279296875
273.8359375
278.8671875
361.712890625
488.880859375
599.41015625
651.748046875
631.642578125
549.716796875
443.24609375
344.318359375
264.412109375
209.873046875
169.716796875
123.2890625
71.064453125
33.037109375
11.60546875
-23.392578125
-84.767578125
-138.548828125
-144.5546875
-96.005859375
-8.083984375
97.75390625
200.1171875
269.712890625
269.458984375
187.021484375
47.9921875
-108.84375
-242.296875
-312.232421875
-306.4453125
-251.958984375
-182.2265625
-98.720703125
6.9609375
111.41015625
169.71875
155.72265625
103.744140625
85.61328125
132.5078125
218.865234375
290.41015625
313.85546875
309.48046875
298.849609375
262.470703125
180.0859375
74.42578125
-25.541015625
-113.25390625
-177.62109375
-207.6328125
-218.814453125
-252.294921875
-339.66796875
-465.021484375
-583.412109375
-665.021484375
-697.947265625
-680.359375
-621.19921875
-548.8828125
-502.171875
-502.361328125
-541.541015625
-594.189453125
-628.41015625
-619.365234375
-559.67578125
-456.90234375
-343.880859375
-265.29296875
-230.794921875
-208.337890625
-158.740234375
-73.560546875
16.65625
82.376953125
126.294921875
152.60546875
151.26953125
130.861328125
118.111328125
128.15234375
161.9140625
208.716796875
241.16796875
252.41796875
268.19921875
296.021484375
314.00390625
301.755859375
236.833984375
104.470703125
-61.681640625
-189.70703125
-228.46875
-178.61328125
-87.962890625
-22.056640625
-7.697265625
-30.158203125
-80.28515625
-154.369140625
-226.28125
-257.587890625
-219.716796875
-121.498046875
-16.240234375
38.79296875
30.908203125
-1.56640625
-23.2890625
-33.5078125
-41.541015625
-52.408203125
-70.0546875
-103.728515625
-159.3125
-219.494140625
-256.046875
-261.384765625
-245.95703125
-232.9453125
-249.53125
-303.80078125
-381.521484375
-425.892578125
-353.09765625
-148.388671875
102.673828125
304.205078125
427.162109375
494.017578125
515.712890625
487.890625
415.66796875
324.615234375
261.564453125
246.705078125
263.2109375
295.45703125
325.748046875
321.529296875
273.2734375
198.47265625
100.3828125
-13.564453125
-101.0703125
-121.166015625
-81.619140625
-26.96875
24.939453125
96.66015625
202.41015625
335.1875
482.673828125
618.775390625
701.75
705.087890625
636.388671875
513.525390625
357.640625
209.97265625
115.537109375
78.68359375
53.71875
4.544921875
-59.787109375
-103.80859375
-100.25390625
-60.75
-29.17578125
-40.087890625
-94.30859375
-165.5703125
-216.1015625
-226.34765625
-208.2109375
-179.1875
-142.591796875
-101.45703125
-63.380859375
-24.71875
20.91015625
57.068359375
50.314453125
-17.8515625
-125.45703125
-232.90625
-314.44140625
-369.390625
-408.189453125
-421.4140625
-386.033203125
-303.6171875
-202.9453125
-102.24609375
0.7265625
108.296875
210.216796875
280.630859375
290.248046875
225.697265625
88.587890625
-110.416015625
-336.123046875
-539.19140625
-698.478515625
-815.0546875
-880.099609375
-872.04296875
-791.3125
-681.59375
-592.181640625
-528.884765625
-475.19921875
-433.373046875
-391.837890625
-317.724609375
-211.5390625
-108.087890625
-26.5703125
36.96875
100.705078125
189.404296875
297.869140625
388.724609375
441.04296875
466.166015625
481.3984375
488.0234375
465.318359375
398.107421875
305.701171875
223.39453125
166.501953125
124.0859375
87.2578125
63.41015625
64.001953125
97.732421875
163.5234375
235.875
269.87109375
232.515625
123.728515625
-33.15625
-197.060546875
-329.359375
-427.9140625
-512.912109375
-575.53515625
-576.916015625
-504.134765625
-389.265625
-282.75390625
-220.419921875
-201.33984375
-189.4140625
-158.396484375
-124.25
-121.1796875
-154.3125
-208.703125
-280.751953125
-369.7421875
-465.25390625
-548.740234375
-595.240234375
-590.548828125
-541.587890625
-458.17578125
-356.060546875
-271.451171875
-232.740234375
-237.431640625
-271.65234375
-324.208984375
-373.10546875
-395.24609375
-388.083984375
-355.23046875
-291.73046875
-194.087890625
-77.6328125
38.11328125
145.79296875
237.755859375
301.43359375
338.451171875
358.84765625
358.408203125
327.09375
275.466796875
230.314453125
200.8203125
166.2265625
104.45703125
15.197265625
-91.6875
-198.4609375
-280.671875
-322.931640625
-332.439453125
-324.638671875
-306.556640625
-289.751953125
-302.603515625
-360.2421875
-438.421875
-502.556640625
-528.3828125
-500.423828125
-430.119140625
-347.08984375
-278.970703125
-232.666015625
-192.4453125
-158.435546875
-149.990234375
-163.45703125
-163.03125
-135.046875
-113.64453125
-117.35546875
-137.7890625
-167.375
-197.4453125
-214.970703125
-208.580078125
-183.11328125
-156.056640625
-137.716796875
-121.50390625
-112.90625
-135.560546875
-195.484375
-258.595703125
-282.12109375
-268.060546875
-236.927734375
-196.001953125
-154.21484375
-124.423828125
-107.94140625
-72.240234375
10.015625
116.935546875
204.625
244.095703125
237.529296875
221.55859375
230.18359375
252.810546875
260.5859375
248.263671875
220.7265625
192.326171875
187.228515625
212.5703125
253.94921875
296.76953125
326.57421875
312.4921875
228.533203125
96.896484375
-26.8203125
-107.90234375
-140.109375
-120.6015625
-52.544921875
24.103515625
42.724609375
-12.970703125
-102.27734375
-197.177734375
-305.224609375
-431.203125
-551.611328125
-633.82421875
-652.537109375
-599.1796875
-486.404296875
-325.841796875
-137.802734375
34.763671875
170.08203125
272.439453125
345.037109375
401.369140625
452.8515625
492.3359375
519.201171875
542.740234375
569.587890625
596.515625
615.87890625
629.87890625
638.626953125
616.564453125
529.51171875
381.595703125
217.087890625
75.80078125
-37.23828125
-133.537109375
-213.693359375
-266.44921875
-293.197265625
-320.923828125
-354.869140625
-350.564453125
-280.578125
-175.453125
-75.89453125
4.94921875
77.408203125
155.056640625
242.337890625
317.580078125
337.0859375
288.4453125
192.947265625
86.59375
19.935546875
21.634765625
77.455078125
156.498046875
244.423828125
339.939453125
435.41796875
519.662109375
585.484375
625.7578125
641.6171875
646.62890625
660.328125
689.447265625
700.10546875
654.455078125
572.513671875
490.37890625
403.33984375
299.322265625
183.75
58.525390625
-75.9296875
-195.861328125
-273.07421875
-313.3203125
-353.798828125
-419.037109375
-504.671875
-599.314453125
-677.689453125
-717.232421875
-728.681640625
-720.779296875
-685.41796875
-622.89453125
-536.306640625
-426.845703125
-298.849609375
-170.26171875
-67.716796875
-14.2265625
-31.1953125
-122.05078125
-243.79296875
-324.2109375
-325.59375
-252.486328125
-124.62890625
21.806640625
139.52734375
200.724609375
214.69921875
208.787109375
218.86328125
272.767578125
368.85546875
470.279296875
538.373046875
559.505859375
533.228515625
468.23046875
382.140625
301.4375
259.45703125
256.75
264.990234375
276.291015625
294.462890625
297.474609375
249.68359375
158.650390625
64.63671875
-13.80078125
-62.939453125
-53.755859375
13.859375
103.041015625
183.255859375
245.765625
284.49609375
289.759765625
257.337890625
193.27734375
124.0
76.384765625
50.521484375
25.736328125
-14.201171875
-56.826171875
-75.615234375
-72.4609375
-84.13671875
-145.3515625
-268.064453125
-430.744140625
-582.095703125
-680.068359375
-725.9453125
-750.841796875
-776.412109375
-797.91015625
-800.447265625
-764.1640625
-680.853515625
-575.6875
-490.705078125
-458.58984375
-482.81640625
-536.935546875
-583.166015625
-587.908203125
-538.8828125
-463.783203125
-418.923828125
-433.849609375
-490.517578125
-548.283203125
-553.783203125
-474.02734375
-341.0703125
-209.396484375
-96.4921875
-1.439453125
67.09765625
96.68359375
83.08984375
50.873046875
51.36328125
113.171875
221.2890625
336.291015625
405.486328125
392.650390625
311.90625
198.03125
74.013671875
-13.85546875
-5.830078125
96.40625
236.474609375
381.96875
532.810546875
673.748046875
785.802734375
869.26953125
919.19921875
934.142578125
937.994140625
952.439453125
970.560546875
959.203125
887.810546875
745.154296875
536.513671875
300.201171875
96.037109375
-36.451171875
-93.767578125
-79.984375
1.845703125
129.166015625
261.19921875
352.892578125
379.126953125
346.791015625
286.837890625
234.705078125
203.583984375
169.642578125
99.984375
4.830078125
-77.86328125
-129.69140625
-150.818359375
-155.666015625
-158.5546875
-137.98828125
-59.546875
56.91015625
156.943359375
232.046875
308.376953125
381.095703125
415.08203125
388.341796875
306.654296875
194.02734375
72.212890625
-47.81640625
-154.814453125
-250.2265625
-343.94140625
-424.9453125
-478.46875
-500.8984375
-489.427734375
-449.78515625
-417.958984375
-429.603515625
-489.724609375
-588.591796875
-711.982421875
-834.0546875
-920.0625
-947.66796875
-904.51171875
-775.58203125
-561.650390625
-322.6796875
-150.095703125
-81.6328125
-93.203125
-152.943359375
-241.01171875
-348.544921875
-473.044921875
-603.138671875
-707.6484375
-742.44921875
-681.08984375
-531.02734375
-312.80078125
-51.23046875
211.958984375
428.75390625
589.220703125
714.763671875
803.61328125
832.501953125
785.91015625
678.185546875
553.294921875
443.017578125
348.625
251.91015625
145.630859375
55.4296875
22.90625
57.505859375
117.94140625
144.2109375
105.4140625
23.61328125
-50.48046875
-82.76953125
-75.609375
-52.34375
-37.884765625
-45.44921875
-67.66015625
-93.69140625
-114.583984375
-124.822265625
-135.28515625
-153.935546875
-172.146484375
-177.150390625
-160.328125
-106.841796875
-11.07421875
98.9609375
178.431640625
209.150390625
202.6171875
163.529296875
91.65625
2.99609375
-72.357421875
-112.1875
-110.16796875
-79.630859375
-32.6015625
35.66015625
126.435546875
216.703125
271.5
284.6796875
282.333984375
296.142578125
335.390625
380.6953125
390.49609375
338.58984375
249.68359375
163.984375
103.599609375
99.8671875
175.984375
303.861328125
429.263671875
512.697265625
542.974609375
534.71875
513.123046875
503.861328125
525.9375
574.76953125
621.642578125
640.76953125
631.42578125
603.849609375
557.80078125
486.98046875
389.12890625
254.830078125
81.24609375
-93.400390625
-215.486328125
-272.892578125
-292.142578125
-305.671875
-335.20703125
-379.990234375
-431.654296875
-487.5625
-525.36328125
-511.115234375
-454.248046875
-393.07421875
-332.9140625
-246.017578125
-127.6171875
-14.39453125
53.935546875
64.505859375
28.482421875
-26.408203125
-74.185546875
-102.53515625
-94.697265625
-23.564453125
97.11328125
200.94921875
246.314453125
245.486328125
231.830078125
238.771484375
276.865234375
329.083984375
368.578125
377.689453125
379.42578125
417.361328125
491.771484375
543.208984375
510.90625
389.193359375
214.931640625
33.0703125
-125.025390625
-258.8671875
-366.18359375
-421.833984375
-416.263671875
-373.064453125
-310.896484375
-228.056640625
-130.931640625
-46.75390625
-4.28125
-13.146484375
-68.21875
-143.689453125
-207.830078125
-265.96484375
-338.841796875
-419.609375
-487.033203125
-528.130859375
-539.75
-529.609375
-513.748046875
-491.79296875
-456.953125
-413.478515625
-379.380859375
-377.52734375
-403.767578125
-428.96875
-429.125
-406.171875
-378.751953125
-361.494140625
-352.94921875
-342.857421875
-325.33203125
-285.2265625
-208.396484375
-116.494140625
-46.203125
-25.318359375
-53.384765625
-84.0390625
-70.564453125
0.12109375
112.43359375
241.34375
379.85546875
522.181640625
628.421875
643.955078125
554.611328125
403.73046875
246.216796875
115.912109375
38.19140625
22.953125
54.88671875
108.279296875
155.01171875
171.869140625
150.509765625
99.51171875
35.48828125
-22.6171875
-58.826171875
-56.388671875
-9.744140625
52.240234375
95.826171875
111.859375
108.474609375
106.990234375
132.57421875
191.591796875
270.6328125
350.9140625
412.037109375
444.51171875
450.439453125
434.0078125
404.57421875
366.693359375
314.220703125
252.96875
201.1171875
153.560546875
85.232421875
-12.93359375
-124.279296875
-221.853515625
-272.404296875
-270.7421875
-275.111328125
-348.791015625
-492.955078125
-662.21484375
-819.939453125
-944.953125
-1003.251953125
-976.537109375
-873.416015625
-713.86328125
-527.5546875
-354.51171875
-242.67578125
-210.96875
-211.25
-187.2421875
-147.4921875
-126.287109375
-143.94140625
-200.412109375
-258.18359375
-279.93359375
-290.916015625
-333.923828125
-381.35546875
-362.150390625
-257.1015625
-105.279296875
66.845703125
258.12109375
449.21484375
598.56640625
678.34765625
708.59375
733.4609375
746.923828125
696.76953125
570.712890625
418.369140625
290.21484375
201.32421875
143.455078125
105.8828125
86.111328125
82.046875
77.52734375
49.6875
-8.8828125
-79.802734375
-131.919921875
-160.771484375
-198.306640625
-257.435546875
-308.109375
-323.296875
-297.150390625
-232.90625
-139.966796875
-34.10546875
65.029296875
137.80859375
176.630859375
199.98828125
228.20703125
242.4765625
205.25390625
109.26171875
-18.138671875
-132.85546875
-198.646484375
-208.861328125
-177.181640625
-124.59765625
-77.890625
-53.875
-54.140625
-64.349609375
-50.66796875
10.21484375
111.455078125
225.38671875
331.556640625
421.3203125
493.91015625
551.13671875
587.08984375
594.638671875
575.013671875
538.669921875
504.013671875
487.037109375
480.982421875
458.8125
393.51171875
276.869140625
107.212890625
-100.73046875
-298.01953125
-434.21484375
-493.626953125
-486.94921875
-419.08203125
-288.494140625
-109.578125
80.421875
236.12109375
333.7578125
388.025390625
416.474609375
426.291015625
426.15234375
417.103515625
390.462890625
342.580078125
298.310546875
300.53125
374.78515625
501.181640625
627.646484375
720.455078125
766.302734375
754.474609375
693.7734375
621.734375
561.08984375
498.49609375
434.611328125
400.515625
416.787109375
460.947265625
499.09765625
532.3125
577.6484375
625.498046875
650.744140625
641.458984375
608.490234375
577.0
564.70703125
549.447265625
488.52734375
386.080078125
286.013671875
208.36328125
137.60546875
68.330078125
19.345703125
13.662109375
65.40234375
157.97265625
239.875
259.31640625
212.77734375
141.33203125
62.09765625
-42.697265625
-176.48828125
-321.560546875
-448.677734375
-528.755859375
-553.845703125
-540.9921875
-522.728515625
-515.078125
-501.455078125
-465.58203125
-418.4609375
-369.94921875
-313.7734375
-254.80859375
-221.140625
-217.431640625
-204.8359375
-159.23046875
-91.109375
-6.3203125
92.05078125
176.587890625
220.05078125
233.017578125
233.767578125
212.169921875
162.849609375
116.916015625
103.46484375
109.982421875
103.90234375
73.96484375
34.1875
4.49609375
-10.302734375
-20.982421875
-30.283203125
-6.716796875
64.986328125
142.068359375
168.8828125
114.779296875
0.125
-123.287109375
-211.25390625
-250.16015625
-249.669921875
-216.16796875
-163.15625
-123.97265625
-117.888671875
-122.9375
-105.64453125
-58.748046875
1.599609375
63.150390625
126.765625
195.595703125
248.40234375
251.90234375
202.27734375
126.693359375
59.08984375
5.83984375
-68.4453125
-199.3125
-373.173828125
-535.923828125
-653.140625
-727.90625
-760.078125
-744.166015625
-688.447265625
-615.69921875
-551.04296875
-503.6171875
-454.423828125
-390.29296875
-332.345703125
-300.783203125
-287.609375
-266.412109375
-220.52734375
-164.349609375
-119.546875
-91.9609375
-94.87890625
-139.693359375
-219.728515625
-322.126953125
-430.08984375
-527.234375
-597.845703125
-642.158203125
-662.11328125
-627.630859375
-519.916015625
-375.07421875
-243.619140625
-148.7421875
-79.4375
-11.109375
57.26953125
97.03125
83.20703125
28.076171875
-25.96484375
-45.974609375
-28.14453125
13.234375
69.330078125
132.404296875
182.142578125
196.787109375
181.740234375
151.0859375
109.03125
71.74609375
59.373046875
66.201171875
76.953125
88.333984375
88.81640625
62.84375
31.935546875
38.615234375
105.30859375
228.181640625
384.22265625
558.4609375
741.5390625
897.837890625
983.673828125
997.70703125
988.64453125
994.71875
1007.736328125
1005.7734375
969.73828125
891.349609375
798.455078125
732.041015625
715.341796875
730.14453125
733.947265625
720.470703125
701.47265625
675.265625
641.201171875
595.546875
524.01953125
419.53515625
291.43359375
152.884765625
13.259765625
-121.365234375
-230.72265625
-277.365234375
-244.216796875
-168.869140625
-117.771484375
-125.90234375
-171.3203125
-201.89453125
-178.63671875
-103.328125
-6.423828125
83.37109375
160.58203125
236.865234375
311.640625
382.38671875
457.318359375
529.5390625
573.33984375
565.59765625
507.041015625
422.296875
340.0234375
275.072265625
210.03125
124.158203125
34.578125
-23.56640625
-30.59375
12.537109375
83.919921875
150.92578125
207.8203125
269.201171875
328.134765625
369.58984375
387.212890625
368.0703125
305.828125
222.716796875
152.23828125
106.185546875
65.552734375
14.96484375
-28.16796875
-40.11328125
-23.189453125
5.62890625
30.439453125
35.9609375
5.783203125
-64.755859375
-152.10546875
-217.162109375
-240.671875
-238.044921875
-242.6875
-285.828125
-366.17578125
-433.69921875
-445.16796875
-397.796875
-312.31640625
-228.51171875
-190.880859375
-204.16796875
-214.009765625
-166.9140625
-64.919921875
58.041015625
169.001953125
245.009765625
281.033203125
284.001953125
253.333984375
203.69140625
196.390625
287.1484375
455.390625
636.6953125
794.9375
925.7421875
1017.005859375
1053.0703125
1028.419921875
940.162109375
790.98046875
614.3125
471.650390625
402.8515625
403.70703125
435.634765625
452.640625
440.9765625
414.77734375
397.62890625
403.056640625
409.4921875
375.384765625
294.89453125
203.046875
128.578125
81.85546875
66.150390625
80.96875
120.046875
154.5546875
160.345703125
147.986328125
128.3203125
98.8515625
60.1328125
5.564453125
-74.205078125
-156.162109375
-197.603515625
-191.345703125
-159.505859375
-110.138671875
-47.798828125
5.859375
40.154296875
87.169921875
167.814453125
247.240234375
285.328125
289.439453125
283.318359375
263.55859375
213.79296875
137.068359375
79.728515625
97.587890625
193.98828125
322.2265625
417.826171875
441.642578125
411.154296875
366.24609375
324.513671875
294.353515625
289.755859375
320.7421875
376.955078125
420.658203125
410.46875
338.607421875
241.658203125
165.94921875
139.568359375
161.17578125
208.05078125
258.8515625
303.0703125
351.802734375
418.060546875
474.943359375
479.85546875
420.892578125
319.423828125
200.154296875
80.248046875
-16.0859375
-63.443359375
-52.267578125
6.87890625
76.236328125
104.380859375
62.51953125
-39.990234375
-170.552734375
-306.494140625
-433.625
-524.72265625
-568.306640625
-577.8984375
-554.5078125
-490.365234375
-412.943359375
-369.203125
-365.18359375
-371.15625
-379.669921875
-407.611328125
-449.064453125
-480.560546875
-488.76171875
-478.96484375
-449.40625
-374.08203125
-266.2265625
-191.955078125
-179.94921875
-206.15625
-256.205078125
-328.009765625
-398.50390625
-435.990234375
-411.236328125
-308.80078125
-173.453125
-73.20703125
-22.8125
2.74609375
19.22265625
33.607421875
54.990234375
84.794921875
100.38671875
65.09375
-21.2265625
-128.177734375
-235.734375
-325.6015625
-375.236328125
-369.294921875
-311.6015625
-229.771484375
-149.8515625
-73.775390625
8.77734375
87.54296875
124.630859375
94.9765625
19.33203125
-60.056640625
-115.267578125
-143.20703125
-160.658203125
-180.447265625
-202.52734375
-224.3515625
-251.400390625
-296.40234375
-370.755859375
-465.3515625
-546.982421875
-592.169921875
-604.486328125
-592.806640625
-552.740234375
-478.1015625
-378.005859375
-288.85546875
-243.958984375
-237.7734375
-254.255859375
-295.107421875
-358.705078125
-421.76953125
-457.291015625
-458.458984375
-429.904296875
-362.736328125
-248.23046875
-112.73828125
-5.46484375
51.111328125
74.671875
81.521484375
70.400390625
34.826171875
-31.66015625
-125.0390625
-231.2890625
-328.73828125
-387.40234375
-392.126953125
-339.677734375
-224.958984375
-74.693359375
45.6640625
89.916015625
70.646484375
37.115234375
36.80078125
81.732421875
138.0546875
163.953125
154.24609375
124.087890625
75.103515625
12.935546875
-37.896484375
-55.896484375
-36.5625
11.16796875
83.638671875
194.587890625
343.435546875
510.8984375
673.0625
804.193359375
880.048828125
889.5703125
844.447265625
765.84375
661.625
551.119140625
481.474609375
477.166015625
513.40234375
538.44921875
507.107421875
412.701171875
299.412109375
209.083984375
130.771484375
38.845703125
-53.326171875
-108.595703125
-120.755859375
-123.572265625
-146.919921875
-188.0234375
-225.80078125
-234.56640625
-202.876953125
-150.28515625
-90.826171875
-31.44921875
2.849609375
-12.322265625
-78.75390625
-178.51171875
-294.154296875
-407.396484375
-496.380859375
-546.359375
-561.1640625
-557.919921875
-558.65234375
-569.986328125
-572.673828125
-544.82421875
-476.015625
-372.658203125
-260.43359375
-172.341796875
-142.951171875
-194.029296875
-302.73828125
-421.927734375
-522.984375
-596.80078125
-634.91015625
-624.646484375
-571.884765625
-510.283203125
-468.947265625
-466.9296875
-513.462890625
-571.876953125
-589.546875
-567.365234375
-560.36328125
-612.1796875
-712.078125
-811.29296875
-863.6171875
-854.7109375
-802.33984375
-741.92578125
-697.451171875
-675.869140625
-674.7421875
-673.890625
-650.044921875
-607.8203125
-571.921875
-567.99609375
-601.267578125
-652.771484375
-692.099609375
-682.572265625
-613.337890625
-521.392578125
-469.63671875
-497.29296875
-594.76171875
-704.341796875
-768.048828125
-772.10546875
-723.962890625
-632.298828125
-514.6640625
-392.28515625
-280.828125
-186.3125
-106.603515625
-50.947265625
-44.224609375
-109.826171875
-235.728515625
-375.84375
-487.697265625
-551.93359375
-577.556640625
-594.4921875
-631.23046875
-689.2890625
-749.181640625
-789.287109375
-803.998046875
-807.98828125
-813.947265625
-820.330078125
-809.90234375
-762.802734375
-680.08203125
-575.900390625
-455.171875
-318.431640625
-184.287109375
-85.61328125
-32.947265625
-21.671875
-56.732421875
-124.69140625
-196.220703125
-266.9765625
-347.484375
-434.4765625
-521.248046875
-605.7421875
-669.158203125
-685.984375
-654.330078125
-601.078125
-555.734375
-535.212890625
-543.392578125
-573.80859375
-615.796875
-663.365234375
-718.279296875
-777.38671875
-825.501953125
-841.548828125
-822.59375
-787.181640625
-763.693359375
-780.734375
-825.794921875
-851.826171875
-831.548828125
-774.2578125
-707.419921875
-646.060546875
-591.76171875
-562.45703125
-583.591796875
-640.109375
-679.041015625
-658.39453125
-577.23046875
-481.0859375
-427.642578125
-422.248046875
-419.369140625
-379.4375
-301.685546875
-219.16015625
-171.478515625
-172.921875
-211.900390625
-277.65625
-364.6796875
-458.98046875
-523.015625
-523.84375
-482.0859375
-448.384765625
-454.80078125
-518.533203125
-645.56640625
-821.8359375
-1013.666015625
-1164.41015625
-1217.99609375
-1166.9296875
-1061.99609375
-958.88671875
-874.4140625
-794.7109375
-715.75
-644.30859375
-571.66796875
-493.43359375
-428.89453125
-399.083984375
-402.966796875
-440.88671875
-510.361328125
-568.73828125
-572.376953125
-533.986328125
-500.88671875
-510.51953125
-579.369140625
-685.162109375
-769.046875
-783.43359375
-725.72265625
-621.7890625
-488.55859375
-339.291015625
-196.416015625
-102.6953125
-102.5703125
-189.01953125
-302.2890625
-386.298828125
-421.626953125
-409.390625
-355.064453125
-273.853515625
-179.8359375
-75.814453125
32.02734375
137.763671875
240.8359375
338.650390625
426.953125
490.015625
495.642578125
425.328125
292.87109375
130.998046875
-22.9296875
-134.03515625
-190.322265625
-214.951171875
-251.82421875
-318.423828125
-386.779296875
-421.578125
-403.775390625
-346.044921875
-284.2578125
-239.8984375
-201.453125
-135.3515625
-34.765625
59.38671875
101.357421875
75.8359375
-0.6640625
-90.283203125
-165.1328125
-218.01171875
-243.1328125
-230.580078125
-159.8359375
-30.443359375
120.71484375
262.84375
379.01953125
433.58984375
399.6796875
297.10546875
167.10546875
32.580078125
-99.072265625
-216.818359375
-318.322265625
-411.400390625
-485.533203125
-512.701171875
-475.53125
-375.640625
-231.169921875
-94.6953125
-14.609375
18.7578125
31.66796875
21.7265625
-9.228515625
-45.5390625
-80.50390625
-109.080078125
-122.669921875
-116.431640625
-89.986328125
-38.072265625
26.0625
70.5546875
81.81640625
83.666015625
108.232421875
147.505859375
157.017578125
110.560546875
16.466796875
-107.078125
-232.38671875
-310.513671875
-307.02734375
-238.287109375
-147.703125
-65.16796875
-1.142578125
53.193359375
112.248046875
160.208984375
168.939453125
148.44140625
134.470703125
146.892578125
186.390625
231.544921875
252.0703125
241.984375
223.80859375
222.216796875
249.875
301.21875
351.080078125
366.984375
333.3984375
262.751953125
189.30078125
152.11328125
167.6640625
222.978515625
301.513671875
393.76953125
480.03515625
545.513671875
607.76953125
691.70703125
785.166015625
859.740234375
908.302734375
936.669921875
944.75390625
930.001953125
894.697265625
842.6640625
775.625
685.28125
558.548828125
400.236328125
237.521484375
109.96484375
49.548828125
42.65625
42.775390625
11.58984375
-70.646484375
-192.259765625
-311.083984375
-406.0
-485.453125
-541.958984375
-555.908203125
-528.6015625
-478.732421875
-423.4765625
-383.447265625
-376.654296875
-397.419921875
-423.978515625
-445.078125
-454.880859375
-451.9921875
-450.486328125
-459.478515625
-479.044921875
-521.267578125
-587.013671875
-654.359375
-712.24609375
-747.6640625
-726.45703125
-641.951171875
-525.791015625
-403.642578125
-300.529296875
-228.71484375
-157.859375
-56.38671875
59.68359375
151.67578125
203.94921875
213.466796875
179.2265625
110.1953125
9.423828125
-110.767578125
-212.638671875
-271.955078125
-306.216796875
-334.087890625
-339.625
-302.947265625
-235.4375
-171.41796875
-139.859375
-149.400390625
-202.60546875
-291.583984375
-387.962890625
-469.89453125
-542.931640625
-623.412109375
-702.982421875
-757.220703125
-780.8828125
-795.84765625
-811.642578125
-811.169921875
-781.435546875
-718.296875
-626.076171875
-522.33984375
-430.046875
-377.115234375
-379.19921875
-422.734375
-480.55078125
-540.5234375
-612.15234375
-678.525390625
-690.26171875
-629.41015625
-527.904296875
-414.318359375
-292.828125
-169.83984375
-43.546875
85.388671875
197.93359375
276.689453125
318.158203125
324.060546875
301.794921875
273.576171875
251.16796875
220.58984375
169.509765625
110.388671875
72.517578125
55.4140625
23.318359375
-39.91015625
-116.0546875
-186.22265625
-255.681640625
-337.1796875
-416.255859375
-460.400390625
-463.76171875
-456.34765625
-486.001953125
-573.892578125
-680.201171875
-741.50390625
-732.529296875
-683.326171875
-637.27734375
-606.001953125
-586.216796875
-599.634765625
-670.552734375
-779.88671875
-881.25390625
-939.53515625
-941.673828125
-890.87109375
-798.912109375
-674.94140625
-513.177734375
-311.076171875
-99.533203125
72.716796875
175.40625
215.72265625
239.751953125
284.103515625
337.07421875
358.580078125
329.037109375
276.552734375
241.583984375
230.755859375
223.556640625
208.935546875
195.90625
186.63671875
156.28125
85.587890625
-2.634765625
-74.88671875
-122.740234375
-159.26171875
-175.564453125
-129.875
-16.185546875
112.294921875
223.015625
334.921875
456.8671875
551.814453125
565.693359375
483.939453125
344.34765625
208.943359375
129.56640625
110.646484375
120.884765625
150.271484375
215.654296875
327.228515625
463.91796875
582.4296875
657.244140625
688.791015625
687.009765625
651.361328125
575.353515625
461.431640625
318.46484375
158.69140625
-7.466796875
-178.056640625
-342.974609375
-475.60546875
-550.318359375
-561.75390625
-536.3515625
-515.142578125
-520.341796875
-545.958984375
-569.125
-574.54296875
-563.943359375
-542.888671875
-517.900390625
-494.4296875
-474.04296875
-455.474609375
-424.220703125
-364.046875
-269.857421875
-160.71484375
-81.630859375
-52.8046875
-54.94140625
-74.365234375
-109.859375
-134.9921875
-118.7421875
-74.0546875
-43.78515625
-62.3125
-133.337890625
-214.228515625
-255.0546875
-242.974609375
-185.5234375
-95.703125
-8.228515625
33.564453125
23.3515625
-13.9453125
-76.251953125
-177.369140625
-302.791015625
-413.20703125
-485.42578125
-518.48828125
-515.421875
-483.841796875
-436.609375
-378.6171875
-305.654296875
-213.00390625
-104.57421875
3.171875
92.185546875
172.337890625
269.572265625
400.91796875
559.513671875
708.46484375
825.171875
929.560546875
1030.341796875
1093.69140625
1094.666015625
1033.017578125
916.36328125
770.314453125
630.98046875
505.376953125
377.42578125
241.24609375
100.337890625
-20.302734375
-88.208984375
-98.642578125
-59.791015625
23.392578125
129.796875
228.099609375
276.08984375
237.259765625
130.59765625
3.146484375
-124.373046875
-248.38671875
-351.48046875
-414.962890625
-441.26953125
-433.921875
-398.197265625
-360.705078125
-340.626953125
-334.609375
-332.30078125
-331.837890625
-334.623046875
-313.708984375
-225.15625
-70.138671875
98.6796875
234.623046875
332.51171875
410.6171875
465.349609375
472.048828125
426.791015625
358.359375
298.63671875
256.998046875
219.208984375
162.890625
76.751953125
-20.396484375
-95.9609375
-140.349609375
-149.701171875
-122.45703125
-88.76171875
-96.693359375
-157.8046875
-230.505859375
-270.21484375
-268.58984375
-244.05859375
-213.330078125
-173.837890625
-117.57421875
-58.681640625
-25.8671875
-29.44140625
-54.0859375
-74.029296875
-70.109375
-49.185546875
-42.12109375
-69.44140625
-125.052734375
-181.279296875
-208.3984375
-209.015625
-191.3984375
-143.609375
-61.78515625
47.685546875
164.908203125
250.59765625
271.39453125
223.380859375
141.44921875
87.66015625
103.685546875
186.923828125
301.50390625
402.400390625
458.080078125
472.765625
481.140625
506.67578125
546.44921875
579.873046875
584.322265625
554.94921875
497.0625
425.48046875
361.84765625
310.560546875
253.87890625
180.052734375
96.8984375
15.396484375
-54.6640625
-95.732421875
-88.58203125
-30.810546875
66.181640625
177.328125
269.283203125
319.5859375
310.619140625
228.79296875
89.28515625
-67.947265625
-196.521484375
-272.146484375
-309.8125
-321.080078125
-302.1484375
-260.87890625
-215.486328125
-179.08984375
-142.841796875
-86.283203125
-6.873046875
78.9375
157.982421875
227.669921875
271.228515625
259.271484375
188.63671875
79.7265625
-31.57421875
-102.99609375
-116.390625
-77.60546875
-0.576171875
101.498046875
214.958984375
329.900390625
430.451171875
483.00390625
469.056640625
414.255859375
371.587890625
369.51953125
380.423828125
364.841796875
317.662109375
252.275390625
168.923828125
64.435546875
-44.6171875
-139.3203125
-216.30078125
-277.572265625
-310.220703125
-284.189453125
-178.73828125
-14.19140625
161.4140625
305.607421875
396.78515625
426.162109375
401.984375
349.568359375
286.68359375
230.00390625
194.4453125
168.216796875
122.71875
61.76171875
24.83984375
33.587890625
67.630859375
83.1328125
46.091796875
-35.080078125
-124.765625
-195.921875
-235.501953125
-254.048828125
-275.427734375
-300.875
-328.548828125
-368.689453125
-417.482421875
-455.958984375
-470.134765625
-456.005859375
-422.494140625
-378.0390625
-307.95703125
-200.8125
-84.046875
4.154296875
62.39453125
101.228515625
115.75
108.341796875
99.275390625
109.26171875
140.91796875
174.111328125
179.369140625
150.869140625
102.330078125
28.515625
-88.873046875
-238.36328125
-367.48828125
-431.595703125
-437.548828125
-429.26953125
-413.12109375
-350.201171875
-230.60546875
-85.138671875
53.5
177.994140625
281.65234375
333.283203125
321.119140625
284.490234375
272.591796875
297.712890625
334.154296875
353.224609375
350.599609375
341.341796875
342.251953125
356.943359375
373.6171875
367.984375
336.05859375
302.515625
266.134765625
196.0703125
88.306640625
-25.1015625
-113.287109375
-173.015625
-219.04296875
-252.30078125
-247.9921875
-185.08203125
-79.662109375
21.1171875
72.55859375
65.935546875
27.810546875
-12.224609375
-42.8671875
-57.986328125
-48.572265625
-26.5234375
0.322265625
32.513671875
61.869140625
75.41796875
59.47265625
8.96875
-62.927734375
-136.9453125
-213.203125
-286.111328125
-338.30859375
-360.767578125
-347.265625
-286.693359375
-188.212890625
-91.828125
-27.0859375
14.0234375
48.12890625
77.546875
103.208984375
130.75
161.447265625
190.98828125
213.775390625
235.470703125
268.869140625
323.255859375
406.08984375
508.470703125
592.98828125
628.81640625
620.296875
593.396484375
570.21484375
549.123046875
520.984375
493.580078125
477.587890625
480.091796875
506.6015625
543.86328125
562.41015625
536.765625
459.591796875
346.974609375
224.484375
107.001953125
0.541015625
-94.341796875
-180.2578125
-253.83203125
-304.10546875
-306.021484375
-251.74609375
-160.498046875
-52.259765625
37.62109375
83.5859375
86.861328125
45.69140625
-21.427734375
-81.818359375
-136.724609375
-206.15625
-287.67578125
-357.7734375
-404.361328125
-441.166015625
-486.2109375
-535.552734375
-551.45703125
-496.3515625
-388.654296875
-276.40625
-180.525390625
-95.359375
-4.548828125
102.00390625
213.8359375
304.14453125
344.33203125
319.0
233.3203125
119.494140625
25.078125
-16.669921875
3.38671875
76.978515625
174.15234375
250.462890625
286.044921875
287.25
260.896484375
216.361328125
167.21484375
110.46875
30.7890625
-56.85546875
-113.068359375
-118.765625
-92.486328125
-73.75
-88.224609375
-120.47265625
-127.525390625
-83.009765625
-13.037109375
35.091796875
58.025390625
92.96484375
155.279296875
222.33203125
277.73828125
325.853515625
369.095703125
385.291015625
358.2109375
316.701171875
303.763671875
319.34765625
327.51953125
307.251953125
277.380859375
271.529296875
296.4765625
338.740234375
378.59765625
399.361328125
401.625
398.244140625
414.005859375
460.748046875
523.494140625
581.931640625
624.736328125
639.626953125
604.46875
508.779296875
379.53515625
263.587890625
185.435546875
148.99609375
150.263671875
175.13671875
224.29296875
311.732421875
428.70703125
543.611328125
628.705078125
692.662109375
773.365234375
887.845703125
1006.0234375
1077.14453125
1070.5703125
996.4453125
903.0625
840.23828125
820.3359375
818.185546875
799.78515625
758.81640625
722.3984375
712.853515625
727.837890625
751.28515625
763.84765625
740.826171875
660.50390625
529.7890625
381.990234375
248.796875
146.234375
73.9765625
12.326171875
-65.697265625
-157.849609375
-232.904296875
-277.912109375
-299.0703125
-299.470703125
-276.83984375
-223.810546875
-139.712890625
-33.32421875
89.080078125
215.01171875
319.306640625
372.529296875
368.05859375
332.4765625
281.197265625
204.3359375
95.755859375
-33.080078125
-160.005859375
-266.9609375
-337.40625
-355.1953125
-323.515625
-274.861328125
-248.26953125
-251.884765625
-250.8984375
-198.77734375
-85.685546875
54.177734375
178.29296875
258.05078125
283.3515625
270.703125
239.130859375
181.41015625
81.833984375
-49.4140625
-173.10546875
-259.890625
-308.849609375
-324.537109375
-293.857421875
-205.455078125
-79.416015625
33.0625
100.37890625
144.072265625
195.962890625
273.224609375
382.26953125
501.275390625
604.3125
682.568359375
727.16015625
724.205078125
671.845703125
606.037109375
571.25390625
571.16796875
580.220703125
576.025390625
546.83984375
491.0234375
411.3359375
310.380859375
198.197265625
90.466796875
4.30859375
-35.751953125
-29.322265625
-27.390625
-83.2890625
-202.208984375
-353.052734375
-493.513671875
-593.138671875
-646.095703125
-660.119140625
-645.3203125
-605.333984375
-540.1328125
-448.98828125
-340.90625
-245.275390625
-186.455078125
-159.029296875
-131.080078125
-86.205078125
-56.494140625
-85.552734375
-185.994140625
-322.568359375
-431.712890625
-486.10546875
-507.498046875
-504.41015625
-467.859375
-404.6875
-330.7421875
-268.0546875
-234.001953125
-226.060546875
-235.6328125
-242.650390625
-227.861328125
-204.958984375
-199.9375
-219.3046875
-247.765625
-255.439453125
-223.66015625
-164.638671875
-105.70703125
-64.646484375
-35.97265625
0.853515625
54.041015625
100.544921875
107.470703125
71.83203125
26.619140625
3.849609375
11.892578125
53.8125
125.69921875
215.013671875
319.77734375
444.6875
580.466796875
697.443359375
760.21484375
748.009765625
672.748046875
583.52734375
535.091796875
540.68359375
566.6171875
582.611328125
587.267578125
588.390625
606.015625
653.271484375
710.173828125
748.123046875
749.943359375
711.826171875
659.107421875
628.775390625
632.58984375
672.064453125
742.251953125
811.271484375
823.18359375
743.35546875
598.419921875
452.720703125
364.93359375
355.697265625
403.328125
476.11328125
551.8515625
603.18359375
595.359375
522.3671875
421.787109375
338.2890625
289.373046875
272.16015625
282.609375
302.84375
293.451171875
236.689453125
161.8671875
104.9765625
74.015625
63.46875
56.5546875
21.796875
-36.486328125
-76.83203125
-88.376953125
-93.177734375
-103.041015625
-114.400390625
-128.1484375
-155.21484375
-190.849609375
-214.046875
-235.333984375
-282.9609375
-342.759765625
-374.9609375
-358.166015625
-304.6015625
-250.62109375
-220.318359375
-192.15234375
-132.47265625
-36.884765625
75.611328125
183.2578125
283.140625
382.34375
468.345703125
501.830078125
435.806640625
259.58984375
30.59765625
-159.779296875
-262.44140625
-306.130859375
-346.826171875
-400.662109375
-451.048828125
-471.5078125
-432.060546875
-327.947265625
-187.052734375
-41.220703125
91.759765625
217.294921875
351.73046875
477.349609375
541.396484375
520.826171875
449.236328125
383.109375
357.208984375
366.435546875
369.6640625
330.333984375
263.498046875
210.095703125
180.1015625
145.484375
98.69140625
67.478515625
65.556640625
85.341796875
124.84375
189.927734375
265.783203125
330.46875
375.353515625
394.6171875
390.375
365.201171875
315.388671875
248.400390625
184.40234375
129.28125
50.7109375
-74.630859375
-219.380859375
-345.427734375
-433.833984375
-486.078125
-516.294921875
-545.107421875
-586.357421875
-624.005859375
-631.25
-591.158203125
-495.984375
-366.978515625
-252.94921875
-175.072265625
-119.76171875
-76.361328125
-39.3828125
-3.552734375
33.578125
75.13671875
111.17578125
106.556640625
50.78515625
-10.15234375
-36.01953125
-42.03125
-59.8984375
-86.83984375
-103.48046875
-118.544921875
-156.64453125
-221.65625
-292.71484375
-334.162109375
-312.06640625
-221.091796875
-88.224609375
49.923828125
169.193359375
253.39453125
289.70703125
294.1640625
293.880859375
291.42578125
286.884765625
287.705078125
305.578125
348.02734375
399.29296875
433.845703125
435.419921875
390.150390625
282.076171875
112.28125
-90.56640625
-296.138671875
-488.767578125
-655.599609375
-778.052734375
-837.3125
-820.91015625
-729.443359375
-599.345703125
-481.916015625
-408.0546875
-396.208984375
-452.78515625
-561.498046875
-687.060546875
-791.55078125
-847.7421875
-843.30859375
-793.904296875
-729.34765625
-649.3515625
-528.43359375
-366.666015625
-200.16015625
-72.361328125
-4.4296875
20.23828125
45.869140625
103.486328125
181.859375
266.861328125
360.75
440.82421875
463.48046875
411.99609375
320.162109375
252.255859375
238.966796875
259.568359375
295.2265625
348.640625
421.76171875
498.435546875
554.193359375
580.853515625
584.505859375
568.193359375
524.091796875
450.86328125
357.234375
264.599609375
204.08984375
181.56640625
175.896484375
175.369140625
201.876953125
279.05859375
381.6640625
448.3984375
442.009765625
379.66796875
300.662109375
228.7265625
162.9921875
108.201171875
80.67578125
88.244140625
119.49609375
134.224609375
91.740234375
1.75
-94.998046875
-177.98828125
-248.19921875
-308.484375
-343.404296875
-318.484375
-234.26953125
-153.578125
-141.455078125
-208.96484375
-323.55078125
-442.55859375
-535.421875
-583.505859375
-586.70703125
-568.939453125
-544.0390625
-496.638671875
-416.13671875
-319.1953125
-230.927734375
-162.46484375
-98.82421875
-22.9375
73.958984375
189.63671875
297.794921875
365.4140625
382.001953125
365.99609375
346.283203125
332.0234375
307.9140625
244.28515625
117.513671875
-57.6640625
-227.703125
-324.837890625
-311.052734375
-199.05078125
-36.259765625
112.138671875
186.49609375
170.29296875
95.80078125
8.69921875
-73.43359375
-160.12109375
-237.814453125
-263.16015625
-210.17578125
-96.619140625
27.552734375
128.349609375
219.552734375
320.58203125
415.43359375
456.390625
407.814453125
297.33984375
197.025390625
156.7890625
173.80078125
207.31640625
220.5625
217.09765625
223.33203125
241.359375
256.91796875
272.080078125
302.04296875
360.74609375
452.591796875
546.923828125
598.984375
590.236328125
521.046875
400.203125
244.921875
83.818359375
-52.173828125
-144.185546875
-191.67578125
-211.603515625
-229.638671875
-259.306640625
-294.642578125
-333.154296875
-388.369140625
-456.16015625
-502.302734375
-498.32421875
-443.201171875
-357.890625
-264.330078125
-178.791015625
-111.78515625
-56.947265625
-1.05078125
47.42578125
68.4296875
57.044921875
24.791015625
-4.033203125
-10.623046875
-5.3671875
-4.669921875
-3.041015625
-2.72265625
-24.541015625
-68.82421875
-115.287109375
-153.970703125
-186.306640625
-219.76171875
-240.904296875
-215.59375
-139.283203125
-53.099609375
-9.4140625
-33.419921875
-108.970703125
-188.876953125
-214.591796875
-151.6953125
-21.017578125
109.48828125
199.447265625
272.142578125
351.431640625
429.984375
486.841796875
505.525390625
483.890625
426.412109375
337.00390625
219.96875
79.806640625
-59.166015625
-155.8984375
-193.20703125
-177.568359375
-125.150390625
-61.75
-14.21484375
7.513671875
16.537109375
31.78125
61.861328125
97.19140625
112.6171875
84.953125
26.041015625
-14.7421875
-15.51953125
-20.0859375
-72.953125
-164.2265625
-269.34765625
-383.41015625
-495.509765625
-578.287109375
-611.244140625
-594.505859375
-540.802734375
-465.955078125
-382.638671875
-292.390625
-190.87109375
-78.6015625
41.056640625
149.767578125
220.69140625
243.654296875
223.4296875
190.26171875
183.033203125
200.59765625
200.255859375
138.26171875
24.712890625
-83.03515625
-131.728515625
-109.427734375
-57.03515625
-23.80859375
-29.3359375
-64.439453125
-104.130859375
-124.779296875
-121.294921875
-116.49609375
-151.103515625
-248.951171875
-382.693359375
-496.06640625
-556.240234375
-575.064453125
-589.544921875
-618.154296875
-654.6953125
-685.224609375
-706.09375
-736.564453125
-789.08203125
-844.119140625
-864.58984375
-832.724609375
-757.212890625
-642.861328125
-484.052734375
-293.626953125
-125.640625
-33.353515625
-16.333984375
-28.58984375
-23.826171875
14.00390625
83.705078125
179.720703125
268.099609375
293.384765625
235.79296875
132.158203125
33.16796875
-25.919921875
-25.189453125
33.33203125
138.5
265.62109375
370.06640625
419.060546875
414.8515625
395.40234375
399.78515625
438.021484375
505.134765625
583.71875
639.240234375
653.544921875
641.1875
621.595703125
598.908203125
577.15625
552.69140625
504.609375
430.845703125
363.208984375
335.841796875
354.84375
416.3671875
513.00390625
611.537109375
661.32421875
634.17578125
534.611328125
399.0078125
281.580078125
206.548828125
164.544921875
142.0703125
129.375
116.787109375
96.65234375
77.30859375
69.587890625
61.064453125
22.15234375
-53.3046875
-129.375
-160.70703125
-139.333984375
-95.14453125
-42.619140625
35.8046875
145.22265625
267.6015625
396.03515625
539.42578125
693.720703125
823.6171875
892.08203125
909.181640625
910.716796875
907.44140625
898.763671875
895.0625
892.5390625
875.650390625
846.83984375
819.2265625
791.431640625
754.53515625
712.357421875
661.439453125
586.7421875
493.556640625
411.548828125
359.724609375
332.50390625
307.025390625
263.234375
198.361328125
121.27734375
38.783203125
-45.4375
-106.75390625
-114.21875
-81.291015625
-33.185546875
25.52734375
86.71484375
153.552734375
242.703125
338.98046875
400.8671875
423.458984375
440.771484375
467.681640625
486.787109375
489.583984375
493.853515625
514.46484375
537.79296875
536.373046875
494.353515625
411.595703125
296.78125
167.173828125
49.677734375
-36.607421875
-101.701171875
-168.603515625
-243.560546875
-327.966796875
-416.43359375
-470.703125
-448.4609375
-348.6171875
-221.2890625
-122.81640625
-73.078125
-50.837890625
-26.45703125
-0.720703125
16.5
40.90234375
76.205078125
98.150390625
98.12890625
94.689453125
112.4921875
152.2109375
182.65625
177.2265625
143.8984375
113.185546875
119.666015625
178.916015625
257.76171875
304.541015625
306.673828125
278.470703125
228.921875
164.76953125
104.94921875
84.609375
125.8984375
217.1953125
320.984375
389.3671875
403.814453125
389.63671875
377.4375
371.236328125
353.763671875
314.052734375
253.783203125
180.501953125
106.041015625
40.95703125
-0.666015625
17.17578125
127.841796875
317.02734375
518.30859375
666.818359375
738.951171875
721.73828125
600.94921875
418.169921875
261.595703125
182.587890625
186.109375
266.78125
402.74609375
555.1875
685.79296875
759.8671875
760.1484375
696.173828125
603.5
520.923828125
465.177734375
432.04296875
404.08984375
356.345703125
276.83203125
181.783203125
105.75390625
68.65625
54.94140625
30.4765625
-21.123046875
-69.94921875
-61.44140625
33.86328125
188.34765625
329.767578125
408.4296875
422.3515625
385.861328125
322.853515625
276.548828125
279.01171875
321.837890625
365.9765625
382.05078125
371.72265625
349.568359375
322.0625
287.5234375
240.2109375
180.31640625
132.076171875
130.37890625
183.59765625
266.658203125
345.4296875
406.076171875
442.046875
441.818359375
415.466796875
387.125
366.572265625
351.25
345.666015625
363.4296875
400.916015625
428.8828125
421.63671875
379.05859375
309.548828125
207.244140625
76.439453125
-51.107421875
-145.40625
-214.416015625
-293.109375
-386.890625
-466.1875
-523.140625
-578.271484375
-634.689453125
-666.23828125
-650.244140625
-594.373046875
-518.861328125
-440.79296875
-385.205078125
-375.806640625
-411.0234375
-456.287109375
-475.23828125
-458.9921875
-421.056640625
-382.728515625
-361.525390625
-358.857421875
-356.70703125
-328.318359375
-251.736328125
-128.599609375
19.39453125
165.26953125
283.599609375
356.8671875
381.47265625
364.5703125
316.03515625
259.32421875
217.404296875
197.79296875
212.732421875
263.12890625
310.873046875
329.58984375
342.9609375
361.93359375
362.5
335.30078125
302.173828125
279.19921875
255.298828125
221.7890625
188.583984375
173.16796875
171.826171875
159.6171875
129.4609375
91.716796875
51.8828125
9.07421875
-38.541015625
-91.517578125
-139.53125
-161.521484375
-157.888671875
-139.953125
-119.046875
-118.75
-155.470703125
-231.984375
-328.67578125
-402.794921875
-435.9140625
-433.97265625
-381.16015625
-263.193359375
-98.55859375
61.423828125
161.869140625
198.029296875
228.314453125
316.087890625
464.48046875
628.244140625
765.2421875
864.234375
935.421875
979.34765625
973.92578125
898.669921875
765.41015625
610.736328125
470.21484375
359.0
271.982421875
205.44921875
172.919921875
193.166015625
266.0078125
356.7578125
412.771484375
393.470703125
281.646484375
91.94921875
-120.91015625
-288.03515625
-362.67578125
-345.265625
-284.091796875
-223.46875
-169.86328125
-116.49609375
-77.279296875
-70.720703125
-91.123046875
-125.4375
-173.455078125
-228.9140625
-276.994140625
-311.931640625
-330.27734375
-322.8984375
-284.31640625
-207.802734375
-83.98828125
83.84375
258.794921875
377.5390625
399.955078125
340.0234375
251.318359375
170.728515625
89.30859375
-0.0703125
-72.83984375
-91.548828125
-36.107421875
80.33203125
224.41796875
361.98828125
461.396484375
501.30078125
494.14453125
471.767578125
450.36328125
431.205078125
404.376953125
350.6484375
270.2109375
177.365234375
89.64453125
38.326171875
52.1640625
133.4140625
258.93359375
388.744140625
488.703125
547.794921875
568.33203125
553.837890625
508.2265625
437.37109375
346.126953125
248.525390625
168.8203125
103.23046875
18.22265625
-101.931640625
-233.669921875
-338.474609375
-393.685546875
-409.96484375
-412.748046875
-398.40234375
-334.31640625
-218.55859375
-96.6015625
-7.814453125
32.013671875
13.109375
-59.802734375
-163.453125
-276.087890625
-384.818359375
-463.97265625
-479.14453125
-432.396484375
-354.318359375
-266.17578125
-177.95703125
-104.19921875
-54.361328125
-25.060546875
-25.46484375
-58.2421875
-92.208984375
-114.767578125
-145.216796875
-184.84375
-217.693359375
-220.69921875
-155.142578125
-15.20703125
135.296875
217.708984375
209.6328125
132.458984375
17.146484375
-75.900390625
-83.33203125
-12.41796875
72.412109375
121.3203125
111.552734375
42.880859375
-55.748046875
-162.2734375
-260.779296875
-317.44921875
-317.943359375
-292.72265625
-270.93359375
-244.392578125
-199.966796875
-153.83203125
-130.515625
-120.677734375
-89.205078125
-25.93359375
34.80078125
49.798828125
17.3125
-32.654296875
-69.86328125
-77.404296875
-64.677734375
-49.6171875
-21.58203125
45.962890625
165.091796875
313.744140625
426.580078125
445.90625
378.275390625
286.818359375
242.548828125
277.669921875
365.755859375
457.51953125
523.267578125
545.521484375
523.341796875
476.0078125
424.939453125
393.740234375
393.333984375
409.076171875
433.822265625
487.775390625
567.3828125
626.71875
633.3515625
591.97265625
517.17578125
421.015625
318.970703125
220.43359375
127.779296875
34.935546875
-68.142578125
-175.97265625
-265.845703125
-322.958984375
-367.123046875
-420.095703125
-468.181640625
-483.609375
-446.462890625
-351.86328125
-224.94140625
-120.060546875
-76.599609375
-82.84375
-102.908203125
-113.94140625
-109.63671875
-98.734375
-86.40625
-63.0625
-37.271484375
-31.353515625
-42.9296875
-45.947265625
-16.609375
45.025390625
114.48828125
152.66796875
125.728515625
41.76171875
-48.078125
-99.423828125
-106.416015625
-94.166015625
-92.27734375
-101.1484375
-99.76953125
-80.712890625
-54.767578125
-35.083984375
-37.515625
-77.7421875
-150.861328125
-228.486328125
-279.0859375
-304.208984375
-330.65234375
-365.703125
-400.771484375
-438.0234375
-479.3046875
-504.681640625
-480.12109375
-402.916015625
-313.3828125
-241.650390625
-193.197265625
-166.59765625
-173.431640625
-225.154296875
-299.431640625
-352.46484375
-355.45703125
-302.388671875
-205.35546875
-104.365234375
-47.400390625
-45.8984375
-73.587890625
-99.06640625
-110.89453125
-126.955078125
-172.23046875
-247.13671875
-323.046875
-368.822265625
-379.443359375
-387.193359375
-425.96484375
-483.27734375
-503.138671875
-442.361328125
-319.255859375
-192.96484375
-112.404296875
-92.3203125
-117.7109375
-166.126953125
-218.72265625
-262.037109375
-292.9296875
-304.236328125
-294.5546875
-290.6953125
-310.751953125
-331.24609375
-306.0625
-201.998046875
-25.53125
172.60546875
339.390625
452.501953125
521.359375
566.13671875
599.24609375
633.939453125
685.884765625
740.880859375
758.251953125
731.400390625
692.505859375
669.794921875
657.85546875
612.02734375
506.78125
375.10546875
259.796875
181.0703125
144.673828125
154.052734375
209.275390625
282.1875
333.306640625
347.025390625
337.927734375
331.40234375
326.68359375
314.05078125
302.720703125
313.82421875
355.6328125
408.30859375
442.525390625
444.095703125
421.740234375
402.4765625
408.431640625
438.0390625
480.556640625
544.59765625
635.642578125
714.94140625
724.19140625
649.392578125
543.908203125
473.08984375
448.857421875
448.798828125
455.294921875
455.59765625
430.173828125
376.1015625
310.6640625
236.458984375
150.30078125
61.001953125
-7.9453125
-22.330078125
27.185546875
102.10546875
153.98046875
161.1484375
138.521484375
130.275390625
155.009765625
175.845703125
153.603515625
90.73828125
17.6796875
-38.99609375
-70.01953125
-81.15234375
-84.681640625
-85.962890625
-86.375
-105.412109375
-170.328125
-274.3203125
-371.392578125
-413.84375
-397.75390625
-356.330078125
-314.978515625
-277.06640625
-253.212890625
-256.416015625
-278.5546875
-316.982421875
-391.00390625
-503.884765625
-617.017578125
-683.056640625
-670.365234375
-566.03515625
-397.359375
-227.73828125
-118.6171875
-103.21875
-164.361328125
-258.955078125
-368.173828125
-478.5390625
-548.458984375
-545.6640625
-482.806640625
-390.50390625
-293.765625
-209.701171875
-150.04296875
-114.703125
-77.3125
-8.2890625
88.837890625
178.826171875
227.015625
239.06640625
239.30078125
224.72265625
184.4140625
136.556640625
98.294921875
52.423828125
-19.064453125
-106.634765625
-186.91796875
-246.728515625
-281.228515625
-286.2109375
-262.4140625
-228.353515625
-205.3046875
-199.384765625
-208.76171875
-217.21484375
-200.5859375
-149.4609375
-80.6328125
-27.716796875
-6.6875
-8.064453125
-7.18359375
30.40234375
120.66796875
241.14453125
348.05859375
417.705078125
454.8046875
455.7109375
409.4140625
323.91015625
213.697265625
84.39453125
-55.015625
-179.865234375
-251.806640625
-229.544921875
-100.08984375
83.87890625
224.138671875
266.6328125
246.390625
242.810546875
304.63671875
413.015625
509.34765625
551.40234375
537.880859375
489.064453125
441.92578125
432.412109375
463.36328125
508.8828125
541.419921875
549.775390625
529.4921875
463.2421875
341.16015625
189.533203125
48.26953125
-62.53125
-145.775390625
-207.697265625
-237.6796875
-213.23046875
-141.849609375
-82.724609375
-100.990234375
-193.349609375
-300.05859375
-376.873046875
-432.294921875
-499.400390625
-573.212890625
-601.228515625
-544.3515625
-408.900390625
-232.265625
-68.236328125
50.392578125
130.767578125
178.7421875
172.4453125
101.361328125
-9.830078125
-118.76171875
-203.3984375
-273.216796875
-339.052734375
-410.1640625
-489.89453125
-560.98046875
-621.548828125
-682.896484375
-727.3671875
-739.873046875
-739.33984375
-726.9296875
-665.76171875
-544.29296875
-394.177734375
-239.642578125
-75.21484375
107.0
290.431640625
436.576171875
521.990234375
559.3671875
572.3125
589.05859375
649.80078125
754.482421875
843.908203125
864.162109375
799.072265625
670.900390625
534.060546875
421.384765625
322.814453125
226.634765625
132.50390625
42.798828125
-37.892578125
-100.419921875
-132.423828125
-116.037109375
-37.7734375
79.033203125
206.33984375
336.216796875
442.986328125
502.263671875
517.4140625
497.04296875
444.291015625
359.5625
249.328125
139.09765625
52.80078125
-9.1875
-53.171875
-79.029296875
-92.873046875
-99.14453125
-83.748046875
-44.375
-9.791015625
1.083984375
-4.4296875
-14.935546875
-16.66015625
12.005859375
70.44921875
126.791015625
149.84765625
136.666015625
119.21484375
137.203125
185.583984375
221.892578125
228.359375
216.640625
198.83984375
185.400390625
180.7578125
167.30859375
120.904296875
43.990234375
-39.767578125
-96.19921875
-98.662109375
-63.107421875
-38.52734375
-49.18359375
-73.48046875
-79.10546875
-52.7109375
-10.091796875
27.947265625
59.03515625
77.85546875
81.48046875
88.68359375
100.001953125
87.900390625
42.83203125
-18.751953125
-76.171875
-104.685546875
-72.19140625
37.2734375
191.2265625
317.0625
361.1328125
322.423828125
232.740234375
133.109375
51.884765625
-3.5
-40.76171875
-57.470703125
-32.271484375
43.744140625
167.00390625
340.26171875
554.294921875
755.6875
866.716796875
857.505859375
778.751953125
698.90234375
640.53125
585.240234375
509.30078125
409.29296875
304.599609375
223.48828125
196.544921875
229.677734375
291.75390625
350.49609375
396.697265625
436.130859375
486.71484375
573.34375
700.841796875
843.279296875
961.40625
1019.2734375
1009.6875
960.546875
907.8046875
872.91015625
856.478515625
861.896484375
887.068359375
900.123046875
878.21484375
833.36328125
784.318359375
735.404296875
687.3046875
661.216796875
678.001953125
721.61328125
763.177734375
785.91796875
786.193359375
765.1015625
724.794921875
682.462890625
665.244140625
683.998046875
728.470703125
785.265625
847.38671875
917.962890625
1000.265625
1081.373046875
1144.9375
1202.16015625
1284.181640625
1388.357421875
1465.185546875
1476.947265625
1435.546875
1376.623046875
1328.158203125
1289.583984375
1241.98828125
1188.26953125
1172.51171875
1228.693359375
1315.171875
1368.32421875
1380.73828125
1384.3046875
1412.7109375
1485.900390625
1592.8203125
1695.2578125
1769.779296875
1810.771484375
1818.626953125
1806.734375
1791.453125
1791.171875
1826.5703125
1894.322265625
1959.490234375
2008.18359375
2062.08984375
2142.19140625
2252.609375
2379.21875
2491.861328125
2571.5546875
2632.61328125
2686.318359375
2720.685546875
2746.111328125
2791.9296875
2856.478515625
2904.54296875
2905.2578125
2862.921875
2817.4921875
2795.25
2777.189453125
2742.671875
2706.119140625
2680.916015625
2658.416015625
2636.37109375
2621.310546875
2619.5703125
2633.49609375
2661.126953125
2695.39453125
2739.474609375
2807.955078125
2892.572265625
2976.3203125
3053.9375
3117.541015625
3150.7578125
3153.8203125
3153.083984375
3163.134765625
3164.447265625
3138.130859375
3097.314453125
3060.298828125
3033.908203125
3025.76171875
3043.69140625
3089.70703125
3155.947265625
3228.318359375
3302.318359375
3387.18359375
3494.8359375
3629.787109375
3787.802734375
3955.30078125
4119.759765625
4285.115234375
4457.26171875
4625.35546875
4764.638671875
4859.33203125
4896.439453125
4855.619140625
4725.296875
4509.572265625
4237.38671875
3948.947265625
3656.55859375
3359.291015625
3082.5546875
2867.291015625
2728.89453125
2639.90234375
2560.515625
2470.615234375
2381.888671875
2329.1328125
2334.189453125
2379.478515625
2431.19921875
2494.19140625
2592.662109375
2715.544921875
2833.041015625
2929.544921875
2995.87890625
3013.4921875
2967.28125
2857.8671875
2706.052734375
2549.349609375
2410.4453125
2294.8125
2218.748046875
2187.052734375
2178.107421875
2180.17578125
2194.349609375
2215.34375
2224.12890625
2201.546875
2161.98828125
2136.064453125
2125.02734375
2092.767578125
2004.169921875
1865.955078125
1729.70703125
1648.16015625
1631.611328125
1655.59765625
1684.189453125
1673.806640625
1601.52734375
1491.150390625
1374.72265625
1255.609375
1122.02734375
977.630859375
842.43359375
727.716796875
634.619140625
565.314453125
524.310546875
525.0546875
561.80859375
593.857421875
593.689453125
562.107421875
501.4453125
413.1171875
310.814453125
216.4296875
153.814453125
148.138671875
196.14453125
264.01171875
321.3828125
357.619140625
381.408203125
411.1484375
449.54296875
483.455078125
508.43359375
533.35546875
566.5625
607.212890625
641.654296875
648.13671875
630.421875
616.5703125
607.51171875
589.26953125
572.806640625
574.052734375
593.833984375
631.212890625
690.1640625
752.0390625
776.072265625
747.47265625
693.25
643.072265625
608.830078125
583.611328125
553.2421875
516.892578125
472.537109375
426.36328125
402.44140625
394.23828125
357.76953125
265.8203125
146.712890625
65.05078125
53.2578125
75.259765625
82.087890625
60.25390625
21.65625
-13.34375
-35.46484375
-33.302734375
13.3203125
98.951171875
199.75
304.037109375
389.130859375
426.091796875
424.90625
433.365234375
484.826171875
573.998046875
670.294921875
752.87109375
833.44921875
904.6015625
917.1484375
845.626953125
712.041015625
556.4921875
413.01953125
298.798828125
228.826171875
224.4140625
286.2265625
373.751953125
441.513671875
483.75390625
515.7578125
527.845703125
496.48046875
419.1875
308.62890625
163.537109375
-28.048828125
-254.123046875
-467.90234375
-620.703125
-699.025390625
-710.0546875
-655.380859375
-542.048828125
-409.48046875
-310.12890625
-265.615234375
-251.267578125
-216.279296875
-135.009765625
-22.21484375
82.521484375
142.548828125
150.083984375
128.640625
118.228515625
135.294921875
147.677734375
101.845703125
-20.21875
-169.169921875
-277.646484375
-327.494140625
-333.078125
-296.58984375
-225.41796875
-142.58984375
-74.9375
-38.73828125
-17.6796875
16.587890625
62.869140625
104.171875
143.65625
201.220703125
278.482421875
351.013671875
404.919921875
428.9765625
404.970703125
341.876953125
264.10546875
182.74609375
102.548828125
24.736328125
-53.591796875
-120.916015625
-164.62109375
-199.310546875
-251.87109375
-329.173828125
-408.62109375
-442.9453125
-406.654296875
-317.900390625
-195.490234375
-37.8828125
149.4765625
329.73046875
439.001953125
439.51953125
356.673828125
239.4921875
123.59375
20.583984375
-62.0859375
-100.982421875
-78.28515625
6.66796875
141.580078125
306.23046875
462.30859375
558.25390625
568.111328125
504.01171875
401.869140625
305.4453125
243.361328125
214.2734375
195.3828125
169.71484375
131.099609375
80.44140625
21.556640625
-52.544921875
-146.2421875
-249.044921875
-327.03125
-338.3125
-291.455078125
-242.861328125
-230.533203125
-260.109375
-327.171875
-417.21484375
-492.359375
-508.40234375
-445.62890625
-315.724609375
-155.673828125
-5.783203125
102.923828125
139.19140625
77.458984375
-70.779296875
-238.966796875
-358.955078125
-430.142578125
-494.0625
-565.435546875
-624.123046875
-659.61328125
-685.072265625
-716.26171875
-761.375
-817.9296875
-866.224609375
-874.63671875
-821.220703125
-708.34765625
-554.033203125
-384.08203125
-240.78125
-161.53515625
-142.1328125
-148.126953125
-166.54296875
-208.990234375
-274.109375
-331.794921875
-343.572265625
-289.2109375
-175.193359375
-33.05859375
87.7265625
159.0
192.927734375
210.001953125
212.5390625
189.388671875
143.412109375
103.3125
107.828125
155.837890625
196.005859375
188.66015625
128.88671875
28.1328125
-85.185546875
-181.12890625
-249.173828125
-301.564453125
-350.59765625
-379.8984375
-364.1640625
-295.578125
-178.16015625
-27.248046875
125.03125
257.78515625
366.015625
444.884765625
482.796875
464.3046875
398.166015625
317.833984375
261.12109375
259.958984375
320.8515625
414.94140625
496.28515625
535.732421875
533.62109375
492.376953125
404.640625
277.98046875
137.6875
9.484375
-84.87109375
-128.6484375
-123.384765625
-90.0234375
-48.58203125
-16.349609375
-14.037109375
-34.1640625
-41.001953125
-30.68359375
-44.48828125
-96.22265625
-141.837890625
-137.828125
-84.453125
-8.125
83.267578125
205.142578125
346.48046875
450.400390625
480.830078125
478.126953125
504.833984375
568.587890625
632.90234375
677.453125
699.73828125
685.771484375
627.990234375
544.09375
458.7890625
366.359375
234.701171875
51.927734375
-153.84765625
-337.06640625
-464.08984375
-519.279296875
-500.12109375
-421.50390625
-305.814453125
-178.50390625
-62.595703125
17.365234375
38.673828125
13.62109375
-11.7890625
5.1640625
67.353515625
137.3828125
183.84375
196.603515625
162.580078125
84.302734375
1.642578125
-43.447265625
-37.17578125
5.9375
61.65234375
125.759765625
202.111328125
278.31640625
343.59765625
403.3671875
464.595703125
521.392578125
569.462890625
617.111328125
656.5703125
661.955078125
630.259765625
591.5703125
582.625
627.21484375
706.345703125
766.12109375
796.751953125
837.552734375
912.9921875
1025.07421875
1165.658203125
1298.857421875
1394.353515625
1456.10546875
1484.95703125
1468.591796875
1403.9921875
1298.6796875
1162.375
1011.841796875
888.556640625
838.412109375
845.009765625
837.6015625
767.048828125
641.109375
499.685546875
355.75
197.017578125
33.720703125
-112.8203125
-225.162109375
-276.5078125
-239.408203125
-118.47265625
39.31640625
180.150390625
276.298828125
338.548828125
383.4921875
397.34765625
379.029296875
357.119140625
347.34375
337.79296875
313.822265625
283.013671875
264.142578125
261.087890625
268.224609375
286.951171875
310.080078125
316.7421875
284.587890625
215.142578125
139.12109375
85.0390625
53.34375
37.275390625
44.62109375
64.71875
75.45703125
72.56640625
44.744140625
-26.80078125
-130.740234375
-225.859375
-264.19140625
-223.544921875
-129.71484375
-28.259765625
53.96484375
103.67578125
109.716796875
85.23828125
62.041015625
57.36328125
77.794921875
122.501953125
171.947265625
194.79296875
176.845703125
139.40234375
119.484375
129.92578125
155.3125
193.41015625
252.044921875
304.2734375
309.69140625
263.150390625
197.87890625
152.65234375
125.98046875
85.6328125
27.146484375
-23.78515625
-49.171875
-50.568359375
-28.57421875
13.96484375
57.90625
83.482421875
85.966796875
73.2890625
47.474609375
2.759765625
-55.466796875
-106.208984375
-133.244140625
-138.1015625
-113.240234375
-48.5390625
28.81640625
75.4296875
70.751953125
20.9375
-37.87890625
-69.412109375
-80.021484375
-101.130859375
-143.6953125
-187.537109375
-209.5390625
-202.36328125
-177.80859375
-149.73046875
-127.3203125
-125.08984375
-160.21875
-244.705078125
-380.40625
-539.302734375
-658.970703125
-685.0703125
-621.716796875
-519.27734375
-422.09375
-348.369140625
-293.369140625
-251.810546875
-228.26953125
-224.95703125
-238.603515625
-270.65234375
-310.775390625
-329.46484375
-311.8125
-274.921875
-248.798828125
-254.7109375
-275.068359375
-252.63671875
-159.380859375
-46.18359375
13.142578125
-4.8125
-71.19140625
-147.146484375
-214.4765625
-261.84765625
-281.103515625
-280.826171875
-274.099609375
-264.666015625
-244.212890625
-199.400390625
-129.689453125
-45.142578125
36.61328125
85.736328125
93.748046875
90.1953125
121.7578125
219.611328125
356.1875
463.05859375
491.90625
446.556640625
374.921875
332.357421875
332.62890625
364.1953125
439.7734375
560.2734375
689.94140625
794.998046875
854.685546875
846.85546875
766.1640625
640.212890625
493.70703125
342.521484375
202.314453125
83.58984375
-4.8984375
-56.9296875
-75.466796875
-76.3046875
-74.4453125
-63.47265625
-20.12109375
59.806640625
144.412109375
186.4140625
155.685546875
56.701171875
-65.642578125
-161.763671875
-220.826171875
-259.408203125
-282.814453125
-269.86328125
-183.80078125
-11.5546875
209.66796875
404.21875
503.599609375
493.23828125
406.853515625
299.125
226.4453125
216.619140625
257.029296875
324.759765625
395.498046875
444.13671875
466.0234375
477.1875
494.357421875
519.5703125
524.103515625
478.578125
388.958984375
284.11328125
191.828125
126.861328125
96.078125
93.927734375
104.22265625
127.462890625
171.43359375
215.95703125
229.01171875
205.779296875
163.19921875
108.1953125
30.431640625
-67.595703125
-165.416015625
-250.810546875
-321.27734375
-369.8046875
-386.076171875
-372.3125
-340.32421875
-299.1484375
-256.658203125
-217.6171875
-178.435546875
-132.21875
-78.724609375
-16.453125
64.037109375
173.861328125
300.953125
407.5234375
474.978515625
525.544921875
583.220703125
643.078125
694.771484375
737.34765625
776.6484375
811.408203125
817.46484375
763.640625
638.404296875
457.181640625
244.888671875
19.115234375
-201.470703125
-382.267578125
-473.568359375
-456.734375
-378.17578125
-307.685546875
-272.458984375
-252.0390625
-230.73828125
-223.888671875
-244.95703125
-284.083984375
-325.859375
-360.4296875
-388.787109375
-426.16015625
-488.9765625
-562.380859375
-603.75
-596.6015625
-561.9765625
-521.904296875
-483.76953125
-444.76953125
-414.625
-406.951171875
-408.744140625
-387.6796875
-316.837890625
-199.23828125
-73.640625
21.689453125
77.580078125
93.51953125
53.60546875
-42.84375
-155.162109375
-228.5
-244.794921875
-229.376953125
-206.74609375
-182.58984375
-159.43359375
-136.662109375
-115.138671875
-102.66796875
-101.447265625
-103.455078125
-93.68359375
-69.361328125
-39.728515625
-9.314453125
19.853515625
55.50390625
115.828125
192.171875
260.126953125
320.810546875
383.80859375
422.70703125
403.685546875
346.046875
288.505859375
246.734375
225.36328125
210.931640625
163.1796875
65.18359375
-49.638671875
-136.36328125
-177.134765625
-180.83984375
-165.046875
-136.890625
-86.64453125
-10.96875
67.10546875
104.935546875
75.150390625
2.1875
-78.15234375
-168.06640625
-274.548828125
-365.4609375
-396.814453125
-358.921875
-261.14453125
-127.041015625
-5.625
69.8828125
96.65234375
103.5703125
143.8515625
243.33984375
375.912109375
495.591796875
583.80859375
649.791015625
698.888671875
726.48046875
738.619140625
740.876953125
730.94921875
723.57421875
725.0546875
724.55859375
733.677734375
754.6796875
760.11328125
741.515625
705.3125
643.763671875
558.064453125
466.13671875
372.697265625
269.279296875
158.6953125
59.287109375
-18.091796875
-71.728515625
-93.587890625
-73.740234375
-5.10546875
104.75390625
220.376953125
291.958984375
298.9921875
265.826171875
226.67578125
192.65625
167.525390625
158.658203125
163.259765625
167.00390625
159.986328125
166.994140625
217.04296875
290.673828125
351.353515625
392.98046875
420.4375
418.38671875
379.0625
325.04296875
279.953125
247.873046875
245.65234375
292.91796875
363.2578125
395.09765625
353.63671875
269.546875
209.73046875
200.919921875
203.888671875
167.5546875
77.669921875
-31.6328125
-112.568359375
-153.265625
-183.8359375
-248.490234375
-358.40625
-476.0703125
-556.3984375
-596.71484375
-628.232421875
-663.330078125
-677.712890625
-653.79296875
-609.484375
-577.537109375
-574.73046875
-588.201171875
-590.83203125
-569.6796875
-526.681640625
-466.220703125
-395.123046875
-314.998046875
-217.462890625
-101.943359375
0.162109375
44.423828125
16.6328125
-55.162109375
-112.119140625
-97.67578125
-18.1640625
68.3984375
121.33984375
119.33203125
56.947265625
-15.58984375
-28.2109375
33.51171875
125.23828125
199.7578125
250.365234375
291.08203125
318.375
321.80078125
311.236328125
296.015625
269.580078125
226.828125
165.8515625
93.794921875
31.1328125
-7.869140625
-32.00390625
-55.880859375
-60.8984375
-17.3359375
63.580078125
149.212890625
221.779296875
280.966796875
335.4609375
380.251953125
403.54296875
403.642578125
384.4375
362.552734375
348.578125
326.689453125
282.369140625
234.73046875
217.130859375
222.6484375
211.916015625
165.56640625
94.05859375
13.208984375
-68.32421875
-132.50390625
-149.970703125
-102.841796875
-15.76171875
44.474609375
38.14453125
-16.91015625
-84.8203125
-141.9609375
-196.6484375
-253.845703125
-288.5390625
-300.1796875
-317.03125
-342.05859375
-352.06640625
-336.8359375
-310.57421875
-286.326171875
-265.0390625
-251.6328125
-252.888671875
-280.70703125
-337.12890625
-390.2734375
-406.25
-381.470703125
-333.349609375
-257.390625
-140.96484375
-3.25
122.046875
197.890625
205.837890625
176.923828125
161.359375
170.69140625
185.2890625
188.193359375
163.009765625
95.095703125
-19.5546875
-168.333984375
-317.583984375
-429.154296875
-492.51171875
-511.28515625
-464.716796875
-339.78125
-168.92578125
2.794921875
157.099609375
294.9375
410.16796875
478.70703125
481.576171875
439.994140625
386.3203125
330.48828125
268.66796875
197.1484375
105.189453125
-32.125
-213.505859375
-388.81640625
-507.736328125
-553.087890625
-528.947265625
-458.787109375
-377.830078125
-311.30859375
-275.54296875
-271.3125
-275.78515625
-261.083984375
-226.0703125
-206.208984375
-236.55078125
-316.0078125
-411.357421875
-491.541015625
-548.11328125
-591.609375
-625.2265625
-635.5390625
-616.228515625
-584.310546875
-561.123046875
-558.4609375
-570.033203125
-571.076171875
-548.556640625
-523.05859375
-521.806640625
-540.158203125
-555.84765625
-565.431640625
-560.310546875
-521.490234375
-452.232421875
-381.96875
-347.435546875
-356.12890625
-377.755859375
-375.2890625
-335.6953125
-264.673828125
-168.552734375
-67.0546875
12.271484375
53.078125
50.1484375
6.744140625
-60.8515625
-131.060546875
-187.4296875
-219.943359375
-218.462890625
-180.033203125
-123.45703125
-68.283203125
-26.052734375
9.271484375
62.3046875
136.8671875
215.8359375
291.8359375
362.35546875
416.80859375
439.322265625
412.609375
320.759765625
165.6953125
-10.66015625
-151.052734375
-230.556640625
-239.259765625
-170.845703125
-40.60546875
113.37890625
251.326171875
345.03515625
390.7421875
410.341796875
415.8515625
393.107421875
335.611328125
267.318359375
223.58203125
223.390625
258.90625
297.826171875
294.5078125
225.37109375
120.71875
18.072265625
-80.337890625
-169.052734375
-227.427734375
-237.318359375
-200.681640625
-156.03125
-121.669921875
-71.6171875
9.291015625
101.830078125
181.185546875
237.5390625
268.78125
268.111328125
230.693359375
172.185546875
104.8203125
26.72265625
-58.6328125
-158.623046875
-282.44921875
-413.236328125
-532.044921875
-632.18359375
-704.1171875
-751.93359375
-795.654296875
-841.240234375
-872.83203125
-869.2421875
-812.998046875
-697.12109375
-534.498046875
-359.494140625
-217.8671875
-140.1640625
-95.724609375
-17.587890625
115.517578125
277.841796875
436.01171875
553.630859375
592.40625
541.01953125
432.10546875
317.642578125
229.822265625
173.98828125
129.587890625
77.365234375
18.970703125
-43.2109375
-106.90625
-178.869140625
-261.298828125
-326.3125
-337.8203125
-272.91015625
-137.36328125
27.828125
195.34375
364.890625
531.87890625
693.345703125
832.072265625
906.314453125
890.767578125
814.912109375
734.697265625
669.669921875
604.037109375
537.080078125
486.943359375
456.0078125
437.091796875
433.494140625
440.775390625
441.267578125
424.24609375
384.822265625
330.96484375
299.869140625
321.181640625
381.50390625
452.5625
522.0546875
572.2109375
581.453125
555.767578125
525.259765625
517.88671875
534.376953125
550.671875
548.279296875
524.85546875
485.78515625
443.6796875
413.943359375
403.841796875
400.603515625
374.7890625
309.650390625
221.2734375
138.576171875
82.72265625
65.697265625
80.61328125
89.126953125
41.83203125
-47.677734375
-109.080078125
-108.947265625
-74.390625
-45.6171875
-43.58203125
-76.0859375
-126.69140625
-147.376953125
-118.966796875
-79.927734375
-63.205078125
-60.7578125
-55.51953125
-45.876953125
-34.548828125
-23.869140625
-27.91015625
-49.142578125
-60.08984375
-37.640625
10.564453125
79.216796875
182.810546875
308.734375
408.99609375
443.654296875
407.29296875
332.24609375
265.8828125
233.291015625
236.322265625
268.580078125
316.220703125
362.556640625
399.423828125
429.65234375
448.73828125
437.740234375
392.6328125
339.45703125
306.3125
300.400390625
314.2421875
325.482421875
302.34375
237.283203125
165.953125
117.09375
70.56640625
-0.734375
-77.982421875
-118.046875
-100.0703125
-34.72265625
41.193359375
81.73828125
66.71875
14.4296875
-44.44140625
-94.37890625
-139.806640625
-184.23046875
-217.169921875
-228.248046875
-219.947265625
-194.474609375
-148.080078125
-88.7890625
-46.462890625
-43.71875
-65.99609375
-80.1875
-65.703125
-16.595703125
66.375
162.8984375
223.650390625
208.369140625
119.80859375
-10.8046875
-136.33203125
-211.138671875
-231.767578125
-231.654296875
-236.341796875
-245.32421875
-257.890625
-280.4296875
-309.259765625
-327.28125
-328.11328125
-324.37109375
-325.1484375
-329.509765625
-328.0625
-317.296875
-300.607421875
-282.65234375
-262.177734375
-236.978515625
-219.439453125
-220.26953125
-233.42578125
-248.73828125
-248.69140625
-210.380859375
-134.556640625
-57.611328125
-25.828125
-63.876953125
-163.642578125
-273.271484375
-331.212890625
-324.748046875
-293.9921875
-280.97265625
-279.400390625
-250.818359375
-173.2265625
-63.888671875
40.673828125
119.8828125
183.779296875
264.529296875
364.203125
419.533203125
369.181640625
218.568359375
23.458984375
-133.626953125
-191.375
-154.552734375
-66.548828125
26.6953125
89.1796875
106.25390625
95.703125
84.845703125
86.30859375
112.81640625
161.5625
207.029296875
229.98046875
225.556640625
212.83203125
228.240234375
293.060546875
400.15625
524.890625
635.30859375
705.3984375
724.6875
701.0859375
659.84375
628.40625
619.951171875
618.15234375
595.794921875
548.78515625
500.94921875
470.923828125
453.52734375
452.162109375
470.33984375
496.56640625
514.23046875
506.423828125
469.49609375
413.171875
337.783203125
244.599609375
169.537109375
163.076171875
239.20703125
364.1171875
466.013671875
484.904296875
425.3828125
322.2421875
206.18359375
102.396484375
16.80859375
-62.8125
-139.7421875
-196.228515625
-212.546875
-175.427734375
-80.958984375
47.67578125
179.123046875
293.765625
383.115234375
449.0703125
486.451171875
492.59375
481.5390625
466.673828125
445.0546875
405.193359375
349.583984375
297.591796875
270.416015625
275.53125
293.11328125
288.58984375
250.939453125
208.42578125
190.021484375
191.671875
189.72265625
158.333984375
95.794921875
31.970703125
-7.953125
-3.43359375
76.40625
227.646484375
382.337890625
463.822265625
452.65625
389.92578125
334.685546875
324.615234375
360.6796875
404.85546875
434.599609375
464.658203125
504.1875
553.373046875
604.732421875
639.0390625
646.193359375
619.890625
543.25
418.26171875
273.65234375
147.708984375
69.615234375
34.59765625
11.01171875
-21.93359375
-53.734375
-56.541015625
-22.150390625
24.19921875
47.85546875
18.095703125
-77.939453125
-217.029296875
-347.013671875
-426.255859375
-432.16015625
-360.11328125
-252.60546875
-164.939453125
-107.6484375
-70.61328125
-57.181640625
-75.052734375
-120.166015625
-171.46484375
-202.021484375
-205.142578125
-190.96484375
-157.986328125
-82.384765625
37.529296875
163.171875
257.8984375
321.123046875
377.484375
443.365234375
517.3203125
590.107421875
652.67578125
694.685546875
710.99609375
704.998046875
686.212890625
668.8828125
655.58203125
623.927734375
549.06640625
437.673828125
325.927734375
241.431640625
178.943359375
122.220703125
77.62109375
71.087890625
113.85546875
191.111328125
266.58984375
306.486328125
313.423828125
321.59765625
364.298828125
422.7578125
430.00390625
338.3046875
161.4609375
-35.822265625
-181.130859375
-240.259765625
-223.7421875
-178.50390625
-135.634765625
-79.65234375
-5.501953125
61.81640625
108.826171875
141.572265625
169.37890625
189.59375
185.19140625
150.00390625
94.708984375
34.818359375
-21.474609375
-68.283203125
-107.123046875
-150.69921875
-203.060546875
-242.466796875
-246.267578125
-229.25
-220.78125
-224.87890625
-240.578125
-275.912109375
-321.705078125
-353.583984375
-361.447265625
-346.7109375
-312.935546875
-272.43359375
-231.111328125
-193.42578125
-182.486328125
-215.89453125
-275.794921875
-331.22265625
-372.28515625
-409.8203125
-459.4765625
-518.265625
-553.68359375
-527.40625
-450.033203125
-382.6015625
-366.9453125
-410.017578125
-500.77734375
-611.154296875
-699.314453125
-744.859375
-769.123046875
-778.537109375
-747.583984375
-680.33984375
-611.142578125
-554.064453125
-489.3359375
-398.734375
-302.87890625
-242.796875
-233.78125
-255.337890625
-274.044921875
-279.03515625
-278.39453125
-276.244140625
-278.8046875
-298.341796875
-336.11328125
-365.2890625
-356.138671875
-307.802734375
-241.404296875
-181.533203125
-140.65234375
-134.79296875
-183.53515625
-279.3359375
-383.7578125
-456.55859375
-469.03125
-407.62109375
-294.61328125
-174.49609375
-64.076171875
35.67578125
114.56640625
170.658203125
214.560546875
248.333984375
265.69921875
266.76171875
253.638671875
238.78125
237.326171875
233.458984375
200.26953125
134.8125
55.4296875
-9.25
-29.48046875
9.0390625
94.09765625
191.4296875
267.62890625
307.77734375
319.9765625
318.9296875
295.607421875
221.7734375
87.552734375
-65.576171875
-177.353515625
-228.634765625
-239.064453125
-235.703125
-229.697265625
-219.1015625
-208.248046875
-213.109375
-233.2265625
-242.78515625
-219.306640625
-164.439453125
-103.326171875
-54.3359375
3.28125
107.005859375
247.115234375
357.55859375
378.220703125
319.935546875
257.970703125
258.958984375
325.228515625
407.185546875
454.2734375
457.521484375
444.0
446.328125
484.923828125
558.51953125
631.93359375
660.244140625
617.90234375
500.953125
341.41015625
195.732421875
97.9765625
41.802734375
3.65625
-26.59765625
-34.30859375
-3.16796875
58.125
117.5625
152.84765625
174.669921875
199.78515625
216.533203125
199.66796875
159.251953125
125.537109375
93.267578125
35.0546875
-40.8046875
-107.34375
-175.451171875
-255.94921875
-318.60546875
-335.21875
-289.490234375
-172.49609375
-20.134765625
99.658203125
153.470703125
153.33203125
117.73046875
46.951171875
-56.427734375
-171.310546875
-268.796875
-332.404296875
-366.978515625
-382.13671875
-376.693359375
-345.7421875
-293.9453125
-233.0390625
-185.40625
-181.556640625
-213.875
-246.173828125
-261.10546875
-257.83203125
-240.18359375
-209.396484375
-169.962890625
-135.80859375
-116.537109375
-99.490234375
-57.478515625
31.451171875
174.29296875
345.203125
483.482421875
539.759765625
514.849609375
432.287109375
326.9296875
247.623046875
221.875
229.37109375
215.15234375
128.6484375
-46.0
-275.037109375
-483.072265625
-590.748046875
-570.4140625
-464.83984375
-340.259765625
-245.79296875
-200.1171875
-195.083984375
-203.23828125
-200.98046875
-198.751953125
-205.115234375
-199.40625
-169.4765625
-136.365234375
-139.625
-195.173828125
-273.455078125
-337.310546875
-369.40625
-366.52734375
-327.6953125
-255.2734375
-168.01953125
-104.3515625
-95.16015625
-131.005859375
-185.765625
-255.1328125
-347.576171875
-445.603515625
-511.91015625
-532.431640625
-523.919921875
-507.9765625
-505.23828125
-536.8671875
-593.08984375
-612.3984375
-546.052734375
-426.287109375
-319.208984375
-260.40234375
-254.79296875
-274.376953125
-278.79296875
-265.6015625
-274.1796875
-323.298828125
-377.353515625
-404.556640625
-415.783203125
-433.611328125
-473.69921875
-537.9453125
-606.791015625
-656.74609375
-672.376953125
-637.287109375
-545.431640625
-433.751953125
-359.89453125
-347.873046875
-363.19921875
-339.81640625
-244.884765625
-81.841796875
124.1796875
314.216796875
428.935546875
440.681640625
348.873046875
190.296875
49.662109375
-15.06640625
-33.77734375
-48.17578125
-61.046875
-72.369140625
-76.248046875
-44.08203125
35.6796875
124.658203125
177.5390625
177.908203125
136.30078125
87.953125
71.427734375
90.169921875
119.314453125
146.365234375
186.017578125
258.044921875
347.859375
427.662109375
498.4296875
567.53515625
614.98046875
603.2578125
525.501953125
421.220703125
327.201171875
254.890625
200.716796875
152.421875
111.865234375
95.013671875
108.45703125
152.53515625
225.111328125
313.61328125
391.03125
424.4375
400.423828125
341.458984375
275.20703125
205.78515625
130.3671875
45.0625
-41.10546875
-93.505859375
-85.27734375
-29.08984375
49.447265625
144.115234375
251.55078125
347.466796875
411.5546875
441.314453125
424.068359375
341.99609375
211.0703125
79.666015625
-3.447265625
-31.029296875
-25.80078125
-4.384765625
21.875
49.646484375
82.232421875
108.830078125
113.998046875
98.916015625
69.75390625
44.357421875
43.408203125
66.865234375
104.25
138.96484375
142.158203125
104.74609375
67.255859375
64.623046875
79.076171875
81.8125
56.474609375
-3.490234375
-76.177734375
-126.19140625
-144.58984375
-149.73046875
-156.052734375
-160.501953125
-157.3046875
-138.810546875
-96.59765625
-25.126953125
78.55859375
194.322265625
269.876953125
264.447265625
180.90234375
52.93359375
-67.88671875
-136.119140625
-149.517578125
-142.02734375
-129.013671875
-89.3203125
-24.52734375
23.560546875
26.75390625
5.7734375
-11.9765625
-33.806640625
-66.552734375
-86.736328125
-87.58203125
-97.16796875
-120.96484375
-124.6796875
-81.248046875
-7.576171875
56.97265625
103.21875
146.677734375
187.650390625
224.3828125
258.958984375
283.5390625
292.271484375
284.060546875
244.447265625
156.138671875
28.416015625
-102.65625
-218.53515625
-315.787109375
-384.1796875
-430.048828125
-465.14453125
-486.435546875
-488.720703125
-482.2109375
-489.875
-519.73046875
-563.845703125
-611.43359375
-648.896484375
-665.666015625
-655.03515625
-607.384765625
-522.052734375
-413.537109375
-303.45703125
-223.697265625
-207.623046875
-260.50390625
-354.17578125
-451.5234375
-537.21484375
-607.373046875
-648.291015625
-649.666015625
-606.341796875
-517.447265625
-400.990234375
-281.994140625
-171.044921875
-69.193359375
20.095703125
87.671875
126.16015625
134.986328125
125.30078125
112.228515625
105.822265625
108.1796875
109.1015625
110.8359375
130.23828125
168.33984375
215.8515625
256.0390625
278.236328125
315.38671875
400.921875
517.453125
624.685546875
705.470703125
758.865234375
771.22265625
727.970703125
622.724609375
458.13671875
269.974609375
122.57421875
60.259765625
85.251953125
168.7578125
267.28125
349.07421875
402.0390625
428.529296875
441.740234375
452.859375
459.5390625
444.259765625
402.439453125
351.392578125
290.796875
212.62890625
144.771484375
128.423828125
171.583984375
242.216796875
311.63671875
374.076171875
422.978515625
464.564453125
530.58984375
627.9140625
720.4765625
777.564453125
797.82421875
791.666015625
771.439453125
756.478515625
750.291015625
738.41796875
728.78515625
742.365234375
773.900390625
795.30859375
785.26953125
766.30859375
790.66796875
860.796875
909.14453125
874.767578125
759.701171875
626.611328125
545.626953125
538.05859375
584.044921875
645.505859375
670.22265625
619.294921875
511.732421875
404.10546875
327.630859375
303.484375
351.25390625
440.4609375
503.654296875
513.306640625
503.7890625
502.826171875
507.185546875
513.439453125
519.33203125
529.15234375
564.974609375
630.4765625
693.568359375
715.64453125
670.771484375
562.791015625
431.2265625
314.025390625
209.79296875
100.2421875
-14.720703125
-119.076171875
-190.2265625
-208.09375
-164.892578125
-69.0625
50.564453125
139.626953125
152.1640625
95.171875
-1.80078125
-119.638671875
-215.087890625
-237.984375
-182.48828125
-83.689453125
13.0625
80.908203125
116.111328125
111.26953125
50.87109375
-47.9296875
-126.34375
-154.322265625
-154.984375
-147.833984375
-138.306640625
-135.021484375
-134.228515625
-127.041015625
-120.54296875
-115.263671875
-101.501953125
-88.583984375
-101.884765625
-133.474609375
-145.966796875
-135.349609375
-126.67578125
-135.208984375
-160.751953125
-205.916015625
-272.591796875
-336.33203125
-360.224609375
-329.671875
-260.337890625
-178.271484375
-103.611328125
-48.341796875
-8.4765625
33.41015625
75.396484375
84.1015625
35.640625
-53.763671875
-159.69921875
-273.3046875
-364.833984375
-390.751953125
-334.109375
-202.798828125
-33.244140625
126.234375
246.66015625
315.33984375
324.314453125
274.48046875
173.322265625
44.830078125
-76.591796875
-174.6484375
-245.9140625
-271.80859375
-230.759765625
-134.439453125
-20.74609375
79.40234375
159.41796875
219.076171875
262.669921875
310.013671875
370.078125
418.07421875
421.4921875
364.3203125
254.21484375
121.27734375
4.509765625
-64.619140625
-63.828125
-0.560546875
78.58203125
119.119140625
95.009765625
27.498046875
-52.4453125
-127.525390625
-187.388671875
-231.15625
-258.962890625
-260.662109375
-223.79296875
-157.41015625
-90.884765625
-36.8515625
19.244140625
84.830078125
145.80078125
171.54296875
142.849609375
71.072265625
-18.978515625
-104.205078125
-161.28125
-167.005859375
-111.466796875
-14.3125
78.416015625
130.48046875
136.9921875
116.98046875
89.87109375
63.4453125
32.072265625
-8.1640625
-37.72265625
-39.16796875
-21.173828125
-10.603515625
-26.208984375
-53.755859375
-66.79296875
-52.10546875
-12.775390625
32.189453125
61.322265625
62.2265625
38.271484375
10.84375
3.90625
19.2421875
45.5
89.654296875
160.029296875
228.185546875
247.5078125
209.951171875
147.66015625
85.453125
31.453125
-10.685546875
-41.103515625
-75.19140625
-133.025390625
-217.7109375
-313.0
-396.52734375
-461.544921875
-507.8828125
-527.36328125
-505.123046875
-427.966796875
-306.0
-183.0625
-109.9765625
-90.8671875
-92.80859375
-98.939453125
-105.8984375
-106.734375
-93.126953125
-61.025390625
-9.896484375
62.126953125
148.109375
232.28125
305.583984375
353.44140625
353.486328125
303.26171875
229.40234375
167.720703125
132.11328125
117.73828125
117.69921875
124.70703125
135.080078125
144.830078125
146.14453125
133.689453125
106.357421875
70.9453125
45.591796875
42.751953125
52.302734375
62.6875
78.4375
101.33203125
116.216796875
106.08203125
76.462890625
49.359375
32.025390625
18.880859375
3.421875
-21.603515625
-55.048828125
-78.431640625
-56.0
33.5859375
176.158203125
336.9375
475.134765625
560.9296875
579.845703125
545.69140625
502.029296875
485.30078125
493.318359375
480.806640625
404.416015625
270.490234375
137.55078125
50.533203125
5.373046875
-22.0078125
-40.40234375
-22.13671875
56.443359375
182.947265625
310.3984375
372.51953125
339.455078125
236.17578125
111.451171875
10.818359375
-52.814453125
-107.96484375
-174.314453125
-246.1875
-330.609375
-423.3125
-474.486328125
-432.46484375
-294.158203125
-109.083984375
46.1796875
111.041015625
76.056640625
-16.376953125
-114.74609375
-193.8359375
-248.568359375
-275.505859375
-264.16796875
-214.578125
-156.748046875
-132.873046875
-148.5390625
-177.091796875
-208.576171875
-251.484375
-309.005859375
-362.888671875
-381.53515625
-358.806640625
-315.181640625
-267.51953125
-222.12109375
-180.482421875
-143.236328125
-122.234375
-137.76171875
-176.203125
-176.9296875
-84.7734375
88.96484375
273.828125
409.998046875
489.673828125
532.34375
550.93359375
549.30078125
521.19140625
460.994140625
382.87890625
303.033203125
232.7265625
181.64453125
150.640625
149.142578125
186.283203125
241.755859375
261.912109375
205.505859375
91.654296875
-23.31640625
-92.708984375
-99.271484375
-50.349609375
30.275390625
98.85546875
123.9609375
104.244140625
48.822265625
-31.1484375
-114.353515625
-185.052734375
-263.796875
-376.3359375
-492.1796875
-558.666015625
-568.73046875
-542.099609375
-472.853515625
-349.20703125
-186.046875
-14.20703125
137.841796875
269.58984375
393.53515625
500.59765625
571.310546875
593.1171875
559.5390625
479.3515625
365.669921875
249.966796875
176.873046875
149.30859375
124.146484375
48.751953125
-95.55078125
-272.7578125
-416.58984375
-478.083984375
-463.16796875
-417.50390625
-373.166015625
-323.8984375
-234.90625
-98.134765625
37.279296875
133.505859375
208.76171875
279.5
313.400390625
276.130859375
182.8515625
73.939453125
-14.30078125
-48.88671875
-41.4765625
-49.80078125
-129.85546875
-292.875
-485.0546875
-645.44140625
-762.80859375
-838.552734375
-839.986328125
-742.755859375
-574.822265625
-372.705078125
-155.09765625
44.291015625
185.212890625
262.427734375
310.439453125
375.541015625
463.375
516.294921875
492.0
417.935546875
349.962890625
317.919921875
304.525390625
269.63671875
192.59375
91.740234375
7.009765625
-52.244140625
-112.298828125
-180.3828125
-237.55078125
-267.90234375
-252.47265625
-155.302734375
28.595703125
249.509765625
449.04296875
594.06640625
665.82421875
646.427734375
545.845703125
411.947265625
299.29296875
248.9296875
274.775390625
350.458984375
428.619140625
479.890625
492.888671875
459.673828125
390.201171875
317.333984375
254.125
182.419921875
96.732421875
25.994140625
14.146484375
90.634765625
247.85546875
445.359375
636.93359375
788.697265625
877.830078125
900.185546875
878.109375
837.732421875
793.583984375
750.5078125
697.90625
620.52734375
512.35546875
372.302734375
208.55859375
50.12890625
-72.345703125
-152.59375
-200.1953125
-233.298828125
-256.771484375
-248.146484375
-200.625
-150.15234375
-132.466796875
-150.017578125
-183.669921875
-211.537109375
-226.03515625
-233.791015625
-243.994140625
-241.2734375
-196.37890625
-111.236328125
-8.517578125
97.517578125
194.7890625
279.16015625
354.330078125
403.705078125
401.83203125
347.32421875
259.189453125
153.025390625
36.583984375
-79.361328125
-171.48828125
-210.869140625
-186.685546875
-124.2421875
-59.05859375
0.81640625
73.13671875
165.68359375
249.869140625
302.86328125
352.421875
432.466796875
524.1953125
580.982421875
588.640625
568.638671875
537.802734375
490.740234375
418.328125
336.470703125
275.0390625
230.150390625
169.287109375
79.224609375
-28.740234375
-128.84765625
-188.13671875
-196.380859375
-167.91015625
-103.826171875
9.201171875
148.158203125
257.0390625
308.68359375
316.529296875
311.267578125
315.595703125
332.69921875
347.466796875
335.21875
293.013671875
241.291015625
191.724609375
139.55859375
81.859375
35.501953125
23.240234375
42.81640625
72.005859375
89.611328125
87.947265625
77.69921875
74.130859375
79.037109375
94.603515625
135.201171875
204.751953125
283.26953125
340.802734375
366.326171875
366.482421875
351.958984375
325.380859375
272.7890625
178.55078125
43.138671875
-103.53515625
-216.625
-271.701171875
-271.498046875
-230.7890625
-159.23828125
-63.76953125
38.91015625
125.00390625
179.1328125
197.765625
155.58984375
27.3828125
-156.1171875
-341.962890625
-511.86328125
-651.1640625
-713.3359375
-668.81640625
-554.88671875
-446.830078125
-384.302734375
-348.2421875
-306.677734375
-259.927734375
-223.876953125
-196.60546875
-157.48046875
-87.291015625
6.86328125
97.3359375
164.328125
194.955078125
188.146484375
169.943359375
159.59375
152.169921875
141.63671875
121.587890625
98.046875
90.5546875
109.068359375
152.21875
201.83984375
232.59375
232.482421875
199.28515625
142.78125
90.4140625
59.87109375
45.107421875
31.322265625
24.693359375
39.775390625
81.275390625
159.59765625
271.623046875
378.205078125
427.861328125
408.923828125
362.232421875
328.630859375
316.439453125
313.658203125
313.025390625
324.03125
342.236328125
347.634765625
338.23828125
317.94921875
272.791015625
202.6328125
135.14453125
107.978515625
151.423828125
255.310546875
364.220703125
416.041015625
384.013671875
287.509765625
167.533203125
69.39453125
36.70703125
75.701171875
139.27734375
175.830078125
177.84765625
187.31640625
250.37109375
351.005859375
429.865234375
455.3828125
439.830078125
416.810546875
406.09765625
373.943359375
280.09375
148.98046875
33.791015625
-38.876953125
-65.857421875
-43.802734375
26.474609375
122.583984375
206.671875
236.47265625
199.583984375
126.794921875
50.91796875
-17.0703125
-82.80859375
-158.560546875
-243.755859375
-329.595703125
-415.787109375
-489.396484375
-523.14453125
-506.451171875
-443.419921875
-339.263671875
-204.9296875
-59.951171875
80.12890625
205.013671875
290.212890625
298.326171875
203.33984375
17.166015625
-202.25
-394.93359375
-536.037109375
-638.73828125
-726.76171875
-790.447265625
-800.84765625
-749.576171875
-651.005859375
-523.533203125
-376.390625
-214.759765625
-50.892578125
91.248046875
196.537109375
268.998046875
328.466796875
393.224609375
462.59375
513.08984375
496.40625
403.73046875
290.169921875
198.35546875
132.419921875
84.486328125
44.486328125
10.892578125
5.0390625
52.048828125
157.7109375
300.9296875
444.82421875
563.435546875
645.873046875
678.80859375
658.2890625
612.095703125
571.458984375
546.767578125
532.748046875
517.759765625
489.83984375
443.412109375
393.62890625
371.91015625
373.841796875
360.275390625
321.615234375
286.916015625
279.716796875
283.798828125
266.373046875
222.34375
162.001953125
114.078125
116.271484375
158.849609375
198.80078125
205.41796875
173.783203125
116.34375
56.087890625
22.294921875
38.291015625
109.048828125
212.9921875
309.849609375
365.15234375
370.439453125
338.40625
276.63671875
187.236328125
86.83984375
-10.044921875
-83.18359375
-99.556640625
-61.9453125
-21.23046875
-24.369140625
-74.962890625
-145.58203125
-218.568359375
-294.15234375
-381.732421875
-494.0
-620.71484375
-721.72265625
-754.814453125
-698.232421875
-557.771484375
-359.494140625
-143.287109375
40.87890625
154.14453125
195.63671875
191.9921875
167.59375
139.263671875
120.4453125
117.720703125
129.591796875
138.6015625
135.73828125
138.712890625
164.654296875
204.740234375
231.814453125
226.189453125
195.63671875
172.46875
178.341796875
202.521484375
219.412109375
208.986328125
147.87109375
31.15625
-112.2734375
-253.189453125
-378.318359375
-485.494140625
-575.044921875
-661.98046875
-770.634765625
-880.33203125
-936.1875
-912.447265625
-811.61328125
-653.240234375
-486.50390625
-363.85546875
-290.4921875
-238.400390625
-203.0703125
-187.658203125
-177.525390625
-170.173828125
-177.5859375
-214.029296875
-288.048828125
-385.857421875
-483.576171875
-567.326171875
-632.693359375
-679.919921875
-716.638671875
-742.65625
-740.705078125
-696.625
-618.94140625
-538.669921875
-483.95703125
-456.16796875
-425.947265625
-358.765625
-262.041015625
-187.404296875
-168.861328125
-177.986328125
-165.6875
-116.78125
-54.43359375
-21.029296875
-46.1171875
-120.306640625
-215.86328125
-306.505859375
-356.265625
-338.88671875
-260.78515625
-157.53515625
-63.107421875
9.814453125
49.8671875
46.828125
20.29296875
-1.818359375
-9.80859375
-4.7265625
1.017578125
-4.357421875
-21.625
-47.630859375
-63.365234375
-41.11328125
30.75
138.158203125
233.92578125
270.04296875
252.1171875
232.056640625
239.98828125
255.48046875
248.365234375
215.83203125
176.03125
142.083984375
98.35546875
14.791015625
-115.078125
-271.5546875
-437.111328125
-604.072265625
-760.087890625
-885.037109375
-958.408203125
-974.361328125
-949.20703125
-897.97265625
-817.630859375
-703.212890625
-581.0546875
-485.67578125
-410.662109375
-322.87890625
-207.14453125
-78.228515625
34.060546875
110.7109375
167.40234375
245.087890625
352.044921875
435.771484375
443.755859375
379.8125
272.09765625
138.642578125
4.595703125
-115.388671875
-223.134765625
-294.123046875
-296.94921875
-238.3359375
-148.56640625
-51.14453125
49.79296875
147.548828125
224.43359375
274.330078125
303.443359375
321.48828125
326.392578125
295.58203125
213.828125
103.38671875
16.00390625
-11.623046875
12.9140625
59.08203125
98.771484375
117.130859375
110.736328125
87.951171875
76.25390625
97.75
129.3125
128.85546875
93.708984375
43.5390625
1.828125
1.970703125
49.203125
105.3125
138.048828125
159.828125
184.82421875
200.748046875
213.193359375
249.75
312.025390625
387.427734375
455.154296875
474.5390625
443.7421875
404.66015625
369.63671875
319.73046875
245.587890625
144.630859375
21.470703125
-101.08203125
-191.447265625
-228.13671875
-212.8125
-167.048828125
-122.333984375
-98.216796875
-74.912109375
-13.173828125
94.7734375
205.794921875
265.3046875
263.271484375
238.51953125
252.892578125
354.556640625
528.35546875
706.708984375
841.6796875
943.66796875
1032.765625
1092.158203125
1100.71875
1061.396484375
994.59765625
932.017578125
904.931640625
921.9609375
948.28125
945.19140625
910.564453125
872.1484375
864.9921875
891.11328125
916.666015625
913.921875
881.533203125
829.6484375
767.80859375
698.9140625
625.794921875
576.240234375
586.216796875
639.375
678.619140625
691.083984375
714.4296875
769.65625
843.8046875
916.328125
974.1171875
1008.833984375
1002.466796875
932.8515625
808.82421875
661.908203125
520.787109375
405.84765625
323.541015625
275.58984375
265.302734375
301.392578125
377.740234375
446.724609375
463.419921875
430.59375
374.712890625
309.37109375
234.912109375
159.072265625
98.31640625
56.953125
25.685546875
1.06640625
-0.03515625
34.919921875
81.55859375
105.103515625
97.30078125
83.8203125
98.71484375
163.005859375
273.0078125
386.751953125
472.203125
544.3359375
612.703125
662.435546875
688.7421875
690.37890625
654.494140625
589.828125
539.419921875
528.138671875
535.912109375
517.576171875
442.9296875
327.470703125
203.880859375
99.7890625
22.36328125
-35.525390625
-55.927734375
-24.310546875
30.556640625
72.671875
84.615234375
58.671875
-0.896484375
-63.09375
-84.8828125
-56.728515625
-1.08984375
52.75390625
73.9375
58.34375
38.537109375
32.451171875
30.17578125
19.826171875
-3.666015625
-31.849609375
-45.294921875
-49.1484375
-63.892578125
-84.09375
-102.98828125
-132.79296875
-176.16015625
-214.283203125
-230.287109375
-237.57421875
-278.849609375
-364.77734375
-450.955078125
-495.87890625
-497.19921875
-475.5234375
-449.416015625
-424.82421875
-388.583984375
-326.99609375
-262.0859375
-225.7890625
-215.509765625
-205.369140625
-183.125
-175.091796875
-230.375
-355.005859375
-496.01171875
-602.34765625
-653.21875
-649.734375
-606.490234375
-547.283203125
-509.97265625
-523.140625
-587.310546875
-684.66015625
-788.849609375
-866.73828125
-889.892578125
-837.98828125
-701.19921875
-494.19140625
-268.478515625
-74.126953125
72.515625
169.181640625
237.30078125
321.837890625
433.853515625
538.869140625
621.982421875
699.6796875
760.10546875
764.35546875
706.966796875
613.162109375
505.564453125
409.53125
350.96484375
335.5078125
333.181640625
291.12109375
190.5
76.5859375
-7.09765625
-70.564453125
-142.888671875
-231.0859375
-313.029296875
-369.078125
-391.5
-376.740234375
-337.4140625
-296.14453125
-261.736328125
-227.109375
-169.623046875
-69.3125
67.013671875
207.162109375
313.5078125
364.41796875
363.19921875
340.56640625
330.927734375
321.673828125
261.822265625
144.515625
39.873046875
0.734375
11.1484375
49.388671875
108.357421875
173.3515625
242.455078125
338.44140625
473.771484375
603.01171875
643.39453125
570.158203125
440.572265625
316.859375
226.412109375
185.83203125
196.240234375
236.32421875
278.478515625
300.27734375
294.431640625
252.5
174.251953125
89.09765625
44.349609375
79.287109375
184.826171875
305.96484375
405.8125
477.826171875
515.07421875
521.326171875
523.599609375
536.6328125
544.49609375
526.720703125
482.19140625
428.845703125
385.248046875
366.1015625
371.974609375
380.009765625
362.208984375
293.544921875
161.37890625
-9.115234375
-169.609375
-293.845703125
-380.48828125
-424.8671875
-417.5078125
-353.349609375
-248.296875
-148.6484375
-96.283203125
-86.28125
-78.287109375
-59.125
-53.623046875
-74.6953125
-96.18359375
-69.416015625
33.23046875
199.13671875
396.23828125
570.72265625
657.416015625
635.615234375
547.1796875
456.662109375
406.166015625
389.296875
367.92578125
332.9453125
299.025390625
270.1953125
238.1953125
183.255859375
95.482421875
-0.810546875
-63.052734375
-62.89453125
-13.0703125
32.39453125
34.455078125
7.140625
-18.392578125
-34.849609375
-49.259765625
-68.880859375
-107.873046875
-162.97265625
-201.3203125
-200.4921875
-184.818359375
-196.318359375
-246.486328125
-332.529296875
-441.662109375
-522.43359375
-535.220703125
-496.94140625
-443.369140625
-389.3671875
-325.505859375
-256.30078125
-221.2890625
-242.716796875
-282.82421875
-279.4765625
-210.81640625
-113.16015625
-20.69921875
59.361328125
106.375
102.146484375
68.626953125
41.013671875
20.423828125
-10.619140625
-42.068359375
-48.26953125
-29.474609375
-2.884765625
21.1171875
46.404296875
71.134765625
77.09375
55.162109375
10.375
-49.435546875
-110.44921875
-150.947265625
-159.59375
-135.546875
-78.794921875
7.951171875
104.89453125
171.291015625
177.419921875
146.115234375
142.759765625
210.3203125
333.607421875
467.80859375
586.6640625
688.91015625
758.466796875
772.45703125
737.68359375
678.833984375
608.51953125
523.724609375
428.908203125
338.87109375
268.3984375
220.06640625
183.02734375
150.759765625
129.990234375
142.197265625
198.546875
281.091796875
354.708984375
391.037109375
393.318359375
375.431640625
322.912109375
207.638671875
36.0859375
-154.4140625
-329.68359375
-472.404296875
-582.8984375
-671.61328125
-743.984375
-784.16796875
-766.017578125
-678.388671875
-544.447265625
-403.2265625
-279.8203125
-183.95703125
-133.712890625
-141.453125
-183.51171875
-213.44921875
-206.6484375
-183.734375
-190.87109375
-264.34765625
-398.1171875
-538.572265625
-624.9375
-633.373046875
-582.53515625
-513.689453125
-472.8046875
-485.87890625
-529.232421875
-561.408203125
-561.271484375
-512.373046875
-414.197265625
-285.701171875
-143.123046875
-14.701171875
55.70703125
48.369140625
-1.7421875
-30.982421875
0.248046875
85.0625
171.37890625
214.03515625
224.93359375
237.146484375
257.109375
267.1328125
241.328125
162.9765625
44.525390625
-73.970703125
-140.91796875
-136.740234375
-99.181640625
-76.990234375
-75.873046875
-70.3046875
-46.48046875
-13.091796875
15.041015625
31.296875
50.35546875
72.36328125
65.005859375
16.181640625
-45.001953125
-87.521484375
-99.3984375
-92.419921875
-84.736328125
-80.76953125
-75.8046875
-66.259765625
-52.91015625
-28.671875
16.830078125
79.498046875
151.0703125
221.521484375
283.869140625
337.6796875
365.779296875
351.671875
297.0078125
205.55859375
86.431640625
-34.357421875
-124.791015625
-160.9609375
-145.29296875
-119.599609375
-128.12109375
-163.05859375
-187.865234375
-196.705078125
-206.537109375
-210.4765625
-176.607421875
-82.802734375
66.693359375
231.072265625
347.458984375
379.927734375
360.806640625
365.814453125
434.380859375
535.18359375
605.669921875
603.197265625
520.74609375
398.984375
314.296875
307.298828125
341.6328125
350.5078125
288.5
150.75390625
-13.783203125
-134.361328125
-164.1328125
-99.0390625
28.31640625
195.68359375
396.556640625
590.205078125
718.0390625
758.625
735.693359375
692.412109375
662.935546875
652.6875
647.033203125
636.765625
625.40234375
621.00390625
619.84765625
605.310546875
568.359375
507.57421875
440.744140625
418.228515625
480.212890625
603.18359375
722.59375
783.99609375
761.142578125
669.697265625
556.697265625
458.68359375
397.33203125
377.455078125
378.546875
377.77734375
360.55859375
320.091796875
250.400390625
153.95703125
52.564453125
-37.09765625
-119.876953125
-207.171875
-303.013671875
-390.953125
-439.0703125
-428.771484375
-353.849609375
-219.361328125
-63.8046875
70.095703125
166.271484375
233.068359375
297.154296875
392.171875
532.076171875
694.658203125
845.978515625
961.640625
1026.572265625
1044.24609375
1041.3515625
1034.021484375
1003.81640625
930.458984375
807.5078125
651.00390625
508.197265625
416.765625
382.427734375
378.55859375
361.19921875
316.763671875
264.26953125
212.98828125
146.8515625
38.642578125
-135.646484375
-346.7421875
-506.595703125
-545.150390625
-453.1953125
-271.783203125
-61.91015625
130.365234375
279.755859375
375.810546875
420.46875
428.912109375
426.31640625
426.7109375
428.033203125
415.12109375
374.12890625
295.43359375
161.6328125
-15.00390625
-170.919921875
-256.3359375
-273.611328125
-238.6640625
-169.958984375
-101.345703125
-62.484375
-69.91796875
-121.3125
-185.8515625
-221.865234375
-205.609375
-152.2578125
-91.96875
-26.76953125
54.3984375
140.544921875
204.888671875
210.63671875
140.953125
31.103515625
-63.78125
-113.4375
-113.986328125
-73.021484375
0.388671875
91.09765625
172.5390625
233.544921875
284.62890625
336.123046875
390.27734375
446.25
489.17578125
480.16796875
386.265625
223.587890625
39.931640625
-131.068359375
-260.193359375
-304.07421875
-240.51171875
-107.205078125
30.861328125
142.88671875
222.7421875
255.55078125
240.033203125
206.15234375
179.10546875
168.13671875
182.013671875
225.083984375
282.162109375
318.56640625
323.505859375
325.771484375
353.2734375
402.689453125
434.75
417.80078125
377.5859375
364.748046875
404.00390625
495.9296875
619.443359375
722.986328125
756.185546875
722.537109375
681.345703125
696.376953125
784.7734375
906.271484375
1001.603515625
1046.09375
1069.703125
1108.04296875
1154.375
1180.689453125
1167.314453125
1100.955078125
981.296875
828.05859375
667.59375
518.6953125
393.560546875
300.65234375
232.134765625
168.98046875
94.443359375
8.435546875
-64.4765625
-97.16796875
-90.986328125
-66.90625
-23.3046875
61.333984375
184.11328125
315.986328125
431.24609375
520.8359375
576.08203125
582.875
540.984375
471.369140625
407.17578125
367.5703125
336.416015625
282.86328125
192.6875
86.5703125
11.77734375
-3.294921875
36.431640625
97.380859375
137.017578125
136.697265625
105.6171875
72.138671875
61.603515625
73.990234375
106.583984375
153.150390625
184.3125
183.94921875
156.173828125
115.07421875
90.732421875
104.9765625
141.6640625
170.181640625
187.755859375
201.935546875
211.81640625
208.662109375
171.236328125
84.544921875
-52.861328125
-243.517578125
-471.216796875
-679.181640625
-800.1640625
-817.185546875
-760.69140625
-656.94140625
-521.8203125
-367.70703125
-208.53125
-72.212890625
8.61328125
20.51171875
-30.30078125
-118.1015625
-193.580078125
-215.31640625
-193.90234375
-175.3828125
-185.58203125
-207.76953125
-210.34375
-193.1484375
-179.71484375
-173.509765625
-160.576171875
-140.33984375
-115.7890625
-78.314453125
-20.80078125
50.20703125
114.763671875
170.14453125
229.806640625
287.833984375
331.81640625
345.943359375
313.18359375
244.947265625
172.1015625
101.9921875
19.833984375
-70.478515625
-148.451171875
-196.986328125
-215.96484375
-223.203125
-224.689453125
-208.853515625
-175.634765625
-140.529296875
-128.59375
-154.0390625
-200.64453125
-234.1015625
-221.9375
-144.75
-16.642578125
115.861328125
215.328125
285.478515625
343.5234375
386.296875
399.048828125
380.677734375
341.912109375
284.39453125
217.62109375
157.056640625
94.896484375
13.677734375
-80.54296875
-149.95703125
-156.076171875
-108.498046875
-44.69140625
22.580078125
81.763671875
102.529296875
71.396484375
0.91015625
-80.59765625
-142.58203125
-169.759765625
-167.6015625
-146.345703125
-104.822265625
-31.228515625
68.05859375
165.80859375
246.392578125
291.921875
282.8046875
236.44921875
193.0078125
183.04296875
209.130859375
227.892578125
182.509765625
77.271484375
-25.876953125
-91.669921875
-130.65625
-152.3359375
-154.873046875
-146.296875
-141.740234375
-133.712890625
-104.07421875
-53.693359375
5.71875
51.443359375
50.43359375
9.736328125
-19.6953125
-11.2265625
19.279296875
47.0234375
77.376953125
140.142578125
224.1796875
284.919921875
309.77734375
327.3984375
345.076171875
329.08203125
259.314453125
156.9296875
71.484375
44.677734375
81.388671875
148.748046875
202.158203125
220.71875
214.52734375
210.50390625
228.330078125
264.580078125
294.84765625
290.52734375
233.9765625
132.615234375
18.10546875
-76.064453125
-121.396484375
-104.494140625
-28.7265625
88.083984375
207.375
286.63671875
301.30859375
234.416015625
88.78125
-74.826171875
-170.908203125
-168.486328125
-108.474609375
-45.677734375
-0.8359375
41.3984375
101.6171875
173.35546875
209.07421875
158.720703125
37.486328125
-89.962890625
-188.095703125
-263.20703125
-323.865234375
-357.375
-339.044921875
-258.84375
-126.55859375
35.091796875
196.23046875
339.287109375
456.91796875
532.986328125
568.59765625
595.12109375
628.19921875
655.673828125
671.701171875
670.83984375
624.912109375
508.328125
349.24609375
200.716796875
90.35546875
36.453125
42.8203125
73.98828125
91.2890625
80.974609375
32.837890625
-63.822265625
-202.255859375
-364.6640625
-517.392578125
-610.9375
-621.880859375
-573.119140625
-496.927734375
-393.57421875
-246.4375
-81.79296875
40.865234375
93.71875
79.84375
8.63671875
-83.3828125
-160.328125
-231.5078125
-329.3359375
-463.900390625
-620.34375
-764.634765625
-861.671875
-894.197265625
-864.23046875
-786.37890625
-680.45703125
-578.802734375
-519.16796875
-508.42578125
-512.25
-501.37890625
-485.3828125
-487.77734375
-510.328125
-540.5546875
-580.076171875
-631.37890625
-666.716796875
-644.50390625
-560.2734375
-469.978515625
-431.763671875
-441.076171875
-446.431640625
-414.005859375
-347.888671875
-277.921875
-231.724609375
-224.23828125
-269.443359375
-348.634765625
-405.138671875
-409.92578125
-383.1640625
-336.419921875
-239.302734375
-76.99609375
112.751953125
264.396484375
323.474609375
292.384765625
223.615234375
163.3671875
129.099609375
130.30078125
175.884765625
254.958984375
337.46875
399.08984375
422.517578125
399.591796875
337.509765625
254.13671875
178.3203125
124.9140625
92.169921875
78.861328125
86.947265625
119.791015625
167.275390625
215.28515625
268.98046875
339.189453125
411.552734375
465.869140625
514.244140625
584.986328125
675.326171875
749.18359375
782.9453125
779.03515625
749.623046875
717.75
690.701171875
657.416015625
625.240234375
603.50390625
578.875
536.3046875
472.2890625
391.927734375
295.169921875
157.326171875
-26.560546875
-196.978515625
-292.11328125
-300.572265625
-246.75390625
-168.390625
-103.212890625
-70.66796875
-60.3203125
-52.328125
-36.08984375
-2.62109375
42.25
75.787109375
102.080078125
147.69921875
217.154296875
275.36328125
270.3359375
180.970703125
41.9453125
-90.765625
-182.8125
-232.521484375
-265.501953125
-300.1953125
-320.3828125
-301.90625
-255.880859375
-215.404296875
-189.146484375
-164.91796875
-132.267578125
-84.177734375
-13.5625
76.748046875
161.486328125
207.828125
222.5234375
234.826171875
241.478515625
225.947265625
184.544921875
126.283203125
77.904296875
64.388671875
81.798828125
110.326171875
152.818359375
225.783203125
323.14453125
418.98828125
496.109375
551.80078125
597.0078125
641.779296875
686.13671875
726.525390625
758.015625
771.611328125
766.826171875
759.552734375
751.029296875
722.361328125
665.2265625
588.810546875
495.767578125
368.068359375
194.8984375
1.78125
-165.5546875
-276.51171875
-329.291015625
-348.826171875
-372.15234375
-414.205078125
-448.09375
-428.470703125
-331.955078125
-184.244140625
-44.919921875
52.994140625
126.359375
209.23046875
318.2890625
441.880859375
541.4296875
585.251953125
579.09765625
547.927734375
502.064453125
435.166015625
368.01953125
339.62890625
347.107421875
339.8671875
268.79296875
144.228515625
27.3046875
-40.759765625
-71.171875
-86.41796875
-87.86328125
-74.08984375
-50.39453125
-12.716796875
43.177734375
116.46875
212.736328125
327.2265625
439.041015625
525.17578125
562.978515625
528.6171875
424.1328125
288.087890625
165.22265625
91.736328125
80.96484375
109.861328125
145.9921875
183.19921875
234.60546875
298.130859375
353.302734375
392.2421875
427.099609375
447.875
421.4453125
370.447265625
366.716796875
438.1796875
546.267578125
630.671875
663.498046875
662.634765625
662.123046875
693.353515625
759.513671875
828.697265625
881.5078125
924.978515625
959.275390625
969.19140625
945.38671875
902.59765625
857.484375
796.87109375
696.83984375
554.21875
389.201171875
228.421875
95.376953125
12.23828125
-7.3359375
29.583984375
95.86328125
161.380859375
206.306640625
225.8046875
226.29296875
217.45703125
221.162109375
256.2578125
303.7265625
311.876953125
251.7578125
146.693359375
43.361328125
-22.76171875
-27.0546875
41.171875
160.322265625
306.0546875
487.171875
704.728515625
921.978515625
1088.0
1168.548828125
1174.8046875
1145.876953125
1108.388671875
1079.919921875
1075.265625
1084.169921875
1086.01953125
1079.158203125
1068.119140625
1032.095703125
941.5390625
800.978515625
637.623046875
471.134765625
325.083984375
234.583984375
210.396484375
230.166015625
272.388671875
323.017578125
372.392578125
420.046875
467.36328125
516.5546875
582.361328125
675.30859375
776.498046875
857.08203125
908.017578125
920.51953125
884.49609375
823.5703125
776.333984375
753.080078125
748.4921875
748.7265625
715.947265625
623.216796875
480.716796875
317.45703125
163.482421875
50.5703125
-12.5859375
-74.119140625
-171.65234375
-271.33203125
-327.263671875
-340.048828125
-339.197265625
-337.95703125
-323.681640625
-265.40234375
-130.974609375
79.318359375
337.6640625
613.474609375
865.53125
1036.255859375
1071.470703125
968.43359375
798.51171875
645.17578125
543.89453125
481.3671875
437.287109375
402.548828125
373.5
359.00390625
379.04296875
449.44140625
567.392578125
720.857421875
882.01171875
995.73046875
1025.123046875
972.78515625
846.216796875
655.94140625
427.580078125
199.533203125
16.634765625
-80.798828125
-74.455078125
16.45703125
151.322265625
299.892578125
448.740234375
584.119140625
688.68359375
746.19140625
756.23828125
743.408203125
732.96875
733.404296875
737.310546875
730.14453125
706.57421875
666.84765625
614.9296875
565.3046875
529.255859375
504.84375
486.669921875
475.66796875
471.705078125
471.275390625
477.87109375
502.46875
542.35546875
579.802734375
606.423828125
616.130859375
599.630859375
552.3984375
474.498046875
375.25
272.345703125
179.166015625
87.08203125
-17.427734375
-130.634765625
-235.146484375
-304.892578125
-325.056640625
-305.25390625
-274.359375
-251.900390625
-220.8671875
-152.037109375
-49.328125
55.669921875
139.109375
193.8671875
236.240234375
297.810546875
391.599609375
503.50390625
607.2734375
684.048828125
732.703125
757.744140625
767.6171875
765.107421875
741.076171875
711.80078125
714.390625
760.083984375
818.94921875
848.6484375
839.689453125
815.326171875
793.890625
765.384765625
714.01953125
650.3984375
595.873046875
551.57421875
488.08984375
380.626953125
245.224609375
116.248046875
8.5
-81.14453125
-158.5859375
-220.869140625
-260.08984375
-276.5546875
-270.888671875
-245.259765625
-211.984375
-189.150390625
-199.125
-240.310546875
-271.07421875
-262.650390625
-217.255859375
-140.919921875
-50.208984375
21.94140625
45.369140625
17.90625
-37.099609375
-90.9921875
-126.755859375
-142.146484375
-137.70703125
-116.044921875
-81.171875
-36.54296875
14.52734375
83.21484375
188.34375
301.98828125
361.3984375
355.224609375
326.953125
303.1796875
272.2421875
223.86328125
154.365234375
73.123046875
8.30859375
-33.419921875
-61.0234375
-66.298828125
-48.689453125
-26.390625
1.12890625
60.876953125
159.216796875
248.73828125
259.607421875
175.400390625
55.544921875
-48.373046875
-139.794921875
-216.93359375
-251.091796875
-243.91015625
-222.54296875
-188.458984375
-120.41796875
-11.712890625
105.822265625
180.501953125
188.630859375
157.427734375
155.646484375
236.03515625
385.65234375
548.5078125
658.64453125
671.21484375
582.408203125
438.55078125
326.095703125
306.296875
385.095703125
536.021484375
713.87890625
867.275390625
964.85546875
1001.451171875
984.107421875
916.576171875
822.408203125
758.880859375
772.5390625
849.8359375
927.69140625
955.79296875
929.529296875
873.302734375
807.560546875
724.3515625
598.189453125
407.759765625
162.2734375
-88.4921875
-296.85546875
-442.396484375
-525.15234375
-545.115234375
-509.048828125
-431.6953125
-313.205078125
-156.60546875
27.4296875
216.119140625
367.08984375
453.611328125
496.072265625
529.291015625
555.822265625
550.19140625
505.353515625
444.900390625
391.16796875
365.884765625
401.212890625
512.5390625
667.205078125
804.783203125
895.84375
940.46875
944.294921875
936.44921875
943.111328125
962.25
977.443359375
963.8046875
910.513671875
830.126953125
735.361328125
636.919921875
547.197265625
465.560546875
398.7578125
365.314453125
352.5
317.439453125
230.0859375
95.8046875
-38.23828125
-114.068359375
-99.390625
5.681640625
151.12890625
263.78125
308.736328125
301.712890625
285.7734375
285.046875
281.279296875
252.236328125
207.732421875
165.609375
114.60546875
44.27734375
-26.888671875
-70.224609375
-64.41796875
-1.421875
105.822265625
232.849609375
364.744140625
487.51171875
585.126953125
646.568359375
663.42578125
636.439453125
592.53125
555.23828125
511.21875
449.046875
390.703125
367.81640625
387.69140625
433.890625
493.814453125
548.619140625
566.08203125
532.71875
466.80859375
396.5234375
331.39453125
273.78125
230.482421875
215.71875
248.439453125
310.25390625
358.01171875
371.30859375
348.193359375
301.15625
250.33984375
208.0625
192.26171875
223.66796875
303.181640625
405.9765625
502.935546875
580.259765625
629.63671875
630.234375
576.73046875
512.181640625
476.55859375
471.4921875
487.2265625
516.837890625
546.94921875
562.580078125
548.244140625
484.904296875
370.458984375
226.08203125
82.021484375
-32.392578125
-100.052734375
-113.34765625
-76.845703125
-18.74609375
23.0546875
35.484375
47.0390625
93.3671875
176.859375
272.291015625
351.2734375
407.49609375
448.291015625
469.69921875
468.40234375
457.244140625
438.890625
392.888671875
313.5390625
239.703125
206.873046875
201.310546875
186.23046875
136.1484375
48.2734375
-54.888671875
-139.5546875
-187.451171875
-194.09375
-160.357421875
-101.517578125
-31.802734375
43.435546875
111.763671875
153.064453125
149.90625
110.37109375
78.697265625
95.564453125
174.1171875
297.224609375
420.51953125
498.130859375
504.9296875
454.271484375
385.9765625
324.494140625
263.708984375
184.994140625
85.728515625
0.7109375
-33.697265625
-22.84375
-5.2578125
-3.408203125
-11.25
-21.966796875
-34.337890625
-39.697265625
-37.671875
-47.7890625
-90.673828125
-160.84765625
-227.25390625
-266.26953125
-276.2421875
-279.53125
-300.07421875
-343.115234375
-387.646484375
-406.861328125
-405.392578125
-411.9609375
-433.93359375
-440.18359375
-408.375
-362.134765625
-332.611328125
-321.51171875
-313.068359375
-291.732421875
-266.458984375
-270.015625
-317.0390625
-381.23046875
-434.80078125
-464.806640625
-458.92578125
-411.0078125
-341.466796875
-285.470703125
-260.779296875
-267.173828125
-296.21875
-343.6875
-415.892578125
-512.625
-613.625
-696.2734375
-740.26953125
-740.779296875
-714.8203125
-688.86328125
-690.255859375
-717.73046875
-738.693359375
-722.01953125
-654.59375
-539.560546875
-394.21875
-247.515625
-127.265625
-47.43359375
-1.78515625
14.548828125
-13.3515625
-83.5078125
-159.9765625
-210.279296875
-220.306640625
-188.7890625
-113.62890625
-7.0703125
78.681640625
102.955078125
75.111328125
18.251953125
-47.046875
-97.314453125
-120.55859375
-128.205078125
-138.865234375
-140.447265625
-107.53515625
-37.341796875
50.740234375
128.3203125
174.439453125
179.513671875
155.705078125
130.837890625
118.853515625
111.2734375
95.5703125
66.36328125
26.22265625
-22.16796875
-80.419921875
-160.466796875
-265.98828125
-353.05078125
-373.201171875
-344.21875
-312.515625
-292.8359375
-272.8125
-230.267578125
-148.810546875
-30.53125
108.134765625
245.19921875
350.01171875
404.66796875
423.171875
424.900390625
412.927734375
373.8984375
299.3984375
205.12890625
116.892578125
50.875
15.65625
28.14453125
84.55078125
126.646484375
92.0
-14.791015625
-126.72265625
-188.42578125
-208.5859375
-233.380859375
-286.875
-343.76171875
-364.224609375
-342.982421875
-309.125
-294.337890625
-308.38671875
-347.841796875
-404.25
-454.91015625
-474.291015625
-467.052734375
-472.458984375
-509.0546875
-547.5390625
-551.94921875
-511.005859375
-442.95703125
-383.650390625
-356.62109375
-360.462890625
-372.994140625
-362.951171875
-324.26953125
-281.625
-250.615234375
-218.375
-179.8359375
-157.1953125
-162.794921875
-188.0390625
-229.53125
-302.4765625
-411.68359375
-525.45703125
-598.451171875
-611.650390625
-575.201171875
-499.46484375
-396.67578125
-284.423828125
-158.177734375
-9.859375
128.181640625
216.064453125
253.91796875
267.384765625
272.291015625
259.478515625
221.724609375
188.037109375
194.14453125
240.703125
301.921875
345.111328125
347.97265625
309.220703125
254.4921875
220.513671875
222.28125
253.078125
306.22265625
369.392578125
436.5234375
511.470703125
581.4140625
623.140625
620.595703125
578.427734375
518.47265625
460.10546875
413.638671875
377.65234375
343.11328125
308.130859375
259.91796875
184.564453125
102.751953125
50.26171875
49.279296875
104.21875
185.25390625
233.39453125
231.8984375
222.11328125
252.22265625
345.83203125
490.462890625
625.576171875
676.646484375
614.021484375
465.869140625
295.435546875
167.79296875
119.724609375
139.873046875
191.10546875
253.466796875
325.69921875
403.353515625
476.712890625
542.6875
614.302734375
696.169921875
760.576171875
768.98046875
706.0078125
582.37890625
419.4375
250.734375
134.880859375
120.69921875
194.265625
295.947265625
384.66015625
462.703125
549.712890625
639.318359375
702.271484375
723.736328125
702.326171875
652.23828125
608.955078125
590.125
581.46484375
568.703125
538.88671875
490.15625
447.8515625
429.68359375
420.73828125
400.767578125
373.19921875
350.033203125
314.369140625
245.49609375
166.833984375
120.37109375
131.8671875
183.068359375
228.23828125
243.568359375
237.482421875
230.15234375
218.85546875
185.541015625
133.3203125
85.05078125
62.560546875
72.7578125
94.94921875
98.87109375
84.513671875
94.5625
169.259765625
292.572265625
404.876953125
454.3359375
415.6796875
298.90625
154.822265625
45.7734375
18.9375
84.0
203.298828125
326.1875
426.96484375
502.654296875
555.0625
582.0234375
585.58203125
578.05078125
572.875
590.458984375
636.08984375
673.908203125
655.2265625
565.646484375
427.802734375
278.177734375
147.365234375
56.23046875
24.73046875
51.09375
95.244140625
101.90625
39.556640625
-76.548828125
-196.98046875
-261.234375
-234.78125
-119.736328125
68.361328125
308.58203125
558.634765625
758.251953125
856.79296875
835.01953125
714.2890625
550.75
398.275390625
277.048828125
188.763671875
133.123046875
107.3125
103.349609375
114.546875
146.65234375
206.462890625
270.66015625
291.7578125
243.51171875
148.865234375
60.177734375
7.984375
-19.611328125
-50.57421875
-101.587890625
-174.7734375
-257.810546875
-330.521484375
-389.6796875
-433.48046875
-442.646484375
-418.109375
-387.740234375
-354.05078125
-303.072265625
-239.34375
-172.5546875
-108.66796875
-56.658203125
-35.654296875
-74.634765625
-172.720703125
-276.736328125
-332.146484375
-323.7109375
-267.552734375
-199.970703125
-161.80078125
-162.529296875
-166.580078125
-144.1640625
-115.396484375
-106.048828125
-91.912109375
-33.71484375
54.048828125
125.71875
163.37109375
176.53515625
165.078125
121.650390625
68.583984375
41.572265625
60.0390625
110.625
146.29296875
130.8125
84.720703125
58.234375
66.142578125
89.080078125
114.798828125
151.58203125
211.46484375
281.4140625
331.505859375
348.552734375
347.916015625
350.05078125
361.2421875
371.544921875
362.55859375
321.564453125
251.0
166.69921875
86.244140625
20.6171875
-22.51171875
-47.890625
-68.2265625
-97.310546875
-147.087890625
-195.1953125
-188.814453125
-113.99609375
-24.197265625
35.220703125
73.552734375
117.66015625
181.013671875
260.66796875
342.599609375
404.45703125
421.857421875
401.353515625
378.4921875
371.591796875
376.068359375
383.5625
396.736328125
417.9296875
440.587890625
460.681640625
461.66015625
413.37109375
317.337890625
209.939453125
120.58203125
56.1640625
27.78125
59.78515625
160.24609375
286.736328125
370.98828125
381.751953125
336.232421875
255.828125
134.9375
-32.890625
-220.607421875
-366.025390625
-414.583984375
-370.251953125
-280.5234375
-180.82421875
-87.09765625
-3.5234375
83.490234375
200.73828125
350.357421875
502.03515625
635.796875
742.986328125
805.912109375
814.076171875
790.43359375
776.080078125
791.72265625
829.876953125
884.76953125
951.08984375
997.69921875
990.404296875
922.130859375
818.91796875
727.505859375
670.748046875
629.330078125
574.201171875
504.419921875
446.40234375
402.6640625
355.837890625
313.400390625
287.37109375
274.224609375
264.333984375
244.81640625
223.88671875
222.146484375
235.35546875
233.13671875
180.087890625
76.8359375
-26.669921875
-83.51171875
-86.2890625
-53.771484375
-18.294921875
-5.41796875
-26.857421875
-87.595703125
-166.923828125
-241.556640625
-297.140625
-311.779296875
-284.21875
-234.271484375
-174.33984375
-116.490234375
-79.853515625
-66.162109375
-50.515625
-7.6796875
69.482421875
159.515625
226.806640625
264.349609375
288.544921875
306.029296875
321.37890625
338.302734375
342.68359375
318.115234375
287.08984375
287.41796875
311.5703125
329.517578125
347.3359375
380.478515625
415.32421875
433.259765625
439.375
449.66796875
480.89453125
543.208984375
623.189453125
715.41015625
828.9140625
934.623046875
984.48046875
955.11328125
862.9921875
747.05078125
633.47265625
530.1328125
441.353515625
376.740234375
341.98828125
334.091796875
347.783203125
383.46484375
438.435546875
508.26953125
588.083984375
656.712890625
677.833984375
638.3203125
573.6875
534.046875
535.09765625
561.138671875
595.2109375
629.90234375
662.29296875
672.634765625
653.302734375
634.724609375
638.91015625
653.986328125
650.203125
619.130859375
587.8828125
574.373046875
575.107421875
591.7265625
627.15234375
668.64453125
695.423828125
714.380859375
749.72265625
794.46875
817.80078125
802.93359375
761.046875
702.91015625
620.169921875
528.73046875
466.412109375
437.7109375
410.248046875
364.7265625
310.810546875
249.349609375
162.896484375
49.322265625
-63.1796875
-147.69140625
-205.091796875
-233.49609375
-220.341796875
-178.0859375
-146.515625
-151.41015625
-195.4375
-265.8046875
-346.841796875
-426.7890625
-461.439453125
-389.05078125
-193.4140625
75.041015625
334.181640625
512.451171875
577.0234375
535.1640625
422.912109375
290.4140625
179.9453125
109.22265625
70.529296875
58.662109375
86.4140625
170.66796875
299.419921875
422.685546875
500.392578125
536.095703125
559.451171875
587.048828125
588.63671875
528.19140625
418.46875
298.71875
195.845703125
119.150390625
71.056640625
45.580078125
30.09765625
22.98046875
31.94921875
52.845703125
60.10546875
40.015625
8.349609375
-23.4765625
-48.12109375
-40.095703125
7.560546875
77.986328125
145.33203125
184.693359375
191.181640625
182.966796875
189.513671875
217.82421875
246.634765625
262.205078125
268.32421875
293.78515625
373.861328125
488.294921875
572.474609375
579.15625
514.8515625
436.560546875
387.73828125
351.408203125
292.0546875
199.865234375
95.048828125
25.173828125
29.74609375
91.212890625
147.49609375
166.203125
154.4921875
117.189453125
55.787109375
-38.310546875
-169.21484375
-313.458984375
-430.58203125
-485.951171875
-461.361328125
-353.2890625
-177.326171875
18.1171875
180.396484375
285.98046875
329.326171875
318.923828125
262.375
163.08203125
51.01953125
-31.548828125
-88.4609375
-155.330078125
-236.5546875
-308.84375
-358.76953125
-395.966796875
-441.55078125
-500.650390625
-554.958984375
-576.177734375
-541.423828125
-450.458984375
-326.2265625
-198.51171875
-94.03515625
-26.267578125
4.751953125
1.76171875
-28.9140625
-83.423828125
-165.55078125
-274.57421875
-382.52734375
-438.283203125
-411.4453125
-321.775390625
-215.91796875
-133.908203125
-90.2734375
-67.81640625
-45.87890625
-14.205078125
27.009765625
63.765625
93.298828125
130.75390625
199.884765625
311.908203125
436.66796875
507.6640625
462.90625
307.232421875
121.173828125
-11.380859375
-58.58984375
-43.25
-15.607421875
-11.544921875
-14.646484375
8.794921875
52.869140625
76.7421875
58.056640625
4.3203125
-80.103515625
-186.548828125
-285.23828125
-348.373046875
-369.091796875
-350.98046875
-292.908203125
-210.232421875
-146.388671875
-118.5703125
-103.40234375
-88.5234375
-80.140625
-76.96484375
-74.248046875
-75.85546875
-82.505859375
-85.291015625
-84.55859375
-99.35546875
-138.677734375
-179.65625
-195.875
-191.177734375
-201.943359375
-268.51953125
-378.162109375
-459.8671875
-455.4296875
-378.1875
-303.82421875
-287.671875
-313.412109375
-331.833984375
-315.505859375
-260.548828125
-178.041015625
-85.57421875
11.416015625
117.61328125
226.025390625
315.162109375
362.24609375
373.29296875
382.271484375
402.01171875
414.0234375
401.796875
367.650390625
319.955078125
259.94921875
185.78125
115.181640625
76.751953125
87.693359375
147.384765625
245.892578125
367.318359375
484.83984375
587.85546875
682.345703125
758.296875
787.69140625
764.416015625
716.98046875
667.05859375
624.423828125
603.92578125
598.791015625
588.1640625
564.654296875
518.533203125
446.208984375
379.134765625
369.193359375
432.330078125
522.671875
579.271484375
582.248046875
534.669921875
436.748046875
287.31640625
90.6328125
-118.30078125
-288.685546875
-397.654296875
-439.0078125
-409.46484375
-317.36328125
-172.689453125
7.16015625
192.0234375
361.34375
518.25
664.697265625
784.439453125
856.14453125
874.05859375
860.291015625
836.96875
800.537109375
743.873046875
684.755859375
654.2421875
657.326171875
678.208984375
710.064453125
748.8125
798.02734375
860.251953125
912.46484375
932.21484375
926.953125
923.91796875
943.115234375
984.736328125
1031.84765625
1048.810546875
997.974609375
871.951171875
717.017578125
596.830078125
521.23046875
458.453125
399.427734375
361.18359375
361.810546875
416.216796875
521.53515625
648.189453125
760.228515625
827.9609375
826.568359375
765.73046875
691.787109375
648.1484375
632.5390625
601.439453125
528.205078125
437.822265625
379.130859375
378.349609375
420.220703125
468.177734375
491.51171875
488.044921875
475.3203125
449.49609375
398.185546875
333.044921875
271.73828125
215.517578125
168.107421875
136.26171875
124.21484375
145.923828125
215.341796875
315.654296875
404.87890625
448.498046875
424.955078125
340.6875
250.07421875
210.966796875
241.15234375
323.69921875
430.013671875
541.9375
647.302734375
721.91796875
743.345703125
702.826171875
617.794921875
530.869140625
458.779296875
388.33203125
322.564453125
287.80078125
301.640625
348.96484375
395.513671875
428.19140625
447.525390625
445.95703125
431.78515625
434.05078125
468.048828125
513.58203125
548.8125
580.671875
618.4609375
653.87109375
674.05859375
671.654296875
653.349609375
631.984375
610.888671875
584.353515625
548.025390625
500.646484375
434.68359375
356.86328125
294.58203125
269.3359375
276.34375
297.32421875
312.11328125
293.072265625
232.41015625
162.197265625
119.544921875
107.388671875
110.4765625
130.66796875
181.201171875
255.44140625
315.990234375
329.578125
284.009765625
185.38671875
66.80859375
-29.5
-75.21484375
-62.6484375
-14.4609375
29.2265625
57.751953125
103.19921875
193.9453125
328.51953125
489.140625
646.328125
767.052734375
827.638671875
813.3046875
742.21875
676.55859375
671.3828125
738.26953125
834.005859375
887.783203125
858.6796875
755.1640625
613.69140625
472.052734375
354.916015625
281.3359375
265.82421875
305.8125
388.669921875
491.85546875
571.158203125
604.099609375
623.171875
660.193359375
703.958984375
734.068359375
755.65625
786.798828125
830.669921875
859.630859375
851.74609375
833.12109375
844.673828125
884.08984375
907.701171875
882.236328125
825.9375
783.91796875
768.626953125
760.541015625
748.158203125
724.64453125
687.439453125
644.4609375
594.630859375
542.361328125
518.08203125
550.888671875
623.021484375
686.12890625
725.197265625
771.08203125
846.578125
933.11328125
994.37890625
1004.10546875
951.439453125
848.109375
728.58203125
623.150390625
559.724609375
559.64453125
608.8203125
671.015625
726.705078125
776.341796875
817.322265625
843.017578125
855.19140625
857.771484375
847.0
821.140625
792.201171875
772.478515625
757.24609375
741.55859375
719.51953125
664.80078125
568.796875
463.34765625
375.45703125
305.39453125
246.470703125
194.0546875
146.244140625
109.9765625
98.962890625
114.875
145.78515625
185.1796875
228.935546875
262.552734375
279.306640625
289.501953125
306.87890625
334.626953125
367.73046875
406.5078125
468.2265625
566.099609375
666.6640625
716.111328125
707.0859375
659.595703125
584.345703125
495.7890625
423.9609375
387.794921875
373.484375
355.876953125
328.1640625
301.62890625
288.994140625
294.556640625
324.876953125
388.84765625
466.48046875
520.3828125
537.21875
524.3203125
488.775390625
427.41796875
330.626953125
206.033203125
80.73828125
-7.029296875
-26.333984375
13.310546875
69.857421875
113.177734375
137.05078125
145.720703125
139.21484375
114.892578125
75.970703125
30.146484375
-9.83203125
-25.732421875
-6.931640625
41.298828125
101.53125
159.716796875
220.025390625
289.091796875
356.537109375
406.904296875
440.1953125
468.380859375
483.728515625
463.5625
394.8046875
276.162109375
128.6796875
1.203125
-68.373046875
-71.599609375
-4.01171875
126.55078125
290.8359375
450.564453125
576.478515625
657.30859375
685.845703125
663.7109375
620.9609375
593.32421875
593.33203125
602.7734375
597.791015625
593.779296875
634.3359375
723.240234375
806.45703125
828.6484375
776.048828125
687.330078125
615.673828125
581.962890625
587.2109375
606.83203125
589.076171875
513.84375
414.705078125
338.060546875
290.529296875
253.3984375
221.86328125
200.033203125
184.275390625
175.306640625
195.283203125
268.357421875
396.95703125
557.6484375
712.1640625
831.833984375
903.412109375
914.439453125
871.51171875
809.25390625
759.515625
744.576171875
763.404296875
794.69140625
823.1328125
846.24609375
872.634765625
905.716796875
931.873046875
930.40625
898.27734375
847.341796875
769.0859375
637.359375
456.693359375
272.177734375
142.0546875
103.486328125
145.9609375
229.638671875
323.98828125
413.794921875
474.224609375
475.494140625
420.66796875
347.5625
277.708984375
209.5625
164.9609375
185.00390625
288.146484375
441.9609375
581.359375
645.162109375
612.060546875
516.21484375
407.869140625
305.701171875
207.091796875
120.279296875
45.259765625
-28.443359375
-88.87109375
-105.9140625
-71.984375
-25.1875
-6.978515625
-17.42578125
-35.732421875
-45.41015625
-34.07421875
15.458984375
112.130859375
250.1015625
404.396484375
538.037109375
636.9609375
708.853515625
764.23828125
801.09765625
795.791015625
735.111328125
630.140625
503.560546875
381.837890625
295.0390625
270.85546875
305.689453125
361.64453125
386.962890625
347.568359375
270.189453125
226.5390625
266.07421875
380.24609375
530.939453125
677.041015625
775.69921875
806.3046875
789.65625
754.484375
709.525390625
667.130859375
647.46484375
643.435546875
623.4609375
567.115234375
479.30078125
384.71875
294.203125
193.796875
91.009765625
29.048828125
38.486328125
107.642578125
213.361328125
345.888671875
503.048828125
658.45703125
762.546875
792.794921875
760.98046875
677.880859375
557.537109375
442.046875
386.41015625
432.0078125
572.53515625
747.466796875
892.09375
989.474609375
1058.08203125
1118.93359375
1172.92578125
1187.8515625
1142.9296875
1065.73828125
993.66015625
942.357421875
912.30078125
896.599609375
874.310546875
821.40234375
739.802734375
653.37109375
596.521484375
595.859375
633.70703125
667.556640625
684.537109375
678.138671875
635.787109375
585.1171875
569.798828125
588.630859375
612.126953125
626.751953125
633.056640625
634.990234375
636.234375
642.080078125
655.9609375
680.7421875
721.529296875
761.498046875
761.8046875
703.974609375
606.4296875
495.88671875
392.572265625
316.669921875
275.75390625
275.734375
331.123046875
416.6484375
461.51171875
427.15625
345.51953125
270.61328125
235.50390625
244.904296875
292.099609375
373.21875
469.431640625
546.984375
572.603515625
522.111328125
413.84375
313.62890625
272.47265625
286.537109375
311.75390625
302.431640625
244.216796875
164.43359375
106.10546875
87.544921875
99.1640625
117.765625
119.837890625
101.0234375
67.833984375
24.2890625
-21.861328125
-52.333984375
-62.533203125
-70.98828125
-85.15234375
-88.5859375
-59.650390625
-0.658203125
60.33203125
104.75390625
149.923828125
219.71875
315.1484375
414.30078125
493.705078125
543.62890625
554.3984375
527.208984375
492.955078125
491.689453125
525.98046875
561.494140625
584.00390625
620.923828125
687.841796875
757.06640625
795.609375
807.326171875
800.24609375
751.294921875
628.92578125
432.046875
202.626953125
-3.6640625
-142.80078125
-179.8359375
-97.90625
70.345703125
240.837890625
336.599609375
336.728515625
278.2890625
217.234375
178.708984375
148.474609375
105.259765625
53.703125
23.79296875
43.126953125
102.869140625
160.736328125
184.818359375
168.068359375
125.658203125
88.849609375
94.6328125
172.037109375
315.9296875
479.787109375
617.41796875
715.166015625
764.201171875
751.2421875
676.802734375
557.748046875
424.736328125
318.79296875
256.638671875
224.376953125
220.462890625
252.033203125
322.90234375
424.326171875
524.896484375
612.478515625
688.947265625
733.259765625
731.365234375
703.720703125
675.39453125
644.67578125
606.3828125
594.310546875
649.1640625
754.86328125
845.16015625
863.873046875
803.4375
695.96875
585.990234375
505.5859375
467.552734375
476.642578125
526.591796875
588.015625
627.876953125
647.537109375
673.994140625
722.748046875
773.96484375
789.48046875
752.65625
681.556640625
608.66015625
547.5078125
481.412109375
398.33203125
317.962890625
277.517578125
297.009765625
365.2421875
466.5234375
590.96484375
727.400390625
859.609375
972.875
1053.80859375
1089.298828125
1082.0
1044.345703125
971.955078125
846.318359375
684.265625
548.251953125
480.599609375
464.67578125
454.7265625
429.568359375
398.115234375
369.3359375
363.45703125
407.619140625
499.171875
612.068359375
737.068359375
885.765625
1049.435546875
1200.80078125
1340.759765625
1484.189453125
1611.38671875
1671.873046875
1635.873046875
1517.359375
1347.70703125
1163.880859375
1004.92578125
889.576171875
818.359375
789.52734375
800.55859375
863.2890625
977.15625
1106.833984375
1223.802734375
1310.798828125
1358.28125
1389.197265625
1431.685546875
1472.291015625
1477.515625
1435.833984375
1365.7109375
1292.0234375
1233.20703125
1205.900390625
1198.8359375
1163.125
1069.0546875
928.697265625
761.755859375
586.203125
429.4140625
311.3515625
232.396484375
183.58984375
139.611328125
72.91015625
-7.033203125
-69.544921875
-106.064453125
-123.732421875
-121.75
-94.41796875
-52.7265625
-23.38671875
-19.416015625
-23.2890625
-4.841796875
64.896484375
199.15625
371.30078125
535.41015625
664.314453125
760.86328125
855.087890625
968.302734375
1086.52734375
1173.90625
1203.521484375
1181.98828125
1136.8359375
1075.70703125
973.990234375
819.54296875
647.830078125
505.109375
399.115234375
316.638671875
256.84765625
225.494140625
221.52734375
246.34765625
306.44140625
389.291015625
477.34375
568.654296875
648.12890625
675.376953125
644.060546875
593.65625
541.6875
482.61328125
432.890625
408.0390625
391.369140625
371.53515625
364.671875
397.353515625
463.607421875
523.40234375
548.80859375
542.01171875
527.01953125
529.103515625
567.55859375
649.01953125
742.51953125
799.013671875
798.05078125
750.09765625
669.2890625
576.865234375
517.251953125
517.349609375
559.44921875
608.521484375
637.275390625
648.294921875
659.515625
659.15625
620.68359375
541.53515625
439.283203125
336.123046875
258.921875
227.482421875
232.60546875
251.193359375
264.423828125
264.60546875
269.849609375
311.822265625
407.552734375
550.0859375
705.654296875
831.126953125
897.236328125
894.826171875
851.54296875
803.06640625
755.736328125
700.697265625
647.412109375
624.712890625
639.6875
668.08203125
688.046875
705.744140625
730.15625
736.72265625
690.673828125
594.0078125
486.8984375
413.1796875
414.2578125
522.45703125
722.873046875
955.509765625
1167.806640625
1326.103515625
1410.1328125
1428.220703125
1406.5625
1366.767578125
1313.15625
1253.796875
1206.564453125
1183.2578125
1172.8671875
1144.359375
1083.751953125
1015.99609375
971.298828125
957.076171875
968.798828125
990.19140625
996.35546875
977.71875
939.201171875
896.390625
869.33203125
858.638671875
849.4375
835.4921875
824.171875
815.326171875
782.8671875
707.8828125
623.017578125
573.701171875
558.818359375
548.13671875
529.21875
519.818359375
533.568359375
541.515625
504.494140625
427.0703125
345.056640625
276.798828125
223.302734375
183.259765625
150.412109375
138.705078125
192.58203125
344.296875
558.814453125
765.904296875
931.34375
1052.015625
1123.40625
1163.31640625
1221.228515625
1304.73828125
1366.9140625
1379.013671875
1355.943359375
1323.376953125
1292.904296875
1255.79296875
1194.94140625
1102.7890625
989.98046875
884.623046875
807.24609375
747.154296875
688.443359375
638.041015625
611.3828125
616.83203125
655.65234375
731.46484375
841.029296875
963.912109375
1081.91796875
1191.23828125
1268.984375
1273.07421875
1217.712890625
1172.4375
1181.046875
1235.7890625
1302.78125
1351.62109375
1372.845703125
1374.681640625
1362.15234375
1343.982421875
1332.57421875
1322.953125
1298.880859375
1245.47265625
1176.42578125
1128.18359375
1119.439453125
1144.779296875
1193.03125
1258.712890625
1332.044921875
1404.021484375
1460.416015625
1483.146484375
1480.408203125
1475.36328125
1468.513671875
1446.724609375
1407.21875
1342.02734375
1250.8984375
1157.068359375
1084.224609375
1029.353515625
967.984375
895.666015625
833.8203125
795.01953125
766.384765625
713.24609375
623.123046875
521.78515625
445.66015625
417.6171875
424.7109375
435.876953125
439.46484375
439.814453125
436.93359375
434.01953125
454.5078125
515.01953125
599.33203125
684.92578125
760.87890625
799.67578125
768.052734375
688.572265625
619.326171875
592.798828125
600.197265625
612.890625
609.32421875
578.58203125
508.23828125
404.09765625
313.283203125
282.49609375
319.306640625
393.900390625
459.462890625
491.109375
493.404296875
481.43359375
464.82421875
445.78515625
439.404296875
466.392578125
522.931640625
598.611328125
697.240234375
806.521484375
887.416015625
914.080078125
890.73046875
837.666015625
775.755859375
710.892578125
642.66796875
579.09375
522.359375
472.51953125
456.189453125
502.984375
606.55859375
723.220703125
796.96484375
801.298828125
757.3203125
711.9140625
701.41796875
728.857421875
766.205078125
789.037109375
799.677734375
804.97265625
800.259765625
787.46484375
791.9453125
833.728515625
898.42578125
953.234375
986.203125
1017.80859375
1073.08203125
1147.470703125
1196.423828125
1176.75
1088.841796875
978.330078125
890.625
814.654296875
708.40625
570.40234375
445.634765625
372.677734375
355.4296875
366.53515625
376.966796875
386.2265625
411.25
455.140625
505.619140625
558.40625
613.29296875
657.15625
671.849609375
652.58203125
622.6328125
606.23828125
588.21484375
545.220703125
505.314453125
527.982421875
633.015625
781.56640625
917.775390625
994.578125
987.453125
924.291015625
861.244140625
830.658203125
825.384765625
815.265625
769.34375
674.46484375
563.51953125
482.9921875
428.208984375
370.884765625
325.52734375
340.068359375
440.671875
595.935546875
733.541015625
802.9609375
813.75390625
783.18359375
706.263671875
596.9375
487.392578125
402.212890625
359.501953125
360.775390625
383.529296875
404.427734375
423.07421875
445.17578125
458.908203125
452.150390625
441.990234375
459.970703125
514.751953125
580.390625
615.896484375
601.80078125
550.115234375
483.87109375
417.904296875
358.853515625
319.197265625
303.791015625
298.42578125
285.419921875
260.93359375
232.02734375
197.4609375
167.794921875
177.0625
241.029296875
346.392578125
478.7578125
630.083984375
785.125
908.279296875
964.001953125
953.341796875
915.109375
885.287109375
866.33984375
846.3671875
835.826171875
851.208984375
883.412109375
901.630859375
880.126953125
812.921875
712.416015625
607.98828125
531.2578125
487.189453125
452.193359375
400.85546875
326.599609375
245.947265625
185.865234375
156.150390625
153.748046875
169.82421875
182.171875
178.07421875
174.779296875
185.494140625
204.208984375
229.25
253.9765625
264.009765625
249.826171875
204.16015625
128.48828125
43.841796875
-19.1640625
-31.466796875
27.40625
151.005859375
297.193359375
411.4921875
463.662109375
464.80078125
435.455078125
380.845703125
318.8046875
283.71875
304.423828125
380.6640625
480.927734375
574.869140625
651.666015625
717.55859375
768.517578125
782.9765625
776.97265625
795.34765625
846.296875
902.123046875
934.0390625
932.658203125
899.90625
836.1640625
753.185546875
677.318359375
631.431640625
628.435546875
675.33203125
782.115234375
956.845703125
1171.240234375
1352.08203125
1431.404296875
1398.3671875
1295.51953125
1175.107421875
1067.935546875
970.6015625
858.404296875
727.693359375
609.564453125
532.146484375
498.603515625
497.466796875
507.298828125
513.42578125
522.97265625
541.541015625
559.09765625
573.32421875
584.796875
579.736328125
561.23046875
552.82421875
557.251953125
549.794921875
510.6484375
452.53515625
410.7109375
413.955078125
466.52734375
548.970703125
636.32421875
705.9375
743.990234375
755.76171875
751.564453125
737.58984375
712.498046875
675.607421875
635.958984375
611.5
621.2734375
667.828125
729.12890625
778.365234375
799.623046875
791.26953125
777.365234375
794.068359375
853.35546875
933.18359375
998.26171875
1024.095703125
1018.296875
1015.65234375
1042.73046875
1084.4453125
1106.599609375
1096.609375
1064.294921875
1022.853515625
978.318359375
926.80078125
864.884765625
810.296875
791.708984375
816.138671875
867.15234375
943.1953125
1052.921875
1170.470703125
1252.53125
1277.978515625
1260.44921875
1231.994140625
1205.580078125
1158.740234375
1066.57421875
946.03125
838.279296875
758.748046875
695.666015625
655.392578125
656.390625
694.26171875
751.84765625
818.150390625
893.470703125
977.69140625
1058.189453125
1111.314453125
1120.408203125
1085.626953125
1016.935546875
922.60546875
816.50390625
727.8828125
683.587890625
685.1015625
703.1015625
705.376953125
692.185546875
697.587890625
746.1484375
835.51171875
959.45703125
1094.583984375
1199.18359375
1235.033203125
1190.615234375
1109.146484375
1050.57421875
1031.767578125
1021.44921875
967.6875
835.693359375
637.109375
413.328125
209.630859375
61.78125
-13.646484375
-19.98046875
25.3125
100.35546875
185.263671875
260.423828125
314.154296875
358.919921875
413.837890625
473.974609375
529.478515625
570.287109375
573.087890625
518.13671875
420.771484375
324.3125
252.857421875
231.173828125
289.470703125
393.767578125
464.017578125
468.4921875
437.77734375
408.953125
392.75390625
383.90234375
376.17578125
363.619140625
352.451171875
365.4609375
426.02734375
543.111328125
701.248046875
850.525390625
924.419921875
898.4453125
825.125
757.896484375
681.314453125
580.037109375
483.017578125
413.509765625
372.50390625
363.140625
382.46875
405.17578125
399.18359375
366.728515625
330.3203125
286.994140625
241.05078125
209.251953125
191.658203125
192.82421875
232.689453125
310.990234375
394.427734375
450.28125
468.7265625
476.06640625
521.595703125
616.2109375
704.255859375
717.443359375
643.53125
540.759765625
471.130859375
440.41015625
412.861328125
352.08203125
259.615234375
178.26953125
148.2890625
175.083984375
243.576171875
333.587890625
418.34375
461.00390625
429.9921875
329.251953125
193.462890625
66.11328125
-15.826171875
-40.681640625
-25.29296875
-3.248046875
8.123046875
37.703125
122.236328125
256.7265625
400.478515625
507.025390625
555.580078125
557.283203125
526.671875
473.515625
415.623046875
361.115234375
299.15234375
236.900390625
211.626953125
249.0859375
347.009765625
477.01171875
603.29296875
699.279296875
752.931640625
766.392578125
745.845703125
713.787109375
691.76953125
670.859375
630.08984375
567.251953125
508.189453125
482.4765625
484.28515625
480.919921875
462.0
444.564453125
430.9609375
407.41796875
389.37109375
404.51171875
461.96875
554.287109375
655.70703125
735.14453125
774.84765625
776.3359375
756.072265625
745.412109375
771.87890625
831.23828125
895.65625
936.7421875
947.837890625
949.69140625
945.845703125
918.845703125
885.248046875
898.43359375
978.1953125
1092.341796875
1193.6796875
1247.2109375
1236.755859375
1172.494140625
1083.724609375
1002.994140625
941.361328125
885.767578125
842.7734375
837.53515625
863.150390625
887.4765625
890.60546875
873.990234375
853.072265625
831.533203125
801.466796875
773.572265625
757.703125
732.71484375
675.140625
607.90234375
574.068359375
567.662109375
545.18359375
489.5078125
428.81640625
387.5859375
357.9375
327.0078125
290.91796875
256.947265625
249.359375
290.17578125
353.9140625
385.408203125
370.8515625
338.259765625
296.734375
238.154296875
169.98828125
99.470703125
28.587890625
-34.720703125
-73.861328125
-60.29296875
28.7578125
179.703125
357.521484375
534.41015625
700.77734375
852.279296875
968.37890625
1022.546875
1009.337890625
962.517578125
929.6171875
909.193359375
861.50390625
776.841796875
680.271484375
595.970703125
544.107421875
540.236328125
571.14453125
601.748046875
629.748046875
674.150390625
719.251953125
739.388671875
719.736328125
647.384765625
526.708984375
370.7578125
184.697265625
4.421875
-106.388671875
-120.01171875
-64.8984375
18.1015625
103.470703125
182.755859375
264.390625
341.337890625
379.0078125
362.8359375
310.3828125
248.578125
190.0546875
126.38671875
60.017578125
3.373046875
-44.2109375
-80.767578125
-100.046875
-97.17578125
-61.224609375
11.759765625
97.25390625
154.32421875
166.208984375
137.869140625
69.2421875
-24.642578125
-112.7578125
-185.244140625
-257.828125
-337.94140625
-421.373046875
-502.228515625
-560.560546875
-581.74609375
-566.705078125
-513.271484375
-433.755859375
-365.55859375
-346.64453125
-365.666015625
-358.59375
-290.220703125
-187.943359375
-84.1484375
18.353515625
123.5625
225.748046875
316.6875
393.912109375
448.41796875
464.248046875
439.24609375
394.412109375
358.517578125
347.46875
361.501953125
387.703125
389.2265625
317.25390625
164.021484375
-21.17578125
-180.974609375
-293.791015625
-371.873046875
-439.962890625
-508.626953125
-562.599609375
-574.796875
-530.55078125
-449.86328125
-356.93359375
-263.041015625
-181.294921875
-118.962890625
-73.111328125
-43.35546875
-38.533203125
-66.154296875
-123.94140625
-194.94921875
-251.1796875
-282.609375
-301.943359375
-324.025390625
-346.982421875
-354.740234375
-344.30859375
-325.181640625
-291.853515625
-229.083984375
-130.671875
-12.4921875
107.259765625
220.908203125
309.083984375
357.349609375
395.28125
458.16015625
542.7734375
627.529296875
699.056640625
742.162109375
746.283203125
735.01953125
750.5390625
802.90234375
869.31640625
919.4296875
935.1796875
913.8046875
866.275390625
812.5625
750.66015625
659.08203125
539.59375
426.65625
349.146484375
309.732421875
294.720703125
273.498046875
212.861328125
115.31640625
22.943359375
-24.296875
-34.1953125
-54.458984375
-111.8515625
-173.888671875
-203.03515625
-197.009765625
-167.0859375
-113.912109375
-37.349609375
47.8515625
127.908203125
190.818359375
221.05859375
221.408203125
207.951171875
176.146484375
117.94140625
49.580078125
0.11328125
-18.2578125
-22.24609375
-31.6640625
-46.5390625
-62.244140625
-77.32421875
-83.779296875
-80.78515625
-89.337890625
-123.8046875
-166.53125
-201.029296875
-228.146484375
-251.486328125
-283.3515625
-329.2109375
-369.81640625
-371.212890625
-318.357421875
-228.55859375
-136.888671875
-67.029296875
-21.59765625
-1.029296875
-21.46484375
-102.02734375
-231.22265625
-360.98828125
-444.634765625
-459.79296875
-404.064453125
-301.724609375
-200.474609375
-123.0390625
-67.736328125
-42.375
-31.548828125
16.7265625
122.66796875
242.21484375
327.634765625
383.52734375
442.958984375
521.677734375
622.66015625
736.490234375
846.806640625
941.34375
999.625
992.595703125
915.328125
806.005859375
722.23046875
707.427734375
758.802734375
838.513671875
918.603515625
989.056640625
1048.333984375
1092.638671875
1108.65625
1091.033203125
1049.5546875
1005.490234375
975.962890625
956.16015625
936.966796875
911.45703125
870.560546875
809.474609375
727.26953125
632.26953125
544.9453125
485.31640625
460.623046875
479.056640625
549.0703125
660.119140625
780.34375
869.98046875
917.322265625
950.046875
980.798828125
984.0625
946.0546875
884.7734375
818.787109375
748.455078125
673.37890625
601.705078125
535.75
470.546875
404.01953125
332.966796875
261.044921875
209.599609375
203.572265625
249.458984375
325.826171875
396.7578125
438.62890625
445.9296875
403.541015625
305.650390625
208.044921875
200.150390625
319.69140625
518.634765625
697.94921875
767.09765625
701.263671875
548.044921875
381.775390625
250.2109375
164.509765625
117.654296875
90.0859375
52.083984375
-2.41796875
-65.4140625
-158.8671875
-295.244140625
-430.90234375
-509.93359375
-528.1328125
-518.7421875
-492.8671875
-437.75
-357.345703125
-281.3125
-246.169921875
-269.1796875
-315.82421875
-317.916015625
-254.123046875
-169.5703125
-116.259765625
-92.13671875
-28.666015625
136.533203125
393.298828125
655.572265625
830.037109375
885.962890625
856.052734375
788.42578125
715.2734375
657.9609375
622.314453125
601.296875
593.16796875
611.98828125
664.5703125
721.185546875
742.689453125
726.9453125
701.826171875
697.28125
727.419921875
787.373046875
857.615234375
914.390625
945.203125
954.568359375
959.533203125
975.763671875
986.013671875
957.0234375
922.669921875
954.134765625
1062.326171875
1191.16796875
1268.939453125
1251.654296875
1153.564453125
1045.833984375
1000.28515625
1031.359375
1099.806640625
1149.1328125
1157.169921875
1142.248046875
1131.767578125
1158.3203125
1230.75
1305.658203125
1330.857421875
1296.609375
1225.984375
1143.375
1085.529296875
1100.666015625
1226.408203125
1459.0390625
1710.96484375
1879.19921875
1943.244140625
1953.60546875
1979.583984375
2043.1484375
2103.18359375
2133.42578125
2157.4375
2189.935546875
2213.39453125
2226.3671875
2246.640625
2272.263671875
2298.03515625
2331.376953125
2370.134765625
2409.47265625
2446.50390625
2464.52734375
2453.54296875
2430.27734375
2414.701171875
2407.96875
2410.55078125
2419.412109375
2423.71484375
2434.79296875
2486.642578125
2599.1640625
2740.56640625
2831.736328125
2817.099609375
2718.982421875
2619.3125
2574.068359375
2562.234375
2542.7734375
2508.06640625
2464.53515625
2420.357421875
2379.966796875
2337.9296875
2300.46875
2286.638671875
2290.5703125
2277.501953125
2227.884765625
2170.19921875
2137.1328125
2128.79296875
2131.607421875
2137.501953125
2151.43359375
2174.876953125
2195.6953125
2223.720703125
2300.916015625
2447.1796875
2630.900390625
2802.68359375
2925.9296875
3020.408203125
3155.359375
3378.919921875
3679.642578125
3996.2265625
4287.0390625
4569.865234375
4834.701171875
4999.81640625
4998.73828125
4869.5703125
4729.83984375
4693.861328125
4832.5078125
5190.900390625
5748.3046875
6315.677734375
6598.935546875
6467.626953125
6071.25
5634.87890625
5224.3359375
4760.6796875
4203.134765625
3643.08203125
3206.3984375
2966.845703125
2936.205078125
3106.462890625
3503.10546875
4127.63671875
4891.96484375
5679.763671875
6408.263671875
7016.97265625
7427.318359375
7575.3359375
7451.849609375
7071.734375
6422.57421875
5470.068359375
4231.33984375
2817.916015625
1386.19140625
79.35546875
-1104.115234375
-2425.408203125
-4264.083984375
-6875.01171875
-10356.6328125
-14792.78125
-20430.544921875
-27740.359375
-37252.083984375
-49233.556640625
-63426.404296875
-78898.0703125
-93923.59375
-105332.2421875
-106661.80859375
-86337.75
-28784.84765625
78662.818359375
230941.615234375
393123.779296875
512880.744140625
554948.216796875
521263.81640625
439391.283203125
341183.638671875
248538.521484375
168997.4375
100218.482421875
39597.458984375
-8342.58984375
-36761.818359375
-46897.0
-46767.333984375
-42776.83984375
-37307.87890625
-30759.712890625
-23260.361328125
-15183.310546875
-6941.7421875
1309.11328125
9368.072265625
16243.458984375
20385.6015625
20869.3125
17824.25
11680.30859375
2579.103515625
-8842.283203125
-20823.0234375
-31573.291015625
-40236.978515625
-46240.9609375
-48845.42578125
-47777.380859375
-44168.107421875
-40047.88671875
-35599.390625
-28958.46484375
-19961.595703125
-10603.458984375
-1723.1640625
6540.16015625
11859.703125
12001.10546875
9626.234375
10624.1484375
16994.5078125
24160.294921875
26169.486328125
22065.453125
16722.12890625
16156.35546875
21957.80859375
29613.751953125
32004.490234375
24857.826171875
9674.58984375
-7525.658203125
-19996.091796875
-23719.205078125
-18652.837890625
-7813.2421875
4609.12109375
14932.064453125
20901.861328125
21849.208984375
18365.587890625
11793.556640625
3692.408203125
-4594.505859375
-12171.880859375
-18579.98046875
-23659.1171875
-27429.4921875
-29997.1640625
-31482.1953125
-32023.833984375
-31812.693359375
-31049.759765625
-29889.716796875
-28456.17578125
-26871.0546875
-25239.390625
-23615.052734375
-22007.74609375
-20422.853515625
-18877.87109375
-17415.595703125
-16115.5703125
-15039.408203125
-14169.681640625
-13438.333984375
-12803.5546875
-12244.208984375
-11724.083984375
-11188.7734375
-10593.31640625
-9933.326171875
-9238.970703125
-8530.19921875
-7815.33203125
-7121.171875
-6484.62890625
-5930.896484375
-5457.603515625
-5045.927734375
-4680.642578125
-4342.322265625
-4016.251953125
-3719.392578125
-3484.76171875
-3326.98828125
-3256.759765625
-3293.333984375
-3414.291015625
-3533.365234375
-3576.28515625
-3532.728515625
-3425.18359375
-3288.609375
-3180.1640625
-3147.841796875
-3196.623046875
-3297.822265625
-3423.166015625
-3546.458984375
-3628.375
-3619.185546875
-3496.70703125
-3290.43359375
-3073.572265625
-2931.65625
-2876.97265625
-2827.962890625
-2723.48046875
-2576.1796875
-2427.021484375
-2311.734375
-2254.640625
-2274.173828125
-2372.04296875
-2511.90234375
-2634.4375
-2692.912109375
-2672.248046875
-2592.0078125
-2492.181640625
-2404.775390625
-2335.583984375
-2261.921875
-2167.15625
-2074.466796875
-2022.75390625
-2026.671875
-2066.970703125
-2116.34375
-2174.80859375
-2251.185546875
-2341.130859375
-2434.9765625
-2525.994140625
-2613.234375
-2699.130859375
-2778.201171875
-2820.20703125
-2809.111328125
-2776.6640625
-2770.615234375
-2822.94140625
-2940.8046875
-3107.189453125
-3265.29296875
-3344.201171875
-3321.01953125
-3230.369140625
-3121.1640625
-3004.53125
-2851.40625
-2640.4765625
-2389.271484375
-2150.671875
-1967.26953125
-1845.529296875
-1779.0703125
-1765.4453125
-1801.583984375
-1880.609375
-1995.5078125
-2140.6015625
-2298.919921875
-2422.341796875
-2465.626953125
-2438.89453125
-2387.09375
-2339.591796875
-2300.166015625
-2262.662109375
-2236.240234375
-2234.703125
-2255.37109375
-2289.8828125
-2334.083984375
-2386.837890625
-2434.75390625
-2449.744140625
-2414.767578125
-2330.353515625
-2205.794921875
-2066.498046875
-1950.689453125
-1889.48828125
-1898.7734375
-1985.001953125
-2128.109375
-2282.099609375
-2410.51953125
-2489.6875
-2500.36328125
-2433.740234375
-2296.1015625
-2127.287109375
-1988.064453125
-1903.18359375
-1853.544921875
-1826.591796875
-1834.443359375
-1893.265625
-2006.689453125
-2152.966796875
-2275.44921875
-2315.12890625
-2268.0078125
-2174.814453125
-2062.23828125
-1935.517578125
-1827.845703125
-1801.6328125
-1877.818359375
-2001.54296875
-2088.224609375
-2089.08203125
-2036.326171875
-2010.310546875
-2036.21875
-2071.07421875
-2070.296875
-2023.076171875
-1938.90625
-1821.978515625
-1691.228515625
-1595.408203125
-1571.216796875
-1605.1875
-1644.240234375
-1645.87890625
-1604.0546875
-1531.71875
-1452.388671875
-1398.03515625
-1403.7421875
-1472.912109375
-1557.115234375
-1594.53515625
-1579.484375
-1551.80078125
-1540.89453125
-1551.892578125
-1570.240234375
-1585.408203125
-1611.431640625
-1661.296875
-1719.8828125
-1755.3359375
-1746.341796875
-1715.5546875
-1712.009765625
-1740.33984375
-1741.759765625
-1666.21484375
-1515.845703125
-1306.345703125
-1050.87109375
-802.48046875
-639.6171875
-599.716796875
-673.4140625
-830.501953125
-1024.482421875
-1207.73046875
-1361.810546875
-1487.935546875
-1564.451171875
-1562.0234375
-1497.626953125
-1423.521484375
-1374.193359375
-1352.8671875
-1356.046875
-1381.607421875
-1407.3203125
-1384.0859375
-1301.193359375
-1219.822265625
-1201.189453125
-1244.1171875
-1312.896484375
-1385.65625
-1452.69140625
-1500.298828125
-1511.658203125
-1480.73828125
-1416.943359375
-1336.083984375
-1263.9140625
-1221.04296875
-1197.4765625
-1168.072265625
-1119.501953125
-1061.396484375
-1020.279296875
-1017.16015625
-1064.494140625
-1165.0
-1307.626953125
-1466.189453125
-1609.537109375
-1727.8046875
-1820.11328125
-1864.748046875
-1845.546875
-1795.29296875
-1771.23046875
-1802.087890625
-1866.291015625
-1907.82421875
-1860.322265625
-1688.3203125
-1438.900390625
-1210.8125
-1078.318359375
-1055.919921875
-1118.171875
-1227.744140625
-1345.18359375
-1448.201171875
-1558.591796875
-1707.724609375
-1879.228515625
-2021.966796875
-2096.8203125
-2089.470703125
-2012.548828125
-1916.791015625
-1859.294921875
-1845.98828125
-1834.123046875
-1793.7265625
-1749.115234375
-1739.845703125
-1765.998046875
-1795.087890625
-1801.650390625
-1793.77734375
-1796.623046875
-1815.859375
-1823.634765625
-1788.259765625
-1703.880859375
-1580.12109375
-1431.423828125
-1282.498046875
-1159.041015625
-1062.662109375
-988.044921875
-943.072265625
-929.376953125
-927.234375
-916.4609375
-894.04296875
-867.892578125
-858.564453125
-895.76171875
-985.765625
-1098.30078125
-1203.109375
-1304.1796875
-1421.958984375
-1555.6796875
-1672.0546875
-1719.798828125
-1677.650390625
-1572.80859375
-1457.1328125
-1376.21484375
-1346.642578125
-1357.552734375
-1393.876953125
-1451.4921875
-1523.583984375
-1584.05078125
-1610.478515625
-1612.572265625
-1612.015625
-1608.2109375
-1588.728515625
-1560.037109375
-1527.494140625
-1461.53125
-1338.98828125
-1194.548828125
-1081.744140625
-1019.578125
-1003.107421875
-1033.595703125
-1113.302734375
-1225.123046875
-1351.974609375
-1491.1640625
-1627.853515625
-1727.888671875
-1763.88671875
-1745.701171875
-1713.24609375
-1697.6171875
-1692.451171875
-1667.408203125
-1600.939453125
-1495.189453125
-1377.423828125
-1287.98828125
-1261.044921875
-1311.220703125
-1426.517578125
-1562.13671875
-1657.28515625
-1679.30078125
-1655.052734375
-1638.099609375
-1656.5546875
-1715.369140625
-1796.373046875
-1857.8125
-1867.90234375
-1836.3359375
-1794.966796875
-1757.732421875
-1703.75
-1600.984375
-1441.650390625
-1260.048828125
-1118.291015625
-1039.712890625
-995.83984375
-962.400390625
-927.296875
-873.7578125
-782.373046875
-637.533203125
-456.6875
-297.984375
-208.984375
-189.361328125
-209.501953125
-245.408203125
-282.470703125
-316.240234375
-351.15625
-398.896484375
-464.98046875
-533.2109375
-591.95703125
-636.908203125
-671.58984375
-717.673828125
-793.9765625
-904.466796875
-1031.82421875
-1150.77734375
-1265.08984375
-1390.087890625
-1524.3125
-1646.546875
-1728.326171875
-1760.326171875
-1764.3671875
-1770.962890625
-1788.55859375
-1806.787109375
-1811.8125
-1794.677734375
-1750.515625
-1689.27734375
-1634.75
-1599.708984375
-1570.91796875
-1532.140625
-1484.912109375
-1446.984375
-1429.9375
-1441.814453125
-1486.205078125
-1529.8671875
-1539.30078125
-1527.271484375
-1519.0
-1510.6328125
-1476.0703125
-1398.115234375
-1275.927734375
-1116.71875
-950.845703125
-822.083984375
-759.224609375
-760.27734375
-802.220703125
-862.626953125
-925.751953125
-962.916015625
-955.7734375
-931.396484375
-914.98828125
-897.568359375
-867.53515625
-827.978515625
-793.791015625
-797.212890625
-857.416015625
-938.306640625
-991.376953125
-1006.8515625
-995.806640625
-970.908203125
-949.7421875
-954.509765625
-1009.55859375
-1110.580078125
-1200.2265625
-1226.056640625
-1182.609375
-1100.32421875
-1030.44140625
-1001.05078125
-989.51953125
-951.818359375
-860.9453125
-740.595703125
-648.92578125
-618.638671875
-651.267578125
-734.685546875
-833.673828125
-899.537109375
-903.0859375
-866.703125
-839.71484375
-831.46484375
-816.50390625
-788.466796875
-773.365234375
-795.33203125
-866.126953125
-979.658203125
-1103.0625
-1198.896484375
-1257.607421875
-1293.73828125
-1327.263671875
-1362.41796875
-1388.591796875
-1413.501953125
-1460.78515625
-1526.486328125
-1574.416015625
-1563.267578125
-1478.181640625
-1349.865234375
-1229.22265625
-1131.8984375
-1028.890625
-912.978515625
-825.544921875
-803.7734375
-832.138671875
-867.55859375
-894.693359375
-917.615234375
-932.291015625
-932.267578125
-925.76953125
-931.0859375
-950.591796875
-960.59765625
-940.857421875
-903.314453125
-883.693359375
-893.58984375
-900.21875
-873.724609375
-838.84375
-847.294921875
-903.171875
-958.32421875
-970.49609375
-937.666015625
-883.658203125
-837.26171875
-816.611328125
-828.140625
-872.6484375
-944.150390625
-1023.328125
-1081.37890625
-1101.9765625
-1084.970703125
-1045.11328125
-1007.63671875
-986.103515625
-974.1953125
-971.775390625
-992.90625
-1043.826171875
-1119.828125
-1211.322265625
-1299.578125
-1368.990234375
-1418.439453125
-1444.3515625
-1442.96484375
-1430.859375
-1442.568359375
-1477.20703125
-1482.953125
-1438.33203125
-1371.77734375
-1295.99609375
-1212.734375
-1145.103515625
-1114.119140625
-1114.763671875
-1124.361328125
-1122.123046875
-1107.158203125
-1096.240234375
-1105.310546875
-1142.48046875
-1192.009765625
-1217.609375
-1202.6640625
-1154.169921875
-1075.072265625
-956.947265625
-788.11328125
-579.66796875
-398.244140625
-330.935546875
-406.7109375
-585.015625
-808.5390625
-1042.9921875
-1253.7890625
-1389.064453125
-1415.6640625
-1349.244140625
-1239.068359375
-1115.95703125
-977.896484375
-822.755859375
-680.3359375
-604.806640625
-629.255859375
-733.380859375
-852.701171875
-920.783203125
-918.021484375
-870.82421875
-816.314453125
-773.236328125
-744.705078125
-741.859375
-778.185546875
-854.755859375
-964.123046875
-1091.46484375
-1207.28515625
-1285.453125
-1317.783203125
-1304.31640625
-1254.5703125
-1198.5390625
-1168.853515625
-1169.39453125
-1185.474609375
-1197.7265625
-1185.669921875
-1151.4296875
-1113.7265625
-1095.068359375
-1130.29296875
-1230.8515625
-1355.416015625
-1446.560546875
-1487.826171875
-1495.900390625
-1468.478515625
-1390.810546875
-1269.42578125
-1138.30859375
-1044.69140625
-1019.84765625
-1043.126953125
-1071.17578125
-1088.849609375
-1104.671875
-1130.80078125
-1157.91796875
-1158.123046875
-1115.435546875
-1045.3359375
-980.75390625
-934.310546875
-896.361328125
-864.560546875
-848.724609375
-852.837890625
-867.94921875
-879.537109375
-878.763671875
-861.025390625
-832.818359375
-807.828125
-783.521484375
-758.28515625
-748.876953125
-760.7890625
-774.78125
-786.599609375
-831.31640625
-929.259765625
-1031.169921875
-1071.384765625
-1044.31640625
-983.662109375
-918.998046875
-869.2421875
-834.67578125
-802.140625
-781.537109375
-802.064453125
-861.380859375
-931.115234375
-996.21484375
-1063.45703125
-1132.6484375
-1186.47265625
-1218.474609375
-1231.265625
-1213.162109375
-1156.419921875
-1071.89453125
-969.509765625
-859.697265625
-768.359375
-732.984375
-758.63671875
-807.56640625
-841.9375
-859.373046875
-875.466796875
-907.771484375
-971.41796875
-1054.32421875
-1120.486328125
-1160.953125
-1205.2109375
-1255.833984375
-1287.611328125
-1301.515625
-1319.6015625
-1343.685546875
-1340.111328125
-1263.6953125
-1122.88671875
-995.1796875
-946.154296875
-960.75390625
-988.875
-1009.369140625
-1015.76171875
-992.525390625
-940.29296875
-894.203125
-876.69140625
-868.263671875
-836.693359375
-773.138671875
-708.658203125
-691.9375
-730.3828125
-766.474609375
-752.32421875
-687.544921875
-588.373046875
-483.72265625
-405.00390625
-363.41796875
-352.509765625
-351.107421875
-341.29296875
-332.98828125
-345.357421875
-383.2734375
-451.15625
-541.9921875
-618.97265625
-649.7890625
-639.291015625
-611.923828125
-586.888671875
-577.48046875
-602.025390625
-665.8828125
-743.158203125
-807.5390625
-843.228515625
-835.396484375
-789.95703125
-737.421875
-698.986328125
-666.134765625
-615.8984375
-534.05078125
-443.06640625
-373.427734375
-319.755859375
-281.51171875
-276.837890625
-308.8046875
-364.12109375
-413.310546875
-428.484375
-411.880859375
-378.95703125
-332.703125
-271.44140625
-212.23828125
-176.630859375
-170.146484375
-203.44140625
-290.138671875
-423.80859375
-582.833984375
-728.7421875
-814.443359375
-833.1171875
-822.873046875
-808.103515625
-780.357421875
-724.341796875
-643.138671875
-563.966796875
-511.1640625
-487.96875
-483.078125
-470.759765625
-420.69921875
-320.6953125
-187.34765625
-62.50390625
14.4140625
34.20703125
9.84375
-42.8671875
-103.802734375
-157.958984375
-204.736328125
-247.513671875
-282.494140625
-298.1484375
-291.306640625
-271.9453125
-246.439453125
-218.576171875
-203.37109375
-228.025390625
-303.837890625
-408.35546875
-504.708984375
-568.79296875
-593.283203125
-585.302734375
-565.375
-544.021484375
-518.78515625
-491.1328125
-467.978515625
-469.03515625
-505.48046875
-552.5078125
-575.599609375
-554.048828125
-485.509765625
-397.73828125
-324.5234375
-272.177734375
-238.080078125
-219.037109375
-200.91015625
-175.798828125
-147.15625
-121.333984375
-117.966796875
-170.232421875
-281.609375
-404.1640625
-495.62109375
-548.130859375
-563.927734375
-548.857421875
-515.7421875
-483.505859375
-463.7890625
-440.779296875
-383.14453125
-290.1015625
-202.859375
-147.984375
-110.791015625
-84.138671875
-80.31640625
-96.80078125
-131.46484375
-189.080078125
-257.08203125
-303.451171875
-292.9140625
-217.5703125
-122.388671875
-79.345703125
-110.427734375
-152.1484375
-130.80078125
-46.732421875
35.7890625
59.1796875
29.05078125
-7.615234375
-14.671875
16.392578125
62.875
82.755859375
39.201171875
-59.11328125
-162.005859375
-239.89453125
-288.03515625
-294.916015625
-256.927734375
-197.76171875
-145.146484375
-103.43359375
-75.189453125
-73.818359375
-116.693359375
-189.005859375
-236.0390625
-237.888671875
-235.0390625
-259.16796875
-309.365234375
-375.75
-444.326171875
-494.408203125
-509.697265625
-498.0234375
-478.640625
-460.943359375
-438.494140625
-402.82421875
-358.45703125
-303.775390625
-231.380859375
-141.962890625
-37.60546875
62.314453125
122.806640625
141.099609375
134.833984375
111.98828125
73.0234375
15.1484375
-41.990234375
-68.3515625
-72.166015625
-87.84375
-140.943359375
-233.69140625
-337.517578125
-422.01953125
-489.130859375
-548.689453125
-595.580078125
-618.5390625
-608.58984375
-573.6953125
-533.271484375
-502.306640625
-500.1796875
-538.857421875
-610.78125
-711.28125
-823.3125
-911.75
-944.12890625
-889.86328125
-748.037109375
-562.091796875
-365.2578125
-169.298828125
9.779296875
156.875
258.93359375
299.216796875
288.484375
278.60546875
299.435546875
327.177734375
327.7109375
304.794921875
289.783203125
301.580078125
350.5
431.4765625
507.76171875
544.375
538.013671875
507.77734375
462.458984375
389.1875
288.0703125
175.900390625
61.09765625
-39.09765625
-99.125
-120.40625
-132.08203125
-145.904296875
-152.15625
-143.908203125
-128.828125
-144.140625
-233.046875
-397.3828125
-594.953125
-767.560546875
-864.55078125
-874.71484375
-827.3125
-758.2265625
-688.57421875
-621.4453125
-548.10546875
-471.83203125
-423.859375
-434.26953125
-490.556640625
-554.45703125
-594.15234375
-592.759765625
-551.943359375
-492.7890625
-450.89453125
-455.822265625
-508.033203125
-573.455078125
-608.08203125
-581.8515625
-482.220703125
-337.279296875
-210.453125
-135.37890625
-86.376953125
-27.552734375
48.546875
121.1953125
169.97265625
201.08203125
214.71484375
179.212890625
84.072265625
-29.203125
-113.71484375
-154.3515625
-161.576171875
-144.587890625
-94.814453125
-8.359375
95.033203125
174.85546875
185.443359375
112.00390625
-7.390625
-108.4140625
-143.255859375
-118.17578125
-78.39453125
-46.16796875
-9.552734375
42.052734375
94.576171875
107.185546875
53.9609375
-26.291015625
-75.2265625
-79.765625
-74.3671875
-92.23828125
-129.3828125
-161.1796875
-170.267578125
-160.294921875
-144.716796875
-126.041015625
-85.248046875
-5.248046875
98.556640625
196.880859375
269.0078125
302.876953125
292.41015625
242.513671875
170.8984375
105.275390625
67.775390625
50.947265625
45.51953125
77.44921875
170.7578125
299.66796875
424.259765625
537.017578125
643.470703125
723.765625
750.861328125
716.96484375
620.685546875
471.4375
304.751953125
160.306640625
42.349609375
-66.830078125
-179.96484375
-298.724609375
-403.4296875
-460.53125
-457.755859375
-416.703125
-357.42578125
-282.48046875
-197.572265625
-103.626953125
9.984375
134.677734375
233.0234375
264.873046875
214.998046875
105.42578125
-21.892578125
-134.314453125
-225.19140625
-305.376953125
-373.642578125
-407.3671875
-386.9375
-323.4609375
-252.9296875
-196.845703125
-145.28515625
-85.87890625
-23.169921875
43.046875
131.73046875
256.123046875
389.505859375
474.6640625
489.158203125
467.0390625
453.66015625
478.26953125
533.83203125
566.640625
520.529296875
383.224609375
196.521484375
32.26171875
-66.099609375
-97.41015625
-60.904296875
51.654296875
221.099609375
394.548828125
527.556640625
606.900390625
643.501953125
653.578125
651.681640625
653.923828125
675.51171875
722.06640625
778.740234375
816.994140625
813.705078125
754.3203125
643.98828125
522.931640625
446.046875
436.857421875
474.611328125
528.71484375
573.8203125
587.48046875
553.294921875
463.392578125
328.884765625
184.59765625
72.228515625
5.638671875
-46.22265625
-116.099609375
-199.654296875
-268.7265625
-282.033203125
-209.296875
-83.654296875
4.841796875
13.744140625
2.642578125
31.53125
72.505859375
73.2890625
51.544921875
64.501953125
123.40625
186.53125
209.51171875
178.328125
112.77734375
44.486328125
-26.98046875
-113.08984375
-200.29296875
-277.130859375
-339.23828125
-368.955078125
-361.388671875
-336.45703125
-308.353515625
-280.75390625
-249.42578125
-200.2109375
-117.84375
2.4375
149.22265625
292.111328125
382.283203125
383.25
304.6484375
179.060546875
28.859375
-127.79296875
-264.275390625
-351.671875
-383.7578125
-390.2109375
-405.306640625
-419.9375
-401.60546875
-349.150390625
-287.931640625
-253.76171875
-274.908203125
-351.90625
-459.087890625
-561.4765625
-630.734375
-649.171875
-615.451171875
-549.40625
-479.779296875
-421.732421875
-382.630859375
-376.26171875
-412.578125
-499.0625
-638.171875
-796.572265625
-914.921875
-958.716796875
-933.751953125
-855.3671875
-732.55078125
-580.615234375
-425.587890625
-277.36328125
-129.103515625
11.09765625
141.376953125
273.07421875
405.830078125
519.08984375
575.107421875
545.73828125
441.61328125
316.234375
231.75
208.41796875
229.056640625
285.982421875
372.134765625
450.861328125
488.904296875
483.126953125
436.40234375
348.2734375
234.443359375
131.603515625
63.130859375
22.232421875
-9.814453125
-43.21484375
-78.02734375
-102.751953125
-97.54296875
-56.9140625
1.0625
65.62109375
140.640625
222.67578125
305.318359375
390.62890625
488.58984375
602.80859375
705.666015625
751.8515625
722.6875
640.033203125
540.904296875
459.013671875
401.5234375
356.798828125
337.12109375
353.357421875
403.9453125
482.849609375
557.779296875
587.80859375
558.51953125
482.423828125
398.90625
366.37890625
420.880859375
526.923828125
611.271484375
623.283203125
549.259765625
425.73046875
308.7578125
228.525390625
194.16796875
203.451171875
244.125
297.033203125
342.306640625
369.982421875
383.794921875
387.609375
383.1796875
373.93359375
359.1484375
329.015625
266.953125
172.79296875
75.84375
17.3046875
22.396484375
94.173828125
228.861328125
404.072265625
572.77734375
703.2109375
790.63671875
843.462890625
877.45703125
889.861328125
857.515625
784.125
702.982421875
640.4453125
594.98828125
549.791015625
502.125
466.671875
456.59375
470.419921875
488.958984375
497.16796875
496.630859375
502.982421875
540.34375
599.43359375
629.015625
596.458984375
512.947265625
410.4921875
327.673828125
289.38671875
291.099609375
310.92578125
341.5234375
386.65625
422.251953125
410.12890625
345.85546875
260.001953125
177.837890625
103.59765625
34.271484375
-22.009765625
-34.904296875
24.4453125
148.716796875
301.232421875
466.3671875
638.689453125
786.939453125
863.48828125
844.736328125
749.279296875
617.00390625
481.509765625
359.44921875
262.265625
198.412109375
166.74609375
153.529296875
139.0625
110.875
62.45703125
-5.384765625
-56.546875
-47.76171875
13.2109375
83.013671875
131.646484375
154.328125
174.572265625
220.21484375
274.609375
302.19140625
301.048828125
282.306640625
249.359375
239.322265625
288.224609375
367.10546875
434.857421875
492.416015625
551.107421875
599.6640625
609.3125
570.357421875
507.0703125
452.255859375
432.251953125
460.197265625
522.0390625
598.580078125
690.08984375
792.021484375
883.515625
942.892578125
951.71875
905.73828125
819.33203125
721.984375
651.806640625
628.794921875
638.638671875
655.833984375
670.150390625
679.720703125
688.44921875
692.236328125
681.125
662.158203125
650.986328125
649.1328125
640.20703125
616.05859375
591.03125
593.001953125
639.71484375
713.763671875
768.974609375
773.498046875
746.92578125
743.931640625
784.39453125
837.705078125
866.509765625
858.03125
828.25390625
794.74609375
766.8359375
756.296875
774.25
823.02734375
882.9140625
928.048828125
967.205078125
1026.3671875
1113.44921875
1221.197265625
1332.091796875
1430.546875
1507.71875
1550.6953125
1548.310546875
1504.68359375
1447.5546875
1403.34765625
1365.88671875
1306.470703125
1204.353515625
1075.75
969.708984375
926.912109375
941.2109375
965.212890625
957.765625
915.630859375
869.875
855.27734375
874.8359375
908.02734375
930.513671875
930.908203125
925.84765625
940.611328125
976.341796875
1009.861328125
1028.11328125
1035.6171875
1038.23828125
1036.353515625
1046.107421875
1100.234375
1211.62109375
1355.826171875
1495.134765625
1605.03515625
1659.501953125
1623.912109375
1503.8828125
1358.521484375
1245.140625
1183.69921875
1164.2265625
1153.458984375
1119.767578125
1075.1640625
1067.810546875
1133.5
1265.42578125
1413.28515625
1520.544921875
1572.76953125
1600.49609375
1642.11328125
1722.083984375
1838.92578125
1976.9296875
2120.875
2256.9921875
2364.771484375
2418.568359375
2423.560546875
2414.95703125
2409.30078125
2398.94140625
2378.556640625
2351.23046875
2326.755859375
2293.79296875
2216.078125
2097.296875
1983.822265625
1894.427734375
1824.119140625
1793.076171875
1818.18359375
1858.771484375
1863.07421875
1833.791015625
1798.8203125
1763.8984375
1723.158203125
1677.849609375
1632.228515625
1590.724609375
1560.798828125
1538.62890625
1515.455078125
1499.74609375
1499.568359375
1514.736328125
1546.982421875
1586.609375
1619.626953125
1645.7109375
1659.3515625
1659.015625
1667.4453125
1695.265625
1730.00390625
1767.2890625
1805.228515625
1829.888671875
1822.337890625
1781.890625
1738.412109375
1723.958984375
1760.8359375
1857.1953125
2001.5859375
2167.369140625
2308.626953125
2394.78515625
2439.32421875
2463.33984375
2458.423828125
2406.2578125
2321.9453125
2261.421875
2263.13671875
2315.732421875
2394.0
2471.787109375
2513.732421875
2502.044921875
2449.84375
2375.474609375
2300.755859375
2257.84375
2278.185546875
2365.845703125
2481.443359375
2570.884765625
2613.833984375
2622.94140625
2600.396484375
2525.779296875
2393.86328125
2250.853515625
2163.689453125
2156.021484375
2203.494140625
2277.82421875
2366.08984375
2443.947265625
2476.88671875
2457.759765625
2413.986328125
2391.951171875
2416.96484375
2474.650390625
2550.716796875
2643.052734375
2748.43359375
2853.48828125
2941.4765625
3014.78515625
3078.783203125
3131.931640625
3192.03125
3291.376953125
3453.123046875
3675.951171875
3923.216796875
4144.56640625
4311.884765625
4431.255859375
4513.125
4564.22265625
4610.115234375
4685.90234375
4815.099609375
4999.912109375
5235.6953125
5511.833984375
5799.638671875
6065.322265625
6291.62890625
6475.40625
6614.810546875
6723.01171875
6825.703125
6930.068359375
7021.755859375
7105.65625
7217.8359375
7377.48046875
7575.0390625
7819.04296875
8120.560546875
8445.513671875
8750.154296875
9026.40625
9293.34375
9577.47265625
9898.33984375
10261.93359375
10648.6484375
11013.8984375
11331.51171875
11619.93359375
11904.1171875
12189.09765625
12461.4140625
12695.884765625
12879.63671875
13016.3828125
13126.025390625
13227.62109375
13307.140625
13333.544921875
13307.94140625
13264.640625
13226.560546875
13193.259765625
13159.48828125
13124.314453125
13085.1171875
13035.796875
12981.099609375
12945.826171875
12954.73046875
13012.9140625
13121.759765625
13283.623046875
13488.76953125
13731.802734375
14029.359375
14378.431640625
14725.068359375
15013.60546875
15247.087890625
15484.45703125
15782.65234375
16145.53515625
16533.888671875
16912.111328125
17276.923828125
17635.853515625
17975.505859375
18275.611328125
18534.2109375
18763.953125
18966.11328125
19105.498046875
19120.587890625
18961.724609375
18617.94140625
18126.783203125
17555.552734375
16955.65625
16336.58203125
15695.189453125
15056.322265625
14445.505859375
13866.9140625
13343.330078125
12908.677734375
12558.28515625
12264.806640625
12011.11328125
11780.609375
11568.26171875
11388.74609375
11243.458984375
11113.142578125
10972.126953125
10795.439453125
10566.583984375
10287.767578125
9968.041015625
9625.47265625
9293.31640625
8986.638671875
8705.509765625
8460.693359375
8271.5859375
8133.45703125
7997.86328125
7811.45703125
7562.572265625
7278.8203125
6998.87109375
6739.3125
6491.4921875
6246.876953125
6018.9140625
5830.123046875
5677.537109375
5542.48046875
5426.576171875
5352.365234375
5320.486328125
5294.490234375
5242.8203125
5168.189453125
5095.076171875
5039.34765625
4994.953125
4953.5703125
4919.025390625
4908.8203125
4928.994140625
4936.541015625
4878.97265625
4762.83984375
4629.708984375
4491.541015625
4322.12109375
4109.021484375
3884.208984375
3687.095703125
3521.640625
3377.91015625
3259.36328125
3169.111328125
3085.931640625
2985.6328125
2882.013671875
2819.390625
2829.65234375
2895.072265625
2955.82421875
2963.25390625
2921.53515625
2879.232421875
2891.984375
2969.515625
3061.798828125
3115.359375
3126.859375
3110.68359375
3061.85546875
2966.2734375
2840.39453125
2748.2109375
2743.77734375
2811.69140625
2897.548828125
2960.50390625
2976.431640625
2945.56640625
2896.365234375
2859.818359375
2861.7109375
2916.912109375
3010.568359375
3099.23828125
3132.1015625
3086.58984375
2983.59765625
2873.412109375
2798.52734375
2774.302734375
2803.123046875
2864.88671875
2930.064453125
2998.25
3084.943359375
3190.119140625
3303.19921875
3413.36328125
3504.484375
3564.955078125
3603.8359375
3648.703125
3721.513671875
3819.474609375
3922.73828125
4016.84765625
4096.333984375
4165.39453125
4239.43359375
4326.21875
4407.986328125
4471.232421875
4532.96484375
4607.0390625
4682.970703125
4755.611328125
4828.189453125
4906.900390625
5010.8125
5147.6328125
5295.580078125
5425.513671875
5542.5390625
5679.947265625
5859.8203125
6066.060546875
6260.52734375
6421.291015625
6540.296875
6605.8203125
6599.33203125
6508.779296875
6358.26171875
6207.33203125
6104.2734375
6055.677734375
6037.07421875
6040.373046875
6083.822265625
6174.509765625
6292.705078125
6405.701171875
6490.833984375
6555.580078125
6621.365234375
6683.89453125
6740.287109375
6819.908203125
6944.28125
7105.6796875
7273.826171875
7410.302734375
7499.046875
7561.74609375
7650.62109375
7800.0390625
7989.513671875
8182.26171875
8366.564453125
8547.787109375
8724.755859375
8884.50390625
9009.1953125
9076.892578125
9069.462890625
8988.099609375
8855.349609375
8699.154296875
8534.890625
8365.712890625
8197.298828125
8037.49609375
7892.646484375
7778.56640625
7703.017578125
7652.28125
7607.7578125
7550.771484375
7482.0859375
7436.38671875
7446.96875
7498.314453125
7554.21875
7604.736328125
7637.009765625
7639.33203125
7646.546875
7705.93359375
7822.94921875
7962.005859375
8071.59375
8115.826171875
8106.220703125
8091.826171875
8120.76171875
8209.296875
8339.595703125
8484.396484375
8620.654296875
8745.580078125
8886.57421875
9076.287109375
9315.65234375
9574.5703125
9838.068359375
10115.90234375
10412.169921875
10712.9296875
10999.142578125
11273.3828125
11569.8125
11928.447265625
12364.083984375
12861.478515625
13387.65625
13912.890625
14420.23828125
14901.10546875
15365.677734375
15830.72265625
16289.49609375
16722.818359375
17129.548828125
17518.32421875
17891.90625
18263.87109375
18660.595703125
19095.216796875
19555.412109375
20023.638671875
20500.984375
21000.6640625
21511.798828125
22001.865234375
22444.83203125
22832.12109375
23166.5546875
23449.5
23671.8984375
23832.6640625
23950.501953125
24033.53515625
24096.599609375
24178.314453125
24285.498046875
24387.453125
24464.830078125
24512.818359375
24542.525390625
24568.6171875
24606.34765625
24699.529296875
24885.03125
25147.181640625
25441.787109375
25740.048828125
26035.62890625
26317.212890625
26567.2109375
26799.8359375
27065.845703125
27402.9375
27816.57421875
28291.62890625
28802.24609375
29319.072265625
29814.369140625
30284.72265625
30744.515625
31204.306640625
31675.322265625
32178.96875
32721.916015625
33256.6640625
33703.13671875
34024.306640625
34244.533203125
34401.580078125
34523.6015625
34638.638671875
34765.4140625
34901.005859375
35026.984375
35116.2578125
35154.728515625
35150.279296875
35126.099609375
35115.375
35138.017578125
35193.9453125
35293.970703125
35467.005859375
35729.4609375
36061.5390625
36411.041015625
36753.62109375
37126.587890625
37571.173828125
38107.158203125
38744.984375
39473.677734375
40260.728515625
41056.29296875
41797.658203125
42437.333984375
42954.646484375
43345.88671875
43620.00390625
43776.650390625
43793.66015625
43657.361328125
43398.46875
43048.59765625
42605.125
42079.591796875
41525.48046875
40993.79296875
40489.13671875
39991.3046875
39491.4765625
39013.775390625
38606.6796875
38308.626953125
38121.673828125
38020.94921875
37997.0625
38050.681640625
38172.25390625
38353.79296875
38585.658203125
38833.80078125
39050.125
39205.767578125
39287.48046875
39290.9609375
39227.056640625
39112.818359375
38936.025390625
38639.732421875
38180.7109375
37577.45703125
36875.677734375
36109.734375
35305.982421875
34478.548828125
33631.318359375
32779.23828125
31939.1640625
31119.28125
30329.6171875
29584.654296875
28899.08984375
28282.296875
27733.560546875
27228.31640625
26726.06640625
26190.662109375
25617.54296875
25053.009765625
24548.802734375
24117.2734375
23749.998046875
23443.859375
23199.22265625
23016.01953125
22887.056640625
22798.001953125
22742.98046875
22730.009765625
22750.7578125
22777.28515625
22807.068359375
22882.232421875
23042.4375
23275.61328125
23538.298828125
23809.48828125
24108.5625
24457.16015625
24823.884765625
25141.865234375
25375.541015625
25543.88671875
25676.92578125
25762.912109375
25761.287109375
25641.49609375
25398.216796875
25046.48046875
24614.685546875
24146.029296875
23680.927734375
23257.5234375
22917.681640625
22674.0625
22501.25
22345.748046875
22158.8828125
21944.9140625
21749.609375
21612.224609375
21565.548828125
21626.103515625
21780.55859375
22003.8046875
22279.626953125
22607.09375
22984.76953125
23400.544921875
23848.564453125
24332.345703125
24842.4921875
25362.44140625
25875.7734375
26354.9453125
26765.1484375
27073.193359375
27261.18359375
27329.818359375
27279.96484375
27125.59375
26893.896484375
26601.3671875
26245.501953125
25817.751953125
25314.669921875
24752.998046875
24162.9921875
23575.609375
23029.90625
22551.580078125
22148.662109375
21838.587890625
21620.365234375
21445.455078125
21258.771484375
21059.064453125
20905.271484375
20855.349609375
20918.181640625
21073.361328125
21295.52734375
21546.052734375
21782.5078125
21991.48046875
22178.47265625
22327.912109375
22407.552734375
22400.97265625
22324.861328125
22217.76171875
22115.5234375
22022.646484375
21914.478515625
21796.484375
21709.34375
21669.794921875
21658.111328125
21658.30078125
21699.29296875
21827.828125
22064.81640625
22403.451171875
22818.875
23289.931640625
23808.115234375
24356.50390625
24919.060546875
25502.7890625
26122.6796875
26782.734375
27487.48828125
28238.068359375
28997.296875
29700.0546875
30310.1953125
30845.328125
31334.43359375
31793.08984375
32231.130859375
32650.412109375
33040.98046875
33387.70703125
33684.55078125
33923.361328125
34092.34375
34191.56640625
34250.703125
34319.318359375
34413.466796875
34506.0390625
34572.771484375
34598.8984375
34579.208984375
34540.37109375
34516.095703125
34526.041015625
34582.927734375
34673.02734375
34757.638671875
34805.7890625
34819.984375
34851.548828125
34951.271484375
35107.193359375
35271.830078125
35415.888671875
35518.80078125
35544.6953125
35467.037109375
35294.142578125
35063.951171875
34828.275390625
34627.39453125
34472.865234375
34341.197265625
34192.90234375
34012.220703125
33813.671875
33602.41015625
33361.3125
33089.978515625
32799.640625
32471.607421875
32079.095703125
31618.869140625
31106.380859375
30569.62890625
30041.884765625
29528.740234375
29016.8125
28506.32421875
27987.98046875
27461.890625
26968.177734375
26535.326171875
26142.3359375
25761.6484375
25392.9375
25042.890625
24707.990234375
24388.484375
24098.36328125
23841.765625
23604.826171875
23362.892578125
23094.5625
22791.39453125
22453.84375
22093.431640625
21716.408203125
21339.0625
20995.43359375
20696.19140625
20416.439453125
20121.826171875
19793.79296875
19434.05859375
19051.46875
18650.2734375
18226.0390625
17777.82421875
17326.8515625
16896.6875
16496.39453125
16141.47265625
15844.291015625
15590.294921875
15345.619140625
15074.08984375
14758.685546875
14420.341796875
14115.5078125
13882.28125
13705.818359375
13561.283203125
13436.9296875
13312.603515625
13155.00390625
12932.181640625
12639.759765625
12309.98046875
11976.796875
11656.732421875
11350.494140625
11062.162109375
10802.181640625
10557.505859375
10322.96875
10132.580078125
9990.11328125
9850.005859375
9687.5546875
9514.068359375
9337.068359375
9152.87109375
8977.154296875
8832.34765625
8698.7421875
8542.064453125
8362.29296875
8174.623046875
7997.744140625
7857.6015625
7761.9921875
7693.47265625
7629.2734375
7543.115234375
7407.5703125
7225.458984375
7039.53515625
6897.021484375
6818.00390625
6789.685546875
6791.1640625
6821.451171875
6884.318359375
6964.4375
7035.669921875
7095.638671875
7156.564453125
7210.6015625
7250.982421875
7272.197265625
7249.091796875
7172.62109375
7056.90234375
6917.251953125
6776.62109375
6655.92578125
6556.8828125
6478.345703125
6429.2578125
6414.134765625
6422.69921875
6442.123046875
6462.63671875
6470.43359375
6471.474609375
6506.37890625
6591.248046875
6683.7890625
6737.490234375
6742.591796875
6716.859375
6697.103515625
6726.26171875
6818.576171875
6955.23828125
7108.703125
7236.83203125
7300.4765625
7278.646484375
7143.3046875
6900.138671875
6619.5390625
6388.912109375
6262.681640625
6243.154296875
6284.931640625
6332.869140625
6347.220703125
6311.83203125
6253.810546875
6216.90234375
6216.3359375
6226.759765625
6193.54296875
6096.03515625
5983.81640625
5918.828125
5926.240234375
5986.310546875
6055.185546875
6109.072265625
6155.578125
6212.81640625
6287.037109375
6361.294921875
6411.72265625
6430.91796875
6430.5625
6438.61328125
6488.4375
6563.443359375
6592.85546875
6538.365234375
6415.58203125
6242.51171875
6025.455078125
5787.271484375
5571.326171875
5417.865234375
5338.265625
5304.154296875
5268.875
5200.48828125
5098.623046875
4984.85546875
4863.501953125
4702.810546875
4478.72265625
4228.537109375
4017.431640625
3870.552734375
3780.8046875
3746.9765625
3767.404296875
3829.625
3921.9921875
4028.771484375
4138.076171875
4246.791015625
4335.263671875
4376.17578125
4375.572265625
4364.912109375
4364.482421875
4365.41015625
4352.935546875
4346.29296875
4389.599609375
4501.03125
4645.91796875
4773.798828125
4862.630859375
4923.03125
4982.169921875
5058.765625
5162.642578125
5304.771484375
5478.173828125
5652.005859375
5794.43359375
5886.85546875
5933.306640625
5950.46875
5953.482421875
5961.048828125
5990.265625
6040.322265625
6093.421875
6127.677734375
6139.85546875
6159.892578125
6232.546875
6379.0859375
6585.873046875
6826.5078125
7062.921875
7251.28125
7371.939453125
7446.298828125
7511.85546875
7574.75390625
7604.419921875
7594.31640625
7579.80078125
7596.619140625
7651.681640625
7726.103515625
7800.984375
7859.21484375
7870.01171875
7822.7578125
7756.64453125
7719.974609375
7733.25
7795.90625
7889.068359375
7990.095703125
8090.455078125
8178.078125
8229.58984375
8215.888671875
8128.990234375
8006.466796875
7907.544921875
7870.0234375
7879.0546875
7892.283203125
7886.607421875
7854.455078125
7792.228515625
7698.44140625
7574.28125
7451.328125
7365.705078125
7323.099609375
7316.72265625
7342.25390625
7399.888671875
7476.513671875
7541.109375
7574.154296875
7563.85546875
7494.90234375
7367.306640625
7203.81640625
7035.619140625
6887.359375
6775.837890625
6690.833984375
6595.1640625
6474.25390625
6349.94921875
6252.4453125
6181.740234375
6090.0390625
5920.947265625
5667.3671875
5390.251953125
5172.94921875
5056.455078125
5009.560546875
4966.99609375
4891.322265625
4769.935546875
4601.525390625
4400.51171875
4203.9296875
4062.212890625
3992.041015625
3958.453125
3908.935546875
3813.0
3685.205078125
3566.71875
3477.931640625
3406.97265625
3334.72265625
3256.494140625
3179.630859375
3114.62890625
3075.416015625
3082.615234375
3127.228515625
3161.314453125
3153.1015625
3122.734375
3093.916015625
3059.25390625
3006.076171875
2926.35546875
2828.779296875
2726.373046875
2625.552734375
2540.609375
2478.40625
2428.25390625
2383.7578125
2347.07421875
2328.724609375
2348.236328125
2403.88671875
2458.57421875
2471.7109375
2433.412109375
2359.013671875
2256.794921875
2125.521484375
1984.6953125
1867.849609375
1794.849609375
1764.291015625
1774.078125
1828.529296875
1920.125
2026.576171875
2118.71484375
2170.78125
2160.66015625
2074.560546875
1925.462890625
1755.109375
1613.798828125
1520.28125
1436.47265625
1311.6640625
1149.787109375
982.69140625
811.94921875
643.505859375
520.46484375
472.166015625
488.923828125
556.52734375
660.79296875
784.138671875
917.275390625
1042.275390625
1143.4921875
1232.306640625
1320.5625
1404.736328125
1479.98046875
1537.56640625
1560.978515625
1544.654296875
1509.048828125
1478.17578125
1444.9296875
1389.7734375
1300.15625
1171.89453125
1020.509765625
883.34765625
785.732421875
716.013671875
639.03515625
533.708984375
426.8046875
372.912109375
397.884765625
486.478515625
621.521484375
790.1171875
957.263671875
1078.09375
1133.841796875
1127.18359375
1072.63671875
994.623046875
922.13671875
876.26953125
860.810546875
881.138671875
945.12109375
1034.70703125
1113.13671875
1155.85546875
1158.810546875
1127.751953125
1076.427734375
1021.251953125
988.376953125
1004.486328125
1057.169921875
1099.205078125
1088.974609375
1014.130859375
901.283203125
831.8203125
874.59765625
1005.53515625
1154.970703125
1279.58203125
1368.802734375
1422.5703125
1437.646484375
1426.939453125
1416.5859375
1415.33984375
1407.46484375
1369.041015625
1299.40625
1216.52734375
1125.736328125
1026.892578125
919.994140625
798.419921875
666.775390625
549.671875
475.5234375
456.375
484.841796875
545.9921875
614.9375
654.291015625
639.029296875
572.677734375
486.349609375
411.390625
359.037109375
334.212890625
340.7421875
379.9765625
449.447265625
531.5
608.306640625
687.310546875
786.751953125
899.697265625
995.94140625
1060.75390625
1104.82421875
1135.310546875
1135.609375
1090.908203125
1007.427734375
887.78125
734.779296875
565.119140625
392.55859375
234.40625
107.673828125
14.64453125
-32.392578125
-11.181640625
72.291015625
185.974609375
298.146484375
390.9609375
461.658203125
528.271484375
611.57421875
707.662109375
796.521484375
867.533203125
919.25390625
961.66796875
1018.98046875
1101.89453125
1189.716796875
1248.9609375
1257.9453125
1214.490234375
1130.560546875
1012.412109375
870.431640625
724.3203125
580.55859375
437.408203125
305.681640625
190.16796875
78.1640625
-34.53515625
-124.13671875
-171.51953125
-193.82421875
-220.51953125
-261.982421875
-300.001953125
-319.57421875
-335.142578125
-357.189453125
-370.90234375
-345.42578125
-258.408203125
-133.068359375
-23.533203125
48.77734375
90.984375
97.078125
58.091796875
-23.220703125
-129.19921875
-226.923828125
-291.21484375
-326.943359375
-348.740234375
-355.86328125
-344.548828125
-326.05859375
-310.74609375
-282.17578125
-229.80078125
-170.087890625
-123.5546875
-117.044921875
-162.94140625
-244.494140625
-328.880859375
-385.669921875
-417.947265625
-445.359375
-474.673828125
-498.884765625
-503.70703125
-471.265625
-401.412109375
-322.22265625
-258.599609375
-209.552734375
-157.8984375
-95.306640625
-27.11328125
44.787109375
107.0078125
126.90625
92.353515625
28.8359375
-29.873046875
-67.275390625
-96.6171875
-148.927734375
-233.814453125
-327.3515625
-407.7109375
-472.42578125
-523.30078125
-570.259765625
-626.86328125
-678.111328125
-686.951171875
-635.076171875
-529.140625
-382.298828125
-227.423828125
-105.455078125
-19.029296875
64.80859375
172.251953125
292.986328125
385.228515625
410.11328125
375.009765625
328.025390625
307.341796875
319.609375
363.8046875
440.810546875
535.59375
612.240234375
643.708984375
624.400390625
565.9296875
500.8984375
460.390625
450.779296875
466.90625
504.7578125
539.0703125
518.87890625
422.185546875
279.328125
142.380859375
46.595703125
-2.111328125
-3.05078125
34.45703125
68.478515625
59.931640625
8.7578125
-70.33984375
-169.689453125
-270.677734375
-346.546875
-380.244140625
-357.56640625
-270.185546875
-143.150390625
-29.3984375
27.88671875
40.12890625
57.142578125
114.115234375
205.419921875
294.5078125
351.7265625
378.150390625
400.91796875
444.818359375
507.259765625
564.30859375
591.16015625
579.0859375
550.880859375
545.36328125
582.751953125
655.125
733.818359375
779.67578125
771.828125
720.109375
639.3046875
551.46875
497.81640625
507.0
570.2578125
672.16015625
822.552734375
1038.3515625
1304.67578125
1571.439453125
1774.416015625
1863.9765625
1829.7109375
1689.181640625
1459.603515625
1167.47265625
871.287109375
639.72265625
501.591796875
421.21875
341.95703125
245.873046875
156.248046875
87.984375
28.99609375
-28.861328125
-76.1640625
-110.8046875
-136.236328125
-148.154296875
-142.689453125
-125.1171875
-112.28125
-129.501953125
-202.94921875
-335.53125
-495.306640625
-640.046875
-745.623046875
-805.208984375
-821.546875
-807.134765625
-784.369140625
-767.19921875
-741.6640625
-693.837890625
-635.822265625
-582.884765625
-522.62109375
-434.015625
-343.71875
-317.748046875
-380.638671875
-491.193359375
-593.052734375
-650.318359375
-666.671875
-677.427734375
-684.841796875
-661.7578125
-615.7734375
-572.603515625
-542.646484375
-526.921875
-513.576171875
-480.87109375
-437.591796875
-417.359375
-429.01171875
-456.083984375
-473.064453125
-465.033203125
-450.845703125
-451.58984375
-456.158203125
-453.18359375
-446.216796875
-417.599609375
-338.369140625
-214.4609375
-92.224609375
-27.447265625
-56.48828125
-164.16796875
-292.451171875
-388.48046875
-428.076171875
-418.373046875
-382.623046875
-331.865234375
-254.15234375
-147.546875
-44.919921875
2.30078125
-24.357421875
-93.583984375
-163.33203125
-205.54296875
-223.763671875
-256.30859375
-329.533203125
-423.169921875
-507.91796875
-571.375
-596.36328125
-569.705078125
-497.146484375
-398.119140625
-297.8671875
-221.982421875
-197.146484375
-217.556640625
-239.287109375
-230.21484375
-178.82421875
-83.603515625
38.599609375
140.654296875
166.521484375
109.01171875
24.205078125
-25.892578125
-18.888671875
30.29296875
91.890625
146.693359375
176.359375
163.638671875
121.533203125
76.455078125
24.880859375
-50.1875
-144.341796875
-235.53125
-308.82421875
-370.71875
-429.32421875
-469.994140625
-456.9140625
-369.341796875
-225.5390625
-65.75390625
73.255859375
179.677734375
272.548828125
365.873046875
438.79296875
463.166015625
436.662109375
383.03125
330.537109375
281.6015625
204.880859375
80.5
-63.517578125
-173.26171875
-203.861328125
-166.3203125
-139.470703125
-187.291015625
-292.931640625
-394.53125
-441.3203125
-411.5
-304.833984375
-151.3046875
-11.455078125
68.265625
97.90234375
111.59375
118.314453125
97.36328125
25.609375
-91.96875
-226.181640625
-347.58203125
-445.26953125
-525.322265625
-593.265625
-638.91796875
-631.453125
-558.080078125
-442.630859375
-307.9921875
-171.58984375
-62.00390625
10.376953125
56.9140625
81.771484375
97.1796875
113.619140625
113.837890625
75.400390625
-1.525390625
-90.3359375
-158.732421875
-189.189453125
-185.26171875
-174.900390625
-182.62890625
-202.05859375
-221.525390625
-237.1171875
-239.57421875
-218.18359375
-176.43359375
-139.19140625
-133.708984375
-175.71484375
-266.70703125
-376.78125
-451.634765625
-468.03515625
-456.498046875
-450.630859375
-450.37890625
-440.96484375
-414.76953125
-375.5859375
-316.72265625
-216.5
-70.263671875
95.1328125
240.921875
336.16796875
373.15625
378.37890625
385.080078125
404.92578125
428.390625
435.95703125
415.25
379.22265625
350.044921875
339.271484375
351.19921875
378.5546875
401.716796875
403.751953125
397.595703125
424.17578125
486.8984375
521.2421875
469.654296875
346.298828125
217.078125
129.908203125
74.47265625
32.240234375
13.822265625
33.26171875
91.837890625
177.427734375
261.07421875
310.63671875
324.24609375
336.3671875
370.892578125
407.771484375
422.33984375
420.61328125
416.318359375
402.34765625
366.06640625
310.1640625
244.890625
188.75390625
157.45703125
142.505859375
124.59765625
96.33984375
52.322265625
-7.8984375
-58.55859375
-66.232421875
-23.072265625
43.33203125
98.35546875
130.6640625
148.857421875
177.5078125
236.873046875
318.888671875
385.634765625
394.154296875
354.9140625
335.265625
378.701171875
453.716796875
503.455078125
497.923828125
447.00390625
387.359375
353.4765625
362.1328125
408.1875
468.40625
503.5390625
472.986328125
370.978515625
225.8828125
63.376953125
-98.6015625
-232.353515625
-310.15625
-340.23046875
-363.865234375
-405.01953125
-450.109375
-487.12109375
-518.6953125
-531.734375
-503.625
-449.169921875
-416.1328125
-418.80078125
-424.22265625
-406.8046875
-402.873046875
-470.81640625
-609.1796875
-755.490234375
-845.80078125
-860.85546875
-838.533203125
-830.580078125
-834.24609375
-809.81640625
-732.0546875
-603.10546875
-460.5390625
-352.435546875
-294.193359375
-261.591796875
-222.7421875
-161.0859375
-63.10546875
79.146484375
241.3125
376.78515625
440.470703125
407.615234375
298.302734375
171.79296875
88.90234375
69.357421875
92.650390625
121.408203125
125.4609375
98.337890625
61.4609375
34.955078125
4.7109375
-56.634765625
-160.38671875
-278.0859375
-350.666015625
-341.783203125
-259.953125
-130.677734375
14.611328125
126.59375
164.376953125
140.15625
110.58203125
118.474609375
162.63671875
215.314453125
242.837890625
227.158203125
167.884765625
62.408203125
-88.779296875
-256.111328125
-398.404296875
-501.3046875
-573.900390625
-607.576171875
-592.494140625
-558.052734375
-545.94140625
-545.94140625
-516.1171875
-465.150390625
-428.568359375
-407.73828125
-366.310546875
-267.8671875
-121.26171875
25.12890625
134.23046875
196.9921875
207.826171875
165.744140625
87.966796875
-10.9921875
-131.3046875
-252.73828125
-332.78125
-345.064453125
-292.720703125
-205.916015625
-103.890625
26.56640625
174.212890625
280.189453125
297.3515625
249.947265625
199.4140625
160.443359375
102.552734375
2.15625
-119.91796875
-213.25
-247.755859375
-231.22265625
-187.728515625
-130.076171875
-57.037109375
33.55078125
133.841796875
229.470703125
310.41796875
368.552734375
392.298828125
374.1171875
325.05078125
265.38671875
213.76953125
209.1171875
285.466796875
419.22265625
550.74609375
639.78515625
683.783203125
703.90234375
720.580078125
723.392578125
676.873046875
561.275390625
404.48046875
265.0546875
171.83984375
90.412109375
-30.787109375
-199.359375
-371.357421875
-492.435546875
-549.33203125
-572.40625
-580.970703125
-569.484375
-548.47265625
-526.072265625
-489.56640625
-430.01171875
-355.6875
-285.6796875
-238.84765625
-228.28125
-261.76171875
-340.439453125
-443.697265625
-528.17578125
-566.26953125
-564.90234375
-541.134765625
-499.353515625
-437.88671875
-372.912109375
-330.04296875
-306.91796875
-270.21875
-201.921875
-108.650390625
-6.78515625
68.2734375
82.771484375
38.4296875
-25.720703125
-72.33984375
-102.298828125
-135.95703125
-193.232421875
-274.927734375
-354.7109375
-408.638671875
-422.638671875
-386.923828125
-309.900390625
-215.46875
-135.4453125
-104.4921875
-136.677734375
-215.603515625
-312.55078125
-401.76953125
-458.923828125
-456.990234375
-390.6953125
-297.255859375
-227.76171875
-217.5625
-260.775390625
-300.49609375
-295.658203125
-250.697265625
-171.60546875
-69.6953125
25.25390625
99.021484375
145.474609375
156.119140625
146.345703125
130.958984375
104.15234375
65.716796875
22.52734375
-16.4453125
-41.626953125
-61.80859375
-89.84765625
-119.564453125
-152.431640625
-203.123046875
-261.890625
-297.564453125
-284.89453125
-228.62890625
-149.080078125
-46.126953125
61.2578125
120.58984375
100.150390625
7.333984375
-128.337890625
-261.919921875
-340.44921875
-345.0859375
-310.859375
-287.07421875
-292.560546875
-325.609375
-387.107421875
-463.45703125
-523.990234375
-544.23046875
-517.470703125
-452.828125
-387.64453125
-360.619140625
-366.1875
-377.267578125
-384.87109375
-399.119140625
-421.546875
-422.9375
-374.560546875
-294.90234375
-217.654296875
-147.884765625
-73.572265625
12.6484375
93.6171875
138.076171875
144.30859375
156.203125
215.041015625
311.474609375
413.44140625
484.51953125
484.275390625
418.2734375
348.509765625
315.73828125
298.59375
260.673828125
189.98046875
96.2421875
-9.896484375
-126.75390625
-247.81640625
-341.986328125
-379.505859375
-373.44921875
-358.072265625
-344.0
-326.3359375
-310.33203125
-312.998046875
-338.646484375
-361.423828125
-355.251953125
-313.626953125
-237.52734375
-129.87890625
1.861328125
144.7890625
280.912109375
391.80078125
458.458984375
468.91796875
424.794921875
325.8828125
175.8125
12.97265625
-114.18359375
-183.677734375
-181.1171875
-97.931640625
48.75
218.853515625
361.46875
425.365234375
393.05078125
304.01953125
208.861328125
122.048828125
30.46875
-72.08984375
-166.69140625
-237.73828125
-288.916015625
-322.185546875
-323.751953125
-288.013671875
-247.6328125
-239.50390625
-274.607421875
-336.52734375
-374.888671875
-348.3359375
-272.21875
-197.90625
-152.251953125
-115.818359375
-63.654296875
5.0546875
64.130859375
88.697265625
80.63671875
48.953125
6.93359375
-26.826171875
-50.3203125
-71.06640625
-81.328125
-60.2421875
-6.78125
44.044921875
55.798828125
20.779296875
-51.451171875
-138.88671875
-207.90625
-233.212890625
-210.11328125
-149.0234375
-65.845703125
17.48828125
67.283203125
63.685546875
24.8359375
-13.044921875
-24.267578125
-2.921875
43.47265625
109.5546875
180.708984375
230.3046875
245.4375
242.322265625
253.552734375
291.04296875
348.04296875
429.73828125
541.634765625
662.607421875
754.03515625
791.888671875
775.9921875
711.00390625
604.033203125
486.107421875
402.060546875
372.853515625
389.24609375
431.92578125
467.9296875
445.603515625
343.3671875
206.845703125
94.40625
19.58984375
-22.669921875
-12.697265625
57.505859375
139.76953125
182.671875
189.09375
188.234375
203.5546875
248.88671875
319.9453125
393.697265625
444.74609375
458.373046875
438.6015625
414.740234375
417.48046875
444.556640625
468.525390625
468.515625
440.755859375
373.67578125
257.8671875
126.951171875
39.75390625
16.8984375
33.50390625
57.681640625
78.65625
118.833984375
205.802734375
332.744140625
466.890625
575.552734375
628.318359375
603.2265625
507.177734375
383.296875
270.87109375
191.904296875
162.685546875
171.4375
182.822265625
190.5703125
214.5625
253.015625
290.17578125
317.150390625
332.89453125
347.5625
368.197265625
399.943359375
448.888671875
506.908203125
555.7109375
585.66015625
610.119140625
651.90234375
701.80078125
716.462890625
669.4296875
583.810546875
523.669921875
524.388671875
563.78125
615.0703125
675.361328125
762.06640625
873.3828125
966.11328125
989.84375
946.45703125
865.853515625
756.44921875
628.44921875
495.751953125
357.44921875
231.09765625
174.947265625
229.01171875
355.693359375
478.875
550.767578125
579.02734375
609.9140625
673.6875
751.251953125
804.888671875
824.421875
817.78125
789.923828125
753.982421875
730.16796875
719.576171875
721.07421875
749.57421875
800.013671875
840.68359375
856.185546875
865.46875
901.703125
982.111328125
1085.677734375
1170.900390625
1218.560546875
1243.779296875
1260.658203125
1257.32421875
1223.576171875
1169.703125
1107.869140625
1052.865234375
1032.455078125
1047.9375
1065.087890625
1077.5859375
1116.171875
1202.453125
1323.94921875
1442.220703125
1527.056640625
1578.892578125
1607.146484375
1618.0078125
1616.166015625
1610.390625
1613.81640625
1614.78515625
1590.81640625
1547.6171875
1515.81640625
1516.509765625
1551.90625
1620.138671875
1713.662109375
1825.25
1949.83984375
2073.623046875
2177.716796875
2239.361328125
2233.900390625
2160.185546875
2058.408203125
1976.046875
1929.109375
1909.234375
1909.1875
1933.458984375
1983.279296875
2042.767578125
2095.0390625
2135.369140625
2174.51953125
2247.6171875
2382.646484375
2569.15234375
2780.7265625
2983.076171875
3126.3515625
3185.173828125
3198.892578125
3234.28515625
3333.96875
3495.994140625
3691.517578125
3901.177734375
4126.02734375
4372.115234375
4626.431640625
4875.837890625
5133.111328125
5402.806640625
5660.1796875
5883.943359375
6088.357421875
6314.5
6591.927734375
6921.873046875
7304.716796875
7755.818359375
8298.662109375
8963.65625
9760.927734375
10640.169921875
11511.775390625
12317.234375
13062.025390625
13790.42578125
14525.736328125
15232.58984375
15851.91796875
16371.1015625
16831.212890625
17261.419921875
17648.921875
17970.46484375
18212.041015625
18364.498046875
18431.50390625
18444.322265625
18452.435546875
18483.732421875
18533.5078125
18619.904296875
18780.69921875
19020.46875
19330.89453125
19720.060546875
20180.119140625
20693.119140625
21268.798828125
21921.046875
22647.787109375
23425.23046875
24211.888671875
24983.26953125
25714.375
26368.54296875
26937.724609375
27431.73046875
27850.224609375
28192.7890625
28474.125
28706.9765625
28884.369140625
28986.853515625
28990.263671875
28865.89453125
28598.310546875
28203.71875
27703.92578125
27125.263671875
26512.181640625
25908.126953125
25347.357421875
24866.646484375
24515.111328125
24316.912109375
24220.880859375
24131.263671875
23995.25
23837.93359375
23712.22265625
23647.302734375
23657.482421875
23755.408203125
23940.7265625
24213.6328125
24558.337890625
24905.375
25161.580078125
25268.5078125
25214.431640625
24998.748046875
24617.73046875
24091.220703125
23461.244140625
22761.080078125
22010.630859375
21222.48046875
20416.119140625
19629.990234375
18903.90625
18246.951171875
17634.3359375
17033.578125
16428.009765625
15835.67578125
15286.509765625
14786.3515625
14317.591796875
13868.154296875
13467.39453125
13155.572265625
12922.8359375
12718.412109375
12502.84375
12262.564453125
12005.0703125
11745.486328125
11482.42578125
11200.576171875
10901.205078125
10613.609375
10360.5234375
10128.5
9901.158203125
9683.72265625
9479.001953125
9272.515625
9052.978515625
8838.20703125
8649.970703125
8481.78515625
8312.89453125
8131.296875
7926.91796875
7679.990234375
7388.8046875
7091.9140625
6839.44140625
6653.35546875
6528.158203125
6447.1171875
6390.123046875
6353.35546875
6344.61328125
6342.26953125
6287.12109375
6141.990234375
5949.048828125
5784.9375
5669.59375
5570.533203125
5459.146484375
5319.048828125
5136.1171875
4905.08203125
4636.5078125
4357.67578125
4090.173828125
3830.6796875
3566.26171875
3298.013671875
3050.416015625
2858.669921875
2746.85546875
2723.814453125
2780.951171875
2883.091796875
2967.880859375
2978.3203125
2889.109375
2713.326171875
2506.474609375
2336.5625
2247.091796875
2238.7109375
2270.890625
2280.443359375
2233.392578125
2139.92578125
2015.9140625
1869.568359375
1709.849609375
1537.310546875
1351.12109375
1174.32421875
1036.8984375
947.94921875
898.62890625
855.123046875
772.794921875
650.654296875
529.75390625
444.28125
397.970703125
379.45703125
385.89453125
419.57421875
471.505859375
505.7421875
476.96875
379.490234375
257.568359375
148.03125
60.333984375
8.625
2.443359375
33.7578125
88.791015625
139.62890625
154.451171875
125.330078125
57.48046875
-46.853515625
-168.43359375
-271.837890625
-326.78515625
-319.154296875
-259.701171875
-173.4765625
-85.283203125
-33.732421875
-46.916015625
-105.23828125
-156.53125
-143.328125
-53.64453125
63.84765625
173.1015625
273.515625
336.60546875
327.4375
278.57421875
256.966796875
276.048828125
296.361328125
288.935546875
253.041015625
199.2421875
146.275390625
102.306640625
60.830078125
24.25
-2.21484375
-29.283203125
-70.18359375
-128.388671875
-202.81640625
-294.560546875
-391.91796875
-469.2890625
-514.4375
-520.552734375
-475.783203125
-390.162109375
-297.060546875
-238.90625
-242.634765625
-302.28125
-404.67578125
-535.7421875
-659.625
-738.69921875
-762.201171875
-747.07421875
-715.154296875
-673.662109375
-613.783203125
-522.970703125
-399.58984375
-245.185546875
-62.490234375
120.017578125
255.19921875
320.259765625
326.884765625
289.13671875
209.888671875
101.126953125
-12.638671875
-119.427734375
-212.859375
-264.373046875
-267.2265625
-263.611328125
-282.478515625
-318.076171875
-361.294921875
-402.634765625
-423.365234375
-412.25
-366.076171875
-281.826171875
-181.1875
-95.703125
-35.490234375
-1.05859375
0.154296875
-27.1171875
-47.421875
-22.93359375
54.640625
158.869140625
251.232421875
299.236328125
290.15625
240.6015625
160.7578125
38.203125
-107.296875
-216.884765625
-257.66015625
-242.8125
-202.375
-161.166015625
-130.203125
-105.201171875
-70.89453125
-24.57421875
25.306640625
80.552734375
139.154296875
183.1171875
199.3515625
200.39453125
205.509765625
218.435546875
234.40234375
254.8515625
275.705078125
271.390625
206.865234375
72.2109375
-87.580078125
-209.365234375
-268.08203125
-279.103515625
-264.271484375
-228.5
-176.1953125
-126.3359375
-93.71875
-68.826171875
-30.595703125
30.61328125
104.998046875
167.2890625
203.50390625
221.255859375
226.96484375
213.484375
167.564453125
91.998046875
12.9296875
-38.634765625
-48.1015625
-37.07421875
-43.96484375
-78.41015625
-122.158203125
-148.37109375
-143.568359375
-133.443359375
-160.75390625
-232.30078125
-303.69140625
-323.24609375
-274.525390625
-186.27734375
-105.275390625
-71.09375
-111.859375
-215.9609375
-336.0234375
-422.51171875
-464.33984375
-484.482421875
-488.615234375
-461.044921875
-401.42578125
-323.810546875
-242.375
-178.85546875
-145.138671875
-125.455078125
-101.318359375
-81.994140625
-91.814453125
-134.33203125
-176.78515625
-185.630859375
-155.40234375
-84.96484375
15.40625
119.3515625
212.0390625
281.669921875
316.48828125
325.119140625
324.158203125
323.701171875
339.80078125
386.099609375
450.44921875
505.8046875
532.93359375
534.740234375
525.341796875
507.5703125
474.62890625
418.494140625
321.396484375
175.138671875
1.6953125
-156.431640625
-262.62890625
-310.20703125
-303.759765625
-248.4765625
-156.73046875
-47.05078125
58.30078125
136.126953125
174.146484375
188.240234375
207.720703125
241.341796875
275.83984375
313.61328125
358.8203125
379.458984375
351.912109375
284.69140625
207.498046875
153.556640625
122.994140625
82.578125
4.62890625
-109.248046875
-236.41015625
-353.638671875
-434.796875
-457.150390625
-429.052734375
-385.8046875
-363.9140625
-366.982421875
-356.205078125
-303.7578125
-231.0703125
-171.35546875
-125.97265625
-69.8046875
15.337890625
116.431640625
201.056640625
249.80859375
261.283203125
245.625
223.634765625
207.51953125
179.984375
105.92578125
-41.357421875
-251.40625
-472.521484375
-645.541015625
-731.49609375
-723.013671875
-649.732421875
-552.111328125
-457.4921875
-385.4453125
-348.22265625
-329.53515625
-281.3046875
-175.27734375
-42.2578125
59.556640625
107.3125
116.345703125
102.94140625
74.734375
35.947265625
-10.52734375
-49.537109375
-65.337890625
-70.9375
-86.041015625
-107.439453125
-126.11328125
-138.626953125
-142.771484375
-132.396484375
-103.265625
-65.013671875
-43.5625
-59.15234375
-103.32421875
-154.9296875
-211.0078125
-273.041015625
-326.4453125
-364.646484375
-411.388671875
-505.38671875
-637.24609375
-740.81640625
-752.76953125
-642.65625
-418.041015625
-141.55859375
90.763671875
225.2734375
270.388671875
250.498046875
200.23046875
172.4765625
199.80859375
267.369140625
339.009765625
382.30859375
382.4140625
355.703125
331.8359375
321.73828125
324.341796875
339.716796875
355.384765625
351.38671875
328.94921875
303.7421875
280.8359375
258.3984375
226.845703125
178.859375
116.611328125
52.009765625
5.98828125
-22.453125
-54.423828125
-98.634765625
-151.74609375
-192.6875
-190.2265625
-149.265625
-102.8515625
-72.517578125
-65.59375
-89.166015625
-137.068359375
-195.373046875
-253.349609375
-305.818359375
-358.693359375
-401.181640625
-417.6953125
-421.375
-424.60546875
-421.259765625
-417.912109375
-432.1015625
-456.662109375
-465.75
-449.765625
-413.462890625
-375.05078125
-368.01953125
-385.76171875
-385.755859375
-364.552734375
-358.986328125
-394.38671875
-459.560546875
-525.36328125
-568.080078125
-578.728515625
-575.673828125
-581.6640625
-597.533203125
-625.298828125
-655.85546875
-643.291015625
-561.234375
-468.001953125
-445.525390625
-512.6171875
-627.103515625
-731.9609375
-778.140625
-744.857421875
-659.923828125
-564.3359375
-484.029296875
-438.107421875
-420.9453125
-407.365234375
-388.681640625
-362.017578125
-303.60546875
-193.197265625
-42.66015625
116.134765625
238.42578125
285.384765625
254.056640625
189.62109375
151.75390625
156.359375
163.984375
134.759765625
79.765625
43.16015625
41.111328125
43.07421875
22.83203125
-16.09375
-54.421875
-53.349609375
15.3359375
132.365234375
257.126953125
370.361328125
454.0390625
482.48046875
455.208984375
400.251953125
358.9375
364.1640625
406.67578125
440.220703125
428.9140625
358.2109375
231.146484375
84.365234375
-18.470703125
-50.166015625
-47.0078125
-38.583984375
-8.599609375
51.982421875
125.86328125
201.248046875
264.298828125
279.177734375
228.833984375
143.294921875
64.87890625
20.669921875
24.619140625
66.111328125
105.576171875
98.01171875
14.470703125
-137.912109375
-306.833984375
-426.236328125
-461.37109375
-434.263671875
-402.30078125
-408.556640625
-449.72265625
-484.8359375
-481.94140625
-449.041015625
-410.3359375
-377.78515625
-357.255859375
-350.380859375
-353.1875
-346.61328125
-311.318359375
-257.09375
-209.484375
-175.0625
-133.01171875
-64.833984375
22.228515625
97.86328125
121.3515625
88.65625
61.607421875
88.970703125
147.74609375
191.939453125
201.14453125
173.28515625
108.408203125
31.833984375
-21.908203125
-50.591796875
-71.603515625
-106.650390625
-153.123046875
-185.052734375
-197.1484375
-205.08203125
-220.75
-248.53515625
-281.201171875
-301.9453125
-307.865234375
-300.564453125
-261.732421875
-200.5
-170.15625
-207.796875
-311.4453125
-442.201171875
-538.666015625
-561.546875
-505.52734375
-395.0234375
-279.791015625
-206.271484375
-188.20703125
-204.271484375
-228.501953125
-238.572265625
-208.783203125
-132.978515625
-37.01171875
38.935546875
72.33203125
64.81640625
27.982421875
-6.595703125
-1.0546875
57.388671875
149.763671875
245.857421875
329.591796875
401.21484375
456.296875
483.791015625
484.87890625
466.1875
414.259765625
316.705078125
195.0234375
80.67578125
-12.791015625
-95.029296875
-190.072265625
-303.80078125
-406.6171875
-474.8671875
-521.599609375
-558.244140625
-556.69921875
-483.171875
-357.18359375
-237.380859375
-165.513671875
-143.263671875
-143.02734375
-131.65234375
-89.412109375
-11.67578125
76.62109375
128.162109375
109.212890625
19.146484375
-117.505859375
-274.859375
-428.068359375
-545.509765625
-587.462890625
-537.80859375
-426.052734375
-284.33203125
-124.86328125
32.017578125
155.560546875
227.896484375
256.984375
273.96484375
305.88671875
357.05078125
409.421875
427.875
383.701171875
283.10546875
170.314453125
85.42578125
19.556640625
-58.76953125
-151.796875
-230.244140625
-256.556640625
-217.28515625
-137.48046875
-61.703125
-28.666015625
-41.904296875
-72.62109375
-100.060546875
-129.873046875
-174.44921875
-232.671875
-292.39453125
-350.048828125
-404.23828125
-441.591796875
-457.07421875
-454.498046875
-424.765625
-372.732421875
-322.82421875
-293.794921875
-305.08203125
-351.556640625
-387.3359375
-366.375
-286.080078125
-175.60546875
-58.2421875
47.798828125
120.126953125
155.80859375
184.1484375
228.9375
278.892578125
319.220703125
350.662109375
375.412109375
394.576171875
402.02734375
387.5625
357.22265625
335.07421875
334.82421875
346.37890625
350.91015625
348.544921875
343.9375
320.552734375
257.486328125
147.251953125
11.666015625
-110.509765625
-206.607421875
-296.896484375
-393.62890625
-489.2265625
-566.201171875
-616.46875
-634.474609375
-609.318359375
-546.498046875
-457.74609375
-358.4375
-264.47265625
-170.935546875
-68.64453125
18.869140625
41.87109375
-11.99609375
-94.744140625
-147.572265625
-136.759765625
-62.876953125
41.595703125
134.376953125
183.482421875
174.330078125
113.060546875
34.447265625
-15.39453125
-20.498046875
8.396484375
65.732421875
147.369140625
226.396484375
269.228515625
263.986328125
220.19921875
170.193359375
150.236328125
166.25
191.22265625
192.615234375
160.208984375
127.060546875
139.71484375
191.28515625
229.9765625
213.625
138.814453125
27.36328125
-92.62890625
-210.388671875
-331.259765625
-453.671875
-557.6640625
-630.384765625
-684.15625
-724.03515625
-736.66015625
-724.205078125
-713.36328125
-707.666015625
-681.927734375
-627.427734375
-556.185546875
-470.01953125
-362.578125
-246.359375
-153.947265625
-109.748046875
-101.814453125
-98.47265625
-92.9140625
-102.01953125
-124.34375
-118.9765625
-47.568359375
69.22265625
182.5625
271.744140625
325.5390625
330.57421875
304.1875
267.84765625
219.03125
152.12109375
59.296875
-52.470703125
-146.044921875
-183.111328125
-166.220703125
-141.478515625
-139.927734375
-139.0859375
-102.76171875
-26.447265625
54.615234375
90.083984375
68.234375
37.99609375
63.486328125
164.302734375
306.01171875
444.431640625
557.806640625
628.841796875
633.640625
571.310546875
474.861328125
382.765625
309.265625
247.0234375
190.267578125
138.28125
93.73046875
70.4609375
80.32421875
120.6484375
177.0234375
224.630859375
248.72265625
258.30078125
261.748046875
257.314453125
235.8984375
183.58203125
92.5
-28.84375
-165.3046875
-296.6484375
-394.359375
-446.361328125
-459.005859375
-436.322265625
-375.482421875
-283.66015625
-185.099609375
-113.408203125
-96.603515625
-131.78125
-180.796875
-201.740234375
-176.28125
-118.642578125
-68.970703125
-44.48828125
-17.10546875
44.728515625
139.87109375
217.478515625
208.12109375
96.21484375
-59.20703125
-187.013671875
-251.263671875
-245.22265625
-193.83984375
-139.162109375
-90.361328125
-40.423828125
-3.74609375
12.919921875
17.576171875
16.27734375
13.056640625
15.669921875
13.953125
-21.306640625
-89.75
-175.267578125
-266.52734375
-334.671875
-361.828125
-356.435546875
-320.21875
-253.287109375
-187.109375
-173.3515625
-231.369140625
-331.0234375
-422.263671875
-472.869140625
-486.298828125
-477.134765625
-435.080078125
-351.83203125
-260.54296875
-209.50390625
-214.546875
-248.61328125
-277.6875
-272.8828125
-217.201171875
-125.98046875
-22.0703125
70.34375
113.78515625
91.96875
40.630859375
30.58203125
113.30078125
266.599609375
404.431640625
468.271484375
474.015625
458.080078125
440.04296875
434.376953125
448.15234375
460.505859375
446.517578125
408.4453125
360.783203125
305.646484375
235.61328125
163.103515625
123.48046875
143.12109375
217.107421875
318.5703125
435.63671875
567.171875
684.189453125
742.712890625
722.576171875
635.4453125
508.197265625
369.599609375
248.123046875
158.376953125
103.16015625
82.060546875
79.822265625
77.591796875
82.529296875
102.21875
94.232421875
7.900390625
-151.908203125
-342.55078125
-504.94921875
-581.470703125
-555.8203125
-458.662109375
-339.6640625
-239.4296875
-176.439453125
-141.029296875
-109.62109375
-73.40625
-35.689453125
-4.06640625
14.37109375
24.138671875
39.134765625
68.94921875
107.822265625
150.28125
206.087890625
269.734375
319.236328125
357.6640625
397.751953125
425.67578125
429.076171875
432.009765625
476.318359375
574.767578125
709.2578125
873.06640625
1071.244140625
1288.865234375
1483.751953125
1614.712890625
1669.8046875
1652.521484375
1579.0625
1471.048828125
1335.4375
1181.94921875
1030.029296875
892.291015625
776.419921875
703.376953125
668.408203125
624.33203125
540.021484375
436.125
356.9765625
330.69140625
357.8046875
410.970703125
445.94140625
423.625
348.546875
280.478515625
277.498046875
332.267578125
394.7265625
442.009765625
473.759765625
471.212890625
419.998046875
334.927734375
226.56640625
103.361328125
-2.626953125
-65.654296875
-79.265625
-37.88671875
50.587890625
154.091796875
236.107421875
282.322265625
289.185546875
238.966796875
134.716796875
27.677734375
-38.80859375
-54.818359375
-12.6796875
94.74609375
251.2265625
415.005859375
533.974609375
581.646484375
579.392578125
561.0390625
528.73046875
467.84765625
380.185546875
277.125
184.625
149.84765625
187.865234375
243.087890625
254.74609375
227.443359375
205.671875
209.732421875
233.259765625
268.267578125
301.0703125
323.716796875
337.853515625
340.345703125
328.908203125
318.955078125
322.7421875
330.283203125
328.5703125
302.73046875
241.23828125
157.392578125
94.71875
91.591796875
136.0
188.5703125
226.65625
243.337890625
244.62109375
234.017578125
197.865234375
127.279296875
32.984375
-46.375
-72.876953125
-51.212890625
-6.498046875
51.44921875
122.6328125
202.236328125
267.958984375
287.97265625
245.02734375
161.75390625
82.17578125
21.015625
-36.390625
-103.05859375
-173.82421875
-240.5546875
-312.720703125
-410.109375
-526.435546875
-607.498046875
-590.45703125
-479.7421875
-338.400390625
-211.7890625
-102.462890625
-0.509765625
86.5078125
140.154296875
151.0390625
140.076171875
140.1796875
156.611328125
170.7265625
163.181640625
132.873046875
98.626953125
76.904296875
64.267578125
45.646484375
13.0546875
-43.20703125
-128.783203125
-235.140625
-343.8046875
-431.205078125
-472.51953125
-458.6953125
-404.458984375
-328.54296875
-243.6875
-157.1640625
-82.587890625
-44.890625
-54.6328125
-104.3359375
-188.892578125
-290.89453125
-374.79296875
-415.408203125
-420.48046875
-409.68359375
-391.259765625
-366.828125
-334.32421875
-294.509765625
-259.392578125
-241.080078125
-239.7734375
-225.626953125
-170.236328125
-96.44140625
-23.5625
56.51171875
135.2734375
191.794921875
218.552734375
226.97265625
229.634765625
238.9375
265.529296875
298.859375
317.412109375
311.224609375
265.609375
151.228515625
-42.900390625
-277.173828125
-480.818359375
-606.326171875
-644.53515625
-613.576171875
-559.48046875
-534.57421875
-554.22265625
-597.037109375
-634.916015625
-641.10546875
-606.560546875
-552.462890625
-511.935546875
-502.796875
-504.13671875
-470.78515625
-390.509765625
-298.994140625
-225.4375
-161.33984375
-98.259765625
-36.423828125
22.095703125
54.564453125
51.37890625
51.580078125
104.078125
219.259765625
350.451171875
429.8046875
415.8125
319.939453125
198.37890625
102.640625
53.716796875
58.78515625
120.97265625
226.13671875
325.865234375
379.576171875
407.7578125
451.05859375
525.41796875
616.013671875
686.7421875
723.451171875
748.8828125
776.33203125
797.43359375
802.029296875
772.90625
689.326171875
558.091796875
425.361328125
332.458984375
273.37109375
228.138671875
192.146484375
154.474609375
128.140625
157.177734375
245.81640625
342.93359375
409.884765625
443.09375
430.919921875
355.890625
228.28515625
87.578125
-28.900390625
-109.021484375
-154.8359375
-180.546875
-207.2734375
-242.375
-281.732421875
-322.474609375
-351.83984375
-350.322265625
-319.875
-281.474609375
-244.705078125
-206.630859375
-173.107421875
-153.615234375
-158.81640625
-185.3515625
-210.01171875
-212.564453125
-189.259765625
-156.087890625
-114.208984375
-38.74609375
74.537109375
182.6484375
241.458984375
259.763671875
265.421875
258.970703125
232.875
202.611328125
192.021484375
208.109375
240.001953125
259.10546875
245.650390625
198.619140625
117.060546875
16.677734375
-82.712890625
-173.513671875
-249.685546875
-311.69140625
-361.84765625
-388.017578125
-365.630859375
-298.462890625
-230.75390625
-202.740234375
-215.958984375
-249.4609375
-284.98046875
-309.85546875
-321.28125
-321.515625
-309.69140625
-282.88671875
-252.400390625
-240.416015625
-257.46875
-281.337890625
-266.841796875
-187.94140625
-46.064453125
143.333984375
351.025390625
539.51953125
679.078125
757.861328125
771.060546875
723.412109375
649.140625
583.84765625
546.513671875
543.791015625
551.55078125
538.65234375
502.3671875
461.140625
434.146484375
421.681640625
409.1328125
408.177734375
433.748046875
458.28515625
451.37890625
410.380859375
347.943359375
303.04296875
331.3203125
450.146484375
613.697265625
747.65625
814.16015625
834.939453125
841.611328125
847.232421875
869.91015625
922.484375
989.763671875
1051.96875
1098.29296875
1125.900390625
1122.53515625
1060.10546875
938.27734375
779.23828125
595.23828125
406.134765625
251.4609375
170.458984375
174.97265625
242.603515625
333.869140625
409.525390625
449.951171875
465.568359375
481.2109375
508.845703125
537.05859375
554.708984375
565.458984375
566.396484375
542.896484375
490.310546875
422.20703125
343.490234375
251.16796875
167.673828125
112.48046875
75.0859375
40.455078125
-1.95703125
-52.779296875
-101.6875
-144.724609375
-192.509765625
-267.46484375
-385.4140625
-523.291015625
-627.404296875
-663.537109375
-638.2421875
-559.537109375
-427.666015625
-265.326171875
-111.658203125
6.787109375
88.94140625
145.076171875
176.708984375
165.69921875
79.72265625
-86.416015625
-285.802734375
-453.513671875
-554.62890625
-580.212890625
-533.763671875
-434.921875
-302.45703125
-163.158203125
-56.896484375
-1.9296875
9.259765625
-1.732421875
-3.287109375
0.92578125
-26.025390625
-100.685546875
-210.03125
-323.18359375
-400.57421875
-422.001953125
-415.09375
-440.84765625
-513.81640625
-570.296875
-541.568359375
-431.99609375
-306.806640625
-218.541015625
-163.140625
-112.759765625
-57.69140625
-6.560546875
23.373046875
11.18359375
-56.3203125
-164.041015625
-273.97265625
-346.744140625
-358.564453125
-317.583984375
-250.87109375
-166.236328125
-54.3671875
68.203125
161.2890625
197.54296875
189.333984375
185.080078125
231.60546875
344.1953125
489.201171875
610.986328125
683.994140625
726.212890625
782.482421875
887.705078125
1029.53515625
1157.345703125
1224.599609375
1216.154296875
1146.814453125
1048.298828125
950.388671875
868.033203125
802.595703125
753.373046875
719.765625
695.91796875
677.671875
677.23828125
705.08203125
748.677734375
781.12890625
782.3125
762.060546875
752.416015625
770.51953125
799.6015625
815.375
824.33984375
852.248046875
903.068359375
952.734375
965.607421875
918.6328125
825.314453125
724.703125
657.701171875
651.373046875
689.28125
726.935546875
734.677734375
708.119140625
665.30859375
619.701171875
574.64453125
549.794921875
577.5
674.576171875
824.255859375
997.09375
1167.955078125
1301.91015625
1351.83203125
1281.69921875
1115.673828125
941.267578125
824.9375
761.9453125
728.455078125
718.384765625
711.72265625
678.939453125
613.791015625
530.8359375
441.31640625
349.736328125
245.314453125
116.2890625
-14.798828125
-124.51171875
-220.083984375
-307.2421875
-375.44921875
-415.03125
-415.576171875
-354.447265625
-214.015625
-7.8515625
222.9609375
424.36328125
549.435546875
585.3125
551.1171875
477.826171875
406.171875
362.607421875
338.623046875
320.556640625
314.1640625
329.91796875
359.275390625
378.82421875
374.150390625
340.712890625
284.990234375
242.998046875
255.3203125
341.9296875
499.40234375
693.25
879.35546875
1034.076171875
1149.91015625
1225.5546875
1274.79296875
1312.3828125
1330.166015625
1329.99609375
1328.095703125
1305.435546875
1213.0546875
1034.638671875
812.30078125
589.828125
381.419921875
213.61328125
134.26953125
153.458984375
230.390625
323.083984375
406.064453125
461.140625
485.947265625
496.537109375
505.966796875
502.5390625
483.1796875
476.361328125
509.326171875
584.439453125
685.072265625
798.53125
934.953125
1104.330078125
1274.845703125
1384.615234375
1409.78125
1381.759765625
1344.50390625
1318.921875
1283.814453125
1207.732421875
1091.29296875
966.822265625
883.9453125
879.8125
950.064453125
1048.3203125
1123.232421875
1151.138671875
1141.927734375
1130.57421875
1178.013671875
1328.748046875
1558.1640625
1806.33984375
2013.4140625
2152.546875
2246.271484375
2322.75
2383.609375
2429.78515625
2479.587890625
2544.302734375
2617.88671875
2701.611328125
2818.974609375
2981.248046875
3153.291015625
3280.61328125
3326.7109375
3295.427734375
3234.05859375
3186.400390625
3170.169921875
3199.9140625
3294.28125
3460.3359375
3682.78515625
3926.02734375
4147.388671875
4311.177734375
4410.466796875
4470.634765625
4528.40625
4621.845703125
4775.65234375
4973.072265625
5165.3359375
5313.630859375
5402.19921875
5426.9375
5414.927734375
5437.24609375
5552.833984375
5751.298828125
5974.013671875
6179.65234375
6381.02734375
6625.474609375
6949.140625
7349.396484375
7785.1484375
8215.62109375
8638.302734375
9078.55859375
9575.6796875
10178.25390625
10911.22265625
11747.447265625
12646.400390625
13623.78125
14752.369140625
16088.908203125
17639.3828125
19395.9296875
21376.9609375
23622.732421875
26141.54296875
28882.40625
31777.390625
34769.732421875
37787.294921875
40721.193359375
43440.896484375
45815.23046875
47710.388671875
49007.111328125
49646.287109375
49646.423828125
49076.564453125
48035.3828125
46631.029296875
44956.84375
43104.01171875
41182.744140625
39308.865234375
37584.369140625
36082.369140625
34819.42578125
33754.87890625
32839.310546875
32033.9921875
31293.072265625
30587.990234375
29933.1796875
29348.63671875
28811.0625
28242.578125
27554.458984375
26716.30859375
25764.5859375
24738.6328125
23641.572265625
22480.060546875
21293.474609375
20118.28125
18970.7578125
17856.931640625
16760.12890625
15672.8046875
14634.205078125
13681.47265625
12814.23828125
12022.40234375
11305.58203125
10656.23046875
10045.662109375
9447.80859375
8862.2890625
8321.091796875
7849.931640625
7432.798828125
7051.7109375
6699.623046875
6355.78125
5985.380859375
5588.404296875
5221.5859375
4933.892578125
4720.58984375
4546.798828125
4387.025390625
4221.05859375
4026.53125
3806.333984375
3584.796875
3396.8203125
3274.2890625
3213.65234375
3183.794921875
3143.66796875
3054.580078125
2910.9921875
2752.765625
2622.673828125
2519.796875
2418.716796875
2303.814453125
2181.380859375
2070.056640625
1976.056640625
1888.419921875
1794.705078125
1708.86328125
1671.28515625
1695.48828125
1749.376953125
1796.916015625
1811.56640625
1765.765625
1654.255859375
1517.02734375
1397.923828125
1306.890625
1249.4609375
1234.478515625
1248.62890625
1264.576171875
1272.46875
1293.951171875
1350.16015625
1427.291015625
1497.0546875
1546.337890625
1583.615234375
1621.84765625
1646.56640625
1630.521484375
1560.966796875
1454.81640625
1352.453125
1279.08984375
1238.474609375
1227.80859375
1225.83203125
1207.310546875
1167.892578125
1117.61328125
1058.12109375
993.28125
961.439453125
1002.423828125
1081.935546875
1113.94921875
1050.935546875
905.802734375
738.572265625
609.109375
535.740234375
517.015625
539.552734375
577.951171875
611.86328125
613.83203125
562.65625
476.357421875
393.666015625
329.86328125
276.958984375
250.3984375
286.16015625
396.474609375
554.7265625
701.814453125
789.10546875
810.61328125
783.056640625
735.732421875
691.33984375
659.986328125
665.015625
717.724609375
785.818359375
826.951171875
825.26953125
797.234375
787.27734375
825.6484375
885.4453125
904.54296875
858.486328125
784.990234375
722.1484375
661.9921875
573.578125
438.5
264.078125
79.435546875
-68.64453125
-150.0546875
-181.240234375
-198.560546875
-206.505859375
-177.748046875
-103.25390625
0.373046875
114.005859375
228.11328125
343.470703125
451.875
529.658203125
574.21875
619.69140625
688.453125
762.640625
810.625
827.205078125
851.416015625
920.96484375
1018.662109375
1088.71484375
1094.341796875
1040.681640625
946.8671875
835.953125
740.09375
668.87109375
608.52734375
559.689453125
535.833984375
535.74609375
538.52734375
525.568359375
495.595703125
467.068359375
470.685546875
500.73046875
508.923828125
478.341796875
431.923828125
391.869140625
364.69921875
353.36328125
366.1796875
412.501953125
499.869140625
618.078125
727.91796875
769.119140625
705.384765625
571.615234375
445.80078125
390.8671875
431.123046875
539.33203125
650.607421875
705.298828125
686.623046875
630.69140625
586.212890625
576.396484375
592.8046875
615.0859375
639.96875
665.6796875
676.58984375
657.853515625
614.0625
565.154296875
547.935546875
600.845703125
706.751953125
801.98046875
845.79296875
837.259765625
791.314453125
735.19921875
699.990234375
691.990234375
687.8125
673.501953125
664.189453125
663.177734375
645.794921875
598.970703125
523.953125
423.041015625
325.24609375
270.130859375
261.6953125
278.55078125
313.5625
373.685546875
452.275390625
524.7109375
570.841796875
591.01171875
580.7109375
526.154296875
447.171875
382.724609375
341.01953125
297.41015625
223.388671875
122.724609375
31.34765625
-22.390625
-42.53515625
-48.109375
-42.33203125
-17.55859375
30.806640625
109.384765625
209.5234375
309.28515625
400.380859375
472.638671875
492.271484375
430.712890625
306.51171875
180.90625
120.498046875
148.736328125
235.884765625
328.185546875
388.740234375
421.619140625
451.056640625
478.8828125
489.4765625
473.759765625
444.205078125
442.470703125
517.08984375
659.974609375
800.603515625
889.15234375
940.232421875
1006.8125
1126.7734375
1302.912109375
1528.298828125
1790.611328125
2062.103515625
2322.578125
2581.244140625
2836.17578125
3038.140625
3138.40234375
3122.71484375
2981.6484375
2720.896484375
2388.93359375
2035.158203125
1682.708984375
1355.671875
1074.982421875
842.580078125
655.4375
511.791015625
408.064453125
342.671875
323.607421875
351.142578125
402.310546875
452.345703125
493.939453125
523.49609375
533.240234375
519.5546875
489.505859375
459.544921875
437.666015625
418.685546875
391.451171875
346.4765625
285.81640625
226.6640625
198.564453125
208.96484375
226.880859375
215.056640625
155.36328125
55.736328125
-52.009765625
-131.5859375
-160.279296875
-143.97265625
-98.033203125
-30.513671875
37.58203125
91.7421875
133.400390625
164.9765625
183.50390625
184.80859375
181.419921875
181.474609375
167.72265625
117.095703125
39.84375
-12.7578125
-2.22265625
63.212890625
163.28515625
282.603515625
401.984375
502.427734375
572.51171875
603.759765625
586.3828125
516.642578125
414.171875
318.61328125
256.23828125
225.712890625
213.69140625
207.306640625
189.396484375
154.390625
103.28515625
19.640625
-100.59375
-225.23046875
-312.92578125
-333.869140625
-284.431640625
-200.498046875
-123.365234375
-71.857421875
-37.349609375
14.18359375
94.5546875
168.82421875
213.66796875
249.9921875
295.44921875
337.00390625
351.48828125
321.9921875
255.666015625
196.2734375
184.4609375
224.318359375
286.677734375
338.8984375
377.1953125
427.35546875
509.74609375
611.173828125
706.69140625
792.9765625
870.88671875
929.8125
950.708984375
917.673828125
839.33203125
734.751953125
611.310546875
486.486328125
402.841796875
392.701171875
446.724609375
527.076171875
593.68359375
617.287109375
587.712890625
516.79296875
426.685546875
341.482421875
293.345703125
310.12109375
390.048828125
508.509765625
628.595703125
711.78515625
734.91015625
696.56640625
617.888671875
542.076171875
504.736328125
490.615234375
470.544921875
446.873046875
423.60546875
388.689453125
339.814453125
291.724609375
256.25390625
227.99609375
210.58203125
223.525390625
278.2578125
356.40625
409.224609375
385.197265625
269.38671875
106.912109375
-22.845703125
-69.642578125
-26.80078125
85.185546875
219.70703125
329.09375
404.23828125
460.42578125
501.462890625
512.23828125
473.33984375
391.234375
283.359375
152.5546875
-12.03515625
-210.31640625
-395.8671875
-509.83203125
-546.361328125
-534.203125
-507.0
-502.21875
-536.458984375
-582.97265625
-599.3125
-565.369140625
-488.384765625
-396.50390625
-315.033203125
-248.458984375
-197.5703125
-155.541015625
-96.177734375
0.921875
136.125
279.181640625
398.06640625
508.66015625
629.16015625
724.794921875
739.798828125
655.654296875
502.32421875
328.58203125
164.9921875
15.125
-102.47265625
-155.181640625
-145.34375
-88.935546875
22.048828125
187.01171875
360.603515625
476.767578125
504.30859375
465.49609375
403.171875
348.337890625
318.203125
326.87109375
384.236328125
474.6875
556.396484375
597.751953125
600.056640625
578.814453125
552.552734375
532.826171875
508.072265625
467.54296875
438.578125
451.56640625
501.263671875
576.298828125
670.076171875
757.263671875
808.501953125
817.537109375
791.21484375
739.8515625
680.91796875
623.5
551.494140625
452.435546875
327.22265625
191.697265625
89.32421875
60.513671875
93.119140625
134.52734375
142.65625
110.9296875
58.994140625
3.34375
-50.58984375
-80.802734375
-48.484375
59.888671875
211.71484375
354.654296875
451.498046875
481.3671875
441.3984375
357.408203125
262.388671875
168.431640625
74.568359375
-4.30859375
-48.650390625
-59.169921875
-34.525390625
29.16796875
109.583984375
178.736328125
230.177734375
265.435546875
285.26171875
301.80078125
331.486328125
367.591796875
379.82421875
342.384765625
266.388671875
208.326171875
224.130859375
312.765625
431.728515625
549.39453125
652.390625
722.17578125
728.595703125
668.63671875
581.896484375
515.154296875
495.408203125
526.94921875
593.087890625
668.013671875
738.51171875
798.484375
837.248046875
853.548828125
871.560546875
909.908203125
960.43359375
1000.7265625
996.86328125
931.5
834.873046875
763.27734375
736.955078125
734.63671875
727.94921875
683.01171875
580.654296875
452.974609375
363.03515625
336.919921875
335.375
308.703125
252.80859375
184.640625
110.322265625
46.541015625
22.0
16.728515625
-28.576171875
-140.857421875
-288.31640625
-412.7734375
-489.46875
-545.697265625
-599.50390625
-622.744140625
-584.40625
-485.3203125
-344.078125
-197.052734375
-102.84375
-73.001953125
-56.6953125
-16.83203125
34.208984375
60.84375
44.845703125
-6.505859375
-57.61328125
-63.61328125
-15.259765625
61.33203125
132.0078125
176.53515625
207.490234375
257.7734375
341.697265625
443.91796875
540.1796875
602.841796875
609.93359375
567.75
497.802734375
422.57421875
369.798828125
365.455078125
405.083984375
444.421875
443.58203125
404.828125
361.466796875
346.13671875
372.810546875
428.404296875
481.859375
513.876953125
517.970703125
479.02734375
397.505859375
311.607421875
253.34375
223.169921875
211.15625
206.296875
202.51171875
205.19140625
214.24609375
221.3359375
236.97265625
276.11328125
316.4375
312.1640625
252.712890625
174.390625
131.189453125
153.044921875
233.509765625
353.125
477.650390625
554.8671875
559.603515625
515.45703125
448.501953125
376.322265625
324.0859375
293.333984375
253.724609375
191.763671875
120.052734375
47.041015625
-23.47265625
-73.095703125
-55.9765625
47.751953125
191.115234375
302.111328125
349.939453125
367.38671875
406.51171875
494.8828125
611.9453125
712.974609375
776.029296875
795.390625
772.59375
736.31640625
717.00390625
717.416015625
719.646484375
693.162109375
614.517578125
505.58203125
413.8515625
362.935546875
345.576171875
340.046875
329.0390625
320.181640625
326.248046875
326.287109375
299.998046875
275.703125
299.373046875
377.970703125
469.166015625
513.677734375
484.85546875
411.193359375
355.56640625
363.75390625
439.916015625
566.22265625
714.7734375
842.0703125
917.80859375
953.912109375
961.466796875
938.95703125
913.21484375
926.763671875
980.078125
1039.6484375
1084.396484375
1113.87890625
1130.50390625
1132.81640625
1112.5859375
1052.517578125
935.6484375
764.12890625
566.419921875
380.884765625
225.548828125
97.640625
3.921875
-58.328125
-105.744140625
-135.076171875
-138.47265625
-120.80859375
-80.6015625
-16.15625
72.982421875
207.568359375
396.33984375
612.255859375
806.814453125
935.263671875
980.1640625
937.09375
810.943359375
634.6484375
467.08984375
366.2421875
353.087890625
390.419921875
410.158203125
378.900390625
329.521484375
319.47265625
380.994140625
500.029296875
618.912109375
677.41015625
657.51953125
576.91015625
448.240234375
292.876953125
163.017578125
78.517578125
1.162109375
-88.021484375
-154.232421875
-158.3828125
-105.083984375
-46.767578125
-42.685546875
-98.318359375
-172.572265625
-233.376953125
-273.603515625
-284.744140625
-253.58203125
-184.236328125
-100.689453125
-25.3828125
37.572265625
95.05859375
160.05078125
243.958984375
343.931640625
445.7890625
532.28515625
580.478515625
572.083984375
508.37890625
411.97265625
318.20703125
258.48046875
229.212890625
200.482421875
163.275390625
137.9453125
149.478515625
198.86328125
264.283203125
331.474609375
409.197265625
507.126953125
627.76953125
776.138671875
936.3046875
1054.619140625
1083.0703125
1024.955078125
925.71484375
843.466796875
810.23828125
808.783203125
800.82421875
765.46875
717.345703125
681.962890625
650.107421875
582.123046875
469.1171875
359.59765625
309.650390625
310.63671875
310.984375
287.400390625
248.5546875
215.95703125
214.09375
248.498046875
294.19140625
321.1171875
318.396484375
305.8671875
318.53515625
380.439453125
490.236328125
622.283203125
742.673828125
824.814453125
840.77734375
777.5234375
644.771484375
464.466796875
289.345703125
177.958984375
154.662109375
213.603515625
323.33203125
434.6953125
515.677734375
567.513671875
608.41796875
648.3046875
684.7734375
719.14453125
758.12890625
801.02734375
829.15625
809.259765625
735.216796875
661.49609375
652.048828125
706.42578125
769.099609375
804.041015625
815.421875
820.888671875
817.984375
785.048828125
726.873046875
664.337890625
594.83203125
496.443359375
367.900390625
238.013671875
135.33984375
75.744140625
60.22265625
75.849609375
129.111328125
259.03515625
473.138671875
714.931640625
925.609375
1088.1328125
1204.681640625
1275.658203125
1305.8046875
1306.005859375
1286.529296875
1260.22265625
1237.123046875
1216.09375
1186.21875
1139.1171875
1071.40234375
992.416015625
927.46484375
887.21484375
868.3984375
875.43359375
909.298828125
963.97265625
1035.171875
1109.560546875
1161.474609375
1168.150390625
1128.3671875
1065.240234375
1010.751953125
986.9375
990.748046875
1016.681640625
1093.275390625
1241.62109375
1412.330078125
1517.755859375
1519.90234375
1464.388671875
1423.55859375
1417.6953125
1412.115234375
1379.375
1339.6328125
1337.06640625
1384.828125
1459.939453125
1534.01953125
1575.37109375
1556.734375
1478.529296875
1373.96875
1295.9140625
1273.62890625
1277.703125
1252.857421875
1186.25
1113.671875
1060.734375
1029.611328125
1022.208984375
1037.521484375
1050.544921875
1020.21875
929.880859375
814.37890625
719.61328125
656.978515625
635.8828125
686.3828125
824.34375
1011.873046875
1179.896484375
1284.400390625
1316.44140625
1291.548828125
1239.40234375
1184.923828125
1147.318359375
1143.78125
1161.89453125
1159.509765625
1106.3515625
1010.095703125
914.21875
852.2109375
816.623046875
783.455078125
734.857421875
675.025390625
637.87890625
647.6796875
699.609375
769.978515625
826.39453125
852.22265625
871.12109375
905.357421875
933.005859375
918.646484375
854.923828125
767.5234375
682.91015625
601.375
504.228515625
391.162109375
292.982421875
238.9609375
232.123046875
268.359375
345.619140625
434.671875
495.650390625
524.009765625
539.34765625
552.134765625
567.671875
595.0625
640.0546875
698.45703125
746.794921875
760.10546875
770.421875
846.384765625
1003.08203125
1182.978515625
1315.33203125
1381.087890625
1420.279296875
1467.916015625
1512.0703125
1526.251953125
1495.005859375
1424.982421875
1354.751953125
1327.876953125
1348.79296875
1379.55859375
1379.01171875
1336.427734375
1273.591796875
1216.341796875
1179.96484375
1164.388671875
1137.26953125
1069.208984375
968.650390625
861.529296875
771.966796875
723.603515625
724.587890625
743.890625
739.087890625
705.216796875
667.755859375
651.349609375
671.25390625
729.1015625
801.4296875
847.96484375
847.685546875
812.0625
771.302734375
750.93359375
738.767578125
690.68359375
597.21484375
506.94921875
468.96484375
498.94921875
588.296875
707.078125
820.5
891.30078125
883.708984375
799.142578125
685.4609375
607.978515625
592.349609375
605.78125
612.681640625
608.11328125
609.048828125
640.056640625
700.759765625
742.416015625
713.078125
622.580078125
525.837890625
466.671875
449.962890625
455.8359375
455.06640625
426.564453125
383.431640625
354.271484375
342.482421875
332.068359375
323.982421875
341.11328125
387.392578125
436.29296875
458.947265625
436.185546875
379.818359375
325.599609375
295.462890625
298.30859375
350.83203125
455.708984375
588.705078125
727.5078125
852.505859375
943.61328125
994.396484375
998.50390625
941.06640625
827.09375
695.3515625
586.587890625
510.64453125
451.09375
400.416015625
383.595703125
416.171875
474.69921875
526.435546875
544.5
524.083984375
487.12890625
444.728515625
387.349609375
315.18359375
258.10546875
252.068359375
290.89453125
334.224609375
356.201171875
365.916015625
390.29296875
439.857421875
498.115234375
545.142578125
583.349609375
621.31640625
650.845703125
648.0703125
607.40625
554.580078125
519.275390625
518.32421875
555.419921875
624.591796875
702.482421875
749.9375
745.69921875
706.693359375
665.548828125
654.25390625
684.955078125
724.087890625
720.224609375
652.50390625
536.439453125
397.30078125
269.541015625
181.087890625
135.43359375
135.677734375
194.07421875
294.373046875
383.90234375
433.62109375
479.69921875
578.7578125
749.779296875
970.74609375
1194.751953125
1385.4140625
1533.595703125
1638.359375
1702.212890625
1738.6640625
1767.365234375
1800.44921875
1844.44140625
1898.6484375
1958.650390625
2020.703125
2070.83203125
2079.59765625
2017.529296875
1885.505859375
1713.94140625
1540.005859375
1390.046875
1264.0859375
1144.181640625
1031.529296875
947.955078125
896.1953125
847.6953125
787.005859375
733.927734375
697.1171875
656.169921875
593.6015625
502.76953125
387.927734375
274.25390625
194.02734375
163.69140625
176.2265625
203.158203125
213.271484375
196.859375
179.421875
184.9921875
189.32421875
156.349609375
90.830078125
23.7890625
-23.8046875
-48.015625
-53.138671875
-48.751953125
-39.291015625
-20.5
5.162109375
23.54296875
27.767578125
27.86328125
23.578125
12.4453125
-0.009765625
-28.353515625
-104.5625
-241.34765625
-409.3828125
-549.10546875
-608.75390625
-583.298828125
-493.107421875
-344.669921875
-157.005859375
7.09375
78.759765625
49.390625
-22.587890625
-78.8046875
-113.791015625
-149.458984375
-183.904296875
-201.626953125
-200.201171875
-187.943359375
-167.0390625
-130.787109375
-80.279296875
-23.900390625
31.576171875
87.6015625
153.794921875
232.5390625
321.455078125
416.609375
499.369140625
546.7734375
539.755859375
471.734375
373.810546875
281.8125
194.57421875
85.826171875
-50.240234375
-172.685546875
-238.98828125
-250.34765625
-239.19921875
-229.203125
-221.560546875
-206.6953125
-182.193359375
-172.470703125
-191.982421875
-231.708984375
-283.7578125
-341.833984375
-409.56640625
-483.986328125
-532.25390625
-522.0625
-466.146484375
-399.36328125
-337.208984375
-275.69140625
-203.150390625
-120.0703125
-36.173828125
48.1875
135.9140625
224.826171875
297.013671875
337.48828125
362.556640625
393.5546875
429.57421875
455.84765625
468.3359375
465.646484375
437.8203125
404.515625
423.2890625
529.37109375
692.97265625
840.7734375
921.375
944.193359375
943.66015625
939.9140625
937.888671875
938.53125
937.90625
922.580078125
881.724609375
819.662109375
755.24609375
702.037109375
654.4296875
598.453125
531.12109375
455.78125
364.92578125
261.666015625
161.8515625
71.255859375
-8.392578125
-64.90625
-81.341796875
-60.349609375
-8.361328125
83.89453125
212.109375
337.681640625
424.646484375
469.662109375
483.189453125
491.255859375
526.453125
591.814453125
663.8046875
729.166015625
794.513671875
851.208984375
870.24609375
836.296875
750.9140625
625.00390625
497.220703125
417.888671875
396.771484375
388.896484375
345.4609375
255.55859375
138.0546875
30.3125
-44.75
-97.060546875
-133.291015625
-147.125
-132.84765625
-87.9375
-10.609375
89.7109375
192.025390625
287.76171875
374.5390625
449.091796875
518.7734375
589.900390625
647.474609375
656.853515625
605.841796875
524.08984375
447.669921875
393.37109375
342.91796875
261.943359375
157.779296875
65.828125
14.13671875
23.052734375
93.90625
191.830078125
264.76171875
291.7890625
288.990234375
272.634765625
239.458984375
185.5859375
124.0
99.15625
161.208984375
300.025390625
444.71875
541.3125
583.4765625
581.732421875
542.27734375
475.798828125
407.28515625
353.05078125
299.470703125
220.5859375
119.251953125
32.57421875
-6.4765625
5.25
40.470703125
73.458984375
99.763671875
119.599609375
129.98046875
144.71484375
195.365234375
291.572265625
400.1875
470.541015625
485.435546875
481.0703125
493.02734375
522.04296875
561.087890625
601.568359375
628.328125
648.419921875
689.439453125
735.0234375
733.447265625
675.322265625
605.83203125
575.349609375
598.943359375
659.42578125
735.380859375
813.85546875
878.275390625
895.9765625
841.275390625
730.23828125
609.62890625
516.580078125
463.927734375
438.52734375
405.33984375
345.576171875
277.443359375
234.42578125
228.3515625
228.873046875
204.962890625
176.427734375
166.521484375
167.25
173.16015625
189.23046875
222.611328125
275.068359375
325.923828125
344.501953125
335.509765625
332.2734375
356.208984375
415.15625
512.615234375
639.978515625
775.5078125
898.341796875
1001.900390625
1093.826171875
1190.240234375
1293.396484375
1367.525390625
1367.720703125
1295.265625
1195.498046875
1121.95703125
1099.306640625
1109.78515625
1121.64453125
1113.361328125
1076.216796875
1015.86328125
940.6484375
856.130859375
770.7578125
696.712890625
654.658203125
663.1875
723.482421875
824.98828125
956.65234375
1115.947265625
1302.193359375
1489.470703125
1645.576171875
1749.673828125
1773.623046875
1706.888671875
1591.380859375
1496.099609375
1450.447265625
1425.287109375
1382.509765625
1313.34765625
1251.19921875
1238.9609375
1275.935546875
1329.380859375
1369.31640625
1372.658203125
1330.162109375
1260.607421875
1198.5859375
1154.033203125
1108.130859375
1045.8828125
976.931640625
936.013671875
957.357421875
1030.65625
1104.39453125
1129.712890625
1090.232421875
1020.142578125
970.306640625
969.734375
1031.453125
1139.181640625
1252.392578125
1354.421875
1463.767578125
1599.275390625
1743.064453125
1864.494140625
1972.330078125
2095.25
2225.513671875
2320.798828125
2350.2109375
2312.1796875
2230.734375
2124.994140625
2001.60546875
1874.6953125
1753.12890625
1626.607421875
1492.2578125
1387.1015625
1359.51953125
1406.75390625
1472.2109375
1495.802734375
1457.423828125
1376.95703125
1289.845703125
1235.66015625
1235.671875
1272.9453125
1324.728515625
1401.369140625
1503.07421875
1583.2890625
1617.009765625
1644.1875
1719.982421875
1860.03125
2045.234375
2256.779296875
2471.912109375
2657.966796875
2790.17578125
2853.8984375
2829.560546875
2709.935546875
2537.099609375
2373.3671875
2243.375
2127.912109375
2006.7578125
1902.673828125
1849.361328125
1835.46484375
1827.43359375
1810.048828125
1773.212890625
1711.724609375
1642.32421875
1606.0234375
1632.287109375
1704.9765625
1793.951171875
1886.05859375
1984.263671875
2091.67578125
2186.03515625
2236.173828125
2245.423828125
2232.521484375
2198.541015625
2131.6796875
2026.759765625
1904.791015625
1793.474609375
1703.224609375
1635.28125
1578.03125
1496.318359375
1371.08203125
1236.953125
1139.486328125
1077.98828125
1026.060546875
981.25390625
962.474609375
980.29296875
1020.4375
1053.283203125
1058.962890625
1028.314453125
958.498046875
853.169921875
728.943359375
617.46875
539.837890625
495.185546875
465.857421875
439.30078125
436.451171875
483.58984375
562.802734375
643.546875
733.974609375
858.7109375
1039.2890625
1287.908203125
1602.646484375
1967.234375
2364.0625
2786.2890625
3232.1640625
3687.083984375
4111.23828125
4449.75390625
4663.97265625
4750.064453125
4718.69921875
4566.998046875
4281.0234375
3872.146484375
3371.6171875
2807.234375
2219.1796875
1674.10546875
1234.314453125
918.59765625
710.5625
567.0625
442.986328125
337.17578125
278.376953125
280.369140625
324.361328125
371.861328125
408.80859375
453.865234375
510.791015625
554.890625
557.861328125
499.716796875
395.4765625
297.462890625
227.599609375
167.6875
113.59765625
82.2109375
78.357421875
77.25390625
51.0546875
10.548828125
-10.79296875
-7.052734375
11.541015625
57.4296875
141.955078125
235.642578125
296.310546875
313.025390625
294.818359375
243.361328125
159.59765625
70.10546875
28.591796875
62.517578125
145.958984375
225.5390625
245.599609375
179.263671875
71.91015625
4.4609375
-8.751953125
-10.935546875
-20.68359375
-28.40234375
-27.462890625
-9.146484375
25.751953125
58.28125
77.265625
79.748046875
51.736328125
1.44140625
-34.9140625
-40.7734375
-10.75
71.556640625
201.125
340.91015625
450.8828125
514.25390625
534.861328125
519.09765625
466.361328125
369.791015625
239.51953125
118.86328125
54.466796875
55.6953125
98.375
148.9921875
177.720703125
167.1015625
119.90234375
57.4375
-3.3828125
-30.4375
29.9453125
191.232421875
395.064453125
559.53125
630.751953125
611.154296875
548.49609375
482.712890625
424.0546875
369.474609375
320.580078125
273.76953125
217.43359375
155.361328125
95.87109375
18.705078125
-99.3984375
-226.66015625
-297.095703125
-300.65234375
-285.44140625
-280.9765625
-277.337890625
-258.416015625
-229.365234375
-193.666015625
-136.7578125
-58.46875
19.439453125
94.60546875
194.701171875
341.267578125
505.6171875
633.88671875
718.90625
788.634765625
862.4765625
931.466796875
961.61328125
936.216796875
879.0
830.28125
821.640625
849.08203125
867.173828125
843.28125
778.17578125
696.994140625
636.353515625
609.822265625
600.439453125
586.17578125
549.501953125
468.216796875
341.708984375
205.826171875
103.6953125
48.892578125
21.095703125
15.0
51.3984375
134.619140625
250.912109375
376.84765625
463.419921875
472.935546875
430.283203125
383.71875
352.876953125
326.412109375
297.041015625
275.3984375
277.419921875
312.73828125
372.587890625
445.0546875
524.490234375
583.61328125
576.4375
478.958984375
315.333984375
142.095703125
6.873046875
-76.427734375
-110.296875
-96.517578125
-58.32421875
-38.138671875
-53.7109375
-68.625
-26.005859375
75.609375
177.623046875
237.3046875
258.857421875
256.94921875
246.009765625
235.572265625
207.43359375
145.03125
75.546875
37.224609375
50.93359375
123.375
248.138671875
419.189453125
612.529296875
766.458984375
829.994140625
810.46484375
747.671875
663.951171875
561.310546875
447.875
350.69921875
288.13671875
261.900390625
280.03125
343.71875
431.70703125
509.47265625
554.439453125
561.77734375
526.69140625
440.666015625
308.609375
158.27734375
18.513671875
-97.740234375
-190.037109375
-259.869140625
-301.083984375
-317.994140625
-335.755859375
-371.5390625
-412.951171875
-429.462890625
-401.357421875
-325.669921875
-202.2265625
-46.201171875
95.67578125
179.255859375
213.177734375
235.359375
275.58203125
337.29296875
387.138671875
379.291015625
304.822265625
218.31640625
183.146484375
201.96484375
243.203125
282.056640625
304.994140625
316.619140625
338.365234375
376.03125
406.80078125
426.66015625
462.296875
522.740234375
578.9453125
599.654296875
583.013671875
541.08203125
482.79296875
422.619140625
387.30078125
391.814453125
424.078125
469.3046875
514.328125
548.6953125
570.9296875
587.271484375
610.97265625
645.146484375
676.43359375
688.791015625
666.08984375
590.80859375
460.34765625
298.279296875
132.126953125
-25.427734375
-160.416015625
-250.703125
-285.939453125
-277.00390625
-244.5703125
-195.330078125
-120.2734375
-18.1328125
113.173828125
274.341796875
452.53125
621.669921875
747.896484375
801.427734375
760.44140625
613.173828125
379.810546875
130.689453125
-66.822265625
-200.015625
-302.537109375
-396.9921875
-454.5
-452.607421875
-427.171875
-420.685546875
-438.74609375
-464.697265625
-472.703125
-442.58203125
-370.814453125
-272.095703125
-179.5625
-110.267578125
-60.80078125
-33.787109375
-27.3828125
-23.486328125
-1.26953125
39.16796875
83.517578125
138.3359375
200.419921875
234.56640625
216.06640625
147.802734375
48.5390625
-62.40625
-161.568359375
-218.5625
-233.56640625
-242.91015625
-270.357421875
-306.54296875
-341.423828125
-368.4921875
-375.322265625
-363.478515625
-345.638671875
-325.033203125
-296.990234375
-255.298828125
-199.259765625
-132.8984375
-52.220703125
39.056640625
103.455078125
97.30078125
27.068359375
-53.64453125
-100.11328125
-127.2421875
-183.00390625
-285.90625
-404.38671875
-486.615234375
-524.107421875
-563.5
-627.14453125
-666.1015625
-614.81640625
-446.16015625
-191.888671875
64.580078125
246.740234375
348.701171875
430.224609375
542.626953125
680.337890625
794.720703125
842.62109375
809.779296875
714.650390625
606.005859375
529.3203125
500.1875
502.11328125
506.671875
501.373046875
478.0390625
424.373046875
355.083984375
299.275390625
265.806640625
241.810546875
216.326171875
196.296875
172.041015625
112.158203125
4.732421875
-134.083984375
-270.494140625
-355.63671875
-362.498046875
-316.310546875
-249.95703125
-172.609375
-77.515625
30.353515625
116.99609375
155.99609375
147.04296875
100.37109375
25.2109375
-66.1875
-147.541015625
-196.482421875
-211.1015625
-203.15625
-180.548828125
-145.30078125
-93.11328125
-2.6640625
141.556640625
311.19140625
448.005859375
514.654296875
517.28125
499.166015625
503.09375
539.27734375
593.5859375
659.33203125
745.02734375
849.951171875
948.5625
1004.380859375
1012.357421875
996.171875
951.771484375
857.6796875
727.677734375
593.271484375
460.916015625
339.630859375
256.16015625
217.744140625
195.341796875
147.626953125
73.064453125
26.345703125
54.833984375
148.38671875
272.619140625
396.392578125
488.390625
528.11328125
517.552734375
468.515625
393.798828125
325.953125
295.86328125
289.828125
259.236328125
179.369140625
81.5703125
8.55859375
-28.66796875
-44.583984375
-58.328125
-69.234375
-61.615234375
-38.9609375
-24.119140625
-22.0703125
-19.724609375
-1.00390625
42.01953125
99.9921875
140.126953125
140.51953125
134.8515625
171.77734375
264.166015625
388.203125
507.841796875
605.259765625
669.49609375
682.541015625
647.470703125
592.03515625
532.462890625
471.564453125
426.45703125
402.91015625
371.392578125
299.18359375
186.8359375
46.017578125
-116.3671875
-265.041015625
-360.298828125
-396.76953125
-380.970703125
-305.24609375
-173.94921875
-36.49609375
48.34375
57.48828125
5.29296875
-63.669921875
-92.25390625
-57.603515625
0.10546875
28.509765625
14.259765625
-16.349609375
-39.765625
-68.955078125
-106.76171875
-127.080078125
-111.177734375
-50.666015625
60.41015625
204.455078125
353.275390625
500.84375
651.8359375
798.892578125
918.056640625
974.466796875
935.427734375
806.927734375
647.169921875
527.22265625
481.03125
490.4921875
525.162109375
572.267578125
616.6171875
642.11328125
652.458984375
666.2578125
692.6171875
716.3125
737.5234375
786.2890625
879.7578125
1001.66015625
1114.970703125
1189.591796875
1229.69921875
1254.943359375
1263.75
1233.1796875
1155.802734375
1065.609375
993.564453125
923.048828125
824.064453125
706.1171875
614.8828125
587.58203125
637.923828125
764.0859375
929.859375
1062.5859375
1117.740234375
1115.837890625
1103.255859375
1110.732421875
1138.17578125
1159.185546875
1146.564453125
1080.06640625
955.412109375
802.99609375
662.326171875
537.34765625
411.41796875
284.53125
170.859375
86.080078125
33.572265625
14.8046875
62.619140625
209.3203125
432.935546875
665.708984375
857.0859375
997.5859375
1073.67578125
1070.966796875
1023.802734375
1000.19140625
1030.96484375
1083.603515625
1108.697265625
1080.263671875
999.1015625
874.666015625
719.447265625
570.220703125
461.09765625
388.3828125
334.244140625
294.068359375
271.759765625
261.056640625
239.34765625
182.8125
93.119140625
-10.24609375
-120.826171875
-241.689453125
-361.662109375
-456.78125
-506.857421875
-508.587890625
-472.572265625
-422.4921875
-386.349609375
-373.193359375
-362.216796875
-324.37109375
-249.263671875
-133.986328125
20.34765625
193.22265625
345.291015625
434.087890625
441.65234375
384.759765625
287.298828125
177.017578125
90.984375
38.400390625
-4.2734375
-35.529296875
-25.76171875
23.611328125
67.556640625
61.904296875
0.607421875
-82.56640625
-152.865234375
-183.8515625
-154.298828125
-75.06640625
11.3203125
56.693359375
38.3046875
-22.44921875
-81.380859375
-104.638671875
-85.861328125
-41.939453125
13.08203125
84.9765625
170.74609375
249.9375
309.298828125
357.654296875
410.447265625
457.982421875
481.83984375
480.29296875
442.787109375
354.751953125
235.8125
130.9296875
76.650390625
77.158203125
98.060546875
98.29296875
56.69921875
-29.048828125
-142.162109375
-248.78125
-330.4140625
-408.98046875
-501.857421875
-599.357421875
-700.734375
-816.51953125
-932.244140625
-996.146484375
-966.197265625
-849.775390625
-679.10546875
-480.263671875
-274.83984375
-89.669921875
35.06640625
56.30078125
-38.8515625
-212.23046875
-401.37109375
-574.9609375
-721.646484375
-817.76171875
-850.73828125
-834.009765625
-786.078125
-729.056640625
-678.974609375
-622.10546875
-535.443359375
-424.130859375
-320.802734375
-257.29296875
-231.173828125
-219.9609375
-219.603515625
-248.11328125
-323.060546875
-434.54296875
-548.2265625
-628.01171875
-656.31640625
-632.7578125
-564.9921875
-470.5
-350.607421875
-198.2421875
-37.103515625
83.33984375
129.263671875
105.57421875
42.001953125
-29.51953125
-81.810546875
-104.392578125
-111.796875
-121.62890625
-135.8203125
-145.78515625
-139.90625
-117.34375
-87.14453125
-58.6875
-46.892578125
-63.962890625
-103.505859375
-147.603515625
-173.591796875
-159.3125
-107.3671875
-42.92578125
7.796875
39.29296875
55.818359375
56.080078125
29.779296875
-33.0234375
-119.12109375
-205.6953125
-276.228515625
-304.36328125
-267.345703125
-192.1015625
-140.029296875
-141.724609375
-177.0859375
-197.958984375
-184.39453125
-156.486328125
-121.9375
-71.9296875
-22.6640625
0.166015625
6.64453125
32.720703125
88.0
144.142578125
184.978515625
225.52734375
267.208984375
298.0859375
324.380859375
359.994140625
406.193359375
433.54296875
410.591796875
343.896484375
261.966796875
197.599609375
171.85546875
168.583984375
152.376953125
118.890625
102.48046875
122.53125
160.880859375
196.376953125
237.9765625
299.34375
375.740234375
448.294921875
486.474609375
485.85546875
469.734375
445.58984375
408.966796875
371.466796875
341.630859375
303.673828125
253.017578125
211.892578125
195.3203125
198.5390625
220.23828125
248.212890625
250.96875
224.05859375
183.251953125
130.859375
57.84375
-29.390625
-110.328125
-178.927734375
-237.9375
-272.642578125
-277.533203125
-276.423828125
-288.546875
-314.361328125
-332.255859375
-314.58203125
-266.6015625
-224.845703125
-204.146484375
-192.283203125
-201.310546875
-259.814453125
-371.916015625
-499.095703125
-580.900390625
-586.888671875
-545.037109375
-512.548828125
-508.552734375
-502.35546875
-472.38671875
-429.080078125
-395.765625
-401.17578125
-453.02734375
-533.017578125
-633.728515625
-738.67578125
-804.01171875
-809.818359375
-766.88671875
-676.32421875
-553.4765625
-451.916015625
-406.80078125
-404.283203125
-417.5859375
-435.802734375
-455.109375
-471.353515625
-477.89453125
-460.216796875
-415.705078125
-354.341796875
-288.98046875
-236.626953125
-220.1640625
-239.947265625
-256.7890625
-237.08984375
-183.138671875
-117.126953125
-68.912109375
-71.154296875
-128.375
-208.203125
-274.48046875
-307.400390625
-298.279296875
-263.92578125
-246.533203125
-264.6875
-291.794921875
-289.13671875
-231.521484375
-117.181640625
34.900390625
202.791015625
358.65625
465.421875
515.947265625
529.029296875
499.970703125
408.498046875
262.525390625
94.486328125
-75.173828125
-237.451171875
-380.353515625
-489.734375
-543.970703125
-523.595703125
-440.73828125
-329.861328125
-217.125
-127.14453125
-85.5078125
-90.484375
-121.7578125
-172.5546875
-239.001953125
-304.86328125
-338.560546875
-311.81640625
-238.8046875
-173.68359375
-156.875
-188.59765625
-241.333984375
-282.44921875
-300.625
-312.77734375
-344.65234375
-399.212890625
-453.3046875
-496.873046875
-546.37109375
-602.26953125
-644.513671875
-653.01171875
-615.78515625
-550.353515625
-491.498046875
-455.208984375
-432.12890625
-420.5390625
-446.921875
-528.638671875
-633.818359375
-718.447265625
-774.0546875
-802.6953125
-799.560546875
-773.912109375
-742.91796875
-722.982421875
-717.587890625
-694.80859375
-639.255859375
-596.5078125
-601.560546875
-619.662109375
-600.345703125
-538.58984375
-452.919921875
-339.025390625
-186.083984375
-8.787109375
162.697265625
306.896484375
414.96484375
484.330078125
524.953125
552.712890625
571.640625
568.279296875
513.822265625
402.5859375
264.458984375
114.208984375
-44.505859375
-183.638671875
-275.083984375
-319.806640625
-324.791015625
-276.724609375
-169.908203125
-39.56640625
59.71484375
89.205078125
51.291015625
-14.8046875
-66.998046875
-86.658203125
-86.396484375
-94.33984375
-122.689453125
-153.796875
-168.373046875
-168.181640625
-157.74609375
-128.953125
-60.232421875
60.1796875
212.833984375
362.08984375
477.20703125
552.904296875
595.755859375
574.5859375
463.8046875
292.03125
108.375
-43.58203125
-129.2265625
-149.63671875
-156.490234375
-190.548828125
-237.51953125
-268.888671875
-284.791015625
-291.53515625
-275.892578125
-222.775390625
-152.65625
-106.66015625
-97.826171875
-108.6796875
-130.02734375
-178.802734375
-262.603515625
-365.25
-470.443359375
-563.34375
-635.728515625
-692.111328125
-736.017578125
-769.330078125
-787.447265625
-768.66796875
-701.943359375
-609.1171875
-534.44140625
-507.8671875
-514.787109375
-517.109375
-489.93359375
-439.82421875
-386.0
-328.375
-267.73828125
-227.787109375
-208.18359375
-172.66796875
-111.357421875
-56.357421875
-39.708984375
-66.283203125
-106.337890625
-122.685546875
-104.326171875
-63.8984375
-9.416015625
55.74609375
104.01171875
118.36328125
142.712890625
221.2421875
332.169921875
424.154296875
469.302734375
466.23046875
425.412109375
348.94921875
234.74609375
105.462890625
-8.607421875
-94.9765625
-154.412109375
-191.05859375
-210.58984375
-228.244140625
-260.119140625
-293.509765625
-292.67578125
-245.6015625
-171.462890625
-94.39453125
-42.66796875
-42.095703125
-82.654296875
-135.396484375
-201.2265625
-300.873046875
-439.55859375
-599.5234375
-757.8203125
-910.28515625
-1055.2109375
-1172.4140625
-1231.43359375
-1208.71875
-1118.00390625
-992.708984375
-844.546875
-689.509765625
-563.802734375
-481.021484375
-423.4609375
-378.931640625
-345.9375
-310.583984375
-249.869140625
-155.501953125
-37.255859375
96.208984375
229.357421875
337.095703125
420.466796875
490.845703125
521.181640625
485.755859375
405.84375
335.138671875
330.359375
389.654296875
438.857421875
418.865234375
324.423828125
162.697265625
-46.798828125
-246.96484375
-381.376953125
-428.84765625
-405.66015625
-363.412109375
-355.60546875
-382.607421875
-402.115234375
-391.580078125
-366.115234375
-363.013671875
-404.177734375
-469.947265625
-539.5390625
-603.474609375
-637.09765625
-602.896484375
-497.19140625
-372.654296875
-292.1171875
-270.26953125
-273.330078125
-271.267578125
-270.115234375
-281.5859375
-295.701171875
-310.9921875
-358.134765625
-455.619140625
-578.802734375
-684.498046875
-741.23046875
-741.51953125
-688.181640625
-590.23046875
-470.76953125
-365.869140625
-290.69921875
-211.5859375
-101.82421875
1.0625
54.373046875
52.2578125
7.048828125
-73.8984375
-209.11328125
-407.46875
-634.8359375
-829.5703125
-928.5859375
-913.306640625
-811.123046875
-668.59765625
-534.732421875
-431.095703125
-352.517578125
-303.4375
-289.9375
-299.42578125
-311.958984375
-314.720703125
-315.294921875
-325.271484375
-343.0
-353.9140625
-342.583984375
-323.986328125
-324.423828125
-338.796875
-354.0390625
-371.005859375
-395.029296875
-429.14453125
-466.546875
-499.04296875
-529.5
-571.65625
-614.90625
-605.58203125
-504.7890625
-332.25390625
-153.37890625
-38.392578125
-7.421875
-39.513671875
-118.326171875
-225.849609375
-324.546875
-383.46875
-396.5625
-394.41796875
-419.248046875
-482.78125
-568.30859375
-636.037109375
-642.962890625
-583.103515625
-506.63671875
-460.5546875
-436.69921875
-395.5625
-320.529296875
-252.71484375
-247.0078125
-316.6328125
-444.849609375
-616.875
-808.115234375
-960.64453125
-1024.986328125
-1021.546875
-1002.353515625
-984.6875
-954.56640625
-888.337890625
-777.78125
-650.900390625
-536.130859375
-421.951171875
-286.916015625
-143.970703125
-24.841796875
64.23046875
138.341796875
183.248046875
166.701171875
93.0078125
-8.025390625
-121.1484375
-243.65625
-368.947265625
-471.515625
-508.23046875
-470.25390625
-388.134765625
-286.087890625
-175.5234375
-84.802734375
-43.05078125
-55.56640625
-132.13671875
-275.802734375
-432.455078125
-529.759765625
-556.154296875
-545.708984375
-520.125
-481.79296875
-425.884765625
-371.95703125
-356.7109375
-391.68359375
-447.29296875
-478.103515625
-477.603515625
-465.423828125
-437.994140625
-391.96875
-356.267578125
-350.11328125
-365.298828125
-386.591796875
-404.42578125
-426.587890625
-453.875
-465.30078125
-443.68359375
-391.07421875
-329.783203125
-281.244140625
-243.01171875
-207.39453125
-191.423828125
-213.453125
-265.357421875
-332.24609375
-394.958984375
-431.595703125
-447.16796875
-466.98828125
-497.25
-533.60546875
-582.595703125
-646.865234375
-704.412109375
-727.642578125
-714.142578125
-681.884765625
-636.9765625
-574.865234375
-513.00390625
-486.458984375
-511.466796875
-579.60546875
-677.4921875
-785.587890625
-881.51171875
-944.970703125
-968.005859375
-957.646484375
-909.298828125
-813.7578125
-685.376953125
-551.591796875
-427.396484375
-319.21484375
-234.251953125
-169.82421875
-115.9765625
-74.947265625
-62.755859375
-79.080078125
-99.76171875
-110.966796875
-117.599609375
-111.236328125
-82.8984375
-42.92578125
1.3828125
48.015625
90.583984375
111.556640625
81.3671875
-19.046875
-168.15234375
-310.55859375
-405.833984375
-445.142578125
-442.197265625
-424.771484375
-429.13671875
-479.15234375
-564.201171875
-652.4453125
-734.26171875
-821.1015625
-899.859375
-921.4375
-842.099609375
-691.76171875
-547.513671875
-440.443359375
-351.09375
-261.498046875
-169.75
-69.896484375
33.296875
107.28515625
118.818359375
62.0546875
-38.5625
-137.1953125
-197.47265625
-208.455078125
-181.693359375
-148.5625
-141.3984375
-164.33984375
-191.28515625
-198.517578125
-175.931640625
-122.38671875
-61.244140625
-32.328125
-59.068359375
-131.654296875
-211.85546875
-255.966796875
-251.4296875
-223.140625
-191.072265625
-131.03125
-13.060546875
132.455078125
243.65625
285.65625
253.052734375
153.494140625
16.921875
-115.736328125
-221.9921875
-290.240234375
-304.60546875
-264.455078125
-186.767578125
-108.189453125
-73.556640625
-92.9921875
-121.361328125
-105.9609375
-42.44140625
36.869140625
97.7421875
116.3046875
94.880859375
60.10546875
35.583984375
30.8671875
51.58984375
89.87109375
115.453125
115.685546875
115.720703125
133.982421875
155.18359375
162.005859375
164.2578125
183.310546875
210.6328125
219.90234375
201.017578125
162.640625
113.46875
55.4296875
3.09375
-25.421875
-23.30078125
-8.951171875
-21.55859375
-68.46484375
-114.33984375
-120.234375
-67.78125
21.955078125
100.197265625
145.68359375
182.9375
245.443359375
337.396484375
430.021484375
479.990234375
465.958984375
408.119140625
342.267578125
288.373046875
258.72265625
255.4765625
262.693359375
264.7265625
267.876953125
287.8203125
318.349609375
335.7421875
330.361328125
334.38671875
376.65234375
425.951171875
435.953125
404.197265625
345.373046875
260.576171875
156.240234375
59.740234375
-4.515625
-41.232421875
-72.0546875
-118.861328125
-192.869140625
-277.78125
-342.05859375
-370.625
-365.435546875
-334.48046875
-296.486328125
-269.98828125
-252.224609375
-231.412109375
-207.58203125
-179.685546875
-139.6953125
-92.07421875
-49.41796875
-15.248046875
14.58984375
38.224609375
39.4453125
4.0234375
-46.787109375
-86.44140625
-128.0
-193.75
-275.875
-337.08984375
-345.029296875
-299.201171875
-219.7265625
-135.84765625
-66.486328125
8.537109375
106.15234375
198.25390625
250.466796875
260.44921875
255.623046875
273.177734375
327.041015625
403.39453125
483.18359375
548.279296875
573.6875
545.421875
488.41015625
441.185546875
420.587890625
410.890625
383.52734375
322.03515625
228.87109375
108.08984375
-37.44140625
-196.70703125
-340.486328125
-425.91796875
-437.89453125
-396.0234375
-324.1796875
-239.669921875
-151.87890625
-59.59375
34.1875
133.107421875
258.19921875
413.572265625
562.4453125
662.1484375
695.654296875
675.443359375
637.423828125
620.07421875
631.07421875
633.1015625
575.435546875
451.07421875
304.0703125
175.380859375
69.458984375
-30.337890625
-139.3671875
-258.736328125
-377.009765625
-479.005859375
-552.353515625
-606.94140625
-663.98828125
-713.267578125
-722.375
-698.173828125
-679.716796875
-679.77734375
-664.646484375
-599.48046875
-508.337890625
-456.005859375
-479.84375
-565.02734375
-671.189453125
-753.197265625
-777.146484375
-732.369140625
-618.46875
-446.890625
-272.232421875
-173.73828125
-178.298828125
-246.763671875
-335.95703125
-427.818359375
-497.8046875
-515.224609375
-467.671875
-361.341796875
-239.212890625
-150.7734375
-115.791015625
-134.7734375
-188.8515625
-246.9921875
-288.58203125
-313.072265625
-345.45703125
-422.55078125
-545.685546875
-667.623046875
-732.486328125
-717.189453125
-649.2421875
-582.470703125
-554.046875
-557.501953125
-550.697265625
-502.40625
-413.57421875
-294.625
-157.390625
-28.96484375
64.44921875
123.197265625
163.736328125
194.095703125
188.98828125
127.68359375
43.033203125
-28.36328125
-85.265625
-140.419921875
-199.234375
-253.259765625
-288.57421875
-302.37890625
-313.26953125
-332.5625
-342.1171875
-329.44921875
-319.517578125
-343.919921875
-387.70703125
-393.13671875
-311.181640625
-142.625
56.033203125
210.4140625
291.619140625
333.68359375
381.529296875
448.662109375
517.103515625
559.83984375
557.439453125
509.75
440.955078125
384.38671875
353.884765625
335.501953125
311.572265625
276.642578125
236.294921875
205.529296875
187.9921875
175.9296875
157.201171875
112.603515625
43.341796875
-17.646484375
-48.998046875
-59.08984375
-51.1953125
-20.876953125
27.0625
61.037109375
37.953125
-47.84375
-159.2421875
-263.595703125
-356.91796875
-445.44921875
-509.412109375
-510.966796875
-438.70703125
-323.302734375
-228.275390625
-208.462890625
-264.78515625
-357.884765625
-440.314453125
-479.041015625
-469.607421875
-422.52734375
-342.3671875
-242.947265625
-164.205078125
-136.8359375
-158.197265625
-230.421875
-341.201171875
-425.212890625
-416.060546875
-312.236328125
-159.4765625
0.1953125
133.505859375
212.39453125
236.208984375
240.125
266.39453125
340.083984375
457.1875
591.955078125
720.6640625
824.7421875
879.60546875
859.595703125
766.7265625
626.623046875
465.900390625
330.779296875
270.353515625
281.25390625
316.388671875
343.251953125
351.27734375
334.92578125
298.53515625
260.25390625
241.451171875
245.697265625
250.142578125
227.125
163.005859375
70.69921875
-12.3515625
-48.890625
-28.58203125
35.734375
121.814453125
207.001953125
282.724609375
346.841796875
399.2109375
439.423828125
451.203125
415.748046875
340.37890625
264.44140625
236.517578125
277.048828125
369.201171875
476.41796875
553.91796875
562.19921875
498.73828125
403.515625
323.794921875
279.828125
256.548828125
230.73046875
194.572265625
144.75390625
81.5859375
26.02734375
22.984375
98.533203125
224.22265625
347.0078125
423.65625
447.8828125
437.58984375
390.857421875
307.921875
222.091796875
159.13671875
111.1015625
78.37890625
73.9453125
77.216796875
53.263671875
11.53125
-18.701171875
-29.427734375
-10.603515625
57.359375
171.546875
298.650390625
405.0859375
465.6328125
456.71484375
375.83984375
249.451171875
116.134765625
6.6015625
-71.935546875
-119.828125
-141.212890625
-165.736328125
-228.630859375
-327.8046875
-422.138671875
-475.6171875
-491.578125
-496.548828125
-507.533203125
-530.107421875
-556.068359375
-554.44140625
-504.0625
-423.671875
-339.7265625
-271.90234375
-240.7890625
-250.62109375
-277.80859375
-292.498046875
-299.658203125
-326.7109375
-383.54296875
-463.49609375
-543.0546875
-579.951171875
-549.908203125
-468.439453125
-367.849609375
-260.94140625
-153.787109375
-68.271484375
-20.052734375
-0.837890625
11.302734375
41.3125
102.45703125
168.92578125
186.4765625
114.328125
-53.23828125
-259.828125
-398.845703125
-418.861328125
-352.17578125
-249.39453125
-167.173828125
-169.541015625
-271.234375
-393.802734375
-447.859375
-445.267578125
-444.294921875
-450.39453125
-431.390625
-386.943359375
-343.1328125
-296.056640625
-229.916015625
-135.146484375
-3.06640625
151.37890625
294.517578125
387.619140625
407.380859375
372.599609375
333.091796875
309.537109375
273.25390625
195.474609375
77.6953125
-37.6640625
-98.4296875
-89.111328125
-26.58984375
62.16796875
145.892578125
192.515625
185.61328125
145.396484375
103.623046875
72.759765625
64.724609375
87.90234375
124.25390625
141.267578125
117.732421875
46.9375
-68.357421875
-217.298828125
-377.998046875
-509.158203125
-573.23828125
-560.697265625
-492.224609375
-411.529296875
-359.330078125
-340.087890625
-333.001953125
-326.578125
-329.0234375
-352.71875
-386.23828125
-403.638671875
-393.125
-360.828125
-318.779296875
-286.443359375
-286.02734375
-312.57421875
-325.51171875
-294.64453125
-234.05859375
-174.158203125
-131.876953125
-116.6328125
-130.763671875
-166.6015625
-214.6171875
-274.591796875
-349.318359375
-427.712890625
-481.806640625
-497.62890625
-496.9375
-496.0703125
-478.705078125
-433.681640625
-383.861328125
-353.884765625
-346.96875
-362.94921875
-416.080078125
-519.603515625
-666.263671875
-797.92578125
-835.14453125
-785.431640625
-734.609375
-733.123046875
-761.3125
-776.23828125
-747.95703125
-680.7265625
-606.65234375
-546.369140625
-493.54296875
-437.509765625
-390.99609375
-367.9296875
-359.73046875
-366.853515625
-390.103515625
-387.271484375
-308.712890625
-168.21484375
-27.8515625
66.578125
105.75390625
101.8203125
69.13671875
19.46875
-30.330078125
-65.556640625
-90.24609375
-124.7421875
-182.44140625
-260.837890625
-349.78125
-433.46484375
-504.205078125
-571.25390625
-644.53125
-729.525390625
-819.177734375
-889.5078125
-913.927734375
-876.650390625
-786.294921875
-673.46875
-567.00390625
-459.58984375
-326.974609375
-174.875
-37.443359375
59.552734375
111.140625
124.056640625
117.974609375
105.740234375
79.576171875
29.267578125
-43.642578125
-126.193359375
-196.7890625
-238.32421875
-261.076171875
-283.919921875
-303.728515625
-320.767578125
-362.05859375
-456.55859375
-594.708984375
-721.6953125
-794.021484375
-820.958984375
-814.875
-762.9375
-671.79296875
-570.767578125
-480.25
-408.34375
-366.166015625
-376.95703125
-437.298828125
-487.875
-481.732421875
-415.39453125
-289.79296875
-125.130859375
35.3671875
148.41796875
181.681640625
119.423828125
-22.119140625
-180.017578125
-287.1796875
-326.115234375
-320.220703125
-310.21484375
-337.171875
-414.853515625
-514.96875
-598.982421875
-650.37890625
-666.939453125
-657.814453125
-639.00390625
-621.060546875
-616.7734375
-641.1484375
-688.953125
-736.60546875
-766.37109375
-781.46875
-811.91796875
-874.91015625
-934.630859375
-946.1328125
-906.154296875
-841.955078125
-780.0546875
-732.873046875
-705.22265625
-699.61328125
-695.2421875
-653.771484375
-551.2265625
-411.908203125
-303.521484375
-256.3984375
-217.908203125
-117.671875
44.39453125
189.3515625
234.4375
172.212890625
65.552734375
-19.7109375
-49.896484375
-17.490234375
56.458984375
123.453125
135.35546875
76.859375
-13.15625
-69.39453125
-55.55859375
10.810546875
87.240234375
146.623046875
188.8046875
220.44921875
232.2421875
203.935546875
123.947265625
4.888671875
-113.11328125
-182.64453125
-184.39453125
-147.482421875
-130.021484375
-177.044921875
-289.076171875
-425.587890625
-553.77734375
-656.486328125
-704.154296875
-669.064453125
-578.57421875
-496.61328125
-445.529296875
-401.064453125
-354.076171875
-320.896484375
-306.060546875
-292.333984375
-257.072265625
-189.927734375
-99.044921875
-11.412109375
36.935546875
28.724609375
-13.287109375
-60.876953125
-111.390625
-167.685546875
-208.23828125
-191.494140625
-96.310546875
48.640625
180.341796875
243.48046875
227.419921875
172.771484375
130.78125
124.291015625
148.123046875
176.05859375
181.416015625
165.48046875
132.90625
60.75390625
-60.29296875
-181.640625
-252.71875
-278.57421875
-294.28125
-321.2890625
-357.546875
-382.42578125
-373.626953125
-321.318359375
-233.88671875
-139.345703125
-77.5
-76.03515625
-131.896484375
-220.083984375
-313.75390625
-392.873046875
-450.81640625
-487.15625
-490.25390625
-451.458984375
-383.837890625
-313.333984375
-253.109375
-192.02734375
-121.33984375
-64.943359375
-55.669921875
-104.916015625
-206.388671875
-332.970703125
-438.880859375
-487.826171875
-470.828125
-393.046875
-274.0859375
-142.736328125
-15.0078125
91.65234375
149.568359375
146.44140625
99.2578125
39.080078125
-3.72265625
-21.427734375
-41.625
-85.47265625
-154.03125
-242.955078125
-332.7109375
-395.44140625
-420.412109375
-421.400390625
-402.85546875
-350.052734375
-266.369140625
-182.001953125
-123.8203125
-96.912109375
-88.40234375
-92.06640625
-116.53125
-159.81640625
-213.265625
-280.857421875
-361.76171875
-430.1875
-460.94140625
-459.291015625
-445.291015625
-433.138671875
-431.123046875
-440.865234375
-444.619140625
-416.232421875
-344.36328125
-243.337890625
-152.59375
-112.76953125
-128.1171875
-174.17578125
-232.00390625
-292.544921875
-350.482421875
-410.890625
-479.138671875
-547.888671875
-610.802734375
-674.65625
-752.1640625
-847.66015625
-953.056640625
-1040.076171875
-1076.060546875
-1078.369140625
-1093.970703125
-1127.271484375
-1142.8828125
-1117.6015625
-1041.396484375
-907.919921875
-727.546875
-530.59765625
-359.048828125
-247.162109375
-201.90625
-186.517578125
-146.8046875
-69.197265625
19.353515625
94.76171875
137.60546875
130.35546875
74.916015625
-11.859375
-114.697265625
-217.85546875
-292.689453125
-317.322265625
-307.294921875
-295.107421875
-299.42578125
-309.267578125
-299.37890625
-253.662109375
-170.763671875
-81.228515625
-41.439453125
-89.671875
-209.884765625
-339.140625
-419.4453125
-436.111328125
-401.81640625
-328.388671875
-220.560546875
-87.072265625
51.0703125
169.552734375
247.283203125
276.947265625
267.755859375
226.86328125
163.650390625
94.830078125
30.291015625
-26.619140625
-90.162109375
-187.7890625
-325.82421875
-482.384765625
-633.501953125
-752.1796875
-800.599609375
-781.998046875
-759.787109375
-785.08203125
-841.9375
-885.041015625
-885.091796875
-826.99609375
-707.921875
-560.0625
-441.18359375
-383.75
-378.109375
-397.900390625
-420.546875
-425.8359375
-400.12890625
-350.5234375
-291.810546875
-228.6328125
-166.44140625
-113.0390625
-69.728515625
-34.3359375
-10.00390625
-13.1796875
-68.685546875
-176.79296875
-288.697265625
-344.7734375
-321.533203125
-242.2890625
-150.58984375
-62.330078125
40.18359375
157.0625
247.98046875
283.283203125
262.271484375
192.654296875
83.8671875
-48.88671875
-171.01171875
-254.271484375
-301.484375
-326.48828125
-334.73828125
-333.365234375
-342.78125
-372.4140625
-408.705078125
-440.39453125
-465.9453125
-469.876953125
-435.998046875
-378.419921875
-313.064453125
-233.8515625
-123.11328125
9.04296875
108.45703125
126.33203125
60.39453125
-41.50390625
-125.802734375
-171.146484375
-194.12109375
-232.3359375
-297.90234375
-357.58984375
-374.580078125
-339.33984375
-258.373046875
-155.880859375
-65.513671875
-5.935546875
26.591796875
62.212890625
140.669921875
259.880859375
370.349609375
442.306640625
484.404296875
514.705078125
544.60546875
556.916015625
533.353515625
496.400390625
480.27734375
480.453125
473.91796875
449.40234375
413.669921875
396.396484375
406.349609375
415.279296875
410.146484375
412.1796875
435.099609375
466.8984375
501.228515625
543.45703125
584.607421875
602.310546875
572.392578125
503.806640625
426.52734375
360.13671875
318.513671875
278.6953125
193.697265625
55.162109375
-101.408203125
-232.8359375
-322.958984375
-374.546875
-379.61328125
-346.328125
-305.572265625
-271.001953125
-238.2265625
-195.578125
-138.56640625
-81.9453125
-40.689453125
-21.658203125
-15.25
-0.546875
28.705078125
61.408203125
90.646484375
118.599609375
147.763671875
190.724609375
248.666015625
291.322265625
289.94921875
251.658203125
212.55078125
201.79296875
229.787109375
294.029296875
368.814453125
422.03515625
456.640625
498.98828125
549.427734375
580.9609375
577.158203125
545.537109375
501.02734375
443.267578125
366.248046875
286.01171875
229.525390625
193.34375
138.705078125
45.08203125
-68.291015625
-179.2421875
-259.404296875
-281.16796875
-258.775390625
-243.96875
-280.228515625
-361.12109375
-445.673828125
-500.5703125
-520.845703125
-520.953125
-497.46875
-416.537109375
-269.662109375
-104.736328125
5.224609375
16.01171875
-52.6875
-152.4140625
-236.279296875
-264.171875
-240.8984375
-209.0859375
-198.373046875
-202.15625
-185.701171875
-131.970703125
-54.6171875
33.408203125
116.97265625
162.3046875
143.279296875
73.7890625
-13.21484375
-102.18359375
-199.205078125
-308.25
-408.435546875
-460.994140625
-450.79296875
-413.21875
-390.88671875
-406.435546875
-461.71484375
-522.2265625
-547.736328125
-523.3125
-451.416015625
-363.330078125
-315.484375
-340.740234375
-422.673828125
-514.57421875
-577.15234375
-599.876953125
-588.90625
-549.185546875
-483.611328125
-400.59375
-317.435546875
-245.537109375
-184.27734375
-131.029296875
-84.267578125
-42.689453125
10.55859375
102.095703125
226.365234375
335.916015625
386.205078125
373.38671875
315.732421875
230.666015625
131.31640625
21.138671875
-101.58984375
-219.412109375
-287.802734375
-297.73828125
-292.78125
-318.228515625
-375.6171875
-425.029296875
-432.1171875
-402.41796875
-369.021484375
-346.05078125
-321.25390625
-275.955078125
-205.603515625
-140.76171875
-126.580078125
-172.771484375
-238.08984375
-266.58984375
-237.416015625
-176.9296875
-120.498046875
-84.76953125
-73.3984375
-77.951171875
-78.724609375
-46.107421875
48.599609375
205.197265625
396.0078125
582.791015625
724.0703125
786.62890625
768.892578125
703.361328125
623.11328125
544.52734375
467.888671875
385.046875
297.716796875
220.125
155.61328125
84.8359375
3.1796875
-68.30078125
-134.078125
-223.423828125
-325.439453125
-393.443359375
-396.19140625
-324.537109375
-181.44140625
23.216796875
262.9765625
482.2109375
621.029296875
648.205078125
568.146484375
419.826171875
249.83984375
85.810546875
-60.0625
-180.4453125
-266.46875
-307.87890625
-302.51953125
-271.01171875
-237.615234375
-206.474609375
-160.6015625
-83.830078125
13.09375
98.556640625
141.876953125
130.626953125
90.125
63.513671875
50.9765625
14.3046875
-64.51171875
-163.931640625
-253.41796875
-315.306640625
-344.076171875
-356.138671875
-385.3046875
-448.2734375
-522.359375
-561.15625
-530.603515625
-437.6015625
-327.46484375
-249.67578125
-214.39453125
-204.046875
-209.630859375
-236.390625
-298.685546875
-399.51953125
-509.634765625
-591.587890625
-637.171875
-661.32421875
-682.654296875
-712.099609375
-734.515625
-721.859375
-667.630859375
-582.259765625
-486.271484375
-397.673828125
-322.95703125
-267.740234375
-242.875
-243.017578125
-231.31640625
-177.587890625
-95.30078125
-28.6015625
-2.611328125
-4.5703125
-30.078125
-99.556640625
-221.296875
-364.666015625
-480.251953125
-545.998046875
-575.87890625
-594.521484375
-612.2734375
-615.88671875
-587.583984375
-529.40234375
-450.04296875
-352.73046875
-251.916015625
-180.19921875
-153.998046875
-152.271484375
-150.33984375
-147.55078125
-162.20703125
-192.720703125
-213.904296875
-221.998046875
-239.806640625
-278.337890625
-325.1171875
-359.115234375
-376.23828125
-404.921875
-472.69140625
-573.283203125
-689.947265625
-813.603515625
-934.92578125
-1033.087890625
-1079.7421875
-1052.6171875
-936.9375
-749.142578125
-551.123046875
-390.265625
-269.509765625
-193.41796875
-179.822265625
-219.126953125
-272.681640625
-321.701171875
-385.5546875
-466.53515625
-521.302734375
-520.55859375
-472.072265625
-388.896484375
-277.978515625
-143.06640625
-4.4140625
103.419921875
170.53125
200.072265625
183.19921875
115.30078125
9.3125
-113.73046875
-238.74609375
-361.6953125
-472.15625
-543.59375
-564.19921875
-545.765625
-499.900390625
-424.63671875
-330.94140625
-249.560546875
-197.9765625
-184.515625
-214.42578125
-257.185546875
-275.546875
-285.265625
-323.51171875
-391.53515625
-451.6171875
-473.615234375
-458.267578125
-402.564453125
-295.6640625
-156.03125
-33.15625
24.849609375
0.865234375
-72.330078125
-138.212890625
-181.232421875
-217.84375
-247.287109375
-256.1796875
-226.259765625
-150.166015625
-54.162109375
40.359375
139.154296875
228.759765625
272.9765625
272.02734375
262.283203125
276.169921875
327.376953125
409.7109375
489.97265625
516.505859375
474.869140625
414.62890625
379.150390625
359.181640625
325.0390625
249.513671875
115.767578125
-64.203125
-241.8984375
-356.21875
-385.109375
-355.3515625
-295.568359375
-223.43359375
-154.279296875
-91.921875
-31.935546875
24.60546875
70.05859375
91.986328125
91.830078125
96.732421875
139.892578125
229.67578125
334.232421875
407.25
417.546875
348.93359375
207.283203125
41.595703125
-80.46875
-136.041015625
-162.265625
-200.201171875
-249.146484375
-280.4609375
-262.3515625
-188.671875
-99.90625
-48.69140625
-42.490234375
-45.44921875
-40.533203125
-58.271484375
-116.6015625
-179.51171875
-205.41015625
-180.791015625
-108.095703125
-12.017578125
68.884765625
120.07421875
155.501953125
182.603515625
196.263671875
193.744140625
170.232421875
129.134765625
81.30078125
32.533203125
-6.1484375
-20.203125
-20.130859375
-39.275390625
-88.14453125
-142.51171875
-169.80859375
-148.25390625
-88.193359375
-33.203125
-24.73828125
-59.931640625
-95.623046875
-102.798828125
-102.57421875
-135.322265625
-216.640625
-331.84765625
-452.611328125
-551.58203125
-611.099609375
-632.791015625
-641.888671875
-659.3359375
-672.66796875
-658.947265625
-635.0859375
-641.208984375
-681.4375
-702.978515625
-662.603515625
-583.162109375
-505.818359375
-438.587890625
-370.380859375
-295.271484375
-214.826171875
-130.4453125
-43.724609375
21.974609375
39.759765625
1.822265625
-93.306640625
-216.21484375
-299.970703125
-298.828125
-226.16796875
-125.23828125
-24.470703125
52.240234375
79.8046875
62.849609375
39.8203125
37.759765625
48.84765625
48.380859375
16.828125
-29.427734375
-51.646484375
-18.73046875
73.474609375
183.552734375
245.248046875
222.447265625
131.474609375
14.138671875
-99.908203125
-214.572265625
-336.1640625
-443.888671875
-520.638671875
-567.263671875
-574.541015625
-536.28125
-481.302734375
-444.578125
-431.6796875
-436.75
-448.041015625
-448.0859375
-428.443359375
-396.216796875
-383.826171875
-421.625
-501.40234375
-589.248046875
-647.755859375
-644.234375
-570.69921875
-449.57421875
-321.6640625
-234.08203125
-208.142578125
-205.07421875
-168.796875
-92.177734375
0.375
94.69140625
182.83984375
252.392578125
286.271484375
263.306640625
179.640625
56.474609375
-72.400390625
-184.60546875
-275.935546875
-349.146484375
-405.365234375
-441.9375
-468.3046875
-494.69921875
-503.5390625
-459.9921875
-356.70703125
-229.0078125
-122.978515625
-47.75390625
11.46875
51.12890625
59.443359375
45.50390625
42.013671875
74.1640625
130.970703125
165.466796875
151.76953125
126.873046875
137.103515625
184.6796875
247.568359375
297.806640625
308.09765625
280.859375
241.90234375
195.66015625
115.236328125
-2.806640625
-101.642578125
-127.14453125
-85.46484375
-13.13671875
68.66796875
140.396484375
168.763671875
132.771484375
44.619140625
-57.732421875
-159.6328125
-289.13671875
-457.123046875
-630.84375
-765.53125
-822.0078125
-794.69140625
-725.455078125
-652.8125
-578.3125
-475.845703125
-321.541015625
-124.982421875
72.150390625
208.685546875
232.654296875
144.15234375
-12.55859375
-193.7734375
-375.884765625
-539.41796875
-670.37109375
-766.779296875
-821.14453125
-828.330078125
-792.40234375
-723.4921875
-643.642578125
-574.435546875
-531.0234375
-535.5625
-594.005859375
-660.802734375
-675.7265625
-628.322265625
-545.578125
-449.98046875
-355.453125
-263.619140625
-176.857421875
-116.373046875
-82.48046875
-43.673828125
17.54296875
92.662109375
165.0546875
210.853515625
217.451171875
208.96484375
219.400390625
263.380859375
343.76953125
452.658203125
566.775390625
662.779296875
731.171875
773.185546875
792.68359375
786.359375
750.724609375
692.236328125
621.736328125
538.025390625
421.6953125
270.6875
123.994140625
28.638671875
-4.03125
9.595703125
43.640625
76.4140625
110.861328125
164.369140625
231.455078125
282.80078125
295.00390625
263.638671875
200.240234375
125.6015625
74.333984375
71.53125
96.10546875
108.771484375
91.703125
49.330078125
-5.3203125
-54.890625
-85.09375
-94.5703125
-88.51953125
-77.076171875
-66.212890625
-44.578125
1.177734375
65.474609375
119.052734375
135.939453125
103.041015625
25.35546875
-70.080078125
-156.416015625
-211.751953125
-219.568359375
-188.53515625
-146.466796875
-115.5546875
-103.599609375
-104.24609375
-111.423828125
-138.716796875
-184.046875
-215.134765625
-211.56640625
-177.2734375
-127.20703125
-72.2734375
-14.72265625
42.40625
104.060546875
172.421875
224.87890625
244.56640625
246.333984375
251.8671875
272.447265625
302.4140625
318.068359375
289.546875
208.462890625
110.982421875
39.080078125
-2.357421875
-35.0546875
-85.52734375
-170.40234375
-274.75390625
-360.84765625
-401.388671875
-392.58203125
-339.515625
-257.181640625
-164.96484375
-69.484375
19.912109375
86.509765625
131.625
163.779296875
173.08203125
139.802734375
68.712890625
-6.53515625
-60.572265625
-95.5703125
-123.755859375
-146.263671875
-166.3359375
-200.8671875
-259.01171875
-332.279296875
-397.951171875
-449.462890625
-509.57421875
-579.9140625
-627.92578125
-625.265625
-554.412109375
-410.625
-226.2734375
-55.03515625
58.474609375
85.8515625
23.724609375
-92.3203125
-205.912109375
-286.271484375
-340.12109375
-383.6015625
-416.216796875
-437.115234375
-452.4453125
-465.85546875
-495.0078125
-561.470703125
-648.931640625
-706.013671875
-698.259765625
-636.814453125
-566.123046875
-541.939453125
-601.888671875
-729.328125
-864.703125
-967.982421875
-1037.787109375
-1083.173828125
-1104.533203125
-1084.19140625
-1003.455078125
-884.412109375
-776.75390625
-702.52734375
-655.369140625
-622.759765625
-582.572265625
-526.7109375
-477.552734375
-464.83984375
-478.5546875
-480.650390625
-459.724609375
-422.291015625
-354.763671875
-249.078125
-125.3828125
-11.39453125
72.84765625
113.638671875
110.16796875
72.984375
14.626953125
-53.609375
-121.111328125
-172.322265625
-205.6640625
-240.033203125
-277.546875
-290.9921875
-258.69140625
-205.8671875
-195.390625
-261.7109375
-393.98828125
-560.568359375
-708.046875
-782.818359375
-752.712890625
-625.80078125
-446.90234375
-261.06640625
-103.859375
5.244140625
72.728515625
115.32421875
161.509765625
241.67578125
349.142578125
446.677734375
505.1171875
514.2109375
471.7265625
372.0078125
204.197265625
-16.427734375
-238.609375
-414.53515625
-539.55078125
-651.7265625
-773.353515625
-875.998046875
-920.51171875
-896.083984375
-813.32421875
-687.9453125
-535.3359375
-385.990234375
-293.66796875
-286.791015625
-332.435546875
-368.640625
-353.30078125
-290.318359375
-211.248046875
-146.60546875
-110.388671875
-85.81640625
-49.85546875
-9.685546875
22.177734375
69.78125
150.31640625
235.94921875
305.404296875
378.126953125
476.2109375
582.818359375
653.544921875
652.1328125
561.29296875
393.14453125
192.591796875
11.6875
-124.927734375
-218.98828125
-277.2734375
-297.734375
-284.35546875
-245.96875
-185.396484375
-100.68359375
-2.720703125
59.771484375
36.267578125
-73.298828125
-229.037109375
-374.51171875
-458.705078125
-470.17578125
-443.453125
-425.34765625
-440.275390625
-471.74609375
-473.662109375
-410.044921875
-302.1328125
-215.69921875
-187.48828125
-191.79296875
-174.806640625
-120.046875
-69.44921875
-78.322265625
-146.3046875
-231.81640625
-321.68359375
-408.494140625
-448.77734375
-409.056640625
-306.08203125
-181.66796875
-75.884765625
-18.1171875
-7.107421875
-8.087890625
-4.07421875
-18.8359375
-68.765625
-117.923828125
-129.8125
-126.296875
-137.791015625
-164.36328125
-204.828125
-263.02734375
-314.361328125
-315.640625
-272.8671875
-234.640625
-221.9375
-233.947265625
-279.494140625
-368.3828125
-488.65234375
-620.6015625
-758.29296875
-886.1015625
-967.873046875
-972.71484375
-902.857421875
-788.13671875
-653.412109375
-512.7265625
-375.134765625
-241.88671875
-121.611328125
-41.927734375
-28.23046875
-69.193359375
-120.478515625
-144.34375
-131.267578125
-92.548828125
-52.0859375
-22.87890625
0.501953125
21.8671875
37.4765625
49.53125
58.466796875
50.8203125
14.875
-40.990234375
-101.693359375
-163.794921875
-218.849609375
-244.72265625
-227.609375
-178.076171875
-121.314453125
-76.818359375
-54.3515625
-57.36328125
-76.89453125
-92.5546875
-84.40234375
-54.0078125
-29.33203125
-15.046875
10.01171875
39.42578125
47.986328125
34.76171875
29.419921875
48.91015625
73.228515625
80.2578125
74.923828125
57.798828125
10.955078125
-60.892578125
-116.78515625
-125.755859375
-104.46875
-115.30859375
-213.5078125
-378.4921875
-536.46484375
-651.095703125
-735.25390625
-785.716796875
-776.53125
-703.09375
-582.896484375
-449.501953125
-339.265625
-258.16015625
-190.484375
-127.978515625
-73.380859375
-27.435546875
13.265625
52.5546875
93.330078125
123.921875
114.998046875
47.876953125
-55.765625
-138.365234375
-160.048828125
-130.7109375
-87.251953125
-61.6015625
-69.59375
-114.646484375
-188.224609375
-262.572265625
-317.0625
-361.541015625
-410.583984375
-467.689453125
-525.796875
-564.45703125
-569.802734375
-559.48046875
-551.4375
-534.91796875
-497.2265625
-447.501953125
-396.734375
-342.791015625
-292.59375
-253.6875
-215.3125
-161.556640625
-88.40625
9.53515625
131.66015625
246.72265625
312.146484375
311.328125
267.21875
205.181640625
126.8125
33.7890625
-66.298828125
-169.95703125
-256.365234375
-294.421875
-279.208984375
-233.953125
-177.994140625
-121.17578125
-69.767578125
-31.205078125
-26.900390625
-76.8125
-172.296875
-275.453125
-338.52734375
-332.87890625
-260.76953125
-141.044921875
-12.103515625
77.1328125
117.4765625
147.677734375
200.826171875
268.115234375
314.859375
310.07421875
252.3203125
155.208984375
19.453125
-154.779296875
-336.103515625
-474.904296875
-561.427734375
-615.029296875
-646.30859375
-673.88671875
-724.5546875
-788.80078125
-816.275390625
-779.193359375
-693.3046875
-579.126953125
-447.080078125
-318.6328125
-219.703125
-149.462890625
-89.666015625
-22.796875
64.81640625
180.060546875
294.275390625
348.08203125
319.947265625
248.962890625
180.568359375
115.71875
22.0625
-106.775390625
-215.62890625
-258.974609375
-265.5859375
-276.984375
-301.986328125
-342.076171875
-390.81640625
-433.46875
-460.19140625
-469.796875
-461.447265625
-442.12109375
-419.892578125
-378.482421875
-298.85546875
-196.580078125
-105.517578125
-29.00390625
36.27734375
77.4609375
91.3984375
88.724609375
85.265625
91.8046875
105.85546875
112.654296875
98.705078125
77.3984375
66.322265625
60.955078125
45.146484375
5.189453125
-60.080078125
-135.892578125
-201.662109375
-241.455078125
-249.658203125
-238.916015625
-241.423828125
-276.015625
-318.072265625
-321.916015625
-256.087890625
-138.619140625
-19.212890625
71.8203125
127.115234375
146.134765625
138.4609375
136.232421875
168.3984375
232.552734375
296.966796875
326.13671875
315.12890625
281.576171875
239.900390625
187.15625
116.173828125
32.310546875
-42.08203125
-82.26953125
-80.634765625
-64.26171875
-79.291015625
-128.7421875
-169.658203125
-176.05078125
-149.662109375
-92.19140625
-18.66796875
28.0
0.107421875
-120.16015625
-291.6875
-439.255859375
-517.5
-531.509765625
-493.650390625
-406.896484375
-280.20703125
-132.681640625
12.19140625
143.724609375
246.12109375
274.255859375
198.390625
39.48046875
-163.37890625
-374.5625
-564.251953125
-701.41015625
-750.029296875
-696.650390625
-561.001953125
-382.560546875
-215.3671875
-87.2265625
20.1015625
113.21875
158.9453125
132.13671875
61.376953125
-2.693359375
-39.658203125
-41.357421875
-12.7890625
0.4375
-33.330078125
-87.3203125
-118.53515625
-109.521484375
-81.4453125
-53.77734375
-3.89453125
91.384765625
209.3515625
294.943359375
309.837890625
272.080078125
229.38671875
198.140625
175.07421875
167.220703125
158.16796875
100.970703125
-22.873046875
-185.42578125
-337.080078125
-424.923828125
-421.53515625
-352.77734375
-279.173828125
-245.82421875
-241.876953125
-227.068359375
-196.130859375
-171.599609375
-169.619140625
-197.958984375
-242.1015625
-259.908203125
-217.390625
-134.439453125
-68.3046875
-46.7109375
-53.7734375
-66.462890625
-86.421875
-116.236328125
-135.5390625
-133.908203125
-127.009765625
-117.607421875
-90.6328125
-50.53125
-25.083984375
-34.0546875
-69.6328125
-113.119140625
-155.51953125
-192.35546875
-200.02734375
-165.1328125
-112.8359375
-69.404296875
-41.189453125
-36.455078125
-61.623046875
-102.33984375
-125.05859375
-103.537109375
-67.642578125
-80.6015625
-142.16015625
-168.513671875
-88.9140625
78.224609375
261.12890625
411.0078125
493.28515625
473.828125
375.7109375
276.533203125
228.296875
222.99609375
214.45703125
172.978515625
115.232421875
74.919921875
69.10546875
82.80078125
86.8203125
57.513671875
-7.951171875
-85.025390625
-145.953125
-175.92578125
-169.099609375
-127.447265625
-73.3984375
-37.9140625
-37.267578125
-72.94140625
-149.166015625
-258.287109375
-351.77734375
-384.904296875
-367.697265625
-332.626953125
-303.369140625
-282.84375
-260.443359375
-231.240234375
-194.95703125
-153.4296875
-110.029296875
-80.13671875
-85.349609375
-123.154296875
-167.228515625
-198.15234375
-211.052734375
-200.322265625
-176.75
-172.138671875
-192.169921875
-209.228515625
-206.046875
-191.791015625
-181.123046875
-185.517578125
-219.06640625
-289.69921875
-377.10546875
-449.123046875
-491.189453125
-506.44140625
-505.23828125
-494.212890625
-477.935546875
-452.375
-410.5625
-351.521484375
-278.7421875
-225.82421875
-253.66796875
-364.904296875
-482.013671875
-541.970703125
-549.53125
-536.5234375
-513.318359375
-469.14453125
-390.728515625
-287.58203125
-195.21875
-157.458984375
-195.580078125
-279.189453125
-346.53515625
-344.857421875
-265.68359375
-169.26953125
-126.080078125
-153.451171875
-229.216796875
-320.908203125
-398.35546875
-440.115234375
-448.0625
-447.978515625
-451.47265625
-441.2734375
-407.6484375
-366.27734375
-340.724609375
-338.978515625
-348.54296875
-352.076171875
-341.849609375
-326.5078125
-315.248046875
-307.552734375
-315.875
-372.0390625
-492.123046875
-641.37109375
-755.0
-801.2109375
-781.474609375
-701.94140625
-596.21484375
-524.35546875
-518.80078125
-567.677734375
-639.689453125
-692.939453125
-703.169921875
-686.646484375
-675.693359375
-683.015625
-694.705078125
-681.279296875
-613.607421875
-482.154296875
-319.642578125
-189.78515625
-121.62109375
-97.748046875
-93.37109375
-104.853515625
-135.12890625
-161.861328125
-152.62109375
-95.857421875
2.865234375
127.884765625
244.791015625
326.39453125
371.298828125
386.09765625
381.39453125
366.591796875
344.17578125
306.798828125
246.25
172.65625
103.423828125
57.248046875
55.001953125
103.0703125
182.478515625
255.826171875
292.822265625
285.890625
234.525390625
142.595703125
36.947265625
-27.99609375
0.37109375
116.021484375
252.267578125
347.708984375
393.26953125
409.435546875
413.216796875
413.9609375
407.232421875
375.556640625
318.048828125
246.943359375
159.458984375
70.92578125
25.458984375
50.447265625
129.603515625
234.8203125
340.720703125
416.962890625
440.4296875
408.18359375
336.44140625
238.5390625
114.80859375
-28.68359375
-169.09765625
-288.869140625
-390.830078125
-481.126953125
-558.009765625
-615.365234375
-651.01953125
-666.00390625
-659.919921875
-634.0078125
-593.880859375
-542.533203125
-478.3515625
-408.64453125
-351.443359375
-314.15234375
-283.3203125
-243.97265625
-194.8359375
-144.478515625
-109.310546875
-104.185546875
-115.416015625
-115.662109375
-111.345703125
-127.224609375
-159.23046875
-190.93359375
-224.3984375
-251.591796875
-239.10546875
-168.712890625
-65.17578125
11.125
6.70703125
-76.279296875
-183.275390625
-258.115234375
-281.142578125
-271.986328125
-269.849609375
-290.296875
-298.91796875
-266.314453125
-215.240234375
-172.1953125
-132.41796875
-86.03125
-36.08203125
12.90234375
83.689453125
203.015625
347.935546875
462.638671875
513.51171875
506.130859375
461.25
402.076171875
354.689453125
333.8046875
343.431640625
379.798828125
417.62890625
420.654296875
382.822265625
326.84765625
254.818359375
147.40234375
19.666015625
-85.37109375
-147.271484375
-168.251953125
-147.7578125
-84.76171875
7.732421875
102.57421875
170.583984375
206.212890625
227.640625
240.69140625
219.6015625
150.14453125
61.36328125
-12.431640625
-73.84375
-149.041015625
-239.037109375
-309.302734375
-331.708984375
-297.818359375
-213.701171875
-94.046875
43.80078125
161.97265625
215.255859375
201.328125
156.42578125
107.37109375
60.046875
7.150390625
-56.576171875
-117.42578125
-164.515625
-206.3515625
-237.876953125
-240.5078125
-208.203125
-149.138671875
-78.67578125
0.40234375
85.408203125
152.46875
188.458984375
202.689453125
202.4765625
180.083984375
129.359375
59.798828125
-4.916015625
-37.849609375
-33.216796875
-4.359375
28.673828125
28.87109375
-38.84765625
-172.61328125
-333.63671875
-470.005859375
-547.736328125
-564.79296875
-542.703125
-510.78125
-501.951171875
-530.958984375
-583.9375
-648.8125
-716.279296875
-759.044921875
-765.509765625
-761.240234375
-761.23828125
-756.314453125
-742.55078125
-715.943359375
-667.1015625
-596.998046875
-528.390625
-485.8046875
-471.83203125
-476.7890625
-496.06640625
-525.37109375
-538.1171875
-522.615234375
-496.42578125
-459.48828125
-397.982421875
-321.23828125
-255.94921875
-220.73046875
-205.798828125
-174.265625
-97.2265625
8.1484375
95.666015625
149.6640625
196.578125
254.54296875
306.17578125
316.345703125
269.06640625
190.45703125
118.166015625
68.255859375
35.212890625
28.7578125
81.43359375
205.73046875
372.705078125
523.330078125
614.28125
634.435546875
588.4609375
485.71875
330.390625
142.56640625
-48.310546875
-213.583984375
-312.453125
-317.11328125
-250.494140625
-167.59375
-116.73828125
-132.734375
-217.84375
-319.630859375
-368.01953125
-333.294921875
-251.908203125
-194.560546875
-196.552734375
-240.7578125
-287.708984375
-305.470703125
-287.166015625
-248.947265625
-220.93359375
-222.728515625
-241.2265625
-255.927734375
-267.68359375
-276.609375
-269.65625
-242.00390625
-186.345703125
-94.76953125
10.720703125
101.55078125
175.5390625
241.224609375
290.451171875
308.22265625
299.900390625
283.4921875
275.12109375
280.23828125
279.3984375
248.8359375
182.603515625
86.412109375
-26.021484375
-132.517578125
-211.8828125
-264.763671875
-305.8671875
-335.6328125
-344.126953125
-349.07421875
-381.201171875
-429.1640625
-446.873046875
-415.462890625
-354.47265625
-284.892578125
-208.6953125
-133.16796875
-89.357421875
-100.087890625
-156.099609375
-223.416015625
-264.61328125
-249.625
-179.892578125
-106.796875
-71.109375
-52.943359375
-10.14453125
69.572265625
166.830078125
255.138671875
313.013671875
329.630859375
302.533203125
243.3125
167.591796875
61.880859375
-97.236328125
-281.56640625
-426.17578125
-493.677734375
-494.2578125
-459.90234375
-425.142578125
-407.708984375
-389.408203125
-338.861328125
-253.94140625
-175.33984375
-147.94921875
-171.001953125
-199.142578125
-193.79296875
-148.548828125
-78.060546875
-6.5
50.904296875
103.978515625
163.01953125
211.943359375
225.216796875
200.455078125
174.142578125
181.119140625
210.04296875
231.14453125
225.54296875
183.263671875
123.6328125
73.50390625
22.69140625
-58.791015625
-175.654296875
-302.05078125
-412.732421875
-489.177734375
-517.501953125
-502.83203125
-460.9140625
-405.96484375
-346.05859375
-279.064453125
-196.08203125
-105.609375
-34.009765625
9.279296875
27.21875
15.736328125
-27.3984375
-96.712890625
-176.134765625
-242.396484375
-280.744140625
-298.96484375
-314.720703125
-324.962890625
-320.34375
-300.1171875
-257.50390625
-197.404296875
-137.74609375
-76.0234375
-3.919921875
68.59765625
133.314453125
193.283203125
242.748046875
264.08203125
243.447265625
192.724609375
143.03125
108.33203125
94.4140625
105.94140625
134.478515625
152.6484375
138.580078125
103.2421875
72.423828125
65.197265625
75.248046875
79.8125
69.583984375
41.04296875
-10.21484375
-75.412109375
-136.966796875
-185.96875
-229.26171875
-280.771484375
-351.298828125
-435.513671875
-519.921875
-599.412109375
-678.314453125
-747.51171875
-777.640625
-751.99609375
-686.13671875
-604.099609375
-511.8515625
-409.421875
-311.509765625
-241.8515625
-212.330078125
-199.54296875
-167.80078125
-114.82421875
-68.3828125
-54.515625
-81.484375
-134.751953125
-201.162109375
-274.234375
-325.169921875
-341.265625
-361.34765625
-425.248046875
-519.6640625
-580.912109375
-550.21484375
-425.31640625
-247.369140625
-75.619140625
37.376953125
80.66015625
79.564453125
72.125
90.33984375
148.60546875
238.591796875
333.978515625
408.796875
450.796875
465.3203125
462.916015625
447.791015625
408.35546875
324.97265625
203.556640625
80.8125
-7.896484375
-41.525390625
-18.568359375
31.16015625
77.07421875
101.556640625
96.1328125
68.568359375
30.74609375
-9.11328125
-52.533203125
-114.939453125
-208.798828125
-317.482421875
-398.583984375
-435.06640625
-440.98046875
-420.767578125
-369.693359375
-294.98828125
-209.82421875
-124.408203125
-45.69140625
19.982421875
67.857421875
96.69140625
109.248046875
113.744140625
105.36328125
62.470703125
-20.935546875
-110.5390625
-160.140625
-150.38671875
-95.8671875
-34.76171875
1.55078125
11.4140625
-2.677734375
-42.28125
-89.32421875
-110.92578125
-90.380859375
-54.484375
-37.072265625
-32.310546875
-23.158203125
-18.46875
-32.2890625
-65.765625
-116.755859375
-174.38671875
-214.8359375
-210.3515625
-152.419921875
-46.26953125
94.505859375
246.37109375
383.650390625
479.91796875
516.392578125
497.580078125
441.9921875
363.19921875
274.0859375
196.982421875
152.017578125
131.720703125
118.021484375
111.1875
118.8125
135.6171875
139.939453125
114.603515625
64.4765625
0.5703125
-73.091796875
-143.630859375
-198.205078125
-238.861328125
-268.71875
-298.177734375
-354.830078125
-448.671875
-538.24609375
-559.146484375
-491.361328125
-382.126953125
-297.076171875
-268.23046875
-279.025390625
-303.24609375
-346.349609375
-410.685546875
-452.599609375
-437.1875
-391.2265625
-351.10546875
-323.876953125
-293.58203125
-232.2109375
-142.568359375
-65.0546875
-38.5859375
-86.138671875
-205.19140625
-361.421875
-515.33203125
-641.630859375
-732.705078125
-805.2578125
-894.197265625
-1015.642578125
-1145.982421875
-1253.09375
-1319.298828125
-1330.306640625
-1279.41015625
-1175.41015625
-1040.494140625
-890.287109375
-736.705078125
-581.599609375
-410.47265625
-228.810546875
-69.720703125
49.0625
147.34375
250.5234375
351.697265625
417.09375
417.08203125
355.677734375
275.095703125
222.173828125
219.5
237.24609375
212.306640625
128.29296875
26.32421875
-48.837890625
-85.447265625
-106.267578125
-125.494140625
-140.65234375
-158.3359375
-188.189453125
-237.181640625
-300.412109375
-370.3671875
-456.92578125
-564.1796875
-675.541015625
-783.994140625
-901.9453125
-1017.984375
-1096.908203125
-1123.6484375
-1096.7734375
-1015.41015625
-883.373046875
-700.876953125
-474.9765625
-239.90625
-43.4375
83.6953125
126.2109375
83.30859375
-15.2265625
-110.365234375
-149.8671875
-126.662109375
-76.306640625
-38.369140625
-26.833984375
-37.294921875
-71.595703125
-136.890625
-213.369140625
-258.822265625
-251.80078125
-203.046875
-123.642578125
-6.970703125
146.09765625
302.462890625
423.787109375
498.912109375
534.94140625
537.375
515.8125
484.173828125
450.75390625
436.818359375
458.43359375
504.248046875
543.12890625
533.408203125
453.07421875
325.130859375
203.22265625
134.994140625
137.6484375
194.080078125
262.361328125
295.326171875
280.14453125
244.044921875
198.052734375
123.916015625
20.8125
-94.134765625
-210.56640625
-318.166015625
-401.6796875
-450.697265625
-463.76953125
-449.16015625
-416.400390625
-372.880859375
-322.623046875
-270.029296875
-232.55078125
-228.390625
-262.54296875
-325.220703125
-395.748046875
-447.978515625
-467.138671875
-463.52734375
-454.6015625
-441.212890625
-425.91796875
-418.318359375
-408.947265625
-375.275390625
-306.244140625
-209.529296875
-99.322265625
0.9453125
52.8359375
45.630859375
14.33203125
-10.146484375
-37.814453125
-86.923828125
-134.16796875
-145.6640625
-139.052734375
-158.896484375
-206.763671875
-256.76171875
-302.44140625
-335.236328125
-323.197265625
-240.5703125
-97.798828125
61.9375
178.044921875
209.8125
152.513671875
21.892578125
-145.72265625
-301.64453125
-414.2265625
-475.869140625
-490.810546875
-473.43359375
-439.23828125
-405.734375
-385.734375
-372.615234375
-359.181640625
-352.470703125
-351.16796875
-324.353515625
-256.607421875
-176.68359375
-120.025390625
-114.775390625
-160.560546875
-210.775390625
-225.732421875
-198.998046875
-137.923828125
-63.572265625
8.451171875
86.375
167.341796875
228.654296875
262.466796875
279.037109375
280.81640625
256.328125
193.412109375
90.25
-41.990234375
-171.88671875
-257.54296875
-286.828125
-288.337890625
-297.353515625
-330.55078125
-393.62109375
-488.193359375
-596.265625
-679.734375
-702.060546875
-646.818359375
-549.26953125
-476.072265625
-443.162109375
-407.384765625
-341.107421875
-261.41796875
-181.033203125
-97.46484375
-26.173828125
11.103515625
17.046875
6.56640625
-27.97265625
-117.359375
-278.830078125
-492.0625
-694.484375
-816.779296875
-845.322265625
-813.470703125
-757.001953125
-695.46875
-629.5234375
-551.142578125
-451.041015625
-332.990234375
-208.0625
-85.412109375
16.412109375
66.13671875
39.625
-51.958984375
-162.865234375
-242.017578125
-276.8984375
-303.08203125
-368.431640625
-491.498046875
-651.55859375
-808.806640625
-931.822265625
-991.939453125
-969.279296875
-878.970703125
-742.65234375
-573.916015625
-407.197265625
-284.04296875
-208.853515625
-159.123046875
-125.337890625
-108.400390625
-102.904296875
-104.943359375
-121.65234375
-148.25
-151.54296875
-110.0390625
-42.48828125
12.259765625
23.35546875
-7.99609375
-62.9375
-130.91015625
-202.44140625
-272.451171875
-353.513671875
-446.705078125
-520.552734375
-528.40625
-453.66015625
-325.033203125
-181.642578125
-57.3828125
25.251953125
68.3359375
84.77734375
72.5703125
23.853515625
-47.095703125
-124.892578125
-212.5703125
-300.7109375
-355.67578125
-359.107421875
-321.04296875
-261.494140625
-202.8125
-148.658203125
-85.01171875
-21.470703125
3.986328125
-32.310546875
-119.150390625
-205.330078125
-228.1953125
-184.94140625
-131.599609375
-104.439453125
-87.216796875
-55.025390625
-6.880859375
30.419921875
25.873046875
-27.302734375
-101.158203125
-161.048828125
-208.109375
-271.6171875
-354.40234375
-429.46484375
-493.712890625
-555.720703125
-611.837890625
-659.048828125
-687.595703125
-700.6640625
-728.791015625
-793.2890625
-873.267578125
-917.853515625
-902.853515625
-853.548828125
-801.07421875
-748.00390625
-685.970703125
-622.611328125
-576.33203125
-544.37109375
-512.830078125
-475.595703125
-442.025390625
-435.3046875
-462.517578125
-503.0390625
-533.181640625
-527.84765625
-450.849609375
-285.462890625
-74.076171875
104.88671875
206.5625
236.76171875
216.974609375
161.38671875
79.955078125
-11.451171875
-85.92578125
-110.072265625
-84.548828125
-55.63671875
-61.5390625
-90.302734375
-102.16015625
-81.107421875
-55.376953125
-59.599609375
-98.603515625
-158.943359375
-225.603515625
-274.365234375
-282.859375
-250.91015625
-197.880859375
-146.890625
-116.58203125
-113.30859375
-121.45703125
-123.2734375
-116.955078125
-101.216796875
-60.140625
11.380859375
91.388671875
153.65625
162.078125
94.77734375
-20.05078125
-132.771484375
-208.650390625
-248.064453125
-282.75
-335.8828125
-392.4765625
-421.294921875
-408.427734375
-370.48046875
-339.64453125
-330.572265625
-316.703125
-259.400390625
-164.912109375
-72.5234375
5.052734375
65.517578125
81.28125
28.234375
-91.494140625
-256.51171875
-412.443359375
-479.71875
-407.384765625
-214.205078125
31.15234375
270.33203125
479.125
635.15234375
705.517578125
684.830078125
602.2734375
491.80859375
380.609375
275.060546875
159.40234375
33.91015625
-55.1796875
-60.04296875
2.1171875
67.5625
94.21484375
79.095703125
44.21484375
29.3828125
50.853515625
80.859375
95.72265625
107.326171875
128.865234375
143.525390625
132.1171875
109.685546875
96.7734375
81.884765625
44.779296875
-6.68359375
-42.5390625
-40.5859375
-8.046875
15.9140625
13.0703125
18.837890625
80.708984375
214.052734375
381.892578125
508.666015625
538.07421875
485.654296875
423.951171875
417.017578125
461.8984375
509.84765625
526.609375
498.04296875
426.662109375
333.396484375
254.9140625
213.580078125
191.947265625
158.576171875
118.80859375
117.23828125
173.345703125
257.1328125
317.99609375
313.00390625
233.30078125
117.943359375
9.759765625
-79.05078125
-148.708984375
-195.32421875
-213.255859375
-200.41015625
-155.822265625
-107.958984375
-101.947265625
-143.400390625
-205.337890625
-272.599609375
-353.43359375
-452.373046875
-551.78125
-628.806640625
-670.994140625
-687.26171875
-710.35546875
-751.291015625
-774.02734375
-735.994140625
-630.388671875
-496.38671875
-384.01953125
-312.48046875
-280.0546875
-291.484375
-349.85546875
-432.103515625
-500.736328125
-524.076171875
-489.73828125
-406.181640625
-298.59375
-194.044921875
-105.900390625
-34.125
20.501953125
50.447265625
70.39453125
124.224609375
233.306640625
366.6875
474.466796875
541.4921875
586.529296875
607.486328125
568.662109375
467.181640625
359.19921875
287.798828125
257.6015625
271.33984375
332.560546875
427.189453125
537.126953125
650.994140625
748.416015625
806.876953125
810.38671875
752.921875
653.271484375
540.775390625
438.041015625
355.6640625
293.41796875
250.25
213.93359375
152.587890625
61.857421875
-11.0625
-39.189453125
-40.744140625
-43.123046875
-61.9609375
-89.341796875
-113.8984375
-138.103515625
-169.61328125
-213.078125
-269.2265625
-336.423828125
-410.94140625
-491.03125
-572.1796875
-639.8046875
-688.072265625
-729.251953125
-769.103515625
-788.5625
-768.859375
-721.966796875
-665.232421875
-595.994140625
-512.06640625
-436.8515625
-400.5
-398.4140625
-402.82421875
-387.12890625
-338.376953125
-278.16796875
-234.7421875
-207.390625
-181.94140625
-161.466796875
-159.08203125
-155.970703125
-119.1875
-54.830078125
7.78515625
56.740234375
97.732421875
135.568359375
169.75390625
210.26953125
268.451171875
334.693359375
380.025390625
373.671875
313.955078125
234.693359375
168.82421875
131.07421875
126.1875
157.330078125
206.60546875
243.244140625
244.041015625
197.0
108.681640625
0.791015625
-100.99609375
-159.853515625
-136.900390625
-36.326171875
76.515625
133.37890625
119.31640625
61.650390625
10.9765625
14.955078125
71.37890625
117.326171875
96.19921875
8.09375
-103.5
-204.25390625
-295.853515625
-388.3125
-468.41015625
-517.548828125
-538.4375
-548.822265625
-568.5625
-597.517578125
-622.275390625
-638.966796875
-656.365234375
-678.740234375
-678.494140625
-620.015625
-518.333984375
-431.607421875
-388.955078125
-375.703125
-390.736328125
-440.611328125
-496.572265625
-525.9765625
-517.5703125
-472.5625
-405.728515625
-350.1484375
-333.03515625
-342.5078125
-350.44921875
-342.015625
-308.119140625
-243.064453125
-171.65625
-160.357421875
-247.5234375
-393.794921875
-532.955078125
-639.80859375
-728.349609375
-806.53515625
-855.296875
-850.390625
-796.96875
-716.09765625
-624.2421875
-530.60546875
-450.4609375
-408.23046875
-394.212890625
-355.71875
-270.376953125
-181.427734375
-127.9375
-111.47265625
-113.71875
-118.90234375
-141.681640625
-211.453125
-334.71875
-493.798828125
-658.2421875
-784.533203125
-837.369140625
-806.787109375
-698.244140625
-539.845703125
-379.9453125
-250.3359375
-170.55078125
-160.525390625
-206.490234375
-279.833984375
-382.400390625
-518.681640625
-668.642578125
-805.822265625
-909.296875
-965.9765625
-973.24609375
-947.19921875
-913.271484375
-895.416015625
-904.73046875
-903.259765625
-829.859375
-669.796875
-463.8359375
-276.3828125
-152.26953125
-75.763671875
13.99609375
142.181640625
274.78125
371.7578125
438.01171875
498.1484375
545.162109375
564.361328125
550.3671875
495.525390625
414.099609375
354.50390625
353.7734375
399.2890625
456.669921875
499.6953125
506.865234375
460.845703125
368.927734375
250.328125
116.638671875
-6.43359375
-75.98046875
-74.57421875
-22.953125
43.052734375
84.2109375
77.140625
9.8828125
-103.0546875
-202.962890625
-247.771484375
-248.16015625
-241.08984375
-255.982421875
-289.896484375
-331.7265625
-375.658203125
-413.078125
-433.431640625
-431.998046875
-423.5703125
-430.90625
-455.556640625
-479.84765625
-506.447265625
-550.173828125
-601.53515625
-637.34375
-651.173828125
-660.09765625
-690.1015625
-756.271484375
-830.029296875
-870.171875
-872.76953125
-842.634765625
-781.146484375
-701.900390625
-616.2421875
-530.814453125
-465.87109375
-433.357421875
-406.228515625
-362.927734375
-312.732421875
-263.759765625
-220.89453125
-181.892578125
-130.1171875
-70.458984375
-34.056640625
-34.994140625
-53.462890625
-69.830078125
-94.853515625
-145.55859375
-217.78515625
-306.748046875
-412.892578125
-520.49609375
-601.27734375
-642.44140625
-655.720703125
-655.044921875
-634.173828125
-578.029296875
-481.068359375
-361.810546875
-243.384765625
-117.724609375
15.103515625
104.822265625
109.53515625
59.34765625
21.328125
23.224609375
42.3828125
51.666015625
33.23828125
-28.857421875
-122.296875
-188.177734375
-172.6015625
-91.572265625
-13.634765625
0.87109375
-80.30859375
-259.103515625
-476.43359375
-647.755859375
-740.513671875
-772.51171875
-771.916015625
-754.015625
-720.970703125
-676.759765625
-635.466796875
-600.515625
-548.8515625
-464.689453125
-366.087890625
-272.146484375
-182.138671875
-96.03125
-23.26171875
36.4453125
95.6171875
164.111328125
232.228515625
262.84375
229.546875
148.673828125
56.857421875
-22.93359375
-99.521484375
-197.27734375
-321.947265625
-450.1953125
-536.177734375
-557.130859375
-544.09765625
-530.994140625
-516.1953125
-497.3671875
-489.822265625
-488.486328125
-467.841796875
-419.009765625
-350.640625
-276.83203125
-217.345703125
-190.021484375
-201.568359375
-248.419921875
-319.62109375
-386.83203125
-417.244140625
-409.0390625
-384.904296875
-368.025390625
-376.267578125
-400.912109375
-403.015625
-348.462890625
-241.513671875
-126.08984375
-38.013671875
25.865234375
75.310546875
101.248046875
101.82421875
96.279296875
93.662109375
77.015625
43.375
15.98828125
15.634765625
52.638671875
124.412109375
208.322265625
278.5078125
328.0
367.154296875
406.220703125
432.439453125
407.275390625
313.375
190.875
89.572265625
15.96875
-54.833984375
-136.763671875
-226.677734375
-331.322265625
-438.517578125
-501.9765625
-502.216796875
-472.87890625
-448.216796875
-427.10546875
-406.95703125
-407.263671875
-443.947265625
-512.669921875
-588.57421875
-630.66015625
-618.23828125
-568.01171875
-493.54296875
-385.734375
-251.65234375
-138.5625
-90.56640625
-120.64453125
-213.0859375
-311.962890625
-358.646484375
-353.564453125
-330.01953125
-287.970703125
-215.294921875
-127.9609375
-34.541015625
78.59765625
199.46484375
280.158203125
292.482421875
257.744140625
216.560546875
192.490234375
184.0546875
176.212890625
156.8046875
138.671875
142.1328125
158.23828125
153.6484375
120.171875
80.111328125
46.06640625
17.94921875
-1.185546875
-1.783203125
28.056640625
77.015625
105.298828125
78.912109375
-3.2109375
-117.390625
-219.419921875
-291.908203125
-359.83984375
-434.060546875
-501.384765625
-540.5625
-530.224609375
-461.814453125
-341.3515625
-194.310546875
-53.611328125
62.208984375
135.52734375
154.54296875
151.80078125
174.541015625
214.880859375
234.703125
230.275390625
220.13671875
211.1796875
211.646484375
241.9375
300.0234375
352.609375
374.599609375
351.89453125
281.771484375
186.439453125
100.5390625
37.24609375
-15.283203125
-63.453125
-104.81640625
-137.42578125
-161.46484375
-188.701171875
-228.478515625
-273.509765625
-319.48046875
-376.9921875
-463.462890625
-582.58203125
-698.95703125
-757.556640625
-737.365234375
-662.185546875
-563.85546875
-457.91796875
-347.46875
-247.158203125
-174.564453125
-123.57421875
-75.62109375
-27.609375
0.330078125
-25.212890625
-120.05078125
-245.052734375
-328.04296875
-340.986328125
-320.15234375
-308.3984375
-319.431640625
-341.22265625
-345.779296875
-310.73046875
-235.99609375
-149.642578125
-100.8046875
-130.662109375
-245.2109375
-402.6796875
-541.00390625
-625.974609375
-664.55859375
-657.822265625
-582.888671875
-437.22265625
-260.22265625
-104.578125
-1.564453125
49.966796875
52.875
8.5390625
-47.697265625
-79.35546875
-95.865234375
-133.787109375
-199.361328125
-236.955078125
-198.6796875
-113.345703125
-58.529296875
-82.712890625
-154.7421875
-214.8203125
-248.634765625
-273.81640625
-292.171875
-290.2421875
-257.689453125
-186.185546875
-86.33984375
5.75
72.783203125
133.3203125
204.630859375
274.03125
314.677734375
310.94921875
251.048828125
119.423828125
-69.20703125
-263.505859375
-416.314453125
-507.638671875
-538.123046875
-514.33984375
-434.8515625
-294.505859375
-98.443359375
122.09765625
316.869140625
456.55078125
541.34375
567.984375
514.857421875
383.759765625
220.109375
59.517578125
-81.98046875
-173.8125
-199.640625
-182.087890625
-146.87890625
-99.544921875
-37.623046875
33.263671875
84.626953125
86.14453125
45.587890625
5.0234375
-1.3671875
10.0390625
-15.48046875
-118.107421875
-307.08203125
-559.662109375
-823.892578125
-1043.146484375
-1176.56640625
-1216.666015625
-1186.6171875
-1113.12109375
-1005.078125
-881.078125
-780.70703125
-710.58984375
-634.072265625
-525.2421875
-393.373046875
-257.1796875
-118.0
25.125
151.21484375
242.130859375
306.572265625
367.87109375
427.142578125
452.3046875
419.736328125
327.62890625
190.302734375
60.375
-0.359375
4.123046875
21.15625
21.3203125
15.69921875
28.30078125
66.33203125
118.099609375
168.72265625
200.146484375
195.560546875
154.591796875
93.05078125
5.294921875
-142.884765625
-356.896484375
-570.888671875
-701.015625
-724.15234375
-675.669921875
-595.318359375
-499.80078125
-395.97265625
-298.275390625
-235.625
-223.224609375
-242.978515625
-275.8671875
-313.19921875
-344.599609375
-364.884765625
-379.783203125
-407.291015625
-442.32421875
-450.3046875
-428.171875
-394.619140625
-358.56640625
-331.95703125
-319.89453125
-302.568359375
-260.384765625
-211.072265625
-188.95703125
-210.15625
-263.931640625
-326.134765625
-386.5546875
-446.962890625
-495.798828125
-524.67578125
-555.259765625
-606.146484375
-654.326171875
-664.81640625
-647.533203125
-619.26953125
-563.802734375
-478.875
-404.728515625
-390.82421875
-442.783203125
-519.953125
-573.916015625
-585.36328125
-572.5078125
-570.705078125
-607.37109375
-677.9140625
-745.998046875
-787.740234375
-808.78515625
-818.830078125
-817.23828125
-784.73828125
-702.974609375
-591.0625
-495.908203125
-442.84765625
-426.04296875
-433.744140625
-449.09765625
-452.89453125
-424.109375
-359.013671875
-303.859375
-317.787109375
-407.44921875
-519.359375
-602.18359375
-645.71484375
-647.330078125
-593.3203125
-490.849609375
-367.3828125
-239.462890625
-119.001953125
-30.724609375
-8.306640625
-48.01171875
-89.3125
-86.390625
-52.84375
-21.759765625
3.171875
35.8984375
65.01171875
71.36328125
54.38671875
20.91796875
-10.138671875
-2.451171875
59.921875
147.587890625
208.0859375
206.68359375
136.23046875
12.634765625
-139.0703125
-298.927734375
-441.400390625
-533.578125
-567.0390625
-565.240234375
-550.607421875
-546.501953125
-571.1875
-613.14453125
-642.853515625
-628.05078125
-551.416015625
-428.583984375
-290.189453125
-165.228515625
-72.828125
-7.212890625
51.701171875
117.09765625
183.525390625
213.6484375
174.109375
74.9765625
-61.677734375
-214.201171875
-337.900390625
-399.86328125
-428.240234375
-462.888671875
-495.0625
-501.666015625
-476.982421875
-425.65625
-358.337890625
-279.943359375
-188.603515625
-92.00390625
1.13671875
105.0390625
240.001953125
380.275390625
459.787109375
451.05078125
387.36328125
315.84765625
255.88671875
213.408203125
199.677734375
213.0859375
237.74609375
252.861328125
237.021484375
185.833984375
125.091796875
89.4296875
97.30859375
149.666015625
228.0078125
298.580078125
337.505859375
342.783203125
318.484375
266.40234375
204.466796875
167.21484375
162.419921875
156.84375
126.671875
74.001953125
-1.81640625
-112.427734375
-250.521484375
-372.408203125
-444.66015625
-473.12890625
-473.38671875
-457.13671875
-439.744140625
-428.29296875
-417.978515625
-400.703125
-371.806640625
-335.474609375
-289.5
-224.58203125
-147.720703125
-69.48828125
26.462890625
175.09765625
384.130859375
612.048828125
800.294921875
909.78125
926.974609375
860.318359375
743.462890625
619.865234375
510.404296875
411.392578125
323.630859375
250.259765625
200.759765625
196.556640625
233.3046875
279.408203125
309.46875
313.09375
309.119140625
342.271484375
427.578125
517.001953125
555.94921875
544.748046875
506.544921875
454.65234375
406.298828125
365.443359375
305.81640625
198.107421875
42.296875
-122.056640625
-253.45703125
-333.638671875
-354.181640625
-324.0
-282.6953125
-266.021484375
-276.638671875
-292.626953125
-290.99609375
-268.05859375
-230.416015625
-185.494140625
-139.712890625
-89.73828125
-41.546875
-12.736328125
0.673828125
21.130859375
69.525390625
147.208984375
226.673828125
267.80859375
247.705078125
166.123046875
61.064453125
-2.03515625
0.423828125
40.2109375
77.5625
72.490234375
22.765625
-20.5
-9.296875
54.626953125
140.533203125
226.62890625
299.123046875
341.841796875
342.400390625
286.55078125
180.2109375
70.52734375
-7.943359375
-63.048828125
-116.873046875
-170.623046875
-214.66015625
-250.0703125
-292.04296875
-362.427734375
-471.767578125
-602.73046875
-701.84765625
-722.474609375
-677.892578125
-601.8984375
-508.931640625
-409.3125
-310.71875
-228.869140625
-178.271484375
-160.529296875
-184.798828125
-273.2890625
-419.875
-574.03515625
-693.40625
-769.80078125
-793.759765625
-740.9765625
-612.048828125
-456.296875
-354.630859375
-350.51953125
-405.787109375
-448.9296875
-444.37109375
-409.7734375
-392.630859375
-432.48828125
-517.1953125
-594.447265625
-633.751953125
-643.529296875
-631.912109375
-587.435546875
-501.724609375
-380.982421875
-232.009765625
-72.568359375
46.392578125
86.77734375
51.142578125
-45.564453125
-170.630859375
-277.185546875
-344.50390625
-386.828125
-410.16796875
-400.033203125
-343.48046875
-241.23046875
-118.873046875
-17.59375
28.25
11.693359375
-35.3671875
-73.416015625
-83.845703125
-66.556640625
-33.96875
-0.494140625
23.955078125
25.72265625
-1.19140625
-45.169921875
-86.412109375
-99.201171875
-66.63671875
-7.541015625
41.7109375
82.169921875
127.5859375
147.36328125
102.03125
13.21484375
-66.921875
-127.150390625
-183.7578125
-245.419921875
-312.626953125
-380.345703125
-440.5078125
-479.421875
-484.904296875
-450.0390625
-377.419921875
-287.748046875
-202.443359375
-132.68359375
-88.435546875
-87.1640625
-135.125
-196.654296875
-221.521484375
-191.08203125
-119.037109375
-33.041015625
39.046875
74.505859375
73.08984375
57.216796875
34.552734375
5.62890625
-11.947265625
-15.197265625
-20.619140625
-32.826171875
-46.83203125
-62.607421875
-78.9375
-98.013671875
-124.65625
-165.81640625
-227.921875
-301.099609375
-349.720703125
-336.98046875
-269.3671875
-194.509765625
-155.69140625
-153.443359375
-155.666015625
-145.697265625
-144.400390625
-164.142578125
-177.974609375
-160.59765625
-120.806640625
-84.46484375
-67.2734375
-76.115234375
-114.791015625
-164.255859375
-195.013671875
-214.33203125
-246.67578125
-299.51171875
-363.615234375
-414.51953125
-437.263671875
-443.6015625
-455.111328125
-483.130859375
-524.453125
-566.765625
-591.28515625
-592.1875
-576.6484375
-541.57421875
-469.732421875
-358.2734375
-246.376953125
-170.8046875
-118.7421875
-48.94140625
54.4921875
158.76953125
231.787109375
273.03125
301.751953125
340.404296875
379.97265625
377.962890625
310.072265625
200.16015625
80.546875
-23.640625
-85.935546875
-107.142578125
-129.30859375
-197.64453125
-313.76171875
-441.095703125
-543.8515625
-602.603515625
-611.953125
-586.96875
-542.53515625
-476.505859375
-390.810546875
-296.583984375
-212.255859375
-157.91015625
-143.41015625
-164.912109375
-208.021484375
-256.357421875
-298.14453125
-321.400390625
-327.349609375
-317.951171875
-280.556640625
-217.734375
-157.998046875
-131.33203125
-135.01953125
-145.966796875
-160.369140625
-175.23046875
-175.16796875
-158.939453125
-141.48046875
-140.6015625
-159.380859375
-168.98828125
-146.083984375
-110.205078125
-93.787109375
-97.251953125
-116.591796875
-173.919921875
-289.04296875
-449.220703125
-609.248046875
-715.982421875
-732.802734375
-667.990234375
-567.41796875
-484.791015625
-457.603515625
-488.697265625
-547.251953125
-596.728515625
-622.796875
-611.05859375
-548.5234375
-454.814453125
-344.517578125
-216.376953125
-81.689453125
45.833984375
152.701171875
216.244140625
218.03125
164.57421875
84.462890625
5.9296875
-52.546875
-83.7890625
-89.107421875
-78.439453125
-66.865234375
-56.9375
-46.5546875
-45.064453125
-72.671875
-136.328125
-202.107421875
-211.669921875
-136.064453125
-16.431640625
73.982421875
105.08984375
96.140625
78.404296875
65.109375
40.21484375
-14.220703125
-75.509765625
-105.064453125
-106.931640625
-113.658203125
-136.263671875
-163.31640625
-182.46875
-179.5703125
-131.744140625
-29.720703125
87.701171875
161.443359375
174.9453125
167.076171875
168.35546875
161.376953125
115.259765625
31.04296875
-46.748046875
-71.724609375
-34.919921875
41.0546875
125.66796875
191.302734375
214.90234375
195.4609375
163.6015625
129.58203125
72.890625
-0.109375
-51.697265625
-64.173828125
-52.59375
-37.919921875
-33.958984375
-44.4453125
-77.919921875
-140.013671875
-199.490234375
-206.478515625
-148.53515625
-69.912109375
-26.375
-21.56640625
-20.541015625
-8.31640625
4.51953125
-1.861328125
-42.353515625
-109.234375
-163.060546875
-180.8984375
-198.607421875
-250.82421875
-335.646484375
-444.78125
-561.9140625
-659.640625
-722.439453125
-742.990234375
-718.482421875
-654.908203125
-559.353515625
-447.771484375
-331.009765625
-202.8125
-67.71875
47.447265625
108.353515625
107.490234375
64.244140625
7.259765625
-48.6875
-116.669921875
-202.689453125
-282.8984375
-329.0078125
-326.39453125
-264.9296875
-148.546875
-4.47265625
135.1015625
251.345703125
334.923828125
371.341796875
357.369140625
326.853515625
321.337890625
353.109375
403.82421875
427.173828125
380.23828125
263.029296875
122.8046875
24.35546875
4.47265625
44.4609375
95.083984375
121.4296875
112.802734375
81.208984375
44.583984375
4.310546875
-44.22265625
-97.80078125
-154.837890625
-211.541015625
-261.478515625
-313.30859375
-371.279296875
-427.451171875
-470.763671875
-494.849609375
-508.537109375
-516.681640625
-509.3828125
-476.8203125
-415.8515625
-337.802734375
-261.009765625
-195.369140625
-161.646484375
-183.181640625
-246.07421875
-316.69140625
-369.451171875
-390.05078125
-371.974609375
-309.224609375
-205.2734375
-87.96484375
6.279296875
64.67578125
89.83203125
68.130859375
-9.591796875
-111.365234375
-203.798828125
-280.287109375
-330.271484375
[truncated: 39,376 more chars]
