# Supplementary material for: Physicochemical and Antimicrobial Properties of Thermosensitive Chitosan Hydrogel Loaded with Fosfomycin
Source: Mar Drugs. 2021 Mar 6;19(3):144. doi: 10.3390/md19030144 (PMC8001123; doi:10.3390/md19030144)
Supplement: Supplementary file 1 [file marinedrugs-19-00144-s001.zip › Supplemental/diffusion_data.txt]

Gradient Diffusion Data
Fosfomycin Free and in Hydrogel
Nick Fitzkee 1/14/2021
Big Delta (s)	0.119			0.0849
Little Delta (s)	0.0012			0.0019
Gamma (Hz/G)	4258			4258
Peak (ppm)	1.138			1.183
Free Fosfomycin			Fosfomycin in Hydrogel
Gradient (G/cm)	Experimental Intensity		Gradient (G/cm)	Experimental Intensity
9.63E-01	3.97E+04		9.63E-01	3.69E+04
2.89E+00	3.89E+04		2.89E+00	3.44E+04
4.82E+00	3.81E+04		4.82E+00	3.65E+04
6.74E+00	3.73E+04		6.74E+00	3.50E+04
8.67E+00	3.59E+04		8.67E+00	3.39E+04
1.06E+01	3.42E+04		1.06E+01	3.19E+04
1.25E+01	3.22E+04		1.25E+01	3.09E+04
1.44E+01	3.02E+04		1.44E+01	2.89E+04
1.64E+01	2.81E+04		1.64E+01	2.69E+04
1.83E+01	2.58E+04		1.83E+01	2.59E+04
2.02E+01	2.37E+04		2.02E+01	2.33E+04
2.22E+01	2.16E+04		2.22E+01	2.20E+04
2.41E+01	1.92E+04		2.41E+01	2.03E+04
2.60E+01	1.71E+04		2.60E+01	1.80E+04
2.79E+01	1.51E+04		2.79E+01	1.64E+04
2.99E+01	1.30E+04		2.99E+01	1.47E+04
3.18E+01	1.09E+04		3.18E+01	1.28E+04
3.37E+01	9.66E+03		3.37E+01	1.22E+04
3.56E+01	7.97E+03		3.56E+01	1.05E+04
3.76E+01	6.74E+03		3.76E+01	9.79E+03
3.95E+01	5.74E+03		3.95E+01	9.24E+03
4.14E+01	4.69E+03		4.14E+01	8.06E+03
4.33E+01	3.72E+03		4.33E+01	8.06E+03
4.53E+01	2.96E+03		4.53E+01	6.37E+03
4.72E+01	2.43E+03		4.72E+01	6.16E+03
