# Supplementary material for: Physicochemical and Antimicrobial Properties of Thermosensitive Chitosan Hydrogel Loaded with Fosfomycin
Source: Mar Drugs. 2021 Mar 6;19(3):144. doi: 10.3390/md19030144 (PMC8001123; doi:10.3390/md19030144)
Supplement: Supplementary file 1 [file marinedrugs-19-00144-s001.zip › Supplemental/fos+chit-16h_1H_92.txt]

# File created = Wednesday, December 2, 2020 9:45:19 AM CST
# Data set = characterization  92  1  /home/nfitzkee/data/20201202_priddy_1Ds/data/priddy/nmr
# Spectral Region:
# LEFT = 12.711079597473145 ppm. RIGHT = -3.3110899580975506 ppm.
#
# SIZE = 32768 ( = number of points)
#
# In the following ordering is from the 'left' to the 'right' limits!
# Lines beginning with '#' must be considered as comment lines.
#
-277.49609375
-255.9765625
-256.5703125
-268.302734375
-265.458984375
-237.48828125
-200.275390625
-177.837890625
-176.306640625
-177.28125
-157.974609375
-106.525390625
-31.279296875
44.41015625
102.75390625
139.623046875
154.787109375
146.591796875
126.654296875
111.08203125
88.416015625
43.810546875
-4.734375
-38.36328125
-60.60546875
-74.283203125
-70.447265625
-38.376953125
20.7421875
77.05859375
83.091796875
16.0703125
-103.4453125
-239.642578125
-364.36328125
-458.140625
-511.083984375
-523.837890625
-506.2265625
-479.248046875
-460.68359375
-436.013671875
-369.435546875
-248.375
-102.619140625
21.0
100.447265625
142.853515625
163.0390625
165.857421875
148.890625
121.5859375
102.2890625
97.26171875
95.931640625
85.99609375
67.42578125
39.318359375
-4.6328125
-57.880859375
-100.529296875
-113.8125
-89.720703125
-47.1484375
-23.841796875
-37.890625
-80.734375
-127.669921875
-152.173828125
-144.0859375
-114.1875
-82.765625
-64.294921875
-61.7265625
-65.626953125
-57.16796875
-16.74609375
54.6796875
123.45703125
154.96484375
156.365234375
159.724609375
176.724609375
188.93359375
173.708984375
129.67578125
74.12890625
27.501953125
2.13671875
2.90625
25.748046875
57.294921875
86.875
108.939453125
110.16015625
83.033203125
43.224609375
24.07421875
56.49609375
143.3046875
253.302734375
337.392578125
369.646484375
365.74609375
343.861328125
300.27734375
235.064453125
169.060546875
113.98046875
52.30078125
-24.0703125
-88.103515625
-110.732421875
-90.83203125
-51.58984375
-24.919921875
-29.615234375
-48.27734375
-37.974609375
16.171875
82.947265625
125.12890625
126.4140625
89.787109375
36.9609375
-14.455078125
-75.533203125
-150.6015625
-204.326171875
-200.96484375
-153.7578125
-106.1640625
-90.28515625
-109.31640625
-142.673828125
-162.505859375
-149.1484375
-108.185546875
-62.486328125
-25.599609375
7.935546875
46.375
76.53515625
72.650390625
35.0625
-4.96875
-26.494140625
-44.51953125
-90.158203125
-163.83984375
-226.21875
-237.89453125
-202.3515625
-160.41796875
-146.376953125
-175.27734375
-242.3125
-321.396484375
-387.056640625
-421.103515625
-416.693359375
-382.21484375
-325.51953125
-256.04296875
-188.541015625
-130.638671875
-85.486328125
-51.05078125
-36.654296875
-69.80078125
-161.119140625
-283.076171875
-395.4453125
-468.529296875
-479.5234375
-430.1484375
-350.091796875
-253.888671875
-130.712890625
13.115234375
141.017578125
220.28515625
242.318359375
213.896484375
156.2265625
88.1640625
16.1328125
-47.705078125
-89.78125
-110.17578125
-119.5546875
-137.951171875
-171.19921875
-192.701171875
-181.197265625
-158.48828125
-168.927734375
-228.083984375
-316.048828125
-412.134765625
-502.650390625
-564.4140625
-574.96484375
-528.693359375
-432.21875
-303.158203125
-176.68359375
-91.00390625
-54.5546875
-37.375
-2.892578125
47.453125
75.78515625
63.693359375
36.138671875
15.625
3.134765625
-3.48828125
11.392578125
73.521484375
191.412109375
347.1171875
503.650390625
621.197265625
669.05078125
643.15625
567.830078125
490.064453125
448.39453125
445.79296875
468.12109375
483.607421875
460.95703125
405.029296875
356.6328125
353.296875
402.302734375
495.19140625
621.36328125
754.08984375
848.67578125
878.951171875
845.58984375
757.53125
632.060546875
498.732421875
385.42578125
305.55859375
262.337890625
254.58984375
264.775390625
252.98828125
183.634765625
49.46484375
-122.033203125
-274.189453125
-367.716796875
-412.716796875
-445.9921875
-496.4765625
-563.85546875
-632.794921875
-701.009765625
-766.6484375
-812.455078125
-823.412109375
-791.345703125
-706.4765625
-564.83984375
-385.125
-215.8125
-96.33984375
-29.7421875
-11.484375
-40.333984375
-94.3828125
-137.79296875
-146.388671875
-106.310546875
-22.1015625
67.966796875
114.802734375
96.701171875
37.24609375
-12.482421875
-13.970703125
32.619140625
100.658203125
171.4453125
238.44921875
290.677734375
319.095703125
335.02734375
357.7265625
377.17578125
367.708984375
324.345703125
249.904296875
155.978515625
77.927734375
53.20703125
88.24609375
160.8671875
246.216796875
327.087890625
383.1875
368.80859375
237.591796875
3.2734375
-256.087890625
-462.552734375
-587.94921875
-649.37109375
-670.728515625
-646.498046875
-559.41796875
-426.6640625
-287.3515625
-169.72265625
-91.34375
-56.375
-50.1640625
-66.2890625
-112.32421875
-177.75390625
-234.98046875
-259.423828125
-239.560546875
-165.708984375
-25.900390625
166.787109375
359.728515625
480.255859375
488.6328125
409.921875
301.06640625
205.484375
139.103515625
102.888671875
91.1484375
88.91015625
81.564453125
66.708984375
52.162109375
49.59765625
51.6796875
49.6484375
63.705078125
106.126953125
151.54296875
177.326171875
185.724609375
172.603515625
127.15234375
51.92578125
-37.650390625
-125.9609375
-207.751953125
-283.748046875
-337.904296875
-343.298828125
-306.435546875
-264.240234375
-241.11328125
-246.146484375
-272.73046875
-301.20703125
-326.078125
-347.8359375
-344.294921875
-285.083984375
-168.54296875
-35.240234375
73.005859375
149.66796875
214.1015625
282.46484375
344.88671875
380.361328125
387.259765625
400.685546875
447.0234375
513.462890625
563.033203125
562.19140625
505.46875
406.22265625
293.875
211.115234375
172.384765625
142.4765625
83.697265625
5.8046875
-66.283203125
-133.2578125
-191.130859375
-218.6171875
-215.734375
-206.169921875
-201.33203125
-189.15234375
-161.185546875
-135.134765625
-139.521484375
-178.48828125
-226.48828125
-255.263671875
-249.970703125
-216.212890625
-168.3984375
-118.869140625
-81.900390625
-69.0
-86.1015625
-129.1484375
-179.515625
-217.712890625
-243.484375
-268.82421875
-296.181640625
-307.482421875
-275.013671875
-192.060546875
-78.939453125
38.978515625
149.07421875
240.962890625
304.626953125
346.044921875
383.412109375
431.01953125
485.544921875
521.080078125
517.013671875
494.30078125
485.46484375
485.953125
479.076171875
459.384765625
442.412109375
461.462890625
513.0
555.671875
570.630859375
560.9453125
513.5703125
418.720703125
321.373046875
292.0234375
339.208984375
403.87109375
439.68359375
447.802734375
439.31640625
418.265625
385.3046875
346.982421875
331.34375
368.5546875
455.091796875
550.423828125
594.83203125
545.130859375
409.58984375
244.89453125
109.212890625
29.935546875
6.806640625
20.400390625
52.447265625
112.09375
216.013671875
349.345703125
456.75
489.736328125
466.0234375
438.7421875
441.3125
477.001953125
534.103515625
584.4140625
597.521484375
581.09765625
563.1875
546.40234375
502.8515625
407.919921875
271.419921875
130.1796875
28.728515625
-3.55859375
15.033203125
39.822265625
47.0703125
34.876953125
8.55078125
-5.904296875
12.26953125
30.90625
10.615234375
-34.783203125
-66.328125
-68.4140625
-56.798828125
-40.037109375
1.779296875
77.388671875
148.998046875
174.865234375
158.7734375
116.841796875
46.41015625
-46.728515625
-132.962890625
-197.2265625
-252.125
-290.591796875
-284.99609375
-235.94921875
-167.84765625
-101.564453125
-60.107421875
-52.69921875
-46.08203125
-4.49609375
58.36328125
111.25
148.0625
173.23828125
180.017578125
166.80859375
156.578125
157.0390625
141.21875
90.890625
19.080078125
-62.818359375
-155.84765625
-241.583984375
-277.5078125
-246.662109375
-184.921875
-141.0625
-143.810546875
-203.470703125
-294.5078125
-345.98828125
-306.890625
-195.353515625
-62.486328125
58.82421875
157.912109375
217.541015625
219.47265625
160.50390625
47.95703125
-91.5078125
-213.650390625
-297.369140625
-349.861328125
-377.572265625
-385.140625
-388.744140625
-411.44140625
-455.47265625
-506.224609375
-555.115234375
-583.91796875
-562.412109375
-482.341796875
-375.677734375
-292.107421875
-258.3984375
-268.154296875
-285.375
-268.154296875
-206.595703125
-110.07421875
13.548828125
133.986328125
215.56640625
264.857421875
321.0078125
414.21875
541.888671875
682.052734375
810.525390625
901.197265625
939.8125
931.615234375
890.341796875
829.724609375
762.69921875
686.138671875
580.39453125
447.224609375
309.2421875
173.037109375
33.921875
-88.31640625
-162.744140625
-194.56640625
-217.96875
-255.443359375
-296.505859375
-321.05859375
-333.75390625
-339.04296875
-323.40625
-297.203125
-291.484375
-304.380859375
-313.18359375
-300.544921875
-252.01953125
-176.611328125
-103.048828125
-45.634765625
-5.232421875
6.662109375
-27.703125
-88.017578125
-126.765625
-111.46875
-29.958984375
92.904296875
207.96875
283.3359375
312.837890625
302.826171875
273.974609375
263.328125
295.828125
359.8203125
412.232421875
418.521484375
385.935546875
337.845703125
285.576171875
240.95703125
200.60546875
137.4296875
53.208984375
-4.2421875
-5.35546875
25.001953125
48.052734375
60.5859375
83.685546875
107.953125
94.146484375
12.982421875
-131.154296875
-291.98828125
-420.822265625
-505.8515625
-539.21875
-496.01953125
-361.078125
-151.66015625
81.318359375
271.30078125
370.09765625
379.982421875
354.185546875
345.02734375
356.21484375
352.58984375
311.552734375
251.7421875
208.00390625
188.73828125
179.591796875
151.458984375
80.23046875
-22.068359375
-120.052734375
-176.669921875
-170.47265625
-102.6484375
4.65234375
113.65625
196.013671875
247.580078125
266.359375
245.009765625
190.79296875
126.37109375
62.408203125
-14.248046875
-114.7109375
-204.716796875
-241.00390625
-236.708984375
-223.3828125
-204.169921875
-184.08984375
-172.6875
-157.5078125
-122.50390625
-60.009765625
26.58984375
112.4609375
179.173828125
242.19140625
331.3046875
445.32421875
551.72265625
633.07421875
688.486328125
712.1484375
692.70703125
612.0703125
484.611328125
376.9453125
340.98046875
356.94140625
377.58984375
377.11328125
352.68359375
323.73828125
317.62890625
338.94921875
372.59375
397.60546875
386.21484375
333.23828125
265.12109375
197.36328125
118.044921875
35.51953125
-13.24609375
-9.95703125
29.2265625
63.6171875
83.2109375
126.68359375
209.955078125
300.673828125
359.958984375
377.146484375
359.69921875
311.5078125
235.03515625
137.203125
22.537109375
-99.818359375
-205.896484375
-264.169921875
-255.025390625
-188.25
-84.7421875
34.0
132.802734375
183.41796875
195.439453125
209.166015625
254.220703125
322.966796875
377.66796875
383.470703125
337.630859375
255.8125
156.80078125
76.388671875
51.6953125
96.43359375
186.759765625
277.08984375
339.892578125
377.1640625
390.62109375
375.4375
332.4453125
269.611328125
189.107421875
82.16796875
-23.962890625
-68.71875
-32.029296875
56.212890625
159.77734375
258.388671875
340.484375
386.859375
383.734375
339.220703125
275.548828125
214.615234375
173.1328125
150.513671875
126.65234375
72.85546875
-26.087890625
-156.958984375
-285.17578125
-381.494140625
-447.23046875
-506.119140625
-573.359375
-648.3046875
-707.2734375
-709.841796875
-638.576171875
-517.671875
-394.376953125
-308.94921875
-266.978515625
-247.154296875
-239.76953125
-241.236328125
-220.677734375
-132.068359375
25.849609375
195.73828125
316.99609375
379.056640625
412.45703125
446.748046875
479.7265625
489.185546875
460.767578125
394.576171875
306.669921875
217.6171875
132.69921875
51.283203125
-13.234375
-51.953125
-71.400390625
-66.453125
-26.49609375
29.388671875
71.6328125
107.265625
159.810546875
229.947265625
300.8984375
347.1953125
363.39453125
376.5625
404.71484375
440.779296875
465.21875
460.255859375
427.099609375
387.599609375
348.556640625
291.896484375
214.1015625
141.31640625
96.23828125
74.18359375
57.62890625
37.943359375
18.810546875
-1.755859375
-30.95703125
-52.873046875
-49.466796875
-29.71484375
-6.5625
14.8203125
32.134765625
51.64453125
87.46875
134.583984375
158.22265625
132.490234375
74.78515625
30.77734375
36.474609375
97.6171875
184.37109375
257.2890625
309.5234375
352.20703125
371.265625
344.814453125
278.9921875
198.603515625
126.390625
65.140625
12.458984375
-14.642578125
-6.1796875
26.77734375
75.1015625
137.966796875
206.443359375
263.7890625
302.421875
330.640625
344.333984375
315.798828125
245.48828125
147.64453125
23.14453125
-102.025390625
-184.1015625
-196.298828125
-137.248046875
-39.998046875
43.20703125
78.294921875
51.908203125
-35.44921875
-154.107421875
-255.908203125
-296.859375
-246.765625
-105.224609375
101.73828125
313.1953125
445.998046875
469.232421875
418.689453125
333.736328125
235.66015625
154.62890625
115.83984375
113.275390625
117.8984375
108.244140625
92.888671875
95.560546875
119.404296875
142.29296875
137.63671875
99.494140625
60.73046875
70.732421875
144.396484375
248.572265625
330.890625
358.24609375
348.6015625
354.546875
389.302734375
409.83984375
382.064453125
322.001953125
278.283203125
280.169921875
299.796875
284.208984375
218.251953125
125.1171875
31.60546875
-58.994140625
-151.896484375
-228.158203125
-268.048828125
-278.04296875
-280.09375
-285.716796875
-292.25
-296.990234375
-296.009765625
-283.498046875
-255.3359375
-207.2421875
-138.216796875
-57.88671875
20.197265625
92.3515625
161.712890625
226.451171875
276.369140625
307.53515625
336.974609375
372.30859375
384.935546875
348.068359375
278.23046875
211.1875
154.8515625
84.26171875
-14.248046875
-123.244140625
-213.587890625
-266.6640625
-286.375
-288.919921875
-275.6328125
-228.29296875
-151.99609375
-86.033203125
-61.51953125
-77.09375
-112.6328125
-162.248046875
-232.685546875
-310.23046875
-352.5625
-338.326171875
-295.89453125
-269.44140625
-283.404296875
-330.5078125
-378.609375
-390.3671875
-356.603515625
-303.822265625
-263.533203125
-236.578125
-205.60546875
-176.283203125
-181.21484375
-239.0859375
-327.8046875
-415.869140625
-486.154296875
-509.953125
-457.830078125
-345.96484375
-234.81640625
-167.833984375
-133.123046875
-96.552734375
-52.763671875
-23.373046875
-15.388671875
-1.5
41.3515625
99.517578125
140.373046875
141.376953125
108.353515625
47.330078125
-52.18359375
-193.208984375
-334.826171875
-416.00390625
-430.630859375
-434.0390625
-476.9375
-562.01953125
-647.69140625
-687.6953125
-663.43359375
-576.861328125
-446.8828125
-316.3984375
-220.38671875
-161.15625
-147.30078125
-177.591796875
-208.51171875
-198.193359375
-139.83203125
-39.00390625
79.6015625
155.53125
152.169921875
94.064453125
21.236328125
-49.44921875
-122.52734375
-191.380859375
-232.2421875
-233.70703125
-203.095703125
-156.427734375
-123.91796875
-144.189453125
-226.517578125
-342.21875
-462.0078125
-560.166015625
-597.05078125
-557.86328125
-477.0703125
-394.146484375
-318.8125
-244.435546875
-159.662109375
-64.16796875
26.4921875
110.41015625
194.810546875
272.10546875
326.30859375
328.6484375
258.328125
133.84765625
8.568359375
-66.369140625
-79.953125
-58.541015625
-35.572265625
-33.939453125
-56.302734375
-69.568359375
-29.677734375
61.546875
148.32421875
176.1640625
127.12109375
7.841796875
-153.60546875
-307.556640625
-412.0546875
-450.76953125
-430.935546875
-380.62109375
-323.841796875
-276.29296875
-253.505859375
-248.740234375
-234.6640625
-190.083984375
-119.796875
-47.13671875
5.609375
29.345703125
26.556640625
-1.119140625
-52.375
-113.6171875
-167.583984375
-214.0390625
-265.306640625
-319.515625
-346.96484375
-318.408203125
-236.134765625
-136.951171875
-62.662109375
-28.40625
-14.359375
12.31640625
68.05859375
163.181640625
278.005859375
343.10546875
304.8984375
179.16796875
33.19140625
-68.005859375
-112.298828125
-127.388671875
-129.525390625
-110.01953125
-64.576171875
-4.583984375
58.548828125
118.759765625
174.798828125
215.634765625
222.728515625
193.6640625
143.09375
93.28515625
63.123046875
47.505859375
10.720703125
-64.955078125
-148.400390625
-203.72265625
-217.06640625
-175.380859375
-69.13671875
86.8359375
247.830078125
377.998046875
459.455078125
474.59765625
417.341796875
304.001953125
165.892578125
20.58203125
-140.712890625
-313.697265625
-447.3671875
-490.75390625
-439.9453125
-331.515625
-220.609375
-139.78515625
-77.578125
-16.296875
33.9921875
48.361328125
17.81640625
-42.11328125
-110.005859375
-184.876953125
-284.50390625
-404.875
-511.8828125
-570.267578125
-563.0546875
-483.802734375
-342.1171875
-180.880859375
-45.224609375
53.083984375
125.70703125
180.033203125
205.943359375
182.57421875
120.43359375
62.1875
41.470703125
50.09765625
51.708984375
37.05078125
29.703125
32.55078125
23.69921875
3.34765625
1.57421875
32.521484375
74.9609375
96.775390625
72.84765625
9.052734375
-66.470703125
-123.525390625
-139.404296875
-109.501953125
-35.525390625
57.646484375
120.359375
134.3671875
119.060546875
99.93359375
83.357421875
30.08984375
-98.646484375
-281.001953125
-454.677734375
-567.216796875
-604.83203125
-584.869140625
-526.80859375
-449.607421875
-375.447265625
-319.31640625
-286.791015625
-272.5546875
-266.57421875
-273.076171875
-303.328125
-351.33984375
-394.86328125
-430.7578125
-462.94140625
-476.326171875
-471.564453125
-475.80859375
-490.18359375
-495.94140625
-502.900390625
-520.701171875
-524.880859375
-504.544921875
-471.794921875
-417.9609375
-328.21875
-210.10546875
-98.44921875
-49.037109375
-97.4609375
-219.2890625
-352.541015625
-437.810546875
-443.251953125
-393.421875
-345.046875
-313.748046875
-267.611328125
-194.189453125
-122.34375
-66.9609375
-3.7109375
68.052734375
107.873046875
98.05078125
48.955078125
-26.8671875
-96.267578125
-130.130859375
-128.119140625
-95.544921875
-37.544921875
24.716796875
44.921875
-5.138671875
-97.37109375
-175.2265625
-194.09765625
-134.6328125
-7.03125
138.673828125
239.2578125
283.72265625
298.63671875
295.580078125
268.091796875
214.1953125
148.490234375
75.572265625
-8.255859375
-95.01953125
-165.193359375
-200.353515625
-203.9375
-198.697265625
-199.185546875
-202.25390625
-201.51171875
-190.736328125
-162.19140625
-108.25
-30.638671875
60.697265625
158.970703125
257.12109375
339.68359375
395.1640625
418.953125
405.87109375
358.837890625
292.15625
220.625
153.849609375
109.17578125
103.6953125
136.740234375
207.0078125
304.634765625
403.978515625
466.15625
456.671875
375.515625
259.470703125
170.2890625
144.22265625
150.78125
133.654296875
79.6953125
8.69921875
-75.830078125
-184.16015625
-305.279296875
-400.9375
-450.51953125
-467.6171875
-473.490234375
-469.990234375
-442.380859375
-392.494140625
-331.169921875
-262.654296875
-205.236328125
-187.55078125
-203.25390625
-218.80859375
-233.0234375
-271.859375
-326.302734375
-351.53515625
-322.654296875
-255.759765625
-191.345703125
-160.21875
-182.06640625
-262.943359375
-366.67578125
-422.66796875
-372.78515625
-224.265625
-51.130859375
70.33984375
111.87109375
96.474609375
71.23046875
79.458984375
134.53125
208.498046875
265.958984375
293.458984375
293.41796875
264.62109375
201.35546875
100.46484375
-37.681640625
-181.078125
-266.74609375
-253.91796875
-175.5234375
-110.689453125
-104.400390625
-146.3515625
-212.15625
-286.1875
-348.849609375
-380.359375
-385.498046875
-377.69140625
-369.771484375
-391.5859375
-454.16796875
-529.083984375
-585.19921875
-610.77734375
-606.544921875
-576.5078125
-530.201171875
-481.103515625
-446.107421875
-435.849609375
-432.234375
-396.154296875
-323.787109375
-269.1875
-274.345703125
-320.142578125
-367.4296875
-393.982421875
-395.94140625
-375.2890625
-317.720703125
-217.6015625
-110.173828125
-43.908203125
-47.9140625
-108.208984375
-179.041015625
-238.482421875
-292.013671875
-326.4296875
-318.6875
-288.607421875
-281.513671875
-311.169921875
-342.2421875
-321.236328125
-227.712890625
-90.38671875
39.892578125
122.44140625
159.5703125
192.626953125
252.490234375
339.65625
446.025390625
549.185546875
607.650390625
598.1875
530.013671875
438.17578125
366.93359375
337.427734375
339.76953125
341.421875
312.98046875
275.373046875
274.072265625
331.857421875
452.666015625
620.76171875
804.099609375
970.97265625
1094.3828125
1142.00390625
1087.927734375
958.5546875
820.01953125
712.05078125
634.978515625
591.65625
599.486328125
655.703125
731.453125
803.529296875
865.939453125
909.876953125
922.623046875
918.388671875
920.5234375
921.5234375
897.453125
827.474609375
713.37890625
583.86328125
459.228515625
338.46875
227.107421875
148.271484375
119.55078125
129.0390625
158.97265625
205.783203125
259.962890625
290.70703125
275.697265625
227.626953125
171.00390625
120.064453125
68.607421875
10.669921875
-38.291015625
-58.509765625
-48.529296875
-10.052734375
54.318359375
117.1484375
143.244140625
120.9609375
62.140625
-12.1953125
-69.052734375
-84.0390625
-63.87890625
-36.857421875
-14.375
6.53125
23.228515625
41.375
73.7421875
115.09765625
135.96484375
108.970703125
36.9375
-37.099609375
-74.998046875
-83.03125
-87.19140625
-106.388671875
-139.779296875
-185.4375
-249.41015625
-325.462890625
-404.755859375
-475.720703125
-513.759765625
-505.59765625
-457.673828125
-372.83203125
-256.693359375
-133.30859375
-22.83203125
54.80859375
76.291015625
46.1875
-6.2578125
-60.345703125
-114.623046875
-162.931640625
-180.9296875
-151.595703125
-69.8515625
56.279296875
191.953125
291.234375
312.15625
234.052734375
81.658203125
-90.0546875
-234.013671875
-330.794921875
-393.5859375
-438.7890625
-458.458984375
-451.76171875
-434.1015625
-405.900390625
-354.0859375
-273.26171875
-174.984375
-88.154296875
-49.888671875
-84.26953125
-171.08984375
-250.048828125
-267.7890625
-214.67578125
-108.22265625
34.76953125
183.46875
289.01171875
323.99609375
287.87109375
190.845703125
67.033203125
-37.14453125
-97.73828125
-127.9453125
-155.53125
-183.681640625
-189.453125
-162.484375
-116.51171875
-72.623046875
-49.73046875
-44.65625
-36.080078125
-15.25390625
22.07421875
79.26171875
156.240234375
255.1171875
356.607421875
407.98046875
370.228515625
254.61328125
100.615234375
-55.798828125
-183.021484375
-254.638671875
-283.66015625
-317.818359375
-397.1171875
-533.7109375
-700.744140625
-847.2109375
-942.275390625
-986.69140625
-998.314453125
-1000.70703125
-1003.072265625
-995.525390625
-968.30859375
-917.283203125
-847.3828125
-780.8125
-738.6953125
-726.33984375
-749.6640625
-801.412109375
-843.494140625
-845.388671875
-810.150390625
-763.783203125
-727.72265625
-704.73828125
-694.935546875
-708.68359375
-740.853515625
-746.955078125
-690.662109375
-581.0078125
-453.119140625
-348.576171875
-291.560546875
-275.951171875
-276.701171875
-265.259765625
-219.103515625
-140.978515625
-64.587890625
-20.779296875
-18.51171875
-42.447265625
-53.630859375
-19.412109375
57.705078125
157.84765625
267.962890625
365.455078125
419.59765625
409.234375
338.275390625
247.318359375
181.384765625
160.0703125
179.412109375
216.140625
250.25
272.310546875
261.40234375
190.0703125
63.05859375
-75.923828125
-190.947265625
-275.30078125
-335.349609375
-397.064453125
-476.412109375
-544.814453125
-562.955078125
-525.2109375
-464.708984375
-422.001953125
-412.46484375
-423.640625
-428.685546875
-394.12890625
-302.482421875
-186.15625
-92.607421875
-33.583984375
-5.44140625
-0.236328125
8.951171875
31.3046875
40.603515625
14.33984375
-49.20703125
-124.6015625
-173.341796875
-189.583984375
-185.91796875
-176.328125
-197.76171875
-283.85546875
-428.943359375
-585.861328125
-681.078125
-672.6640625
-571.65625
-412.369140625
-246.97265625
-119.60546875
-35.060546875
26.896484375
88.302734375
160.93359375
243.421875
330.93359375
409.689453125
452.564453125
444.0078125
390.21484375
325.673828125
278.025390625
236.32421875
189.021484375
145.421875
108.9140625
59.86328125
-27.541015625
-150.31640625
-259.3515625
-315.443359375
-325.201171875
-308.96484375
-283.14453125
-261.84765625
-240.099609375
-189.2578125
-82.71484375
70.20703125
228.1328125
360.65625
448.728515625
462.556640625
401.501953125
318.224609375
273.5625
282.044921875
304.107421875
299.08203125
275.248046875
273.875
322.15625
400.552734375
474.4375
536.08203125
599.79296875
677.61328125
759.1171875
816.46875
834.98828125
808.275390625
706.9453125
517.77734375
291.970703125
106.8671875
-0.8203125
-43.318359375
-43.6171875
-22.888671875
-7.244140625
-3.798828125
10.021484375
39.23828125
57.7578125
58.263671875
59.958984375
72.1015625
86.802734375
101.34375
123.560546875
137.28125
109.72265625
47.609375
1.087890625
6.3125
45.841796875
79.1484375
83.9375
69.599609375
63.650390625
84.04296875
130.091796875
180.40234375
204.71875
179.94921875
105.73828125
5.486328125
-81.857421875
-128.2734375
-152.4609375
-188.064453125
-243.005859375
-308.126953125
-371.29296875
-426.7109375
-477.591796875
-518.302734375
-531.78515625
-501.259765625
-411.634765625
-273.232421875
-143.59375
-82.73046875
-104.181640625
-167.525390625
-207.04296875
-180.125
-100.232421875
-11.2890625
64.853515625
125.5078125
149.908203125
112.708984375
30.60546875
-42.9296875
-60.9296875
-25.2109375
36.826171875
95.7109375
112.87109375
77.8984375
21.904296875
-18.52734375
-30.51953125
-40.044921875
-75.912109375
-136.615234375
-194.357421875
-211.923828125
-193.65625
-170.28125
-132.345703125
-57.775390625
37.138671875
91.537109375
45.85546875
-92.0625
-258.337890625
-399.923828125
-499.279296875
-555.7578125
-568.806640625
-544.671875
-505.869140625
-467.462890625
-439.552734375
-435.3046875
-453.0703125
-482.76953125
-525.6640625
-590.6015625
-681.541015625
-795.4921875
-916.46484375
-1002.673828125
-1006.388671875
-916.234375
-773.53515625
-647.60546875
-575.482421875
-552.109375
-561.365234375
-583.80078125
-601.69921875
-612.62109375
-622.18359375
-624.681640625
-602.30078125
-538.068359375
-435.642578125
-313.955078125
-194.001953125
-103.626953125
-60.470703125
-38.115234375
-2.2109375
40.630859375
65.029296875
52.60546875
14.474609375
-18.05078125
-31.970703125
-24.70703125
-8.814453125
-12.91796875
-47.638671875
-92.583984375
-120.78125
-131.697265625
-144.6328125
-159.173828125
-158.478515625
-146.189453125
-146.5546875
-167.39453125
-180.03125
-149.30859375
-70.861328125
21.619140625
90.9296875
131.783203125
157.451171875
176.0390625
171.140625
125.875
73.12890625
65.75
102.494140625
122.203125
77.361328125
-22.396484375
-140.552734375
-242.52734375
-313.5546875
-358.197265625
-375.572265625
-346.29296875
-260.73046875
-147.923828125
-54.97265625
-6.275390625
24.861328125
87.875
196.240234375
308.779296875
382.68359375
415.365234375
420.95703125
404.54296875
358.912109375
277.103515625
160.888671875
32.814453125
-80.5390625
-162.6171875
-196.916015625
-186.58984375
-159.884765625
-142.416015625
-141.869140625
-147.177734375
-147.751953125
-148.49609375
-150.650390625
-127.1015625
-47.9609375
75.130859375
209.373046875
333.67578125
438.58984375
531.455078125
624.107421875
706.861328125
773.14453125
831.927734375
867.302734375
845.109375
761.4609375
646.681640625
535.92578125
445.763671875
382.96875
353.166015625
340.765625
314.986328125
258.279296875
187.552734375
132.4453125
81.708984375
10.068359375
-60.263671875
-85.173828125
-61.533203125
-27.248046875
-21.189453125
-50.173828125
-100.10546875
-166.408203125
-243.4140625
-306.369140625
-322.99609375
-294.609375
-259.107421875
-241.931640625
-239.69140625
-233.7734375
-209.640625
-178.1796875
-168.392578125
-190.94921875
-235.697265625
-278.146484375
-281.279296875
-228.369140625
-136.89453125
-46.57421875
-2.560546875
-25.048828125
-79.212890625
-110.291015625
-108.8046875
-104.994140625
-114.390625
-126.486328125
-146.859375
-192.474609375
-258.35546875
-343.54296875
-449.849609375
-553.080078125
-627.37890625
-677.734375
-726.990234375
-766.080078125
-746.2421875
-649.265625
-517.48046875
-406.96875
-349.462890625
-341.388671875
-354.4609375
-362.5234375
-345.5390625
-292.193359375
-213.267578125
-141.583984375
-111.064453125
-116.484375
-110.037109375
-53.396484375
51.94140625
177.06640625
277.712890625
318.984375
310.708984375
293.484375
289.181640625
296.7890625
307.2734375
316.146484375
334.537109375
361.615234375
367.876953125
329.64453125
254.544921875
153.80859375
26.5703125
-111.73828125
-236.53515625
-350.482421875
-477.77734375
-631.974609375
-789.12109375
-900.787109375
-929.8203125
-872.21484375
-760.541015625
-627.83203125
-487.83984375
-352.4453125
-227.568359375
-116.5859375
-40.634765625
-13.353515625
-13.58203125
-13.75390625
-33.599609375
-120.92578125
-278.1171875
-447.044921875
-548.298828125
-546.60546875
-463.74609375
-343.06640625
-223.90625
-114.626953125
9.369140625
150.837890625
264.7734375
320.4375
323.419921875
284.20703125
208.849609375
106.154296875
10.869140625
-42.35546875
-57.8125
-53.140625
-33.88671875
0.53515625
35.2109375
38.044921875
-9.609375
-89.1640625
-161.357421875
-197.1875
-188.740234375
-146.806640625
-82.484375
-3.357421875
73.0234375
144.708984375
233.595703125
343.44140625
425.28515625
426.56640625
366.025390625
301.5625
263.2109375
249.19140625
245.87890625
243.47265625
226.150390625
173.060546875
77.896484375
-38.109375
-133.740234375
-193.169921875
-227.86328125
-228.109375
-175.931640625
-110.697265625
-106.443359375
-185.376953125
-314.595703125
-440.396484375
-505.349609375
-489.626953125
-430.33984375
-384.822265625
-389.9765625
-431.45703125
-455.158203125
-418.9765625
-325.146484375
-218.28515625
-149.8203125
-129.3671875
-130.830078125
-137.05078125
-144.9296875
-149.646484375
-151.294921875
-149.578125
-134.931640625
-97.89453125
-37.619140625
36.728515625
127.1171875
250.333984375
401.923828125
549.787109375
655.525390625
694.765625
681.810546875
644.681640625
585.673828125
498.240234375
389.830078125
268.171875
139.041015625
19.490234375
-69.419921875
-111.60546875
-113.10546875
-96.697265625
-71.63671875
-37.806640625
-10.326171875
-11.72265625
-29.333984375
-27.40234375
7.8046875
54.740234375
65.296875
11.896484375
-82.5625
-169.494140625
-224.58203125
-253.232421875
-253.736328125
-219.52734375
-160.42578125
-82.830078125
5.064453125
71.611328125
99.25
111.283203125
145.8671875
207.115234375
258.076171875
281.525390625
292.3515625
289.369140625
249.9453125
154.849609375
21.74609375
-99.740234375
-178.509765625
-224.2109375
-241.33984375
-221.72265625
-192.404296875
-199.9375
-250.16796875
-303.92578125
-318.099609375
-276.947265625
-191.62109375
-83.103515625
23.7109375
106.712890625
161.943359375
196.146484375
212.19921875
218.1484375
229.701171875
249.859375
270.109375
277.06640625
260.447265625
226.73828125
202.375
225.521484375
300.0390625
367.1328125
364.828125
295.458984375
222.76171875
212.42578125
269.724609375
348.8828125
404.34375
420.40625
401.79296875
362.177734375
321.7734375
297.962890625
294.19921875
302.15625
323.01953125
355.400390625
373.19921875
354.33984375
297.001953125
198.84765625
59.98828125
-85.138671875
-176.4375
-193.521484375
-170.849609375
-142.712890625
-112.09765625
-73.751953125
-36.779296875
-11.830078125
9.892578125
31.765625
17.8046875
-70.326171875
-223.29296875
-387.61328125
-501.130859375
-537.861328125
-526.861328125
-505.564453125
-469.8203125
-395.11328125
-273.205078125
-124.34765625
8.634765625
101.470703125
161.154296875
197.833984375
207.154296875
180.365234375
130.404296875
85.693359375
48.62890625
-10.07421875
-117.77734375
-259.896484375
-383.04296875
-457.9453125
-500.12109375
-518.048828125
-476.486328125
-344.046875
-139.892578125
73.9765625
227.408203125
287.525390625
270.40625
213.294921875
138.52734375
54.46484375
-31.4140625
-104.7578125
-152.390625
-187.244140625
-232.912109375
-292.50390625
-345.10546875
-356.98046875
-295.587890625
-157.78125
13.392578125
168.408203125
289.8046875
372.5078125
396.568359375
345.62890625
241.04296875
117.083984375
-0.810546875
-91.716796875
-138.373046875
-134.099609375
-92.123046875
-34.90234375
14.6640625
38.474609375
42.3515625
46.490234375
58.12890625
75.921875
97.296875
116.583984375
125.66796875
118.439453125
111.54296875
130.77734375
170.458984375
204.4453125
216.521484375
206.986328125
183.63671875
144.8125
82.1796875
22.908203125
17.673828125
64.310546875
106.130859375
95.87890625
32.1640625
-39.060546875
-72.900390625
-73.671875
-62.578125
-31.3046875
31.1953125
103.1171875
162.23828125
206.5546875
219.37890625
168.974609375
56.99609375
-69.396484375
-166.466796875
-221.1171875
-231.09375
-197.728515625
-142.74609375
-108.53125
-118.111328125
-141.890625
-130.830078125
-54.830078125
83.423828125
235.478515625
333.234375
345.708984375
292.677734375
227.310546875
194.921875
192.072265625
174.89453125
101.36328125
-28.494140625
-169.037109375
-262.65625
-284.96484375
-265.45703125
-256.013671875
-287.48828125
-363.439453125
-465.966796875
-563.154296875
-618.470703125
-611.8515625
-547.185546875
-454.080078125
-373.091796875
-303.939453125
-207.6953125
-75.75
57.474609375
159.6640625
229.412109375
279.662109375
302.427734375
277.54296875
209.193359375
135.490234375
96.595703125
105.154296875
147.515625
186.5234375
189.564453125
171.982421875
170.08984375
184.638671875
185.478515625
164.404296875
141.783203125
143.306640625
191.88671875
265.19921875
292.416015625
235.57421875
134.6015625
59.513671875
54.35546875
114.97265625
186.978515625
223.171875
217.19921875
189.927734375
166.482421875
153.962890625
148.67578125
149.798828125
157.755859375
168.2734375
182.98046875
217.900390625
275.548828125
339.78125
401.802734375
455.998046875
498.380859375
535.125
570.599609375
593.365234375
593.62109375
579.908203125
573.73828125
596.9140625
643.728515625
671.525390625
635.978515625
545.15625
445.8046875
351.587890625
239.470703125
100.126953125
-34.935546875
-132.69140625
-196.1171875
-235.513671875
-252.515625
-242.09375
-205.13671875
-155.36328125
-91.517578125
-14.306640625
26.3359375
-26.328125
-157.96875
-305.056640625
-418.90234375
-474.529296875
-462.28515625
-394.607421875
-309.275390625
-237.177734375
-164.27734375
-74.5390625
6.953125
61.34375
104.1953125
147.10546875
173.6484375
157.234375
90.666015625
-5.728515625
-102.59765625
-170.3203125
-182.021484375
-135.986328125
-62.521484375
-3.77734375
18.12109375
16.681640625
23.357421875
61.599609375
138.720703125
237.4609375
323.048828125
379.646484375
425.080078125
480.84765625
545.443359375
613.75
684.548828125
739.55859375
776.166015625
822.04296875
888.345703125
950.251953125
974.5234375
952.70703125
905.064453125
851.388671875
797.615234375
750.48828125
720.71484375
712.7265625
702.36328125
667.380859375
615.009765625
556.859375
498.087890625
458.255859375
468.708984375
526.783203125
595.115234375
653.45703125
707.083984375
757.974609375
793.80859375
788.912109375
731.62890625
648.060546875
567.12890625
503.9375
471.97265625
471.5390625
481.134765625
474.3671875
445.43359375
403.37109375
354.1171875
301.142578125
249.615234375
204.296875
172.93359375
149.990234375
115.794921875
63.92578125
-1.828125
-84.48828125
-175.994140625
-244.884765625
-277.234375
-291.298828125
-316.3984375
-358.77734375
-392.4296875
-386.982421875
-339.890625
-280.974609375
-241.740234375
-233.5390625
-233.103515625
-203.68359375
-139.5859375
-66.333984375
-5.7734375
34.376953125
41.8203125
21.88671875
6.73046875
19.09375
50.646484375
77.4765625
97.84375
128.796875
179.974609375
244.59375
301.076171875
312.69140625
251.404296875
139.078125
30.287109375
-42.904296875
-86.06640625
-111.375
-125.267578125
-141.666015625
-180.720703125
-269.41015625
-411.78515625
-563.55078125
-671.181640625
-710.333984375
-688.59765625
-633.6171875
-564.748046875
-472.228515625
-346.69921875
-195.09765625
-25.875
152.16796875
333.4140625
512.462890625
673.380859375
786.326171875
827.1640625
793.517578125
694.544921875
542.23046875
369.37109375
224.771484375
143.15625
134.771484375
191.51953125
291.44921875
411.783203125
552.1796875
711.375
872.869140625
1016.431640625
1112.1328125
1134.14453125
1082.150390625
982.326171875
858.7421875
731.78515625
627.822265625
550.564453125
464.298828125
335.28515625
166.666015625
-8.94140625
-149.99609375
-229.134765625
-239.619140625
-185.67578125
-84.9140625
27.466796875
115.912109375
165.25
183.62890625
186.93359375
180.38671875
169.205078125
163.57421875
163.16015625
166.291015625
191.513671875
257.314453125
345.271484375
419.724609375
470.3125
498.75390625
494.009765625
449.064453125
371.578125
266.4375
140.224609375
7.775390625
-128.880859375
-267.103515625
-387.357421875
-480.236328125
-545.1484375
-572.365234375
-554.7578125
-484.3671875
-356.07421875
-172.59375
51.375
267.09765625
412.8515625
454.462890625
398.431640625
276.298828125
120.69921875
-34.896484375
-145.306640625
-183.767578125
-165.357421875
-116.08984375
-46.69140625
38.40625
124.84375
184.404296875
196.267578125
178.2109375
170.5
213.607421875
320.357421875
462.818359375
608.943359375
753.376953125
902.431640625
1043.486328125
1151.1796875
1211.875
1226.5859375
1203.44921875
1151.5703125
1066.1875
933.18359375
752.59765625
560.7421875
419.447265625
359.6796875
361.537109375
379.947265625
376.419921875
348.515625
324.69921875
326.673828125
335.75
295.572265625
169.88671875
-11.93359375
-187.146484375
-314.833984375
-387.140625
-407.5078125
-374.421875
-284.6015625
-156.9453125
-40.5390625
17.861328125
3.626953125
-59.416015625
-122.9921875
-145.28515625
-116.462890625
-58.880859375
7.470703125
90.68359375
196.328125
298.923828125
375.712890625
426.51953125
445.279296875
420.501953125
358.943359375
271.697265625
162.4609375
46.869140625
-56.53125
-143.38671875
-217.68359375
-295.51953125
-366.826171875
-377.29296875
-290.927734375
-128.494140625
51.8671875
200.03125
299.59375
364.935546875
401.416015625
378.935546875
268.91015625
74.7734375
-160.16015625
-352.78515625
-438.29296875
-426.060546875
-364.548828125
-278.0703125
-170.1484375
-61.05859375
17.673828125
55.36328125
56.921875
34.11328125
-2.537109375
-56.146484375
-129.673828125
-211.38671875
-271.3671875
-286.13671875
-264.810546875
-231.96484375
-196.869140625
-160.162109375
-119.8828125
-71.1328125
-18.697265625
35.603515625
90.845703125
140.90625
177.158203125
204.146484375
228.423828125
238.263671875
218.71875
159.93359375
66.14453125
-29.830078125
-84.51171875
-76.423828125
-13.740234375
73.908203125
148.61328125
192.0390625
212.115234375
214.044921875
194.423828125
163.736328125
145.98828125
148.67578125
154.00390625
151.90625
159.16015625
183.060546875
200.5078125
193.291015625
165.490234375
124.73828125
75.033203125
9.54296875
-86.359375
-213.474609375
-348.98046875
-468.900390625
-564.03515625
-628.220703125
-651.806640625
-623.548828125
-547.56640625
-458.068359375
-398.173828125
-380.693359375
-380.716796875
-371.345703125
-352.12109375
-328.388671875
-308.72265625
-300.62109375
-289.734375
-272.18359375
-270.365234375
-284.97265625
-278.095703125
-225.20703125
-137.2578125
-27.9765625
96.0625
208.162109375
281.265625
320.3125
344.87890625
367.392578125
400.4609375
463.568359375
542.466796875
582.67578125
550.1796875
453.630859375
317.216796875
161.65625
-3.89453125
-159.291015625
-278.15234375
-360.076171875
-413.66015625
-417.6171875
-347.943359375
-236.423828125
-149.498046875
-130.73828125
-181.734375
-279.44921875
-395.259765625
-483.73828125
-503.595703125
-469.357421875
-422.92578125
-384.455078125
-348.146484375
-289.43359375
-187.234375
-58.70703125
56.78125
143.23828125
214.958984375
271.845703125
287.541015625
259.267578125
215.705078125
177.080078125
159.9453125
183.228515625
244.66796875
328.056640625
410.96875
479.564453125
545.294921875
604.58984375
626.083984375
600.890625
551.65625
494.966796875
442.158203125
407.818359375
385.478515625
364.087890625
350.927734375
353.650390625
368.900390625
381.517578125
369.0078125
315.96875
228.240234375
123.95703125
16.0703125
-90.2421875
-178.310546875
-228.2265625
-248.939453125
-270.75390625
-302.90234375
-333.787109375
-363.298828125
-395.46484375
-416.029296875
-396.87890625
-326.138671875
-223.064453125
-110.3125
5.505859375
112.763671875
202.384765625
270.626953125
310.068359375
323.212890625
321.27734375
300.123046875
245.43359375
155.91796875
31.322265625
-120.818359375
-268.36328125
-370.8359375
-396.546875
-342.71484375
-239.671875
-111.734375
23.669921875
126.015625
161.103515625
141.38671875
110.67578125
91.6171875
66.080078125
21.708984375
-14.48046875
-11.0234375
31.71484375
97.255859375
168.26171875
225.482421875
249.767578125
230.255859375
173.353515625
90.19921875
-6.228515625
-93.978515625
-155.076171875
-180.13671875
-170.9765625
-145.0625
-116.96484375
-77.625
-18.87890625
48.845703125
109.388671875
151.619140625
169.443359375
161.283203125
150.984375
168.486328125
213.29296875
269.158203125
321.9453125
359.80078125
370.3671875
352.421875
321.736328125
297.5390625
282.466796875
271.435546875
271.603515625
290.16015625
315.43359375
320.091796875
284.08203125
208.6640625
119.01171875
43.775390625
0.177734375
-13.25
-13.869140625
-17.291015625
-29.326171875
-40.359375
-38.09375
-19.80859375
23.578125
108.033203125
221.96875
323.3125
370.26953125
350.63671875
296.544921875
256.95703125
260.390625
305.431640625
369.19140625
424.974609375
454.427734375
449.755859375
412.357421875
350.64453125
270.271484375
174.853515625
79.779296875
12.697265625
-3.251953125
27.638671875
78.521484375
122.8671875
149.81640625
155.822265625
135.734375
86.669921875
20.35546875
-36.17578125
-52.552734375
-16.951171875
57.525390625
140.955078125
194.734375
189.630859375
126.814453125
34.806640625
-56.162109375
-118.3125
-120.37890625
-48.02734375
77.77734375
216.0546875
322.48828125
369.9375
355.275390625
286.85546875
196.982421875
134.267578125
119.3671875
134.669921875
143.6171875
127.19921875
102.123046875
96.658203125
109.3125
107.91796875
79.275390625
41.33984375
7.1171875
-24.91015625
-52.5
-69.287109375
-65.767578125
-29.90625
27.4140625
78.251953125
107.546875
112.634765625
96.5
73.193359375
58.90234375
32.267578125
-49.0859375
-181.80078125
-319.7890625
-418.580078125
-466.833984375
-489.357421875
-511.177734375
-530.810546875
-526.68359375
-482.44921875
-411.7421875
-342.185546875
-295.3125
-296.462890625
-377.302734375
-531.943359375
-701.23046875
-824.806640625
-888.34765625
-919.2421875
-933.0859375
-913.630859375
-837.146484375
-702.01171875
-532.54296875
-366.40625
-237.115234375
-161.87109375
-134.181640625
-129.17578125
-120.107421875
-84.359375
-12.638671875
82.103515625
171.837890625
231.044921875
255.650390625
260.529296875
269.9140625
301.9375
355.498046875
407.060546875
428.85546875
428.345703125
423.361328125
393.763671875
306.595703125
161.865234375
3.17578125
-114.650390625
-165.55859375
-159.25
-126.740234375
-105.7109375
-95.703125
-61.080078125
3.171875
78.234375
170.75390625
295.990234375
434.197265625
545.58203125
617.1171875
648.529296875
618.470703125
515.171875
360.05859375
180.806640625
1.53515625
-149.5390625
-262.896484375
-350.080078125
-410.7578125
-423.3671875
-355.30859375
-193.220703125
19.8125
205.12109375
306.716796875
322.630859375
296.513671875
273.6015625
264.478515625
249.240234375
212.03125
176.0546875
172.328125
211.1484375
302.236328125
445.939453125
606.4453125
737.0
822.435546875
870.435546875
889.744140625
886.517578125
865.48828125
828.998046875
775.583984375
701.384765625
604.474609375
491.384765625
365.2734375
227.447265625
98.27734375
13.955078125
-13.689453125
-17.501953125
-32.822265625
-67.162109375
-114.408203125
-172.708984375
-240.9140625
-314.90234375
-374.25
-382.34375
-315.267578125
-186.875
-53.62890625
28.841796875
52.46875
53.48828125
73.650390625
123.033203125
179.9140625
219.8203125
240.65234375
259.87890625
276.134765625
267.720703125
221.650390625
138.828125
49.42578125
-4.21875
-28.697265625
-54.251953125
-77.650390625
-90.044921875
-112.068359375
-159.328125
-218.802734375
-261.83984375
-270.642578125
-241.677734375
-164.513671875
-33.525390625
112.2890625
210.4375
241.298828125
237.2109375
226.76171875
203.201171875
152.58984375
85.01953125
23.537109375
-23.13671875
-59.474609375
-86.341796875
-99.65625
-88.265625
-36.1796875
44.84765625
116.140625
149.2109375
126.705078125
52.033203125
-40.6640625
-120.802734375
-181.244140625
-235.591796875
-307.712890625
-402.34375
-487.505859375
-531.109375
-523.05859375
-472.572265625
-414.80859375
-388.072265625
-394.77734375
-412.505859375
-424.65625
-415.607421875
-374.66015625
-309.4921875
-229.517578125
-135.103515625
-38.693359375
38.029296875
84.630859375
118.349609375
178.044921875
280.27734375
397.490234375
482.259765625
512.744140625
505.34375
489.775390625
474.41015625
458.8046875
449.380859375
438.7734375
406.994140625
353.765625
310.720703125
303.5625
329.419921875
365.66015625
376.837890625
342.197265625
280.193359375
220.884765625
186.3203125
190.0234375
223.103515625
258.103515625
258.205078125
201.244140625
112.970703125
53.607421875
58.51171875
109.392578125
166.19921875
192.2734375
157.46484375
63.609375
-60.91015625
-178.03515625
-239.21875
-221.90234375
-155.123046875
-80.43359375
-20.462890625
16.904296875
30.1015625
26.251953125
11.59765625
-27.794921875
-91.18359375
-124.869140625
-70.802734375
56.869140625
174.0625
209.333984375
165.447265625
93.0546875
33.390625
2.021484375
-1.12109375
18.74609375
44.181640625
50.48828125
35.130859375
31.798828125
82.578125
189.111328125
305.578125
387.662109375
435.724609375
466.3515625
485.59375
494.201171875
484.92578125
455.681640625
417.705078125
380.8515625
352.755859375
335.68359375
318.8515625
278.962890625
216.31640625
165.55859375
143.80859375
139.291015625
142.736328125
146.841796875
151.212890625
162.97265625
182.0078125
199.888671875
201.75390625
165.671875
85.056640625
-19.333984375
-130.6875
-247.482421875
-367.84375
-477.484375
-555.314453125
-601.392578125
-635.810546875
-673.80078125
-718.03125
-741.9375
-719.26171875
-660.279296875
-602.701171875
-571.943359375
-549.37109375
-512.4921875
-465.91796875
-413.2890625
-357.078125
-309.095703125
-273.14453125
-240.38671875
-200.619140625
-148.87890625
-96.365234375
-50.50390625
2.861328125
63.314453125
107.578125
123.064453125
122.408203125
113.35546875
78.75
5.65625
-78.22265625
-124.6640625
-110.65625
-42.4375
65.587890625
189.43359375
296.306640625
358.31640625
354.865234375
290.146484375
210.6484375
152.111328125
105.544921875
52.259765625
-13.453125
-83.794921875
-140.7578125
-164.40625
-150.650390625
-114.701171875
-77.54296875
-52.671875
-30.328125
7.30859375
51.548828125
80.720703125
104.916015625
160.279296875
255.0390625
353.6875
410.572265625
410.390625
371.68359375
309.8984375
230.134765625
137.828125
46.5546875
-26.515625
-71.63671875
-89.978515625
-101.078125
-119.1875
-129.341796875
-107.173828125
-49.82421875
21.736328125
78.60546875
103.103515625
87.14453125
33.7890625
-21.78515625
-30.830078125
25.1484375
132.65625
262.69921875
367.798828125
406.8359375
377.283203125
300.85546875
205.8828125
110.958984375
27.427734375
-22.26171875
-39.212890625
-52.896484375
-72.919921875
-87.412109375
-87.3671875
-74.693359375
-46.130859375
4.984375
53.421875
62.140625
45.65625
41.06640625
58.97265625
96.060546875
149.37109375
209.771484375
263.65625
313.1953125
368.669921875
420.33203125
425.240234375
340.0625
193.181640625
76.517578125
47.97265625
87.869140625
133.712890625
134.4765625
81.04296875
1.361328125
-72.77734375
-120.5078125
-123.5546875
-84.71484375
-34.255859375
18.65234375
87.82421875
172.140625
264.6328125
364.037109375
450.1015625
486.55078125
456.0
357.484375
216.9453125
100.3125
53.521484375
44.0703125
9.55859375
-52.19921875
-88.130859375
-69.1640625
-10.220703125
69.525390625
163.421875
259.314453125
335.4296875
384.669921875
409.61328125
402.455078125
355.140625
268.16796875
154.8984375
32.978515625
-87.005859375
-192.765625
-270.521484375
-312.283203125
-299.591796875
-224.373046875
-126.365234375
-60.005859375
-48.20703125
-91.572265625
-167.271484375
-233.650390625
-260.98046875
-236.90625
-167.939453125
-90.009765625
-59.4375
-114.154296875
-247.423828125
-410.77734375
-542.517578125
-599.2109375
-580.306640625
-519.126953125
-440.748046875
-340.30078125
-202.64453125
-44.89453125
86.765625
160.892578125
167.9140625
112.99609375
35.94921875
-0.001953125
50.63671875
188.470703125
347.86328125
443.681640625
460.08203125
441.017578125
414.646484375
374.298828125
324.388671875
293.861328125
298.09765625
315.7265625
300.552734375
230.943359375
139.08203125
64.02734375
13.265625
-18.41796875
-39.986328125
-63.09765625
-89.80859375
-115.677734375
-147.970703125
-195.822265625
-245.03125
-269.849609375
-255.498046875
-208.466796875
-163.3359375
-161.43359375
-220.423828125
-333.759765625
-478.19921875
-606.138671875
-684.349609375
-736.65625
-799.359375
-877.806640625
-946.98828125
-970.578125
-936.955078125
-865.818359375
-795.451171875
-755.515625
-745.611328125
-762.103515625
-814.1875
-898.013671875
-980.5703125
-1015.498046875
-975.228515625
-878.21484375
-771.728515625
-671.833984375
-570.55859375
-475.583984375
-396.01171875
-319.455078125
-231.978515625
-161.8515625
-152.265625
-200.443359375
-251.208984375
-262.75390625
-234.673828125
-180.943359375
-121.3046875
-68.515625
-16.630859375
51.599609375
139.0390625
228.947265625
301.375
343.62890625
340.142578125
278.708984375
195.298828125
154.341796875
171.279296875
223.9609375
293.30859375
356.205078125
380.015625
347.59375
290.35546875
271.087890625
308.6875
357.166015625
365.904296875
327.521484375
281.166015625
267.09375
291.08984375
335.93359375
387.337890625
437.21875
471.51171875
472.880859375
437.6484375
386.75390625
351.265625
350.6328125
394.126953125
473.654296875
543.890625
553.92578125
499.462890625
410.916015625
321.509765625
247.685546875
193.267578125
171.564453125
189.357421875
223.099609375
236.625
216.216796875
170.90234375
117.71875
77.81640625
49.037109375
21.546875
6.244140625
-5.494140625
-38.2890625
-85.859375
-122.638671875
-150.640625
-189.796875
-244.27734375
-303.783203125
-354.474609375
-389.125
-402.431640625
-387.232421875
-338.14453125
-255.13671875
-149.796875
-43.263671875
42.189453125
88.771484375
91.001953125
66.927734375
61.40234375
108.265625
198.37890625
290.107421875
345.72265625
353.953125
314.869140625
247.96875
179.765625
102.583984375
-9.779296875
-148.75
-268.740234375
-333.66796875
-342.912109375
-320.361328125
-291.814453125
-256.1328125
-205.162109375
-157.419921875
-121.80859375
-80.62109375
-34.369140625
0.302734375
24.150390625
37.130859375
26.703125
-3.66796875
-37.248046875
-64.76953125
-81.8203125
-78.3125
-41.779296875
17.310546875
62.609375
86.30078125
122.89453125
200.40234375
300.95703125
364.373046875
355.625
298.666015625
234.275390625
184.431640625
144.853515625
105.36328125
63.09375
1.95703125
-95.892578125
-203.98828125
-268.833984375
-275.61328125
-257.205078125
-256.041015625
-284.443359375
-321.60546875
-353.55078125
-396.251953125
-467.814453125
-556.564453125
-640.033203125
-711.62890625
-759.353515625
-760.59375
-717.013671875
-652.5
-584.921875
-515.35546875
-421.119140625
-300.591796875
-205.42578125
-173.73828125
-182.783203125
-199.138671875
-218.42578125
-243.458984375
-255.4453125
-236.54296875
-191.927734375
-127.96875
-58.763671875
-14.828125
-6.77734375
-20.083984375
-43.291015625
-62.638671875
-63.5625
-36.88671875
31.150390625
142.32421875
263.265625
340.177734375
346.201171875
299.8359375
252.236328125
256.705078125
331.458984375
443.05078125
531.248046875
568.828125
570.35546875
554.986328125
539.328125
530.025390625
510.666015625
457.927734375
359.560546875
228.94140625
108.21875
28.44921875
-19.33984375
-57.19921875
-84.1953125
-84.0234375
-60.224609375
-37.06640625
-42.544921875
-88.326171875
-158.103515625
-230.0390625
-291.50390625
-333.4375
-351.435546875
-343.740234375
-331.21484375
-350.5234375
-392.646484375
-409.28515625
-383.767578125
-350.87890625
-351.99609375
-374.771484375
-376.373046875
-366.07421875
-389.8203125
-477.166015625
-627.9296875
-800.08984375
-946.794921875
-1043.9453125
-1079.7421875
-1064.587890625
-1026.447265625
-981.224609375
-927.310546875
-867.431640625
-830.673828125
-843.0859375
-873.33203125
-864.400390625
-793.017578125
-674.53125
-533.87109375
-398.2890625
-299.23046875
-249.931640625
-232.24609375
-217.015625
-177.765625
-90.87890625
49.49609375
217.21875
360.328125
441.11328125
457.302734375
415.1796875
317.455078125
172.47265625
9.064453125
-139.9375
-261.248046875
-333.349609375
-334.09765625
-289.5078125
-255.314453125
-244.857421875
-231.388671875
-200.3125
-158.490234375
-117.642578125
-81.86328125
-45.626953125
-5.03125
43.79296875
115.69140625
216.4765625
316.966796875
383.470703125
411.6328125
421.5703125
449.583984375
509.439453125
568.087890625
576.5859375
523.544921875
436.9140625
345.216796875
267.763671875
210.94921875
164.513671875
117.853515625
74.384765625
48.47265625
55.458984375
89.12890625
137.076171875
195.869140625
260.900390625
333.537109375
406.419921875
462.87890625
494.470703125
498.453125
477.220703125
440.521484375
393.21875
323.89453125
228.54296875
133.689453125
62.82421875
13.0859375
-33.515625
-93.771484375
-166.39453125
-238.00390625
-294.59765625
-320.6953125
-304.009765625
-246.251953125
-165.978515625
-93.484375
-59.111328125
-81.0703125
-150.763671875
-230.24609375
-281.296875
-301.21875
-305.35546875
-298.791015625
-286.9921875
-262.986328125
-196.291015625
-75.841796875
65.34765625
178.3203125
240.107421875
273.89453125
314.21875
370.76953125
419.9609375
426.52734375
382.447265625
306.689453125
228.05078125
164.080078125
109.255859375
63.697265625
35.50390625
27.748046875
41.7734375
73.189453125
103.466796875
102.767578125
71.9765625
55.115234375
95.919921875
202.224609375
348.71875
495.09765625
592.46484375
614.98828125
577.671875
514.162109375
458.662109375
424.501953125
384.244140625
288.80859375
133.90625
-21.4765625
-120.064453125
-151.220703125
-139.779296875
-115.2734375
-93.236328125
-81.078125
-80.892578125
-81.216796875
-70.337890625
-68.814453125
-102.130859375
-158.666015625
-208.060546875
-234.98828125
-257.130859375
-297.83203125
-343.505859375
-360.703125
-320.77734375
-214.650390625
-69.837890625
68.24609375
168.630859375
212.615234375
192.171875
110.111328125
-12.837890625
-134.595703125
-227.95703125
-286.154296875
-297.66015625
-257.060546875
-177.580078125
-70.248046875
47.556640625
132.494140625
144.44921875
75.728515625
-51.5546875
-203.236328125
-350.966796875
-483.056640625
-597.037109375
-677.876953125
-689.94140625
-613.853515625
-484.810546875
-365.39453125
-292.6796875
-265.419921875
-272.427734375
-310.32421875
-371.58984375
-436.37890625
-481.64453125
-491.361328125
-459.8984375
-401.3359375
-336.73046875
-272.16015625
-193.32421875
-101.4140625
-20.279296875
39.27734375
69.82421875
62.275390625
31.76171875
11.130859375
15.560546875
34.46484375
49.22265625
57.267578125
64.58984375
71.55078125
79.255859375
80.3671875
61.8046875
20.083984375
-29.318359375
-54.923828125
-47.703125
-16.041015625
50.267578125
142.931640625
215.154296875
234.892578125
212.1796875
173.455078125
135.892578125
117.931640625
124.5546875
126.513671875
101.701171875
73.765625
70.330078125
85.1953125
105.693359375
137.453125
183.935546875
219.83203125
218.091796875
179.166015625
112.15625
29.685546875
-53.9609375
-141.66796875
-236.1640625
-319.36328125
-357.564453125
-329.1796875
-242.314453125
-129.142578125
-44.337890625
-28.947265625
-63.46875
-91.5546875
-84.8046875
-53.005859375
-5.541015625
53.830078125
113.287109375
165.234375
210.818359375
237.734375
221.73828125
171.71484375
125.642578125
101.146484375
98.408203125
118.09765625
145.810546875
152.736328125
122.9375
68.830078125
16.52734375
-12.509765625
14.662109375
122.728515625
276.166015625
393.671875
429.15234375
418.8671875
423.724609375
468.36328125
545.869140625
639.876953125
729.71875
786.732421875
788.255859375
736.56640625
634.818359375
467.46875
242.529296875
21.166015625
-139.033203125
-239.93359375
-315.26953125
-379.037109375
-424.69921875
-447.697265625
-435.51953125
-363.630859375
-251.1171875
-169.03125
-154.521484375
-175.1875
-171.30078125
-112.017578125
-29.0
27.951171875
38.359375
8.474609375
-27.17578125
-29.20703125
4.3125
30.07421875
8.203125
-45.142578125
-87.294921875
-112.60546875
-142.115234375
-164.0546875
-132.22265625
-29.9921875
103.150390625
207.029296875
244.44140625
233.662109375
212.361328125
192.0625
168.89453125
139.603515625
115.302734375
116.294921875
140.0
160.546875
166.994140625
163.623046875
146.962890625
121.9609375
100.90625
89.708984375
101.0625
144.52734375
193.9375
208.96484375
179.5625
114.46875
23.919921875
-62.064453125
-102.724609375
-86.328125
-34.03125
20.712890625
46.037109375
15.80859375
-75.375
-200.5546875
-319.66796875
-412.587890625
-479.21875
-514.97265625
-515.216796875
-493.521484375
-466.244140625
-431.478515625
-366.7734375
-255.576171875
-117.41015625
14.220703125
127.5234375
224.55078125
299.07421875
341.17578125
341.8984375
299.5234375
224.30078125
151.044921875
120.576171875
146.544921875
206.19921875
245.935546875
221.025390625
146.419921875
68.76171875
2.23046875
-53.037109375
-89.41796875
-112.287109375
-130.640625
-134.755859375
-124.3046875
-134.064453125
-192.884765625
-282.8984375
-355.59765625
-366.9765625
-302.150390625
-186.486328125
-65.30859375
28.365234375
87.1640625
126.248046875
167.869140625
214.140625
232.373046875
197.58984375
135.634765625
71.89453125
-14.26953125
-144.75
-304.83984375
-448.890625
-531.67578125
-545.826171875
-518.970703125
-479.470703125
-442.876953125
-403.091796875
-341.6875
-253.1875
-139.90625
-10.236328125
104.357421875
165.537109375
173.119140625
166.75
169.224609375
166.15234375
135.20703125
69.759765625
-16.421875
-99.0859375
-164.6640625
-199.9375
-175.814453125
-95.447265625
-11.54296875
25.291015625
-1.623046875
-77.5859375
-177.55078125
-273.08203125
-340.39453125
-374.302734375
-396.2265625
-425.26171875
-453.306640625
-467.427734375
-475.443359375
-493.51953125
-527.55078125
-573.38671875
-611.83984375
-612.52734375
-556.80078125
-460.197265625
-378.37890625
-350.501953125
-350.228515625
-332.578125
-296.25390625
-279.50390625
-315.35546875
-391.009765625
-452.37890625
-456.939453125
-407.677734375
-339.923828125
-291.37109375
-283.32421875
-293.27734375
-278.28515625
-238.97265625
-198.509765625
-166.435546875
-149.900390625
-139.046875
-119.126953125
-105.05078125
-118.306640625
-150.990234375
-167.404296875
-135.87109375
-46.919921875
86.658203125
218.962890625
300.48046875
314.876953125
271.7734375
204.8125
153.1015625
130.763671875
132.7109375
147.2578125
148.505859375
106.755859375
31.724609375
-27.712890625
-28.1015625
38.234375
128.451171875
186.880859375
200.193359375
197.666015625
209.333984375
233.97265625
255.017578125
253.970703125
217.5859375
160.86328125
105.806640625
52.56640625
0.66015625
-36.375
-46.271484375
-40.556640625
-52.05859375
-100.98046875
-177.4609375
-251.080078125
-289.03125
-288.103515625
-273.361328125
-267.21875
-273.380859375
-288.599609375
-309.294921875
-325.2421875
-333.833984375
-341.01171875
-349.4375
-355.787109375
-344.361328125
-285.751953125
-164.53125
-9.98828125
109.337890625
140.904296875
87.19140625
-12.47265625
-114.544921875
-178.8828125
-171.41796875
-102.142578125
-29.640625
-7.173828125
-52.111328125
-150.3359375
-268.69921875
-359.501953125
-398.888671875
-407.21484375
-407.072265625
-398.080078125
-376.212890625
-344.978515625
-305.15625
-250.65234375
-178.935546875
-80.51953125
51.740234375
194.13671875
318.14453125
424.07421875
516.083984375
564.818359375
536.529296875
449.75
377.37890625
368.47265625
405.37109375
438.28125
437.19921875
400.30859375
331.62109375
235.416015625
141.5546875
89.615234375
93.53125
145.26171875
214.828125
251.291015625
225.076171875
170.779296875
155.537109375
207.67578125
281.658203125
310.486328125
280.19921875
228.52734375
185.1640625
135.505859375
51.501953125
-67.119140625
-196.474609375
-311.578125
-393.013671875
-426.341796875
-392.60546875
-291.859375
-171.146484375
-100.984375
-118.6328125
-196.1171875
-272.98828125
-297.251953125
-245.09765625
-131.091796875
3.791015625
109.16796875
151.302734375
128.513671875
54.576171875
-49.2578125
-153.451171875
-229.109375
-266.474609375
-296.6328125
-371.755859375
-508.72265625
-677.021484375
-822.939453125
-901.6796875
-900.7109375
-829.560546875
-700.7578125
-540.5
-391.287109375
-289.251953125
-257.13671875
-310.185546875
-433.6015625
-553.857421875
-592.392578125
-537.587890625
-424.744140625
-278.859375
-114.67578125
44.1015625
172.302734375
251.310546875
266.32421875
215.181640625
109.4921875
-27.296875
-147.380859375
-199.130859375
-173.236328125
-108.470703125
-53.392578125
-30.658203125
-44.810546875
-99.43359375
-171.318359375
-216.08984375
-214.291015625
-166.37890625
-60.17578125
102.205078125
271.525390625
379.7578125
385.935546875
310.568359375
228.46484375
207.748046875
249.087890625
299.431640625
326.720703125
344.392578125
369.42578125
399.5625
426.85546875
453.54296875
479.57421875
481.685546875
439.015625
353.388671875
243.6953125
126.46875
11.654296875
-75.994140625
-98.212890625
-41.888671875
52.51953125
135.94140625
191.140625
215.439453125
213.130859375
212.43359375
230.298828125
243.294921875
212.302734375
124.103515625
26.419921875
0.30859375
87.79296875
250.294921875
390.43359375
446.1953125
444.044921875
441.943359375
463.94140625
496.0234375
513.84765625
507.0
479.47265625
432.869140625
366.52734375
305.328125
295.291015625
344.138671875
414.478515625
475.841796875
519.505859375
544.21484375
560.443359375
573.806640625
566.587890625
530.87109375
487.69140625
433.88671875
334.0859375
179.599609375
-1.02734375
-175.783203125
-316.4921875
-399.29296875
-409.197265625
-335.291015625
-192.826171875
-37.345703125
64.185546875
79.494140625
21.4375
-86.38671875
-225.611328125
-374.150390625
-504.806640625
-592.099609375
-622.927734375
-607.65625
-572.73828125
-542.03125
-513.134765625
-453.640625
-352.96484375
-247.580078125
-172.88671875
-123.966796875
-61.708984375
36.095703125
141.2578125
203.208984375
196.84375
146.72265625
104.716796875
102.33984375
132.501953125
168.458984375
180.4609375
156.212890625
109.478515625
69.935546875
67.80078125
115.744140625
197.16015625
274.107421875
309.369140625
279.796875
190.07421875
87.666015625
36.97265625
56.794921875
101.26953125
121.271484375
114.529296875
109.822265625
125.8203125
148.37109375
149.912109375
111.056640625
33.38671875
-60.0234375
-131.21875
-144.525390625
-98.099609375
-21.462890625
54.208984375
112.0546875
147.572265625
151.39453125
118.8984375
67.16796875
29.111328125
15.36328125
1.67578125
-39.158203125
-122.044921875
-239.744140625
-350.029296875
-411.92578125
-430.298828125
-422.482421875
-388.49609375
-336.296875
-287.76953125
-264.779296875
-265.7890625
-269.70703125
-258.41796875
-220.97265625
-165.744140625
-115.94140625
-78.150390625
-39.234375
8.525390625
57.328125
101.10546875
145.814453125
193.78125
233.904296875
257.564453125
281.34765625
330.474609375
417.154296875
522.828125
594.828125
599.537109375
535.470703125
411.689453125
254.689453125
110.08984375
25.533203125
21.705078125
68.630859375
108.95703125
110.607421875
73.2109375
4.951171875
-79.60546875
-154.296875
-185.15234375
-162.5625
-129.80078125
-139.349609375
-193.0625
-254.84375
-291.462890625
-289.701171875
-266.349609375
-240.17578125
-208.125
-178.9140625
-166.20703125
-164.541015625
-157.353515625
-128.16796875
-74.3984375
-11.361328125
45.234375
90.375
127.40625
156.8125
162.376953125
144.890625
141.8828125
171.00390625
205.857421875
222.44140625
216.00390625
189.244140625
153.9140625
128.41796875
129.212890625
148.205078125
140.78125
80.220703125
-9.974609375
-90.990234375
-153.904296875
-210.96484375
-257.56640625
-276.99609375
-256.658203125
-201.384765625
-123.224609375
-13.50390625
136.09765625
295.349609375
418.69140625
497.607421875
548.474609375
584.455078125
628.951171875
706.87890625
809.189453125
896.013671875
921.28125
870.1875
779.146484375
709.59375
690.822265625
696.708984375
687.6875
652.271484375
604.6875
560.13671875
511.365234375
456.734375
422.169921875
433.56640625
479.662109375
515.439453125
523.611328125
532.02734375
554.849609375
584.69921875
625.064453125
674.3671875
720.478515625
766.86328125
823.40234375
869.041015625
859.88671875
778.20703125
636.298828125
460.953125
285.658203125
130.853515625
9.669921875
-66.669921875
-99.630859375
-98.990234375
-68.583984375
-2.39453125
86.90625
151.392578125
155.775390625
106.458984375
31.220703125
-40.525390625
-85.541015625
-94.869140625
-63.947265625
8.16015625
99.6796875
183.380859375
249.72265625
298.11328125
325.810546875
330.525390625
321.26953125
317.96875
335.8359375
360.44140625
358.4921875
314.51953125
238.451171875
158.58984375
99.810546875
58.59765625
30.400390625
36.982421875
87.802734375
154.537109375
208.69140625
253.302734375
309.544921875
381.8984375
451.23046875
499.826171875
531.7265625
557.576171875
562.4765625
512.412109375
389.896484375
217.92578125
59.91796875
-23.35546875
-20.876953125
35.595703125
109.56640625
166.515625
187.337890625
176.541015625
143.134765625
94.142578125
36.95703125
-15.638671875
-52.541015625
-84.435546875
-132.7734375
-178.94921875
-169.373046875
-88.75390625
16.708984375
97.041015625
147.388671875
187.400390625
225.3984375
252.8984375
251.65234375
211.5078125
154.001953125
124.359375
134.984375
150.431640625
141.185546875
109.634765625
70.080078125
34.91015625
22.375
43.9609375
74.39453125
75.59375
41.978515625
-10.29296875
-66.75390625
-110.060546875
-122.943359375
-107.048828125
-83.236328125
-74.4921875
-85.728515625
-101.82421875
-105.544921875
-85.26171875
-42.65625
-3.9296875
8.283203125
-2.9921875
-32.09375
-71.9140625
-113.634765625
-162.943359375
-222.525390625
-281.001953125
-335.263671875
-392.015625
-452.494140625
-507.4296875
-551.89453125
-589.5
-631.072265625
-690.55859375
-755.1171875
-777.42578125
-724.908203125
-618.841796875
-511.48828125
-438.1171875
-401.51171875
-390.978515625
-384.076171875
-355.080078125
-290.23046875
-183.91796875
-44.982421875
91.544921875
189.064453125
241.17578125
255.32421875
241.037109375
205.462890625
159.33984375
120.888671875
93.177734375
64.2578125
16.935546875
-61.01953125
-168.8984375
-295.46484375
-419.546875
-522.6484375
-591.640625
-616.03515625
-613.302734375
-625.98828125
-668.734375
-702.603515625
-673.830078125
-562.73828125
-395.01171875
-227.71484375
-94.634765625
11.298828125
85.89453125
109.984375
71.64453125
-14.501953125
-87.09765625
-84.6875
-1.892578125
114.61328125
197.126953125
216.33203125
205.76953125
203.349609375
211.15625
223.18359375
250.19140625
285.880859375
294.787109375
258.083984375
200.443359375
164.123046875
172.80859375
218.90234375
276.07421875
326.732421875
377.638671875
436.833984375
481.51171875
479.439453125
446.431640625
431.57421875
440.6171875
443.0390625
426.154296875
401.73046875
388.021484375
394.224609375
406.16796875
404.69140625
397.521484375
398.791015625
403.72265625
410.283203125
425.25
435.724609375
409.451171875
340.513671875
261.318359375
204.544921875
171.44140625
124.140625
47.109375
-12.50390625
-20.404296875
-0.50390625
3.083984375
-31.92578125
-102.23046875
-194.4765625
-280.369140625
-318.75
-280.7578125
-175.7734375
-53.4140625
44.994140625
120.40625
178.90234375
209.193359375
219.375
241.203125
292.52734375
369.0390625
452.3828125
527.49609375
590.029296875
628.515625
622.314453125
555.974609375
434.052734375
296.98046875
201.0
174.37890625
198.76171875
227.748046875
219.18359375
164.3828125
81.0859375
0.38671875
-44.177734375
-47.8203125
-20.01953125
36.09765625
99.599609375
128.203125
106.822265625
70.283203125
63.033203125
95.927734375
146.318359375
195.080078125
245.970703125
314.083984375
403.033203125
501.08984375
595.607421875
658.283203125
663.779296875
620.150390625
548.197265625
462.021484375
378.06640625
315.623046875
278.623046875
264.240234375
267.53125
274.271484375
272.619140625
277.70703125
322.275390625
409.7109375
494.59375
532.791015625
516.208984375
463.693359375
426.1171875
456.650390625
559.236328125
696.658203125
810.359375
830.298828125
734.58984375
571.708984375
403.5078125
265.1953125
176.046875
143.533203125
162.201171875
218.828125
291.90625
349.822265625
364.71484375
321.306640625
229.814453125
120.95703125
11.390625
-93.279296875
-178.462890625
-220.412109375
-210.525390625
-164.595703125
-112.890625
-85.8828125
-84.8046875
-90.791015625
-95.181640625
-107.919921875
-146.126953125
-207.7109375
-274.732421875
-330.6796875
-357.830078125
-344.3046875
-296.765625
-230.541015625
-154.17578125
-73.599609375
-6.763671875
19.791015625
-0.396484375
-46.171875
-86.013671875
-96.9140625
-81.22265625
-65.611328125
-61.5625
-53.361328125
-27.86328125
17.82421875
94.46875
206.947265625
322.931640625
385.5
363.26953125
268.23828125
131.58203125
-5.845703125
-99.75
-118.515625
-59.83984375
36.69921875
125.017578125
193.880859375
243.23828125
267.802734375
266.65234375
240.84765625
200.232421875
156.6953125
117.630859375
95.626953125
99.787109375
126.818359375
166.21484375
215.2109375
268.8359375
313.11328125
354.2890625
413.87109375
484.63671875
531.447265625
529.984375
486.609375
420.806640625
340.451171875
256.396484375
196.6484375
176.3046875
170.080078125
135.29296875
62.126953125
-20.662109375
-87.466796875
-152.3203125
-237.72265625
-333.462890625
-408.384765625
-438.255859375
-421.791015625
-377.58984375
-337.208984375
-311.486328125
-266.291015625
-168.857421875
-20.623046875
160.21484375
342.220703125
485.025390625
562.09765625
568.92578125
514.98046875
416.06640625
295.953125
168.173828125
32.263671875
-91.96484375
-163.494140625
-160.1953125
-95.662109375
8.828125
134.03515625
243.521484375
308.892578125
332.236328125
328.5859375
325.353515625
341.197265625
356.8515625
334.046875
248.6328125
113.87890625
-12.15234375
-76.849609375
-70.55078125
-2.623046875
109.564453125
228.103515625
313.34765625
350.642578125
347.61328125
320.923828125
279.45703125
221.453125
157.84765625
111.27734375
80.66796875
49.328125
11.7265625
-28.66796875
-51.642578125
-38.267578125
-5.486328125
13.734375
7.923828125
-8.884765625
-26.701171875
-46.19140625
-61.177734375
-42.609375
43.193359375
176.982421875
299.603515625
372.046875
387.666015625
370.767578125
350.109375
329.046875
302.845703125
268.216796875
207.04296875
93.80859375
-47.0234375
-156.994140625
-227.669921875
-278.890625
-312.69140625
-334.025390625
-358.26171875
-398.78515625
-450.10546875
-484.646484375
-482.806640625
-432.462890625
-325.669921875
-196.240234375
-110.69921875
-98.58984375
-139.01171875
-203.376953125
-274.71875
-330.845703125
-349.21484375
-319.63671875
-242.62890625
-138.703125
-47.62890625
4.5078125
33.263671875
63.048828125
103.205078125
165.5234375
258.98828125
374.49609375
485.546875
563.916015625
610.0078125
643.48828125
667.994140625
679.818359375
681.267578125
670.96484375
629.501953125
528.0078125
369.810546875
195.44921875
47.58203125
-46.541015625
-77.3671875
-44.689453125
33.37890625
103.73828125
119.107421875
72.587890625
-26.9375
-169.22265625
-332.69921875
-485.62890625
-592.181640625
-625.60546875
-582.078125
-477.6015625
-346.294921875
-236.0546875
-175.701171875
-146.8203125
-106.388671875
-44.126953125
7.591796875
30.314453125
42.935546875
58.638671875
63.673828125
49.708984375
23.3046875
-22.197265625
-103.9375
-217.0
-333.560546875
-427.376953125
-487.037109375
-507.154296875
-476.61328125
-402.224609375
-329.4921875
-301.23828125
-309.7265625
-327.107421875
-332.97265625
-307.798828125
-244.55078125
-149.94921875
-50.33203125
12.974609375
28.263671875
19.755859375
18.78515625
56.73046875
150.2109375
274.521484375
388.787109375
475.951171875
532.896484375
556.0703125
542.4765625
474.462890625
332.052734375
137.888671875
-45.474609375
-165.017578125
-217.5390625
-236.595703125
-249.583984375
-258.390625
-256.052734375
-232.71875
-175.080078125
-78.736328125
50.833984375
185.76953125
293.931640625
372.65625
435.560546875
490.126953125
530.205078125
558.1328125
598.142578125
654.0234375
700.318359375
721.1640625
720.978515625
724.412109375
759.01953125
816.943359375
872.767578125
925.77734375
978.755859375
1014.083984375
1006.775390625
934.55078125
786.095703125
582.423828125
365.951171875
167.99609375
7.201171875
-100.9609375
-160.005859375
-176.33984375
-143.673828125
-62.873046875
50.806640625
160.443359375
217.890625
211.552734375
169.861328125
115.302734375
36.439453125
-92.970703125
-263.869140625
-417.701171875
-492.455078125
-453.43359375
-308.1953125
-121.826171875
36.6171875
145.544921875
202.29296875
194.609375
121.216796875
13.37890625
-69.546875
-98.353515625
-104.458984375
-120.240234375
-145.537109375
-173.154296875
-195.91015625
-191.529296875
-145.689453125
-78.099609375
-7.125
63.525390625
116.26953125
138.787109375
150.365234375
170.62109375
202.91015625
245.556640625
296.76171875
361.556640625
448.3828125
541.82421875
609.578125
651.08984375
685.15234375
701.80859375
668.443359375
572.5234375
439.865234375
315.0234375
226.9765625
173.025390625
138.626953125
117.02734375
103.341796875
84.744140625
63.115234375
66.16015625
109.216796875
177.58984375
250.845703125
317.916015625
380.61328125
453.296875
542.828125
646.470703125
752.91796875
827.796875
843.9375
801.49609375
705.751953125
561.9296875
388.92578125
216.91015625
68.373046875
-52.95703125
-149.640625
-223.029296875
-271.947265625
-294.6484375
-293.81640625
-279.123046875
-265.806640625
-254.361328125
-234.208984375
-200.146484375
-145.564453125
-74.923828125
-6.6328125
49.947265625
88.70703125
107.935546875
132.271484375
185.884765625
259.359375
337.5234375
409.4921875
468.890625
528.86328125
600.087890625
661.611328125
674.115234375
615.490234375
512.17578125
424.056640625
381.287109375
355.4375
314.58984375
281.322265625
280.84765625
286.751953125
266.89453125
229.697265625
201.224609375
196.626953125
204.873046875
205.22265625
192.21875
166.861328125
115.857421875
23.552734375
-91.615234375
-190.900390625
-261.341796875
-312.5859375
-335.00390625
-305.22265625
-229.71484375
-129.88671875
-14.88671875
97.51171875
185.166015625
242.70703125
272.388671875
269.01953125
230.525390625
176.845703125
146.65625
176.07421875
259.873046875
345.57421875
383.7734375
366.630859375
322.5078125
293.744140625
292.529296875
282.87890625
244.837890625
199.88671875
178.349609375
200.6015625
279.095703125
406.0
544.818359375
654.9375
713.125
719.501953125
691.2734375
662.302734375
668.681640625
709.619140625
754.470703125
779.97265625
786.43359375
787.61328125
790.84765625
793.166015625
791.78125
800.22265625
830.673828125
857.779296875
837.310546875
777.326171875
741.736328125
766.400390625
830.83203125
891.85546875
912.09765625
881.82421875
818.140625
742.927734375
676.552734375
636.111328125
618.34375
612.830078125
608.451171875
579.6171875
516.908203125
444.373046875
378.408203125
310.935546875
241.009765625
183.111328125
133.6953125
62.56640625
-42.16015625
-153.650390625
-229.380859375
-252.3125
-236.33203125
-194.181640625
-120.77734375
-10.58984375
115.3046875
225.353515625
311.103515625
393.345703125
494.689453125
592.896484375
624.38671875
548.5625
390.849609375
218.720703125
80.900390625
-15.001953125
-84.4140625
-135.23046875
-162.33984375
-178.732421875
-207.259765625
-224.876953125
-203.033203125
-178.115234375
-190.5625
-220.345703125
-232.142578125
-218.7734375
-195.041015625
-183.525390625
-196.06640625
-221.94140625
-234.69140625
-222.02734375
-204.94921875
-205.5
-218.517578125
-230.78515625
-237.80859375
-239.59375
-243.6484375
-259.525390625
-275.314453125
-263.15234375
-211.287109375
-127.865234375
-33.185546875
46.99609375
83.353515625
59.92578125
-13.19140625
-113.88671875
-210.6796875
-280.703125
-325.576171875
-357.630859375
-393.291015625
-442.41015625
-506.587890625
-570.021484375
-599.47265625
-580.041015625
-515.166015625
-413.353515625
-294.60546875
-174.93359375
-44.85546875
104.677734375
247.41796875
343.48828125
385.029296875
392.43359375
374.505859375
321.466796875
232.787109375
112.42578125
-40.109375
-216.26171875
-379.427734375
-484.359375
-531.841796875
-572.712890625
-633.546875
-692.8359375
-729.369140625
-749.349609375
-751.03125
-715.244140625
-653.732421875
-599.720703125
-555.28125
-496.46875
-425.095703125
-373.728515625
-355.373046875
-332.0859375
-254.1328125
-121.88671875
16.009765625
112.248046875
152.64453125
156.865234375
149.689453125
149.224609375
169.751953125
202.00390625
232.529296875
263.59765625
292.72265625
302.314453125
284.564453125
264.080078125
271.623046875
316.873046875
394.7265625
485.998046875
554.296875
567.453125
524.103515625
461.837890625
420.400390625
395.619140625
362.693359375
329.837890625
323.306640625
338.962890625
360.890625
383.27734375
397.78515625
391.173828125
350.951171875
275.53515625
180.58203125
90.7265625
27.892578125
-14.904296875
-71.109375
-147.6171875
-210.365234375
-230.0625
-207.19921875
-141.462890625
-33.068359375
102.271484375
248.837890625
398.66015625
533.69140625
628.5
690.75390625
752.41015625
813.431640625
840.890625
805.388671875
714.6015625
627.0234375
597.693359375
618.109375
641.203125
636.517578125
599.556640625
540.89453125
486.67578125
450.095703125
412.822265625
347.662109375
247.990234375
138.146484375
46.716796875
-18.4375
-67.921875
-106.185546875
-120.896484375
-120.1171875
-126.337890625
-127.306640625
-100.337890625
-55.919921875
-20.576171875
-11.443359375
-26.642578125
-43.91796875
-43.8125
-30.107421875
-24.240234375
-42.0546875
-81.96875
-125.021484375
-140.060546875
-104.65234375
-14.220703125
123.564453125
281.39453125
426.55078125
534.380859375
593.08203125
622.142578125
659.2265625
713.708984375
766.326171875
793.625
772.927734375
693.91015625
560.626953125
390.87109375
221.349609375
90.267578125
-0.078125
-75.572265625
-153.087890625
-220.25390625
-245.271484375
-209.2890625
-119.0
3.060546875
125.486328125
220.982421875
272.408203125
280.2421875
260.169921875
220.103515625
145.052734375
19.65234375
-140.25390625
-288.337890625
-378.087890625
-403.49609375
-385.314453125
-328.5390625
-235.388671875
-131.609375
-49.978515625
4.650390625
50.173828125
100.73046875
159.48828125
214.400390625
239.884765625
226.32421875
196.794921875
187.29296875
215.365234375
258.90625
279.330078125
259.248046875
217.458984375
190.56640625
205.544921875
251.740234375
290.662109375
311.7734375
333.951171875
369.96875
410.62890625
454.044921875
501.259765625
534.560546875
549.796875
559.62890625
564.765625
544.158203125
484.39453125
395.5390625
297.599609375
212.267578125
157.0
139.109375
162.47265625
229.96875
330.248046875
430.607421875
475.5703125
418.732421875
283.013671875
154.880859375
108.376953125
147.625
214.1796875
250.27734375
242.513671875
212.275390625
201.3203125
230.52734375
271.056640625
278.080078125
227.525390625
134.65625
30.576171875
-60.9140625
-117.36328125
-121.599609375
-65.90625
34.634765625
146.330078125
229.609375
255.33203125
232.7890625
198.919921875
196.138671875
259.033203125
381.21875
521.28515625
650.521484375
748.94140625
778.77734375
717.53125
600.240234375
479.3046875
356.4140625
211.609375
61.15625
-59.517578125
-123.048828125
-119.638671875
-68.69140625
-7.251953125
37.92578125
60.115234375
65.6484375
71.33203125
99.291015625
146.76953125
162.138671875
98.2421875
-20.126953125
-136.275390625
-220.865234375
-268.1328125
-277.689453125
-251.21875
-202.892578125
-158.158203125
-161.671875
-248.525390625
-392.4609375
-544.126953125
-671.412109375
-743.671875
-756.064453125
-740.048828125
-723.29296875
-709.037109375
-681.71484375
-634.71875
-574.603515625
-509.70703125
-440.0078125
-362.728515625
-277.6171875
-179.90625
-71.740234375
36.244140625
130.673828125
206.65625
274.427734375
335.537109375
376.83984375
393.6015625
398.837890625
404.046875
409.634765625
420.130859375
434.880859375
435.6796875
411.55078125
380.873046875
366.31640625
360.1171875
319.681640625
212.392578125
57.580078125
-95.396484375
-206.54296875
-271.330078125
-312.51171875
-344.22265625
-368.529296875
-388.900390625
-392.025390625
-339.013671875
-213.314453125
-61.33203125
42.607421875
63.318359375
28.404296875
-2.876953125
20.76953125
115.869140625
252.5234375
368.15234375
417.060546875
417.203125
416.208984375
425.748046875
420.353515625
388.328125
351.099609375
345.220703125
387.462890625
456.935546875
512.2578125
505.28515625
407.185546875
242.81640625
78.984375
-16.404296875
-28.748046875
-2.662109375
25.80078125
56.748046875
94.828125
127.958984375
138.751953125
115.486328125
50.70703125
-52.201171875
-166.267578125
-242.923828125
-252.671875
-215.662109375
-163.408203125
-97.78515625
-7.529296875
91.828125
162.134765625
183.609375
167.1171875
138.638671875
115.060546875
99.30078125
101.66796875
128.80078125
163.494140625
187.689453125
192.814453125
176.66015625
155.53125
145.55078125
146.923828125
151.236328125
136.615234375
87.955078125
14.783203125
-74.255859375
-162.8046875
-220.3359375
-231.076171875
-188.109375
-92.521484375
18.091796875
78.990234375
50.71484375
-38.169921875
-125.595703125
-188.1328125
-237.453125
-275.314453125
-283.314453125
-253.1484375
-206.185546875
-187.939453125
-235.923828125
-334.3828125
-425.359375
-480.94140625
-523.37890625
-574.1171875
-622.779296875
-662.56640625
-707.734375
-745.068359375
-739.716796875
-673.28125
-561.240234375
-443.03515625
-361.7109375
-341.28515625
-373.400390625
-430.455078125
-483.6953125
-515.576171875
-529.880859375
-550.052734375
-589.51171875
-622.876953125
-612.267578125
-558.576171875
-485.89453125
-400.005859375
-285.455078125
-135.978515625
20.296875
151.125
249.9765625
326.375
391.646484375
446.205078125
473.791015625
455.533203125
391.99609375
316.208984375
274.833984375
275.63671875
274.982421875
232.69921875
159.611328125
96.240234375
66.263671875
54.185546875
24.263671875
-36.48046875
-118.109375
-203.93359375
-261.2421875
-271.37109375
-253.830078125
-238.513671875
-243.94921875
-272.9453125
-314.53125
-349.900390625
-352.01171875
-301.880859375
-200.916015625
-65.67578125
68.08203125
153.576171875
147.607421875
45.697265625
-99.333984375
-229.0390625
-311.5390625
-335.212890625
-295.44140625
-183.7734375
-24.048828125
111.130859375
177.099609375
205.841796875
254.931640625
337.73828125
419.642578125
465.423828125
464.76953125
425.869140625
363.234375
303.51953125
278.16015625
282.400390625
275.376953125
240.498046875
191.8125
114.5546875
-23.78515625
-217.39453125
-412.533203125
-537.1484375
-550.8515625
-466.244140625
-335.017578125
-208.47265625
-107.212890625
-43.041015625
-28.521484375
-68.822265625
-173.13671875
-325.9453125
-473.54296875
-568.1171875
-594.587890625
-570.30078125
-525.76953125
-469.103515625
-381.21875
-245.455078125
-91.240234375
29.3203125
105.318359375
161.033203125
211.150390625
244.029296875
257.3515625
267.70703125
269.927734375
247.46484375
212.27734375
189.078125
184.6875
204.20703125
260.06640625
327.521484375
354.56640625
322.3984375
255.611328125
189.810546875
144.435546875
119.630859375
108.712890625
101.671875
83.7734375
47.154296875
-0.3046875
-38.587890625
-56.490234375
-64.998046875
-79.75
-92.4765625
-78.31640625
-22.109375
70.783203125
188.369140625
303.39453125
366.759765625
352.802734375
280.62109375
191.724609375
123.66796875
97.998046875
111.904296875
149.759765625
202.388671875
250.984375
268.259765625
262.658203125
265.78515625
284.29296875
301.84375
299.9765625
261.35546875
180.927734375
65.70703125
-71.6015625
-207.595703125
-314.904296875
-380.873046875
-427.970703125
-477.466796875
-505.330078125
-485.666015625
-436.14453125
-384.462890625
-334.095703125
-309.255859375
-353.82421875
-457.609375
-557.71875
-601.0546875
-589.375
-559.83203125
-531.376953125
-517.927734375
-524.642578125
-506.63671875
-415.57421875
-265.912109375
-109.90625
16.630859375
108.3671875
175.078125
220.130859375
241.12109375
244.24609375
231.66015625
194.248046875
134.876953125
78.896484375
56.58984375
68.62109375
94.43359375
108.38671875
85.083984375
14.27734375
-88.349609375
-178.8828125
-223.341796875
-232.83984375
-230.689453125
-217.759765625
-187.689453125
-140.748046875
-84.505859375
-40.37890625
-18.208984375
-8.72265625
8.27734375
59.615234375
155.296875
283.46484375
414.220703125
509.8203125
559.8984375
589.0546875
614.25
626.685546875
615.767578125
596.4453125
586.814453125
575.16796875
540.2734375
474.87890625
384.95703125
289.15625
208.662109375
130.69921875
25.14453125
-105.51953125
-231.013671875
-324.53515625
-376.7578125
-380.04296875
-327.845703125
-227.216796875
-103.615234375
5.21484375
72.244140625
87.37890625
68.9140625
63.35546875
111.0078125
212.966796875
330.16796875
414.966796875
440.30859375
409.92578125
354.76171875
317.95703125
314.421875
315.23046875
300.869140625
289.5390625
301.111328125
327.587890625
334.72265625
295.7109375
229.673828125
187.6015625
203.0078125
278.376953125
388.08984375
486.072265625
530.11328125
513.009765625
474.16015625
461.77734375
501.521484375
599.572265625
745.064453125
901.525390625
1014.892578125
1045.9453125
1001.09765625
922.775390625
840.1484375
756.046875
685.193359375
669.587890625
714.80859375
765.00390625
784.431640625
799.806640625
851.376953125
948.59375
1069.921875
1176.953125
1241.693359375
1263.546875
1247.80078125
1188.318359375
1082.419921875
939.1015625
778.89453125
643.15625
567.5546875
550.177734375
576.357421875
631.201171875
685.794921875
717.001953125
726.291015625
739.771484375
788.24609375
862.123046875
913.228515625
902.9453125
815.609375
655.44140625
457.275390625
263.833984375
103.044921875
-17.447265625
-100.791015625
-141.34375
-131.61328125
-82.380859375
-29.1328125
-15.72265625
-65.1484375
-154.822265625
-237.73828125
-274.57421875
-243.26953125
-154.951171875
-53.607421875
23.716796875
89.595703125
171.587890625
260.94921875
334.490234375
383.359375
413.267578125
425.59765625
411.0859375
362.23828125
280.998046875
184.80859375
110.083984375
96.595703125
147.134765625
217.861328125
262.3125
257.734375
216.974609375
180.345703125
157.568359375
127.86328125
89.55078125
47.802734375
4.763671875
-28.970703125
-44.49609375
-40.626953125
-18.9296875
1.640625
-11.91796875
-84.232421875
-205.189453125
-313.099609375
-344.109375
-299.84765625
-223.6015625
-145.427734375
-82.2734375
-42.537109375
-27.216796875
-39.201171875
-67.13671875
-73.841796875
-33.59375
38.365234375
103.12890625
122.767578125
85.236328125
17.541015625
-37.630859375
-59.314453125
-64.7890625
-87.0390625
-140.6640625
-209.494140625
-273.9921875
-346.2578125
-452.197265625
-588.205078125
-714.0
-773.2734375
-724.923828125
-580.953125
-405.177734375
-265.421875
-190.517578125
-175.9296875
-196.431640625
-216.5625
-227.490234375
-253.927734375
-308.38671875
-365.5078125
-382.986328125
-334.017578125
-231.8046875
-120.29296875
-25.52734375
59.255859375
131.705078125
179.947265625
212.462890625
260.927734375
364.3125
528.341796875
700.025390625
805.099609375
812.8828125
764.806640625
714.791015625
674.474609375
628.123046875
570.1953125
518.73828125
498.720703125
515.134765625
544.00390625
559.482421875
551.95703125
526.005859375
495.251953125
468.154296875
447.890625
448.369140625
496.75
594.33203125
693.134765625
738.75390625
708.1484375
604.615234375
446.533203125
278.130859375
151.96875
91.396484375
89.501953125
117.625
136.861328125
134.9375
142.20703125
182.1015625
235.96484375
286.408203125
338.75390625
381.796875
377.125
294.421875
163.15234375
59.69921875
25.65234375
44.54296875
83.162109375
125.25
166.181640625
185.2265625
168.4765625
131.431640625
93.052734375
55.6796875
6.509765625
-63.58203125
-148.1640625
-228.515625
-278.8046875
-294.56640625
-291.951171875
-276.400390625
-252.6484375
-236.794921875
-241.90625
-263.345703125
-286.91796875
-319.4375
-373.998046875
-435.81640625
-487.80078125
-529.083984375
-562.537109375
-577.6796875
-561.74609375
-514.578125
-444.337890625
-359.56640625
-266.10546875
-180.79296875
-126.15625
-116.59765625
-151.67578125
-217.34765625
-296.904296875
-379.72265625
-450.703125
-496.251953125
-525.2109375
-548.0234375
-561.396484375
-549.150390625
-486.57421875
-377.052734375
-267.01953125
-202.287109375
-181.052734375
-159.23046875
-110.515625
-48.130859375
15.494140625
62.48828125
62.87109375
22.677734375
-10.638671875
-0.06640625
50.07421875
97.17578125
97.54296875
51.314453125
-13.765625
-78.09765625
-138.06640625
-200.8203125
-260.56640625
-291.89453125
-287.068359375
-270.642578125
-271.5546875
-291.126953125
-297.548828125
-260.025390625
-183.087890625
-94.2890625
-21.431640625
18.060546875
29.833984375
27.681640625
0.48046875
-66.3671875
-156.880859375
-243.177734375
-312.94921875
-369.55078125
-418.7578125
-461.908203125
-487.236328125
-481.26953125
-468.921875
-494.619140625
-566.01953125
-653.400390625
-715.21484375
-725.2421875
-667.2734375
-531.43359375
-344.16796875
-165.470703125
-45.109375
4.0625
2.306640625
-14.9765625
-11.962890625
41.408203125
136.369140625
211.671875
214.916015625
147.076171875
44.857421875
-49.8046875
-106.25
-122.8984375
-125.490234375
-140.025390625
-168.40234375
-187.943359375
-182.904296875
-167.333984375
-162.421875
-168.625
-182.66796875
-204.49609375
-241.47265625
-302.564453125
-366.044921875
-386.34765625
-332.59375
-214.279296875
-67.19921875
59.015625
115.80859375
87.5859375
-7.34765625
-124.365234375
-209.763671875
-230.076171875
-182.453125
-86.63671875
29.8828125
141.30859375
225.384765625
270.927734375
285.1796875
276.97265625
238.712890625
163.640625
65.8671875
-34.568359375
-117.49609375
-158.37890625
-144.64453125
-83.62109375
-1.34765625
59.337890625
55.376953125
-29.67578125
-172.384765625
-325.5078125
-452.556640625
-542.234375
-594.142578125
-604.78515625
-573.095703125
-512.8046875
-448.236328125
-392.53515625
-330.54296875
-239.466796875
-118.55078125
15.484375
141.294921875
248.646484375
337.904296875
405.58203125
459.265625
514.439453125
555.1484375
559.2109375
532.625
487.70703125
419.666015625
325.05859375
222.814453125
135.77734375
56.337890625
-29.978515625
-110.9609375
-159.6640625
-158.001953125
-119.064453125
-68.44140625
-24.16015625
-5.439453125
-21.501953125
-59.96875
-88.310546875
-79.294921875
-44.400390625
-5.962890625
26.36328125
45.5625
48.138671875
38.904296875
24.125
4.705078125
-27.798828125
-80.16015625
-142.759765625
-193.591796875
-200.421875
-147.3125
-55.177734375
34.56640625
83.216796875
92.0234375
114.392578125
196.603515625
328.388671875
461.3359375
556.287109375
612.0
649.98046875
684.380859375
710.9375
713.943359375
684.630859375
625.990234375
540.810546875
439.337890625
344.09375
267.994140625
211.046875
176.3984375
157.083984375
143.875
150.220703125
187.751953125
237.2265625
264.697265625
254.947265625
212.759765625
163.703125
150.29296875
183.6796875
224.33203125
219.6015625
150.904296875
47.6015625
-37.07421875
-72.900390625
-65.39453125
-40.96484375
-26.126953125
-37.109375
-77.470703125
-132.23828125
-180.55078125
-205.3515625
-197.55859375
-152.81640625
-72.76171875
18.76171875
71.537109375
47.12109375
-26.275390625
-81.546875
-87.802734375
-58.662109375
-32.486328125
-44.818359375
-93.3515625
-140.8125
-148.56640625
-97.556640625
8.513671875
132.58984375
220.048828125
241.03515625
202.212890625
129.029296875
58.15234375
3.537109375
-51.517578125
-117.171875
-187.998046875
-240.478515625
-248.412109375
-212.716796875
-163.66796875
-128.90234375
-108.998046875
-93.958984375
-86.41015625
-107.578125
-167.015625
-235.564453125
-257.037109375
-197.822265625
-88.646484375
6.18359375
54.373046875
79.283203125
126.169921875
213.8671875
306.94140625
338.615234375
288.29296875
201.125
115.384765625
47.291015625
6.51171875
-30.6875
-99.7421875
-213.416015625
-359.76953125
-509.63671875
-629.587890625
-693.888671875
-686.0
-593.490234375
-420.904296875
-196.162109375
40.712890625
252.837890625
416.7734375
521.2109375
554.650390625
503.962890625
378.95703125
225.720703125
101.126953125
33.17578125
17.21875
28.265625
34.044921875
10.046875
-36.91015625
-63.79296875
-44.646484375
18.2109375
121.37109375
246.8671875
361.939453125
446.734375
489.791015625
468.18359375
386.94921875
311.21875
282.234375
284.197265625
315.6640625
401.591796875
532.8125
658.123046875
747.58203125
814.73828125
867.810546875
893.51953125
883.822265625
834.9765625
751.82421875
668.01171875
628.17578125
655.109375
743.390625
856.283203125
941.193359375
954.353515625
870.564453125
705.58203125
503.38671875
313.96875
182.05078125
108.34765625
47.51171875
-39.501953125
-151.67578125
-261.9765625
-358.998046875
-440.705078125
-481.150390625
-448.908203125
-353.029296875
-242.03125
-148.935546875
-65.3671875
21.9609375
102.365234375
151.322265625
152.6328125
106.134765625
27.45703125
-65.51953125
-160.83203125
-252.056640625
-342.53515625
-424.310546875
-472.984375
-460.166015625
-379.90625
-255.396484375
-121.109375
4.716796875
135.8515625
283.80859375
427.791015625
531.919921875
580.181640625
583.2578125
561.345703125
510.36328125
418.51171875
293.33984375
146.2578125
-0.3203125
-121.21484375
-202.822265625
-229.7109375
-196.376953125
-125.080078125
-55.07421875
-11.955078125
12.845703125
39.271484375
83.013671875
142.806640625
208.203125
278.732421875
345.353515625
400.544921875
461.873046875
549.203125
657.64453125
763.12109375
836.072265625
848.01953125
799.396484375
723.609375
655.19921875
594.853515625
521.92578125
440.994140625
373.033203125
318.80078125
257.630859375
164.76171875
28.35546875
-124.0234375
-244.833984375
-317.705078125
-350.7890625
-355.44921875
-350.140625
-352.361328125
-379.740234375
-438.46484375
-506.3515625
-559.12109375
-602.8515625
-664.5
-744.62109375
-788.54296875
-751.419921875
-651.41015625
-535.60546875
-453.62890625
-431.76953125
-466.259765625
-537.142578125
-602.478515625
-624.451171875
-601.12890625
-546.51171875
-464.970703125
-363.337890625
-265.025390625
-190.072265625
-131.306640625
-63.89453125
23.51171875
121.205078125
208.48828125
256.98828125
249.33984375
205.671875
163.650390625
134.80078125
108.326171875
81.912109375
64.333984375
56.28515625
36.306640625
-24.455078125
-122.697265625
-217.90625
-266.578125
-252.7890625
-185.95703125
-95.287109375
-7.982421875
64.578125
112.3671875
135.236328125
147.619140625
169.41015625
214.509765625
275.14453125
324.1328125
341.748046875
319.91015625
257.05078125
166.97265625
72.87109375
-1.583984375
-32.3203125
-10.23046875
45.900390625
97.990234375
120.349609375
123.984375
135.50390625
163.90625
200.8671875
243.2421875
292.59765625
343.583984375
394.216796875
452.421875
517.970703125
580.552734375
627.791015625
645.30859375
628.958984375
586.73828125
531.99609375
476.00390625
424.806640625
371.15234375
299.7890625
222.669921875
171.640625
157.810546875
166.544921875
181.052734375
208.28125
265.87109375
345.94921875
406.83984375
408.619140625
350.150390625
269.8671875
215.3046875
202.716796875
203.16015625
196.580078125
213.8984375
285.25390625
397.751953125
516.087890625
614.5
675.8125
704.1015625
731.634765625
768.0
796.60546875
811.560546875
824.693359375
849.51953125
885.017578125
907.7734375
885.927734375
818.861328125
741.3984375
693.966796875
693.572265625
709.390625
699.9375
659.80859375
589.423828125
489.798828125
399.97265625
356.43359375
350.560546875
367.09765625
406.345703125
471.9453125
560.908203125
667.412109375
781.455078125
876.935546875
921.826171875
910.15234375
873.841796875
860.2265625
904.763671875
1000.048828125
1099.283203125
1156.060546875
1156.474609375
1107.072265625
1013.462890625
892.46484375
768.341796875
653.31640625
564.17578125
511.427734375
467.025390625
394.083984375
292.375
194.728515625
133.78125
125.126953125
177.349609375
271.294921875
347.859375
366.236328125
339.3671875
317.087890625
346.205078125
429.115234375
524.8671875
593.474609375
628.248046875
650.09765625
665.958984375
656.111328125
615.228515625
568.0390625
533.013671875
512.982421875
506.267578125
495.876953125
461.564453125
397.1640625
317.564453125
259.318359375
230.07421875
194.861328125
133.74609375
62.55078125
-4.689453125
-71.419921875
-139.375
-196.107421875
-227.03515625
-226.50390625
-207.205078125
-205.263671875
-246.291015625
-305.7109375
-336.21875
-317.4140625
-249.76953125
-138.515625
-3.244140625
127.958984375
235.474609375
307.517578125
348.0859375
381.4140625
418.869140625
446.947265625
461.9921875
485.31640625
529.953125
577.16796875
601.037109375
595.341796875
569.51953125
529.130859375
479.697265625
424.0859375
347.658203125
235.36328125
87.583984375
-75.5078125
-224.0078125
-330.3125
-375.287109375
-357.01953125
-278.501953125
-155.265625
-33.73046875
32.162109375
28.9296875
-10.044921875
-50.6015625
-89.662109375
-124.259765625
-123.220703125
-67.412109375
18.958984375
104.205078125
177.314453125
229.021484375
246.458984375
229.0703125
179.107421875
99.865234375
17.57421875
-40.16796875
-71.068359375
-84.33203125
-86.205078125
-86.095703125
-88.400390625
-81.923828125
-56.9609375
-24.134765625
-0.587890625
11.341796875
7.7421875
-17.373046875
-54.71875
-91.5234375
-119.220703125
-133.720703125
-134.216796875
-120.619140625
-100.240234375
-77.791015625
-48.310546875
-20.373046875
-21.21875
-76.177734375
-173.51953125
-261.53515625
-290.21875
-257.130859375
-215.615234375
-219.40625
-267.212890625
-315.494140625
-324.1171875
-288.95703125
-230.314453125
-161.1015625
-80.48828125
16.12109375
120.708984375
206.181640625
238.943359375
201.298828125
103.607421875
-18.080078125
-117.701171875
-164.6015625
-142.873046875
-43.095703125
133.142578125
365.951171875
598.724609375
756.7578125
809.02734375
786.22265625
732.931640625
665.927734375
581.576171875
499.7890625
460.611328125
485.662109375
566.7734375
657.0078125
674.662109375
560.458984375
345.158203125
132.5234375
10.25
-28.904296875
-60.095703125
-118.470703125
-173.755859375
-177.744140625
-108.611328125
20.37109375
188.716796875
372.572265625
530.78125
618.89453125
605.61328125
494.431640625
337.43359375
200.16796875
118.2890625
90.1640625
94.515625
114.37890625
145.8359375
180.119140625
208.09375
228.1015625
234.216796875
220.033203125
192.06640625
172.31640625
181.119140625
207.986328125
218.4921875
201.228515625
174.943359375
149.09375
116.923828125
88.51953125
78.1484375
76.005859375
60.708984375
19.892578125
-18.708984375
7.55078125
119.416015625
271.57421875
407.0078125
494.076171875
517.958984375
469.47265625
349.14453125
188.626953125
31.70703125
-86.609375
-145.150390625
-159.169921875
-156.12109375
-142.224609375
-102.8984375
-34.333984375
35.91015625
75.287109375
91.220703125
120.783203125
180.93359375
261.046875
332.509765625
365.576171875
340.12109375
251.732421875
121.564453125
-12.099609375
-115.849609375
-175.890625
-202.283203125
-224.72265625
-259.58984375
-292.58984375
-298.26953125
-262.41015625
-188.2890625
-90.130859375
12.625
107.978515625
182.68359375
214.318359375
192.72265625
129.2265625
61.46484375
37.169921875
63.63671875
112.833984375
178.609375
275.06640625
389.34375
488.58984375
553.984375
583.919921875
583.904296875
556.513671875
491.291015625
383.759765625
253.77734375
124.626953125
3.6484375
-105.568359375
-197.880859375
-260.736328125
-272.98046875
-230.296875
-159.544921875
-90.568359375
-32.810546875
17.40234375
54.55859375
64.625
45.396484375
11.908203125
0.32421875
21.494140625
34.712890625
17.869140625
-9.474609375
-31.625
-31.728515625
9.833984375
96.236328125
221.134765625
368.41015625
510.3671875
616.134765625
665.06640625
666.59375
657.0234375
658.41796875
643.009765625
580.99609375
492.30859375
406.845703125
324.2578125
253.744140625
243.318359375
311.619140625
402.4921875
454.8203125
453.0
407.072265625
335.03515625
252.97265625
161.529296875
70.82421875
16.662109375
31.03515625
124.625
268.044921875
381.82421875
395.919921875
315.693359375
196.90625
83.240234375
-28.28515625
-175.20703125
-363.583984375
-545.556640625
-670.369140625
-725.001953125
-720.8515625
-668.669921875
-585.458984375
-504.978515625
-439.408203125
-373.44140625
-294.72265625
-201.685546875
-114.890625
-65.275390625
-69.685546875
-117.115234375
-164.94921875
-154.734375
-71.123046875
36.533203125
112.943359375
154.044921875
192.6640625
250.544921875
322.88671875
385.1796875
420.921875
441.080078125
467.998046875
503.306640625
531.501953125
537.33203125
507.29296875
438.306640625
352.68359375
286.900390625
256.7421875
263.75
296.67578125
322.861328125
323.5546875
309.423828125
285.359375
236.796875
164.107421875
91.224609375
44.546875
30.88671875
36.904296875
45.640625
45.880859375
27.591796875
-24.28515625
-125.67578125
-264.576171875
-394.224609375
-485.876953125
-540.326171875
-562.236328125
-554.107421875
-510.916015625
-428.904296875
-328.919921875
-250.05078125
-211.330078125
-197.103515625
-178.07421875
-138.484375
-87.56640625
-43.763671875
-17.71484375
-1.501953125
28.619140625
88.638671875
160.908203125
220.796875
262.609375
284.91796875
286.556640625
267.392578125
233.548828125
202.611328125
192.923828125
214.009765625
252.064453125
263.541015625
206.740234375
67.0703125
-124.8671875
-306.5546875
-441.64453125
-533.623046875
-593.986328125
-632.515625
-652.7109375
-649.79296875
-629.96484375
-612.201171875
-601.751953125
-591.119140625
-578.73046875
-574.28515625
-570.0234375
-548.765625
-515.19140625
-483.88671875
-462.51953125
-447.66015625
-429.279296875
-394.20703125
-352.029296875
-319.794921875
-288.130859375
-252.38671875
-224.876953125
-202.92578125
-178.65234375
-152.064453125
-113.86328125
-64.552734375
-20.15234375
18.30859375
69.119140625
133.462890625
176.548828125
163.54296875
100.71484375
31.87109375
-9.775390625
-15.107421875
8.091796875
29.873046875
30.138671875
16.7578125
4.814453125
-6.0703125
-18.53515625
-16.509765625
7.232421875
36.67578125
53.556640625
49.53125
24.658203125
-15.779296875
-53.42578125
-55.763671875
-11.455078125
55.05859375
108.42578125
123.259765625
98.234375
57.41796875
28.2578125
18.19140625
11.962890625
-13.30859375
-65.91796875
-128.84765625
-175.37890625
-193.26171875
-196.498046875
-207.203125
-229.759765625
-241.80078125
-221.859375
-163.603515625
-80.341796875
10.095703125
115.521484375
239.4921875
354.533203125
430.314453125
456.8203125
436.154296875
366.1015625
249.35546875
118.69140625
15.630859375
-45.94921875
-67.896484375
-54.8984375
-33.40234375
-30.4140625
-42.89453125
-60.265625
-69.541015625
-62.318359375
-41.0234375
-7.72265625
31.54296875
59.16015625
52.291015625
10.1953125
-34.603515625
-30.64453125
46.400390625
154.37890625
216.2734375
196.44140625
99.58203125
-51.8046875
-225.54296875
-402.98828125
-570.97265625
-702.7109375
-778.455078125
-811.541015625
-810.541015625
-763.484375
-681.53125
-599.8984375
-543.48828125
-515.46875
-501.287109375
-483.404296875
-456.572265625
-432.28515625
-427.375
-466.955078125
-569.26953125
-711.7578125
-833.236328125
-884.369140625
-865.546875
-801.138671875
-695.10546875
-533.1875
-332.7890625
-155.255859375
-63.119140625
-73.466796875
-156.923828125
-264.318359375
-345.072265625
-378.46875
-393.373046875
-419.21484375
-438.9765625
-429.451171875
-387.412109375
-310.9140625
-221.201171875
-160.76953125
-148.123046875
-166.904296875
-186.478515625
-176.53515625
-129.662109375
-64.64453125
5.0
67.53125
95.837890625
76.22265625
29.935546875
8.669921875
63.03515625
185.01171875
313.232421875
404.564453125
456.20703125
487.42578125
531.310546875
599.068359375
673.201171875
747.666015625
826.5390625
887.609375
892.607421875
828.16015625
727.611328125
650.373046875
621.517578125
605.12109375
558.083984375
487.552734375
428.064453125
392.2265625
372.865234375
368.150390625
371.037109375
359.43359375
314.658203125
233.9296875
140.22265625
54.3125
-11.33203125
-27.240234375
20.810546875
114.15234375
217.478515625
279.05078125
270.626953125
216.189453125
148.283203125
77.671875
-8.755859375
-116.046875
-205.5078125
-240.576171875
-230.90625
-204.126953125
-174.455078125
-144.123046875
-122.171875
-110.060546875
-92.900390625
-61.611328125
-21.076171875
16.548828125
43.08203125
58.90234375
73.8828125
101.384765625
143.9296875
190.763671875
230.90234375
265.658203125
296.873046875
320.4453125
344.634765625
378.732421875
416.869140625
462.7578125
534.248046875
624.45703125
693.03515625
699.26953125
617.083984375
450.681640625
245.994140625
56.234375
-80.3203125
-137.341796875
-110.41796875
-32.92578125
48.8828125
106.927734375
142.361328125
177.77734375
241.6328125
357.357421875
510.859375
650.9140625
744.126953125
792.1171875
810.80078125
821.30078125
833.009765625
839.931640625
849.08203125
872.302734375
916.232421875
980.94140625
1030.46484375
1013.154296875
914.63671875
766.583984375
612.712890625
490.654296875
418.345703125
385.9921875
350.107421875
270.2890625
163.0
85.66796875
92.8203125
190.81640625
325.447265625
443.6796875
528.9921875
565.001953125
532.70703125
439.896484375
322.33203125
208.91796875
106.169921875
17.583984375
-45.810546875
-73.884765625
-70.619140625
-55.64453125
-65.44921875
-123.791015625
-201.236328125
-245.48046875
-244.513671875
-231.560546875
-227.43359375
-221.5703125
-195.74609375
-140.25
-61.7734375
15.59375
68.318359375
83.330078125
48.478515625
-31.0078125
-116.232421875
-157.869140625
-138.986328125
-95.72265625
-74.564453125
-72.646484375
-42.302734375
56.51953125
211.53125
346.583984375
381.62890625
316.55859375
208.69140625
107.42578125
40.25
10.8046875
5.72265625
7.33203125
-3.078125
-32.75
-67.3359375
-87.0625
-85.509765625
-76.576171875
-95.447265625
-156.298828125
-212.66015625
-214.56640625
-181.33203125
-171.94140625
-203.5078125
-242.263671875
-251.9765625
-218.572265625
-150.234375
-67.818359375
15.91015625
106.607421875
218.162109375
329.03515625
381.62890625
359.353515625
308.58984375
273.958984375
262.5234375
271.3515625
302.251953125
360.728515625
445.1484375
512.419921875
509.662109375
430.6171875
305.3515625
169.015625
60.66796875
16.158203125
38.83984375
104.828125
175.30859375
215.19140625
211.005859375
167.697265625
92.291015625
-14.55859375
-135.85546875
-220.1484375
-221.5
-148.9921875
-59.6875
-5.44921875
-3.453125
-42.61328125
-85.55078125
-88.185546875
-36.099609375
47.1328125
136.09375
226.6171875
320.23828125
399.107421875
433.64453125
407.79296875
318.5390625
186.37890625
34.65625
-124.048828125
-271.888671875
-389.982421875
-468.078125
-506.28125
-512.451171875
-493.822265625
-464.8515625
-430.578125
-386.060546875
-326.77734375
-245.240234375
-156.248046875
-85.583984375
-33.923828125
25.33984375
116.890625
229.240234375
319.66015625
343.78125
302.203125
233.830078125
159.494140625
78.099609375
-3.078125
-54.48828125
-44.369140625
27.806640625
126.841796875
210.935546875
262.529296875
293.783203125
326.783203125
366.1796875
393.3515625
395.060546875
383.41015625
366.720703125
329.486328125
263.05859375
176.826171875
85.521484375
24.38671875
54.09765625
180.822265625
319.42578125
381.720703125
355.56640625
278.8984375
185.62109375
99.314453125
40.267578125
16.34765625
9.388671875
-22.66015625
-109.49609375
-232.337890625
-347.40234375
-434.7265625
-491.830078125
-515.5703125
-512.0078125
-489.208984375
-425.5703125
-297.916015625
-137.712890625
-11.28125
48.013671875
63.34765625
82.509765625
118.818359375
139.478515625
120.162109375
75.912109375
34.265625
7.51953125
3.236328125
29.556640625
73.8359375
126.39453125
202.37109375
298.994140625
380.966796875
414.1953125
394.490234375
340.107421875
274.376953125
215.427734375
162.94140625
97.576171875
9.560546875
-82.208984375
-146.80859375
-165.75
-149.16015625
-135.56640625
-145.0234375
-146.763671875
-109.21875
-35.80859375
56.755859375
156.564453125
241.880859375
277.05078125
232.076171875
100.62109375
-79.310546875
-247.9375
-362.421875
-407.28515625
-408.126953125
-413.609375
-432.830078125
-438.111328125
-428.671875
-429.396484375
-457.994140625
-525.513671875
-634.197265625
-758.19140625
-856.73828125
-907.033203125
-905.59765625
-850.33984375
-732.791015625
-555.189453125
-352.357421875
-179.275390625
-63.501953125
3.01171875
41.404296875
76.19921875
122.69921875
172.884765625
202.533203125
216.712890625
243.09765625
280.080078125
299.078125
278.369140625
220.470703125
152.20703125
108.8671875
118.259765625
174.919921875
225.96875
217.49609375
155.466796875
96.474609375
72.740234375
64.431640625
52.5625
46.08203125
59.931640625
104.87109375
187.94140625
300.109375
415.908203125
497.447265625
515.669921875
487.583984375
459.919921875
466.728515625
531.162109375
645.51171875
755.78125
815.140625
822.048828125
804.09375
782.81640625
763.392578125
749.9140625
743.8828125
728.876953125
695.451171875
664.3359375
650.3671875
649.88671875
668.646484375
708.97265625
738.861328125
708.52734375
605.4375
462.884765625
315.28515625
172.849609375
45.013671875
-46.525390625
-83.486328125
-67.28515625
-16.353515625
42.849609375
88.177734375
111.146484375
117.173828125
117.6328125
125.587890625
150.50390625
184.7109375
213.939453125
224.787109375
196.11328125
115.154296875
-5.103515625
-136.296875
-247.08984375
-318.447265625
-358.814453125
-394.76953125
-448.75390625
-518.060546875
-583.943359375
-636.939453125
-673.705078125
-675.30859375
-620.56640625
-510.494140625
-360.12109375
-185.4375
-11.60546875
124.841796875
203.28125
225.955078125
207.4140625
171.77734375
137.369140625
85.0625
-25.830078125
-191.22265625
-353.091796875
-454.1953125
-479.751953125
-453.537109375
-395.310546875
-313.27734375
-227.771484375
-172.119140625
-169.017578125
-221.630859375
-308.642578125
-373.546875
-370.455078125
-318.087890625
-274.560546875
-277.9140625
-321.107421875
-365.30078125
-386.5546875
-391.3125
-377.369140625
-334.263671875
-288.328125
-277.6328125
-306.66015625
-361.44140625
-420.3984375
-457.771484375
-459.03515625
-423.6484375
-361.26953125
-282.404296875
-197.52734375
-128.81640625
-106.12109375
-143.09765625
-212.3046875
-274.251953125
-301.427734375
-286.625
-245.767578125
-196.115234375
-156.703125
-160.302734375
-212.689453125
-283.810546875
-344.0078125
-371.19140625
-358.265625
-315.876953125
-267.94140625
-234.125
-219.775390625
-223.228515625
-238.025390625
-260.470703125
-302.548828125
-381.48046875
-492.328125
-614.1484375
-727.861328125
-812.017578125
-843.6171875
-809.904296875
-700.35546875
-498.7265625
-214.16015625
94.5703125
336.947265625
469.06640625
527.421875
556.85546875
552.845703125
490.986328125
379.26953125
254.841796875
158.31640625
115.111328125
121.498046875
160.16015625
210.26171875
248.77734375
258.47265625
226.322265625
159.58984375
101.171875
86.5625
110.93359375
157.755859375
213.96875
253.0859375
254.34765625
236.064453125
237.88671875
271.86328125
308.400390625
318.341796875
297.18359375
249.908203125
193.1484375
138.818359375
75.814453125
-1.6484375
-65.818359375
-64.720703125
30.521484375
185.578125
323.5859375
391.24609375
406.322265625
422.935546875
472.984375
563.46875
668.580078125
742.732421875
769.68359375
785.830078125
828.4609375
895.087890625
964.8515625
995.732421875
961.0234375
894.677734375
847.470703125
823.810546875
790.240234375
724.099609375
627.13671875
518.533203125
421.2734375
335.875
249.87109375
168.892578125
103.2109375
61.80078125
50.2265625
54.75390625
63.822265625
96.1484375
174.66015625
289.517578125
415.3359375
513.759765625
522.974609375
410.79296875
229.431640625
71.001953125
-22.255859375
-77.2890625
-132.544921875
-198.97265625
-277.78515625
-364.408203125
-440.18359375
-493.498046875
-530.4140625
-544.76171875
-513.50390625
-436.794921875
-344.751953125
-279.4296875
-273.623046875
-322.498046875
-390.75390625
-455.3828125
-522.26171875
-588.138671875
-626.177734375
-619.609375
-573.064453125
-492.4296875
-375.00390625
-231.4296875
-91.306640625
15.734375
76.341796875
110.46875
153.6015625
225.91015625
325.912109375
432.455078125
521.765625
575.8125
573.173828125
499.16015625
354.060546875
158.896484375
-48.51953125
-219.16796875
-308.7421875
-313.1875
-274.22265625
-240.88671875
-230.33203125
-230.857421875
-227.8671875
-218.083984375
-214.017578125
-235.259765625
-283.736328125
-322.462890625
-304.45703125
-226.771484375
-108.40625
33.541015625
170.046875
280.62109375
360.853515625
395.650390625
375.837890625
319.900390625
248.09375
166.03515625
89.259765625
54.1015625
92.798828125
195.056640625
301.76171875
375.79296875
428.767578125
453.453125
429.9609375
372.54296875
308.5703125
258.390625
234.681640625
222.880859375
203.08203125
174.79296875
133.5859375
66.125
-34.859375
-166.484375
-312.626953125
-428.259765625
-450.857421875
-353.365234375
-181.552734375
-27.77734375
49.21484375
58.73828125
33.4765625
3.83203125
2.478515625
36.052734375
79.3125
125.509765625
192.470703125
280.142578125
350.537109375
356.931640625
288.2421875
175.96484375
59.75390625
-37.009765625
-100.45703125
-127.724609375
-132.015625
-127.158203125
-110.935546875
-79.28125
-28.552734375
42.85546875
117.767578125
170.869140625
188.900390625
181.490234375
158.95703125
107.80078125
15.08984375
-96.044921875
-183.697265625
-224.4921875
-221.80078125
-200.802734375
-192.19921875
-211.068359375
-263.318359375
-339.447265625
-415.23046875
-471.951171875
-509.958984375
-541.720703125
-564.265625
-555.572265625
-506.203125
-433.20703125
-365.4609375
-327.8359375
-318.416015625
-304.123046875
-267.912109375
-224.587890625
-187.0859375
-162.775390625
-161.279296875
-172.744140625
-161.369140625
-97.50390625
14.392578125
144.005859375
260.94140625
342.171875
384.03125
415.361328125
456.94921875
501.5703125
553.328125
631.69140625
733.953125
841.84765625
945.52734375
1033.810546875
1082.083984375
1064.2734375
982.685546875
863.986328125
732.890625
616.875
536.2421875
486.86328125
466.103515625
486.037109375
544.712890625
617.13671875
668.4375
669.03515625
633.96875
612.169921875
641.17578125
728.0234375
850.056640625
963.37109375
1027.796875
1040.25
1030.337890625
1012.58203125
960.576171875
842.76171875
655.1953125
432.859375
230.35546875
79.375
-36.001953125
-154.787109375
-279.083984375
-370.650390625
-392.947265625
-360.962890625
-331.130859375
-320.958984375
-292.388671875
-216.66796875
-122.009765625
-54.130859375
-29.763671875
-36.232421875
-56.5390625
-97.79296875
-165.451171875
-231.806640625
-262.748046875
-266.650390625
-278.58984375
-306.765625
-318.283203125
-288.240234375
-229.58203125
-179.02734375
-165.98046875
-179.439453125
-194.9453125
-217.701171875
-259.50390625
-300.771484375
-315.1875
-306.814453125
-308.267578125
-328.955078125
-345.638671875
-343.955078125
-314.482421875
-245.927734375
-143.69140625
-28.30078125
82.623046875
173.3203125
231.06640625
252.513671875
238.6953125
204.009765625
186.2265625
207.310546875
245.732421875
263.849609375
229.546875
153.783203125
90.23046875
78.18359375
116.388671875
155.220703125
145.44140625
102.6015625
60.4140625
21.7265625
-8.9453125
-7.65625
22.03515625
36.64453125
-4.275390625
-94.158203125
-170.818359375
-176.703125
-124.451171875
-73.3828125
-48.275390625
-36.197265625
-47.7109375
-112.466796875
-215.068359375
-291.736328125
-297.51953125
-246.892578125
-190.77734375
-175.18359375
-207.04296875
-248.25
-252.919921875
-214.404296875
-151.9453125
-78.560546875
-7.93359375
31.646484375
20.5625
-20.318359375
-57.1171875
-87.09375
-130.435546875
-182.470703125
-213.07421875
-211.138671875
-184.42578125
-140.455078125
-91.205078125
-43.890625
-13.185546875
-34.689453125
-117.783203125
-226.16796875
-316.96484375
-349.82421875
-300.1171875
-191.474609375
-83.5078125
-21.1328125
-5.4453125
-27.705078125
-96.9921875
-206.33984375
-309.74609375
-369.689453125
-392.984375
-393.208984375
-366.939453125
-322.95703125
-277.767578125
-238.19140625
-222.7734375
-247.0625
-296.201171875
-360.02734375
-451.388671875
-570.78515625
-699.4765625
-825.173828125
-940.6796875
-1020.6796875
-1034.68359375
-975.30078125
-856.888671875
-709.296875
-566.953125
-453.974609375
-375.712890625
-331.501953125
-316.623046875
-304.306640625
-275.03515625
-229.75
-165.65625
-97.708984375
-64.61328125
-87.14453125
-136.6328125
-158.1796875
-130.62109375
-75.578125
-23.1015625
-3.8828125
-33.263671875
-85.48828125
-122.181640625
-125.83984375
-107.38671875
-91.697265625
-83.064453125
-75.052734375
-71.87109375
-66.87109375
-44.208984375
8.11328125
88.380859375
159.234375
193.998046875
212.3828125
214.42578125
166.662109375
59.55078125
-83.318359375
-226.826171875
-342.888671875
-413.099609375
-436.8046875
-445.787109375
-474.138671875
-515.9921875
-534.791015625
-511.013671875
-461.505859375
-402.779296875
-340.556640625
-299.646484375
-293.5234375
-289.349609375
-247.03515625
-166.388671875
-84.634765625
-26.8828125
-0.474609375
-23.265625
-101.86328125
-215.8046875
-326.390625
-388.74609375
-366.833984375
-247.46875
-59.859375
130.53125
266.275390625
331.40234375
329.0234375
262.4609375
150.8359375
31.291015625
-65.365234375
-133.2109375
-172.693359375
-177.302734375
-148.21875
-97.162109375
-44.5703125
-16.818359375
-21.515625
-40.60546875
-36.671875
13.08203125
90.220703125
176.408203125
280.08203125
404.767578125
531.326171875
641.171875
726.783203125
765.8515625
729.94921875
628.607421875
502.8515625
392.900390625
319.01953125
289.703125
320.611328125
406.345703125
499.865234375
562.80859375
589.986328125
590.5234375
581.966796875
582.005859375
587.548828125
579.3125
543.326171875
479.083984375
402.728515625
330.244140625
265.2578125
211.12890625
187.091796875
208.150390625
240.69140625
233.091796875
186.591796875
151.76953125
160.779296875
203.97265625
260.912109375
315.240234375
379.056640625
467.234375
542.890625
552.755859375
505.083984375
449.486328125
413.08203125
413.09375
460.044921875
520.2109375
531.564453125
472.150390625
375.564453125
272.935546875
160.28515625
32.314453125
-99.330078125
-231.76171875
-375.892578125
-519.86328125
-613.8671875
-630.703125
-590.32421875
-510.060546875
-400.3828125
-297.814453125
-229.212890625
-178.09375
-124.1328125
-64.580078125
2.72265625
87.091796875
203.44140625
349.328125
480.33984375
553.8203125
577.76953125
586.244140625
601.744140625
631.115234375
662.62109375
681.419921875
690.453125
716.296875
783.734375
877.501953125
948.955078125
960.935546875
899.658203125
774.91796875
637.521484375
552.681640625
558.0234375
640.021484375
745.80859375
837.927734375
921.37109375
1013.84375
1109.8203125
1179.48046875
1201.501953125
1178.091796875
1124.19921875
1056.43359375
976.62890625
885.68359375
803.310546875
754.33984375
755.65625
819.67578125
932.6015625
1046.9375
1115.140625
1120.3984375
1073.166015625
990.330078125
894.322265625
815.130859375
777.953125
792.63671875
854.21484375
942.666015625
1049.486328125
1193.220703125
1387.494140625
1607.71875
1800.48828125
1923.3515625
1972.84765625
1968.66015625
1935.25
1904.896484375
1904.396484375
1927.5
1941.798828125
1937.501953125
1943.724609375
1985.095703125
2055.607421875
2146.82421875
2258.158203125
2372.640625
2458.974609375
2504.578125
2530.236328125
2565.044921875
2615.259765625
2664.41796875
2700.08203125
2723.205078125
2740.052734375
2755.587890625
2779.740234375
2825.58203125
2899.708984375
2993.13671875
3084.341796875
3149.62109375
3180.453125
3200.798828125
3228.73046875
3245.896484375
3232.6171875
3190.513671875
3132.126953125
3075.873046875
3037.638671875
3020.7265625
3023.482421875
3035.2421875
3040.009765625
3043.505859375
3055.7578125
3062.5625
3048.970703125
3026.171875
3008.763671875
2983.998046875
2923.8515625
2822.57421875
2716.962890625
2660.818359375
2667.93359375
2708.64453125
2767.849609375
2849.015625
2930.513671875
2983.53515625
3000.021484375
2999.22265625
3016.0703125
3071.845703125
3159.359375
3267.376953125
3384.138671875
3493.693359375
3609.91796875
3758.763671875
3935.7421875
4107.681640625
4238.55078125
4314.064453125
4348.3125
4362.072265625
4341.029296875
4259.603515625
4137.43359375
4003.427734375
3856.453125
3687.322265625
3499.54296875
3311.421875
3141.17578125
3004.103515625
2921.693359375
2898.62109375
2906.54296875
2904.001953125
2869.26171875
2815.31640625
2756.125
2679.66796875
2574.533203125
2447.404296875
2306.359375
2159.134765625
2036.61328125
1980.6328125
1991.837890625
2038.2734375
2096.892578125
2168.599609375
2265.0
2366.611328125
2430.22265625
2430.740234375
2372.201171875
2284.37890625
2216.052734375
2197.25
2215.9765625
2247.046875
2266.169921875
2267.453125
2267.837890625
2273.5078125
2269.26171875
2222.109375
2115.85546875
1982.5625
1866.376953125
1776.76953125
1692.2265625
1600.775390625
1503.91015625
1396.419921875
1279.513671875
1173.994140625
1110.458984375
1095.693359375
1103.06640625
1105.416015625
1098.6328125
1091.53515625
1093.26953125
1120.984375
1186.28515625
1270.970703125
1339.77734375
1368.189453125
1349.626953125
1284.2734375
1180.470703125
1059.4921875
952.1796875
867.935546875
773.7421875
638.890625
496.611328125
416.919921875
424.326171875
482.494140625
552.841796875
634.4765625
742.1015625
868.27734375
965.154296875
981.46875
920.447265625
839.421875
796.67578125
815.337890625
879.125
941.85546875
959.93359375
925.3046875
867.978515625
825.69921875
813.083984375
831.486328125
878.572265625
934.4609375
963.482421875
942.47265625
878.12890625
816.837890625
828.8671875
934.654296875
1066.236328125
1126.40625
1074.439453125
932.841796875
747.638671875
560.341796875
397.861328125
265.740234375
156.328125
75.640625
29.806640625
-9.365234375
-78.3515625
-179.400390625
-287.328125
-384.650390625
-472.626953125
-552.310546875
-606.46875
-616.37109375
-585.32421875
-527.11328125
-447.779296875
-356.193359375
-273.216796875
-210.671875
-169.984375
-144.6953125
-119.708984375
-95.96875
-98.068359375
-140.322265625
-211.818359375
-295.982421875
-389.73828125
-487.68359375
-548.044921875
-517.890625
-392.140625
-211.71875
-14.556640625
177.607421875
328.4921875
409.88671875
437.921875
449.484375
466.57421875
480.19140625
479.5625
473.65234375
488.681640625
546.30078125
634.4765625
716.33203125
745.119140625
691.466796875
562.95703125
414.75
330.29296875
348.171875
426.865234375
498.767578125
525.099609375
491.40234375
398.08984375
273.05859375
164.119140625
100.42578125
73.20703125
70.564453125
96.373046875
139.228515625
169.421875
164.64453125
127.91015625
90.310546875
66.021484375
44.845703125
34.58203125
49.875
84.923828125
111.5703125
97.78125
30.82421875
-70.107421875
-159.505859375
-211.833984375
-251.390625
-299.712890625
-338.26953125
-353.771484375
-372.02734375
-417.697265625
-465.8984375
-471.88671875
-427.115234375
-361.49609375
-304.3671875
-256.52734375
-206.529296875
-160.8515625
-135.455078125
-129.662109375
-133.248046875
-145.21484375
-179.513671875
-254.5625
-358.046875
-445.2734375
-488.716796875
-479.54296875
-413.75390625
-313.166015625
-209.2734375
-128.419921875
-83.59765625
-71.36328125
-87.43359375
-117.5859375
-142.87890625
-160.875
-176.626953125
-170.771484375
-112.044921875
-1.296875
110.658203125
167.388671875
167.0234375
138.4453125
90.859375
32.267578125
-14.884765625
-49.14453125
-94.1953125
-173.646484375
-290.01953125
-399.94921875
-455.921875
-459.96484375
-433.0
-396.05078125
-373.939453125
-371.21875
-380.09765625
-389.408203125
-382.533203125
-361.4140625
-346.8203125
-346.857421875
-354.716796875
-373.875
-425.1640625
-509.47265625
-588.01953125
-630.083984375
-634.978515625
-598.4453125
-502.78515625
-357.33203125
-193.26953125
-44.736328125
58.44140625
113.6640625
143.4375
172.73828125
222.12109375
281.994140625
321.890625
326.384765625
287.21484375
217.240234375
157.716796875
114.416015625
44.708984375
-78.970703125
-255.61328125
-458.5703125
-616.287109375
-653.865234375
-564.1640625
-430.990234375
-358.0703125
-377.662109375
-455.015625
-540.84765625
-615.943359375
-691.6875
-765.248046875
-799.19921875
-740.6640625
-578.47265625
-379.412109375
-231.75
-177.16015625
-199.361328125
-252.69140625
-276.302734375
-228.533203125
-127.890625
-17.44140625
85.16796875
196.193359375
332.728515625
463.921875
531.712890625
528.6796875
507.541015625
508.375
530.796875
556.490234375
552.033203125
488.00390625
382.8046875
287.373046875
223.810546875
173.103515625
122.1015625
81.767578125
64.724609375
73.955078125
114.97265625
190.869140625
285.994140625
367.390625
391.74609375
343.126953125
255.28125
181.205078125
176.1640625
260.9921875
388.88671875
490.380859375
532.115234375
533.435546875
531.951171875
527.916015625
508.14453125
480.6328125
438.69921875
351.318359375
227.240234375
129.05859375
98.115234375
103.80859375
90.798828125
44.958984375
-1.265625
-10.630859375
34.8359375
120.84765625
202.4296875
256.177734375
291.259765625
312.658203125
313.966796875
305.912109375
322.931640625
379.771484375
448.6875
510.134765625
571.14453125
622.208984375
645.708984375
653.640625
653.40234375
616.333984375
508.552734375
328.271484375
108.015625
-92.775390625
-219.29296875
-258.24609375
-232.09375
-174.65625
-103.8359375
-31.328125
23.0859375
51.794921875
70.8046875
92.328125
114.814453125
140.431640625
175.6015625
231.97265625
308.193359375
374.9453125
410.3203125
431.826171875
458.638671875
475.52734375
471.8125
470.486328125
500.9453125
567.568359375
648.216796875
720.00390625
780.310546875
824.91796875
837.3125
800.84765625
716.25390625
607.544921875
498.5546875
406.697265625
336.146484375
272.896484375
203.205078125
131.384765625
69.767578125
20.068359375
-6.11328125
9.533203125
63.470703125
132.33984375
181.2265625
188.27734375
161.62109375
119.904296875
76.62890625
42.0234375
7.873046875
-36.703125
-64.181640625
-35.47265625
49.962890625
155.583984375
242.908203125
298.23828125
330.82421875
355.349609375
372.90234375
381.845703125
406.705078125
466.515625
546.26953125
615.82421875
645.185546875
616.84375
546.615234375
466.677734375
395.689453125
351.458984375
357.37890625
413.462890625
493.861328125
564.498046875
599.2265625
607.775390625
623.94921875
664.55859375
708.224609375
730.443359375
745.98046875
764.8671875
768.10546875
753.546875
732.880859375
708.38671875
668.380859375
608.93359375
551.65625
515.857421875
487.4609375
440.486328125
387.01171875
357.916015625
358.1796875
373.814453125
383.1796875
373.7890625
363.775390625
378.435546875
422.291015625
478.076171875
509.95703125
501.91015625
476.544921875
463.330078125
466.54296875
470.6875
470.275390625
468.625
461.60546875
455.287109375
469.8203125
517.580078125
596.6875
677.17578125
708.966796875
663.330078125
555.3984375
423.56640625
305.40625
233.1640625
213.3984375
224.310546875
236.375
229.43359375
196.544921875
125.865234375
22.927734375
-75.8125
-135.666015625
-145.642578125
-109.923828125
-41.875
33.462890625
96.51171875
146.9296875
182.921875
191.90625
183.6953125
188.19921875
220.16015625
273.146484375
319.830078125
327.8359375
293.912109375
243.3203125
204.630859375
189.375
203.818359375
263.568359375
365.015625
466.572265625
516.57421875
493.427734375
416.671875
322.3984375
246.380859375
201.599609375
167.6953125
121.939453125
71.955078125
46.962890625
51.94921875
55.26171875
34.3515625
15.763671875
36.287109375
84.302734375
127.275390625
154.037109375
153.373046875
104.505859375
8.46875
-105.404296875
-207.7109375
-283.251953125
-313.359375
-284.416015625
-209.44140625
-109.74609375
-3.2265625
97.01171875
178.203125
231.376953125
264.419921875
291.40234375
315.9765625
338.416015625
356.603515625
349.6171875
295.37890625
191.80859375
71.298828125
1.203125
43.439453125
202.0234375
410.49609375
572.697265625
626.431640625
582.068359375
489.513671875
388.359375
300.224609375
231.19921875
178.884765625
137.744140625
97.744140625
59.505859375
39.134765625
52.984375
96.490234375
136.84375
143.125
115.0078125
71.978515625
36.37109375
34.751953125
95.23046875
207.166015625
323.65234375
412.98046875
469.68359375
494.66796875
489.396484375
460.1875
406.166015625
315.369140625
188.90625
61.171875
-23.349609375
-44.38671875
-17.3828125
26.271484375
66.51171875
100.572265625
126.18359375
129.16796875
107.412109375
80.177734375
78.822265625
134.935546875
227.951171875
285.619140625
267.5390625
207.07421875
161.126953125
144.828125
128.052734375
98.248046875
96.486328125
165.646484375
302.177734375
473.822265625
638.486328125
745.73046875
770.125
734.451171875
693.470703125
695.189453125
741.599609375
787.13671875
792.544921875
757.134765625
699.052734375
629.45703125
560.326171875
516.767578125
516.6640625
544.31640625
563.095703125
551.53515625
512.306640625
462.923828125
417.955078125
377.134765625
327.890625
253.423828125
132.740234375
-42.705078125
-236.8046875
-387.578125
-448.869140625
-403.2265625
-268.09375
-106.916015625
-1.03125
23.037109375
9.3984375
12.2890625
54.025390625
125.94140625
204.146484375
261.064453125
279.048828125
259.482421875
221.0859375
192.02734375
177.640625
157.03515625
123.78515625
87.7890625
48.806640625
6.564453125
-14.685546875
10.763671875
72.59375
136.1328125
175.072265625
175.23046875
139.423828125
88.654296875
48.830078125
30.02734375
5.087890625
-55.125
-132.13671875
-166.205078125
-110.818359375
16.3671875
139.857421875
189.953125
140.814453125
21.63671875
-100.884765625
-173.0
-170.970703125
-91.857421875
43.9453125
196.1796875
322.21875
393.59765625
406.66015625
375.833984375
318.994140625
261.427734375
216.3125
171.609375
120.46484375
72.556640625
33.556640625
-6.23828125
-43.138671875
-55.75
-38.927734375
-4.423828125
38.810546875
77.3359375
108.9921875
154.771484375
238.087890625
360.787109375
502.349609375
628.04296875
706.541015625
737.400390625
735.1796875
707.546875
662.462890625
621.173828125
616.7578125
657.796875
697.763671875
693.146484375
648.51171875
572.935546875
461.560546875
335.212890625
230.90625
162.14453125
126.642578125
125.693359375
164.654296875
233.578125
299.390625
331.05078125
327.2890625
303.681640625
280.447265625
269.955078125
275.8203125
300.9296875
335.20703125
377.283203125
421.62109375
435.107421875
389.076171875
297.572265625
213.38671875
166.080078125
147.611328125
150.623046875
173.94921875
215.587890625
262.904296875
300.29296875
335.404296875
388.322265625
459.548828125
510.87109375
513.0546875
491.666015625
486.8671875
504.904296875
523.1328125
521.552734375
500.20703125
465.716796875
426.029296875
403.189453125
407.064453125
404.337890625
359.66796875
272.130859375
150.796875
9.724609375
-141.876953125
-307.29296875
-475.453125
-605.6484375
-651.236328125
-597.244140625
-473.529296875
-328.916015625
-200.240234375
-88.46875
16.4296875
78.1015625
37.033203125
-106.908203125
-276.8359375
-388.1484375
-405.439453125
-349.759765625
-271.625
-206.640625
-171.78125
-163.6953125
-155.75
-125.55078125
-76.46484375
-32.630859375
-13.62890625
-25.021484375
-74.263671875
-159.32421875
-245.8828125
-295.3828125
-305.830078125
-299.185546875
-286.607421875
-267.880859375
-244.96875
-216.7578125
-181.015625
-147.267578125
-133.896484375
-143.572265625
-157.73828125
-162.58984375
-162.291015625
-164.705078125
-167.59765625
-165.55078125
-153.478515625
-125.85546875
-90.583984375
-55.931640625
-18.548828125
12.447265625
9.298828125
-42.185546875
-120.89453125
-188.861328125
-224.638671875
-246.57421875
-290.24609375
-369.388671875
-474.62890625
-580.66796875
-654.376953125
-681.392578125
-668.189453125
-624.236328125
-553.875
-469.4375
-391.029296875
-320.50390625
-241.400390625
-159.1171875
-109.06640625
-108.330078125
-132.15625
-151.00390625
-145.431640625
-103.615234375
-43.921875
-13.8203125
-29.515625
-50.16015625
-18.9765625
81.984375
203.986328125
265.017578125
217.544921875
91.98828125
-28.8828125
-79.2421875
-53.4921875
9.8203125
83.466796875
156.234375
204.97265625
208.033203125
177.021484375
134.43359375
79.150390625
16.142578125
-25.27734375
-23.244140625
-6.876953125
-35.63671875
-133.73828125
-258.6953125
-340.34375
-352.78515625
-312.609375
-242.048828125
-176.01953125
-163.2421875
-232.259765625
-368.380859375
-528.84765625
-671.31640625
-763.841796875
-767.37890625
-647.962890625
-419.126953125
-144.205078125
109.650390625
306.0234375
428.49609375
467.0234375
433.828125
360.8671875
275.06640625
201.40625
158.349609375
151.228515625
167.05078125
175.90625
154.97265625
114.4296875
104.287109375
150.498046875
215.3671875
264.357421875
303.515625
345.5859375
388.33984375
423.57421875
453.486328125
501.517578125
592.337890625
717.271484375
842.158203125
930.900390625
957.6484375
918.150390625
821.2578125
669.90625
485.658203125
337.845703125
289.53125
323.8515625
376.591796875
404.49609375
401.099609375
383.353515625
365.759765625
359.986328125
369.279296875
369.37109375
335.38671875
273.8359375
220.09765625
210.056640625
253.8828125
331.01171875
395.697265625
403.439453125
355.876953125
287.837890625
211.978515625
128.876953125
54.62890625
-4.693359375
-68.451171875
-149.10546875
-236.91015625
-315.09765625
-366.380859375
-387.80859375
-404.501953125
-445.73046875
-510.330078125
-569.99609375
-588.9140625
-544.365234375
-466.482421875
-417.76953125
-416.03515625
-435.259765625
-443.8125
-407.94140625
-311.486328125
-176.025390625
-40.880859375
46.326171875
50.88671875
-9.6015625
-76.48046875
-109.857421875
-102.400390625
-61.966796875
-23.728515625
-26.96875
-72.62890625
-129.185546875
-160.521484375
-135.802734375
-59.0078125
17.2890625
53.10546875
49.43359375
2.564453125
-94.013671875
-206.69140625
-278.6171875
-278.9765625
-228.765625
-187.494140625
-213.041015625
-316.685546875
-449.119140625
-545.06640625
-567.087890625
-516.619140625
-422.1796875
-321.962890625
-251.740234375
-217.328125
-196.20703125
-184.76953125
-197.98046875
-232.134765625
-263.728515625
-281.857421875
-291.158203125
-289.896484375
-271.81640625
-223.7421875
-129.041015625
16.26953125
213.662109375
442.55859375
655.279296875
833.826171875
993.625
1141.607421875
1254.19921875
1284.32421875
1203.484375
1036.1796875
841.33984375
668.138671875
546.466796875
493.419921875
499.08984375
536.1796875
578.208984375
600.865234375
586.314453125
535.89453125
469.927734375
406.048828125
348.00390625
295.76953125
257.091796875
245.416015625
261.48828125
279.787109375
278.01171875
257.42578125
225.388671875
181.71875
152.349609375
189.72265625
319.1953125
498.611328125
635.212890625
673.92578125
637.08984375
579.8359375
545.294921875
543.265625
551.765625
553.5625
537.083984375
494.99609375
440.498046875
385.05859375
320.767578125
241.51171875
150.83984375
46.185546875
-78.849609375
-204.400390625
-285.64453125
-301.59765625
-277.080078125
-238.302734375
-194.953125
-165.58203125
-146.265625
-106.4296875
-56.1171875
-38.876953125
-62.91015625
-92.6796875
-110.470703125
-130.5859375
-156.890625
-176.658203125
-193.81640625
-233.060546875
-301.97265625
-383.419921875
-453.373046875
-507.541015625
-556.76171875
-605.951171875
-647.26171875
-664.63671875
-640.990234375
-574.45703125
-478.17578125
-363.541015625
-241.125
-133.57421875
-58.892578125
-11.537109375
7.509765625
-10.892578125
-40.986328125
-37.6484375
18.6875
124.34765625
264.328125
404.11328125
493.583984375
517.556640625
513.650390625
517.0390625
524.45703125
517.798828125
509.650390625
531.388671875
583.748046875
653.876953125
749.95703125
867.2109375
969.943359375
1037.015625
1068.826171875
1055.498046875
982.41796875
862.03125
732.822265625
633.5859375
563.83984375
494.869140625
413.064453125
307.12890625
169.9921875
43.470703125
-12.94921875
11.361328125
76.08203125
136.904296875
189.517578125
258.193359375
345.623046875
411.755859375
412.400390625
333.146484375
201.466796875
80.177734375
17.05859375
6.826171875
8.650390625
3.287109375
23.564453125
102.478515625
212.927734375
289.494140625
309.1328125
298.337890625
289.625
297.087890625
299.921875
259.5625
169.82421875
65.044921875
-19.712890625
-73.86328125
-109.546875
-144.06640625
-185.951171875
-237.611328125
-283.462890625
-295.482421875
-267.646484375
-211.2421875
-138.302734375
-49.25
67.43359375
202.33984375
305.193359375
314.181640625
208.75
20.7109375
-186.14453125
-355.98828125
-469.18359375
-513.376953125
-482.86328125
-413.0390625
-372.552734375
-396.8046875
-444.1953125
-450.326171875
-393.615234375
-295.73046875
-182.763671875
-84.69140625
-47.181640625
-85.431640625
-167.333984375
-250.171875
-300.67578125
-294.78515625
-242.505859375
-180.8515625
-137.208984375
-124.662109375
-151.802734375
-230.193359375
-345.736328125
-442.546875
-483.8359375
-495.669921875
-526.083984375
-582.595703125
-647.7890625
-713.3359375
-759.4453125
-756.265625
-703.90234375
-638.064453125
-589.677734375
-548.140625
-466.47265625
-301.2421875
-49.376953125
248.31640625
511.302734375
651.498046875
637.9609375
497.7890625
281.12109375
41.98828125
-158.943359375
-264.42578125
-274.623046875
-237.07421875
-171.798828125
-59.892578125
95.03515625
248.005859375
358.44140625
412.1640625
418.607421875
408.982421875
426.435546875
492.125
589.64453125
678.099609375
715.056640625
701.775390625
684.11328125
688.431640625
690.611328125
665.646484375
623.48828125
586.39453125
561.15234375
540.638671875
517.712890625
497.04296875
481.556640625
456.919921875
423.203125
390.306640625
359.525390625
334.892578125
308.30078125
267.837890625
216.412109375
149.927734375
48.638671875
-94.12109375
-256.755859375
-401.46875
-497.150390625
-534.423828125
-511.94140625
-433.171875
-295.962890625
-102.3203125
111.447265625
289.205078125
405.591796875
478.751953125
524.369140625
529.154296875
468.017578125
326.205078125
137.6484375
-15.197265625
-78.650390625
-65.552734375
-9.08984375
71.640625
162.279296875
247.01953125
305.26953125
323.09765625
296.29296875
233.0625
170.533203125
152.060546875
183.51953125
227.611328125
239.005859375
189.70703125
85.296875
-29.0703125
-108.30859375
-141.705078125
-137.517578125
-105.19140625
-44.923828125
40.267578125
125.875
185.482421875
223.591796875
272.666015625
341.2578125
397.677734375
416.80078125
409.306640625
396.15234375
385.85546875
370.076171875
341.048828125
306.029296875
284.861328125
290.517578125
312.40625
316.755859375
264.0
144.201171875
-19.201171875
-183.771484375
-303.701171875
-356.89453125
-358.978515625
-355.81640625
-392.421875
-473.888671875
-570.982421875
-638.51171875
-641.3984375
-585.1953125
-499.5703125
-402.845703125
-299.40234375
-190.8828125
-87.640625
-14.53125
17.90234375
19.349609375
-6.6640625
-60.384765625
-123.57421875
-151.162109375
-100.654296875
14.021484375
126.330078125
183.423828125
181.5546875
157.931640625
136.9296875
103.6796875
53.416015625
7.919921875
-5.615234375
22.880859375
63.72265625
82.806640625
76.1953125
50.66796875
13.064453125
-19.119140625
-8.8125
76.25
232.1953125
422.693359375
600.865234375
738.09765625
820.771484375
844.82421875
815.2421875
742.359375
641.216796875
538.142578125
471.44140625
452.90234375
453.900390625
437.154296875
406.3125
402.326171875
422.9296875
426.259765625
402.58203125
382.7578125
407.794921875
479.56640625
549.87109375
582.08203125
592.7109375
614.431640625
634.984375
615.375
549.51171875
467.072265625
400.23828125
375.546875
402.189453125
451.421875
468.53515625
409.091796875
277.099609375
125.41796875
0.560546875
-91.248046875
-158.560546875
-195.033203125
-188.21875
-155.40625
-147.265625
-195.087890625
-274.052734375
-325.837890625
-324.673828125
-311.466796875
-325.705078125
-349.07421875
-333.146484375
-253.17578125
-147.388671875
-87.74609375
-113.41796875
-208.3125
-321.849609375
-394.607421875
-377.2890625
-263.716796875
-95.48828125
63.259765625
163.732421875
214.154296875
256.8828125
314.69921875
393.171875
489.671875
586.505859375
651.02734375
653.9921875
605.4921875
550.17578125
517.896484375
515.138671875
547.681640625
600.20703125
629.68359375
617.8515625
574.818359375
504.36328125
413.333984375
333.732421875
292.44921875
284.123046875
285.71875
284.66796875
292.556640625
317.916015625
352.015625
376.40234375
378.103515625
362.046875
333.2890625
279.654296875
194.060546875
87.71484375
-24.71875
-120.37890625
-163.814453125
-137.982421875
-65.90234375
17.17578125
93.650390625
147.87890625
164.994140625
151.294921875
120.1171875
81.47265625
41.103515625
-2.51953125
-49.376953125
-90.9296875
-124.06640625
-141.236328125
-122.81640625
-71.865234375
-20.65234375
-3.447265625
-15.306640625
-0.986328125
73.8359375
168.466796875
228.90234375
246.244140625
224.56640625
161.34375
74.00390625
8.1171875
-7.6640625
9.1015625
27.8984375
51.021484375
118.078125
242.689453125
362.375
410.392578125
390.123046875
344.8828125
295.9453125
241.3671875
176.779296875
110.46484375
61.142578125
32.6328125
12.830078125
-8.447265625
-33.775390625
-72.283203125
-129.44140625
-183.28515625
-213.033203125
-221.205078125
-208.91015625
-170.658203125
-116.88671875
-76.79296875
-69.388671875
-80.22265625
-65.173828125
-1.046875
83.58984375
149.732421875
190.11328125
220.861328125
259.09375
298.03125
321.248046875
336.541015625
364.060546875
418.765625
492.365234375
551.03125
578.025390625
576.787109375
550.02734375
521.388671875
529.3203125
575.779296875
615.99609375
601.814453125
513.0859375
367.583984375
209.650390625
82.1796875
18.384765625
23.96484375
53.380859375
49.720703125
1.732421875
-49.537109375
-60.275390625
-38.826171875
-32.59765625
-61.328125
-93.423828125
-108.10546875
-130.134765625
-168.75
-187.017578125
-154.666015625
-87.513671875
-31.859375
-25.841796875
-69.103515625
-141.16015625
-225.818359375
-301.478515625
-328.876953125
-278.07421875
-168.466796875
-58.498046875
20.541015625
83.76953125
151.685546875
225.181640625
284.69921875
316.466796875
328.255859375
322.140625
284.412109375
206.640625
87.310546875
-64.755859375
-223.42578125
-359.048828125
-462.287109375
-531.611328125
-538.63671875
-460.54296875
-322.228515625
-157.21875
10.1328125
154.712890625
259.75390625
319.974609375
336.03515625
327.724609375
323.576171875
326.91796875
331.771484375
346.744140625
377.564453125
409.72265625
435.0234375
456.43359375
459.8125
433.251953125
386.828125
325.111328125
242.224609375
153.3828125
87.716796875
56.8515625
35.015625
-1.142578125
-40.04296875
-52.8984375
-11.2890625
91.744140625
228.275390625
347.080078125
406.1015625
398.82421875
346.6171875
267.576171875
170.5234375
75.134765625
2.990234375
-50.46484375
-112.357421875
-204.796875
-326.830078125
-445.80078125
-504.05078125
-470.65625
-378.66796875
-307.65625
-320.9375
-400.794921875
-486.056640625
-537.19140625
-534.025390625
-464.58203125
-333.86328125
-174.958984375
-35.71484375
55.125
105.388671875
144.603515625
201.34765625
263.6484375
286.025390625
274.46875
269.84765625
283.23046875
312.6171875
354.541015625
392.220703125
414.93359375
426.435546875
412.71484375
343.466796875
230.82421875
135.744140625
98.814453125
104.275390625
107.51953125
82.666015625
35.07421875
-20.333984375
-78.91015625
-132.30859375
-147.59375
-85.0
62.3515625
252.05078125
420.23046875
521.876953125
550.00390625
533.689453125
516.673828125
521.53515625
529.220703125
496.63671875
402.552734375
265.736328125
117.724609375
-15.193359375
-104.787109375
-140.06640625
-140.5078125
-128.974609375
-99.310546875
-29.125
69.078125
152.5703125
204.873046875
228.541015625
230.203125
240.330078125
280.61328125
341.994140625
408.154296875
452.10546875
445.966796875
394.9140625
330.126953125
263.166015625
182.0625
109.876953125
110.521484375
220.396484375
411.7578125
616.373046875
765.578125
837.408203125
857.263671875
852.81640625
835.7734375
810.060546875
771.916015625
704.65625
581.673828125
406.306640625
228.380859375
82.091796875
-28.92578125
-105.3125
-157.09375
-196.609375
-225.46875
-241.91796875
-256.431640625
-284.40625
-329.169921875
-378.060546875
-408.619140625
-403.134765625
-366.177734375
-319.869140625
-274.990234375
-217.130859375
-127.603515625
-17.9140625
87.642578125
182.3671875
260.900390625
324.74609375
382.771484375
418.384765625
400.287109375
334.83203125
258.416015625
188.43359375
144.412109375
158.189453125
227.4609375
320.939453125
412.5546875
484.43359375
518.189453125
502.45703125
465.546875
456.298828125
485.59765625
527.15234375
561.865234375
595.34375
616.9609375
600.8203125
550.03125
486.974609375
417.041015625
343.140625
281.763671875
253.9296875
273.3203125
342.908203125
460.11328125
617.97265625
793.68359375
948.779296875
1039.3125
1044.439453125
983.83984375
892.49609375
791.349609375
691.6171875
606.306640625
545.962890625
517.208984375
519.462890625
543.25
571.2109375
579.57421875
552.158203125
487.740234375
393.3828125
279.31640625
155.029296875
38.546875
-38.130859375
-44.18359375
17.5625
104.8046875
164.244140625
176.03515625
165.328125
180.42578125
266.982421875
437.087890625
641.98046875
813.521484375
928.595703125
999.744140625
1056.599609375
1129.271484375
1217.107421875
1301.599609375
1373.20703125
1426.810546875
1460.505859375
1472.611328125
1456.052734375
1420.78125
1389.388671875
1355.080078125
1297.748046875
1223.615234375
1153.76171875
1099.884765625
1068.521484375
1070.880859375
1108.703125
1166.794921875
1224.07421875
1260.365234375
1253.22265625
1197.681640625
1125.380859375
1068.66015625
1018.0390625
950.73046875
878.12109375
831.01171875
836.384765625
903.322265625
1010.962890625
1126.896484375
1230.130859375
1301.130859375
1322.904296875
1305.3515625
1276.638671875
1254.8671875
1227.578125
1168.796875
1088.84375
1036.07421875
1032.869140625
1055.4140625
1074.322265625
1068.849609375
1032.162109375
987.78515625
965.033203125
966.462890625
992.54296875
1043.583984375
1112.9765625
1204.375
1317.45703125
1432.8828125
1529.634765625
1593.74609375
1619.919921875
1629.7109375
1648.955078125
1669.82421875
1666.498046875
1632.470703125
1587.97265625
1561.6484375
1566.671875
1581.0078125
1558.78125
1483.234375
1395.259765625
1346.193359375
1347.375
1370.376953125
1384.560546875
1387.67578125
1374.076171875
1322.087890625
1229.734375
1119.623046875
1018.90234375
937.408203125
870.75
806.77734375
725.51953125
631.83203125
565.572265625
561.03515625
632.728515625
784.666015625
1004.037109375
1266.544921875
1539.203125
1779.453125
1957.625
2072.251953125
2133.63671875
2155.43359375
2153.615234375
2129.044921875
2081.05078125
2029.9765625
1983.748046875
1927.099609375
1842.310546875
1710.013671875
1533.923828125
1348.126953125
1177.07421875
1006.185546875
823.712890625
652.326171875
502.806640625
366.08203125
256.931640625
201.791015625
196.009765625
214.498046875
241.05859375
269.443359375
297.78125
324.642578125
359.970703125
429.47265625
544.755859375
679.75
781.873046875
815.2421875
790.021484375
736.427734375
678.501953125
628.65625
580.576171875
522.265625
467.3828125
440.638671875
437.69140625
429.337890625
401.873046875
384.904296875
418.837890625
491.955078125
561.900390625
610.02734375
638.4375
661.017578125
684.154296875
688.080078125
648.521484375
577.076171875
501.544921875
424.970703125
336.962890625
235.98828125
144.20703125
94.345703125
91.08203125
131.53515625
216.90234375
321.35546875
402.935546875
438.55078125
428.84765625
386.826171875
335.830078125
286.26171875
224.4921875
150.796875
89.361328125
52.9453125
32.03515625
30.353515625
57.13671875
93.84375
110.017578125
97.1953125
73.091796875
62.119140625
75.255859375
105.291015625
144.87890625
182.580078125
193.107421875
172.802734375
152.6953125
165.474609375
210.609375
270.3046875
336.380859375
395.166015625
421.419921875
403.068359375
364.669921875
346.208984375
366.1640625
405.83203125
436.287109375
440.998046875
411.451171875
361.759765625
321.451171875
313.0546875
352.939453125
438.091796875
547.236328125
668.759765625
791.4765625
879.525390625
889.26953125
818.8046875
704.888671875
577.53515625
453.474609375
354.349609375
301.796875
281.60546875
241.505859375
146.509765625
21.7109375
-85.681640625
-155.458984375
-178.921875
-152.38671875
-98.009765625
-47.896484375
5.357421875
98.1015625
238.69921875
403.169921875
548.150390625
627.6640625
622.3671875
545.349609375
425.5
295.0234375
205.669921875
188.52734375
213.763671875
247.232421875
290.603515625
331.33984375
323.14453125
239.208984375
93.986328125
-79.720703125
-244.234375
-374.69140625
-475.900390625
-559.00390625
-620.740234375
-662.328125
-693.513671875
-711.033203125
-712.4765625
-713.3125
-726.474609375
-746.279296875
-768.400390625
-794.31640625
-824.3828125
-839.244140625
-797.51171875
-679.21875
-509.869140625
-337.26171875
-189.427734375
-55.732421875
83.78515625
229.5703125
363.734375
462.52734375
495.478515625
440.71875
326.951171875
222.9296875
165.6640625
133.890625
97.869140625
60.697265625
53.380859375
94.408203125
150.779296875
167.40234375
128.75390625
55.791015625
-24.4921875
-88.57421875
-114.99609375
-94.271484375
-50.193359375
-24.599609375
-42.263671875
-97.017578125
-154.1640625
-169.822265625
-129.35546875
-56.708984375
13.70703125
48.3125
28.59375
-35.56640625
-115.71875
-176.47265625
-202.912109375
-210.41015625
-216.98046875
-221.603515625
-209.90625
-161.8828125
-59.591796875
84.642578125
218.27734375
277.9609375
245.1328125
169.771484375
119.7734375
120.943359375
151.490234375
182.36328125
213.83984375
263.005859375
322.65234375
373.396484375
398.52734375
370.64453125
286.0625
186.8515625
112.42578125
60.849609375
8.09765625
-43.36328125
-76.0703125
-91.859375
-95.048828125
-83.060546875
-74.08203125
-105.537109375
-185.9453125
-275.533203125
-332.529296875
-355.296875
-361.376953125
-367.66015625
-394.33984375
-439.40625
-459.76171875
-419.287109375
-316.798828125
-160.4375
33.275390625
237.009765625
427.173828125
578.458984375
659.232421875
657.0859375
593.814453125
502.611328125
412.5703125
341.5859375
270.642578125
168.8828125
39.80859375
-81.609375
-159.8515625
-184.240234375
-167.59375
-129.1484375
-81.671875
-33.0625
17.54296875
61.138671875
70.712890625
30.798828125
-38.189453125
-94.6796875
-99.693359375
-12.14453125
175.75390625
407.05859375
598.3984375
701.275390625
732.154296875
738.259765625
748.845703125
765.71875
776.353515625
764.388671875
714.138671875
610.20703125
467.470703125
332.48046875
218.328125
89.591796875
-61.474609375
-175.7421875
-200.388671875
-150.63671875
-79.416015625
-23.732421875
19.8828125
71.48828125
118.08203125
123.900390625
82.751953125
14.453125
-65.962890625
-151.806640625
-227.35546875
-275.583984375
-302.900390625
-324.083984375
-337.791015625
-328.828125
-296.896484375
-256.865234375
-206.10546875
-125.927734375
-18.64453125
69.724609375
97.771484375
85.08203125
65.453125
45.2578125
19.759765625
-24.25390625
-73.654296875
-96.818359375
-99.958984375
-102.98828125
-100.5859375
-85.42578125
-56.62890625
-8.90625
55.751953125
121.09765625
153.970703125
119.740234375
23.087890625
-83.533203125
-148.234375
-170.361328125
-178.953125
-183.1171875
-188.064453125
-211.142578125
-247.380859375
-263.181640625
-230.470703125
-160.443359375
-105.2421875
-104.45703125
-148.7421875
-198.197265625
-215.830078125
-202.888671875
-194.923828125
-213.9375
-262.419921875
-336.2421875
-411.052734375
-460.521484375
-472.048828125
-433.37890625
-332.775390625
-165.146484375
56.232421875
269.775390625
395.501953125
407.634765625
335.908203125
214.5546875
57.0546875
-112.732421875
-243.69921875
-293.005859375
-265.318359375
-205.365234375
-152.130859375
-110.390625
-61.97265625
1.646484375
64.533203125
112.484375
149.169921875
180.048828125
198.98046875
207.53125
228.60546875
281.2578125
358.169921875
437.228515625
498.46875
519.189453125
472.205078125
356.5078125
213.765625
84.7109375
-29.177734375
-141.126953125
-234.765625
-276.44140625
-257.84375
-212.21875
-195.423828125
-234.498046875
-304.853515625
-351.833984375
-348.734375
-325.787109375
-319.61328125
-336.94921875
-360.572265625
-359.046875
-320.337890625
-274.37890625
-263.927734375
-317.60546875
-418.578125
-528.21484375
-607.59375
-616.515625
-552.486328125
-476.43359375
-464.748046875
-527.9375
-604.93359375
-651.3046875
-666.927734375
-643.283203125
-562.330078125
-426.529296875
-275.689453125
-159.578125
-96.185546875
-80.947265625
-112.1171875
-184.767578125
-284.8125
-381.12890625
-436.744140625
-442.8203125
-403.181640625
-312.216796875
-176.947265625
-29.162109375
100.0546875
203.822265625
292.1875
372.3359375
431.59375
444.537109375
410.513671875
382.826171875
409.841796875
475.70703125
558.921875
664.80078125
780.63671875
867.330078125
886.056640625
826.873046875
705.4296875
544.58984375
379.48828125
247.015625
158.19921875
105.064453125
65.826171875
27.181640625
-9.90625
-53.13671875
-101.0546875
-129.3125
-110.427734375
-38.619140625
57.47265625
138.494140625
199.728515625
260.326171875
309.900390625
318.603515625
282.6484375
241.6875
253.84375
344.9609375
477.203125
579.720703125
615.546875
607.134765625
595.47265625
588.00390625
575.5
563.64453125
572.32421875
611.76953125
660.35546875
680.82421875
663.27734375
625.220703125
574.298828125
509.6640625
446.501953125
406.728515625
396.69140625
401.05078125
400.794921875
377.341796875
311.99609375
207.029296875
83.267578125
-29.291015625
-90.2578125
-69.998046875
18.681640625
137.36328125
246.69921875
316.533203125
336.3671875
306.416015625
219.681640625
65.826171875
-154.51171875
-412.298828125
-647.283203125
-810.201171875
-905.10546875
-971.9453125
-1031.29296875
-1077.212890625
-1101.546875
-1087.390625
-1003.638671875
-840.8125
-644.912109375
-486.6015625
-393.685546875
-359.5078125
-370.923828125
-395.12109375
-380.009765625
-284.408203125
-116.212890625
67.783203125
222.6796875
352.009765625
465.525390625
551.580078125
581.484375
523.12109375
378.001953125
185.1875
-12.208984375
-179.939453125
-285.251953125
-305.24609375
-258.400390625
-185.69140625
-111.9453125
-39.3125
38.5
105.115234375
131.79296875
108.794921875
41.06640625
-71.107421875
-219.91015625
-375.634765625
-508.796875
-606.759765625
-676.044921875
-732.033203125
-781.67578125
-812.5390625
-800.92578125
-750.099609375
-692.90234375
-658.810546875
-656.716796875
-674.962890625
-682.162109375
-656.96875
-594.58203125
-492.12109375
-365.5625
-252.8828125
-193.236328125
-206.06640625
-267.74609375
-316.869140625
-306.75
-233.5625
-129.326171875
-41.98046875
0.42578125
10.947265625
9.125
7.703125
7.353515625
-14.130859375
-72.80078125
-154.984375
-218.123046875
-226.490234375
-192.927734375
-178.05078125
-223.515625
-306.228515625
-372.095703125
-392.19140625
-374.01171875
-335.822265625
-294.662109375
-260.265625
-227.1640625
-185.0703125
-132.802734375
-79.94140625
-22.365234375
65.6953125
191.931640625
325.322265625
417.6328125
440.28125
418.9609375
419.830078125
491.337890625
620.9609375
748.994140625
819.103515625
796.923828125
673.83984375
486.89453125
303.12109375
173.103515625
110.93359375
104.056640625
125.7265625
152.771484375
168.962890625
162.349609375
117.36328125
23.919921875
-96.4765625
-202.830078125
-256.568359375
-237.064453125
-147.53515625
-12.083984375
128.365234375
234.337890625
293.958984375
318.537109375
325.5390625
330.03515625
334.916015625
318.919921875
264.98828125
184.763671875
109.435546875
61.7734375
34.896484375
20.375
21.025390625
26.2109375
18.4453125
-18.15234375
-93.048828125
-188.78515625
-259.75
-271.357421875
-228.54296875
-176.49609375
-173.5546875
-233.541015625
-319.01171875
-381.9609375
-389.072265625
-335.412109375
-248.357421875
-162.46875
-98.248046875
-61.8359375
-41.8125
-14.22265625
23.294921875
60.21875
105.767578125
170.2109375
224.0
211.087890625
114.609375
-22.255859375
-149.435546875
-257.767578125
-344.14453125
-381.3828125
-351.982421875
-255.412109375
-101.931640625
73.083984375
228.185546875
347.4765625
439.244140625
523.302734375
602.765625
646.294921875
622.365234375
536.703125
416.982421875
288.720703125
179.818359375
124.5
151.625
240.5234375
315.8515625
316.107421875
252.037109375
182.283203125
147.083984375
134.267578125
119.921875
119.712890625
166.001953125
254.1328125
356.9296875
463.828125
559.4765625
609.373046875
588.59765625
506.275390625
398.943359375
308.779296875
257.08984375
227.521484375
181.701171875
94.55859375
-16.310546875
-92.5546875
-90.23828125
-24.744140625
59.873046875
146.609375
244.11328125
351.521484375
450.017578125
527.103515625
596.96875
673.859375
736.359375
751.921875
704.24609375
596.169921875
452.3359375
294.056640625
119.544921875
-72.1953125
-244.52734375
-344.087890625
-361.203125
-322.525390625
-246.27734375
-135.509765625
0.455078125
128.322265625
212.91015625
244.16015625
234.595703125
200.505859375
142.611328125
65.544921875
-5.2578125
-46.79296875
-58.85546875
-43.248046875
-6.142578125
28.125
60.42578125
115.255859375
194.21875
273.611328125
330.8515625
361.49609375
369.935546875
348.025390625
287.20703125
201.580078125
116.80078125
58.43359375
39.08984375
42.166015625
30.833984375
-28.30859375
-126.712890625
-214.87109375
-254.712890625
-250.14453125
-226.232421875
-198.337890625
-183.798828125
-210.375
-293.447265625
-414.708984375
-526.2890625
-584.947265625
-581.724609375
-542.07421875
-501.4296875
-475.5859375
-446.05859375
-383.17578125
-278.720703125
-140.1640625
8.349609375
126.451171875
206.814453125
287.078125
395.51953125
530.3671875
678.392578125
810.9921875
892.017578125
898.37109375
833.943359375
724.8828125
612.27734375
539.19140625
523.03125
549.69140625
602.544921875
666.162109375
717.189453125
736.001953125
714.173828125
645.05859375
545.05078125
458.21875
406.248046875
382.908203125
389.31640625
442.564453125
538.9765625
616.69140625
611.095703125
539.6015625
465.8671875
431.63671875
445.5859375
491.283203125
547.759765625
601.638671875
635.3515625
640.17578125
617.021484375
567.357421875
493.59765625
402.986328125
303.125
207.10546875
134.69140625
93.236328125
80.689453125
75.478515625
29.068359375
-73.73828125
-188.61328125
-266.462890625
-288.3671875
-251.509765625
-171.37890625
-90.74609375
-45.431640625
-29.09765625
-12.744140625
23.939453125
97.71484375
218.365234375
358.392578125
469.21875
530.80859375
553.53125
549.62890625
514.052734375
437.115234375
324.4375
204.15234375
109.478515625
58.3671875
63.939453125
127.453125
221.08203125
306.685546875
361.646484375
378.826171875
366.84375
333.912109375
270.064453125
166.96875
32.00390625
-111.462890625
-233.439453125
-312.0390625
-334.4921875
-304.43359375
-240.78125
-163.365234375
-77.017578125
10.16796875
76.03515625
112.86328125
129.322265625
135.673828125
147.740234375
190.8125
266.140625
351.337890625
427.765625
484.578125
508.7421875
474.470703125
382.345703125
285.267578125
226.564453125
208.3984375
228.953125
294.18359375
397.224609375
511.81640625
593.09375
595.58203125
508.076171875
366.642578125
228.880859375
120.30078125
32.490234375
-47.763671875
-123.626953125
-187.73046875
-234.931640625
-256.3046875
-236.921875
-179.7578125
-121.482421875
-100.546875
-122.109375
-175.521484375
-249.119140625
-325.021484375
-389.669921875
-434.283203125
-452.435546875
-454.61328125
-456.015625
-451.197265625
-410.94921875
-319.89453125
-196.765625
-71.373046875
22.94921875
77.841796875
124.294921875
184.1875
236.998046875
258.59375
249.65625
206.92578125
119.173828125
16.640625
-44.775390625
-68.603515625
-96.763671875
-131.546875
-151.958984375
-166.42578125
-200.90234375
-254.099609375
-300.193359375
-320.494140625
-325.708984375
-356.40234375
-440.17578125
-552.96875
-634.556640625
-642.5703125
-597.796875
-546.33203125
-503.69140625
-451.216796875
-352.20703125
-187.74609375
12.4140625
181.943359375
280.9375
338.158203125
409.1640625
510.01171875
611.490234375
677.66796875
684.291015625
617.2734375
485.05859375
325.61328125
186.734375
106.833984375
100.99609375
156.24609375
242.314453125
321.38671875
360.0625
351.88671875
315.4375
271.4609375
237.412109375
217.78125
202.029296875
182.96484375
167.908203125
169.28515625
183.6953125
185.734375
178.84765625
187.16796875
204.69140625
219.732421875
232.955078125
238.30859375
213.181640625
145.978515625
59.6640625
-8.572265625
-46.6484375
-62.1640625
-54.798828125
-29.26171875
-11.630859375
-24.173828125
-67.986328125
-127.578125
-177.056640625
-203.642578125
-216.85546875
-227.939453125
-224.72265625
-174.390625
-66.744140625
64.10546875
172.87890625
231.49609375
220.1875
133.669921875
-2.240234375
-154.82421875
-292.76171875
-384.31640625
-413.076171875
-380.939453125
-301.236328125
-186.67578125
-47.9140625
114.3984375
300.43359375
479.328125
604.07421875
650.259765625
614.26171875
518.162109375
402.2578125
297.728515625
216.2890625
151.677734375
96.439453125
49.572265625
8.517578125
-32.375
-70.169921875
-95.84375
-118.33203125
-145.9140625
-166.302734375
-178.07421875
-196.0703125
-215.7265625
-218.921875
-193.22265625
-129.166015625
-24.802734375
92.75390625
173.01171875
179.34375
108.919921875
-8.580078125
-132.44140625
-235.392578125
-316.482421875
-378.33203125
-417.181640625
-434.427734375
-423.240234375
-382.24609375
-340.4453125
-347.224609375
-418.619140625
-500.873046875
-530.787109375
-507.94921875
-480.29296875
-469.138671875
-457.146484375
-445.07421875
-464.017578125
-523.63671875
-582.19140625
-588.728515625
-538.765625
-474.5859375
-434.83203125
-424.55078125
-424.939453125
-418.38671875
-414.4296875
-436.904296875
-488.3046875
-541.412109375
-560.431640625
-537.41796875
-490.998046875
-433.8671875
-370.01171875
-290.03125
-182.43359375
-57.880859375
53.029296875
124.900390625
155.537109375
165.99609375
177.009765625
188.400390625
184.78125
170.529296875
175.2578125
211.76953125
265.57421875
307.064453125
310.01171875
286.935546875
271.845703125
279.599609375
308.216796875
356.369140625
423.345703125
503.712890625
584.462890625
644.833984375
659.30859375
610.9921875
508.6171875
389.990234375
297.251953125
235.7734375
173.560546875
86.783203125
-4.705078125
-59.470703125
-70.97265625
-67.7265625
-64.3671875
-50.884765625
-9.66796875
65.67578125
156.068359375
230.693359375
265.044921875
250.83203125
200.755859375
133.98046875
67.84765625
10.4609375
-27.755859375
-23.953125
27.943359375
114.501953125
217.53515625
312.21875
382.57421875
436.8515625
486.873046875
540.951171875
608.77734375
678.205078125
709.97265625
665.7890625
554.623046875
440.015625
377.560546875
365.26171875
359.439453125
327.197265625
267.95703125
196.4296875
124.19140625
46.29296875
-55.87109375
-193.140625
-346.2890625
-488.45703125
-605.419921875
-676.876953125
-658.623046875
-517.302734375
-285.36328125
-47.484375
118.935546875
185.19140625
171.607421875
110.0078125
17.576171875
-88.046875
-168.080078125
-192.92578125
-177.7265625
-146.24609375
-98.79296875
-36.025390625
28.27734375
94.404296875
175.806640625
261.314453125
326.58984375
358.162109375
343.828125
299.072265625
273.26171875
282.740234375
290.76953125
259.279296875
190.142578125
119.3125
79.302734375
74.03515625
94.953125
133.64453125
181.810546875
242.515625
320.5
401.62890625
476.859375
563.8046875
667.619140625
763.267578125
836.44921875
898.15234375
955.357421875
993.30078125
1007.712890625
1002.755859375
971.310546875
913.2265625
839.765625
766.408203125
698.56640625
629.751953125
559.4921875
497.28515625
447.111328125
397.703125
339.28515625
271.837890625
204.3359375
151.439453125
112.87890625
73.623046875
23.716796875
-18.595703125
-22.89453125
6.21484375
51.134765625
108.427734375
155.37109375
157.380859375
117.111328125
68.984375
42.341796875
57.8671875
127.86328125
236.92578125
333.634765625
383.24609375
411.09765625
457.6484375
538.14453125
629.716796875
696.134765625
725.259765625
713.830078125
658.033203125
576.779296875
514.427734375
508.240234375
554.0859375
605.373046875
616.56640625
589.251953125
558.080078125
527.630859375
469.435546875
369.162109375
238.875
91.25
-52.869140625
-149.376953125
-164.326171875
-97.88671875
15.39453125
121.974609375
179.115234375
163.623046875
64.505859375
-100.11328125
-263.37109375
-357.87109375
-386.64453125
-399.46484375
-420.69921875
-442.345703125
-445.251953125
-428.197265625
-412.248046875
-408.181640625
-398.64453125
-355.81640625
-286.701171875
-221.09765625
-178.21484375
-156.98828125
-124.626953125
-64.7265625
-12.529296875
-11.84765625
-70.3984375
-149.5859375
-199.533203125
-209.982421875
-199.19921875
-160.169921875
-72.58984375
45.4296875
138.77734375
175.869140625
170.55859375
157.861328125
173.052734375
217.91015625
257.37109375
258.673828125
223.875
190.171875
191.29296875
220.95703125
248.0
248.041015625
211.00390625
148.58984375
90.845703125
55.17578125
37.599609375
39.46875
74.826171875
136.998046875
196.59375
231.373046875
236.01171875
214.525390625
187.279296875
182.369140625
207.0625
242.818359375
265.28515625
269.234375
260.912109375
249.6796875
250.546875
265.23828125
277.072265625
279.400390625
298.05078125
362.125
460.19140625
545.2578125
568.1875
510.15234375
396.052734375
266.58203125
149.96875
49.125
-51.65625
-167.486328125
-312.509765625
-483.2734375
-641.591796875
-727.509765625
-708.27734375
-608.466796875
-477.419921875
-348.841796875
-220.501953125
-65.15234375
124.890625
311.228515625
430.21875
459.580078125
433.509765625
384.810546875
329.208984375
286.103515625
286.69140625
347.76953125
446.1953125
536.052734375
573.09765625
535.91796875
439.599609375
311.98046875
170.630859375
13.650390625
-157.609375
-302.39453125
-368.19140625
-340.529296875
-235.205078125
-81.267578125
74.826171875
192.619140625
269.1015625
320.20703125
348.818359375
345.7578125
326.1796875
339.955078125
423.947265625
562.353515625
688.05078125
731.421875
682.947265625
594.947265625
511.283203125
434.673828125
359.876953125
297.951171875
272.556640625
292.025390625
341.3828125
403.64453125
467.244140625
530.8125
596.998046875
665.783203125
735.927734375
797.12109375
830.791015625
826.888671875
790.40625
736.69140625
685.4296875
662.6015625
685.48828125
725.416015625
720.0
642.01171875
526.5234375
417.02734375
328.93359375
266.853515625
223.32421875
176.18359375
103.8359375
-0.349609375
-110.0234375
-182.326171875
-198.462890625
-162.84765625
-83.6484375
21.751953125
111.390625
141.423828125
102.03515625
11.828125
-85.724609375
-152.51171875
-182.62890625
-173.798828125
-123.890625
-48.236328125
36.767578125
123.220703125
191.458984375
222.609375
215.216796875
186.59375
172.783203125
197.462890625
254.6875
338.279296875
445.6640625
548.853515625
613.845703125
635.08984375
611.083984375
539.505859375
456.833984375
405.2421875
383.080078125
361.580078125
312.349609375
225.8984375
113.66015625
2.712890625
-71.24609375
-74.013671875
5.80078125
124.857421875
221.984375
278.724609375
318.37890625
363.41015625
406.5390625
441.318359375
482.529296875
543.666015625
623.919921875
702.466796875
752.615234375
763.748046875
732.890625
672.341796875
619.0703125
597.775390625
595.603515625
584.75390625
555.259765625
508.0546875
435.34375
332.517578125
202.376953125
51.763671875
-90.37109375
-182.54296875
-212.294921875
-185.64453125
-96.62109375
56.216796875
254.2734375
459.919921875
622.32421875
710.77734375
727.748046875
676.412109375
555.17578125
365.7734375
125.953125
-97.744140625
-242.236328125
-321.013671875
-368.19921875
-375.673828125
-335.51171875
-283.455078125
-271.37109375
-323.962890625
-409.236328125
-460.107421875
-436.138671875
-347.908203125
-233.71875
-133.86328125
-76.86328125
-65.169921875
-65.107421875
-38.62109375
0.6328125
7.505859375
-26.25
-61.447265625
-62.3046875
-32.470703125
-7.259765625
-0.263671875
23.1171875
82.52734375
155.412109375
229.62890625
309.46875
383.853515625
435.99609375
465.9765625
482.09765625
496.677734375
517.609375
529.78125
509.439453125
448.765625
360.5625
272.21484375
222.177734375
240.50390625
331.330078125
488.869140625
681.748046875
844.0625
930.267578125
952.6171875
946.724609375
933.19921875
920.3046875
921.41796875
956.755859375
1027.4609375
1102.8515625
1144.287109375
1134.34765625
1071.53125
960.009765625
821.69921875
695.17578125
607.556640625
563.208984375
559.32421875
582.73828125
594.365234375
569.734375
525.833984375
492.373046875
501.146484375
575.66015625
687.79296875
779.20703125
822.833984375
824.845703125
798.126953125
757.81640625
712.912109375
663.0078125
614.255859375
579.443359375
555.26953125
513.15234375
425.94921875
315.947265625
253.169921875
276.28125
354.50390625
437.228515625
504.298828125
553.638671875
587.927734375
614.951171875
631.361328125
629.05078125
609.92578125
573.099609375
509.388671875
440.0625
425.380859375
499.7421875
635.56640625
769.203125
858.9140625
907.599609375
919.833984375
882.0859375
798.9765625
692.49609375
581.263671875
482.841796875
397.69140625
311.142578125
231.26171875
179.333984375
167.244140625
198.833984375
261.82421875
325.08984375
364.1328125
374.0703125
349.58203125
276.2109375
167.150390625
75.216796875
45.626953125
86.4765625
176.431640625
277.80078125
344.76953125
363.46484375
365.455078125
378.810546875
399.3515625
401.900390625
352.615234375
226.125
41.7421875
-143.970703125
-287.51171875
-376.052734375
-416.73828125
-422.951171875
-416.607421875
-424.099609375
-452.59765625
-485.296875
-496.93359375
-485.84375
-475.8359375
-481.140625
-484.634765625
-474.1875
-466.720703125
-471.076171875
-467.642578125
-420.890625
-325.400390625
-208.41015625
-102.380859375
-46.181640625
-66.052734375
-148.888671875
-243.80078125
-285.7890625
-257.908203125
-198.275390625
-137.6640625
-93.9609375
-83.267578125
-101.330078125
-138.537109375
-191.474609375
-231.978515625
-221.421875
-152.47265625
-56.099609375
35.87890625
109.900390625
152.52734375
148.49609375
100.0
39.005859375
9.494140625
30.439453125
78.333984375
123.068359375
157.091796875
180.1171875
190.48046875
181.482421875
147.494140625
84.828125
7.439453125
-40.884765625
-30.826171875
20.916015625
74.625
114.9140625
154.001953125
194.546875
215.619140625
210.4453125
203.09765625
206.2734375
213.115234375
221.248046875
225.853515625
221.966796875
221.318359375
243.095703125
296.7890625
375.52734375
452.7109375
491.908203125
470.73828125
398.50390625
306.640625
215.439453125
134.560546875
86.232421875
89.646484375
123.46484375
127.802734375
77.654296875
17.130859375
5.58203125
73.470703125
216.640625
393.2109375
543.71484375
623.974609375
620.26953125
545.615234375
426.56640625
306.091796875
230.427734375
199.484375
175.416015625
155.73046875
182.90234375
277.1171875
401.783203125
512.716796875
603.330078125
678.068359375
728.529296875
749.76171875
737.630859375
684.9921875
597.333984375
483.205078125
359.09765625
263.396484375
228.306640625
260.4296875
328.970703125
380.005859375
399.33984375
413.0546875
440.044921875
475.80078125
500.576171875
507.3515625
514.75390625
536.14453125
564.77734375
588.1796875
602.744140625
616.998046875
620.548828125
588.392578125
524.021484375
438.533203125
340.994140625
255.943359375
197.2265625
159.09375
140.826171875
139.5625
149.77734375
173.150390625
209.513671875
248.5078125
276.650390625
282.044921875
272.955078125
288.353515625
355.501953125
463.958984375
592.8671875
730.55859375
858.24609375
941.646484375
957.892578125
918.052734375
834.224609375
716.25
605.390625
540.658203125
506.09765625
465.6796875
399.88671875
290.1015625
134.443359375
-27.611328125
-139.69921875
-195.28125
-254.609375
-364.21484375
-501.244140625
-610.884765625
-658.822265625
-631.7578125
-523.376953125
-347.072265625
-148.837890625
16.48046875
123.98046875
192.248046875
267.17578125
377.00390625
504.427734375
614.056640625
690.39453125
732.814453125
725.662109375
651.54296875
533.673828125
425.26171875
357.76953125
321.453125
288.884765625
259.837890625
256.2578125
275.7109375
298.306640625
313.33984375
311.98828125
289.97265625
260.51171875
236.583984375
220.244140625
217.16796875
224.435546875
216.892578125
164.689453125
75.076171875
-10.271484375
-55.181640625
-61.078125
-60.1640625
-66.10546875
-67.201171875
-59.564453125
-51.693359375
-56.40625
-77.138671875
-99.427734375
-90.47265625
-23.4921875
84.798828125
189.80859375
253.580078125
261.548828125
241.32421875
243.18359375
276.189453125
321.7578125
368.359375
403.22265625
422.31640625
429.623046875
425.412109375
412.962890625
386.158203125
331.328125
271.529296875
258.58203125
308.3828125
406.8046875
532.27734375
654.017578125
746.625
790.361328125
768.927734375
695.779296875
608.494140625
522.3203125
417.8671875
286.611328125
172.7734375
121.92578125
112.421875
94.486328125
59.322265625
26.982421875
6.1328125
-12.439453125
-29.94140625
-40.71875
-49.982421875
-52.94921875
-5.572265625
124.783203125
291.43359375
424.42578125
506.88671875
547.03515625
553.3828125
546.162109375
536.18359375
520.34765625
497.783203125
455.603515625
366.02734375
239.26171875
137.7734375
114.595703125
151.58203125
185.220703125
184.712890625
161.53515625
117.048828125
41.0078125
-47.09765625
-110.376953125
-121.912109375
-72.29296875
6.41015625
61.64453125
81.951171875
76.662109375
54.54296875
44.361328125
74.171875
124.66015625
144.072265625
109.681640625
42.421875
-38.08203125
-135.18359375
-249.921875
-356.974609375
-434.337890625
-493.970703125
-554.955078125
-609.85546875
-619.021484375
-555.21875
-438.806640625
-333.810546875
-286.63671875
-279.2421875
-278.11328125
-260.185546875
-195.599609375
-76.73828125
54.646484375
134.01171875
144.404296875
136.16015625
156.224609375
202.828125
248.361328125
279.373046875
298.95703125
295.82421875
238.078125
120.935546875
-19.244140625
-146.951171875
-245.091796875
-316.671875
-386.134765625
-473.03515625
-567.099609375
-647.189453125
-689.42578125
-668.166015625
-581.173828125
-450.8046875
-312.46875
-199.32421875
-133.521484375
-120.1796875
-147.833984375
-204.3671875
-291.845703125
-415.533203125
-538.80859375
-595.107421875
-555.95703125
-455.677734375
-359.490234375
-301.197265625
-264.599609375
-224.55078125
-168.20703125
-102.880859375
-64.681640625
-78.345703125
-120.91015625
-153.30078125
-153.623046875
-117.53125
-50.712890625
30.556640625
94.609375
116.205078125
94.857421875
47.271484375
-5.736328125
-36.080078125
-2.62890625
113.517578125
279.900390625
437.251953125
559.560546875
662.53515625
745.13671875
787.998046875
805.7734375
831.794921875
867.955078125
889.955078125
889.580078125
875.798828125
842.162109375
759.8515625
610.00390625
413.18359375
215.544921875
61.34765625
-21.81640625
-36.986328125
-19.0234375
2.189453125
23.21875
55.515625
104.86328125
159.638671875
205.7265625
238.02734375
256.3359375
264.7578125
274.00390625
289.921875
306.736328125
328.841796875
364.521484375
398.248046875
405.4140625
381.396484375
333.09375
265.765625
198.5
155.330078125
138.1953125
145.35546875
184.4921875
257.564453125
348.58984375
433.826171875
494.865234375
515.126953125
488.2265625
422.490234375
327.041015625
209.212890625
87.900390625
-1.83984375
-39.765625
-36.8046875
-9.650390625
26.083984375
75.826171875
171.91015625
322.560546875
490.869140625
617.515625
655.26953125
605.091796875
513.380859375
449.943359375
486.208984375
629.1328125
796.498046875
901.841796875
929.9765625
924.92578125
925.98828125
925.1171875
890.96875
797.91796875
635.00390625
432.51953125
247.61328125
124.45703125
75.265625
73.712890625
86.904296875
108.875
140.935546875
176.609375
211.6328125
237.921875
244.29296875
235.013671875
217.400390625
183.533203125
126.294921875
63.19140625
21.015625
5.5625
1.890625
-10.70703125
-42.28125
-78.716796875
-88.451171875
-58.115234375
-10.111328125
35.8203125
70.701171875
72.8828125
37.8984375
-0.734375
-6.931640625
38.12890625
127.240234375
214.77734375
265.232421875
293.177734375
329.146484375
370.82421875
394.029296875
390.837890625
369.302734375
340.513671875
311.6796875
288.4453125
273.953125
259.5859375
237.21484375
208.2578125
167.1171875
104.392578125
23.87109375
-73.375
-192.10546875
-315.080078125
-400.158203125
-412.0859375
-353.474609375
-248.873046875
-119.271484375
3.884765625
77.298828125
82.046875
43.796875
15.755859375
36.68359375
98.623046875
160.5859375
180.82421875
134.92578125
31.6875
-88.06640625
-182.283203125
-222.12890625
-203.51953125
-156.85546875
-96.212890625
5.732421875
140.333984375
242.810546875
289.26953125
316.251953125
356.33203125
395.16796875
372.150390625
260.791015625
123.935546875
39.83203125
31.365234375
76.9453125
133.236328125
167.71484375
194.259765625
248.12890625
327.611328125
395.099609375
426.435546875
422.638671875
393.486328125
338.12109375
250.552734375
151.474609375
65.75390625
-11.234375
-81.041015625
-113.80859375
-72.525390625
44.30078125
189.96484375
310.9609375
391.1953125
456.990234375
524.80078125
569.640625
566.751953125
523.763671875
463.615234375
390.001953125
291.8046875
164.5546875
25.359375
-88.802734375
-139.484375
-117.34765625
-47.8046875
41.609375
127.56640625
189.310546875
221.69921875
221.271484375
177.66796875
94.291015625
-5.341796875
-111.041015625
-244.859375
-406.4921875
-539.416015625
-589.736328125
-559.36328125
-489.6015625
-420.6796875
-377.24609375
-375.48046875
-410.716796875
-449.26953125
-462.298828125
-428.615234375
-333.3671875
-194.2109375
-55.572265625
40.15625
72.955078125
57.271484375
28.2109375
10.80859375
9.345703125
12.75390625
-1.125
-52.1484375
-126.8203125
-188.568359375
-196.828125
-129.341796875
-7.6171875
127.994140625
243.716796875
314.30078125
338.291015625
333.4921875
303.15625
245.38671875
185.021484375
148.533203125
130.265625
101.27734375
39.46875
-40.517578125
-104.22265625
-134.4765625
-127.888671875
-87.11328125
-30.5625
22.11328125
76.123046875
141.8828125
214.806640625
301.037109375
415.6953125
537.44140625
606.001953125
589.935546875
528.765625
486.306640625
488.765625
512.02734375
527.25
544.494140625
602.2265625
724.677734375
890.16796875
1037.962890625
1119.767578125
1147.693359375
1172.392578125
1208.791015625
1229.373046875
1224.748046875
1201.2265625
1167.9609375
1142.966796875
1140.529296875
1150.2421875
1133.740234375
1056.384765625
909.90234375
724.869140625
550.66015625
423.36328125
364.85546875
370.89453125
402.833984375
423.5546875
420.505859375
393.912109375
345.560546875
283.779296875
231.015625
205.34765625
208.265625
238.38671875
302.42578125
415.0859375
579.5703125
771.6953125
946.16796875
1060.666015625
1101.02734375
1099.83203125
1109.76171875
1153.34765625
1222.0234375
1299.4140625
1362.072265625
1387.640625
1381.45703125
1365.220703125
1338.853515625
1287.767578125
1207.78515625
1104.291015625
996.705078125
904.669921875
829.734375
766.298828125
709.689453125
665.46484375
656.484375
685.298828125
720.30859375
723.552734375
673.064453125
571.08203125
434.943359375
303.404296875
212.07421875
163.453125
145.197265625
153.05078125
195.470703125
269.859375
340.966796875
365.634765625
336.896484375
276.5625
196.931640625
95.958984375
-20.16796875
-124.9921875
-198.59765625
-227.373046875
-201.66015625
-130.369140625
-17.240234375
126.919921875
254.44140625
320.443359375
337.19140625
344.552734375
356.572265625
374.810546875
390.177734375
373.912109375
317.216796875
240.880859375
152.779296875
44.32421875
-85.05078125
-216.830078125
-315.73046875
-350.60546875
-312.369140625
-226.685546875
-131.51953125
-38.51171875
55.2421875
137.107421875
195.291015625
252.458984375
348.65625
489.234375
628.224609375
717.013671875
732.56640625
669.775390625
556.2734375
454.27734375
415.623046875
436.75
471.3203125
489.154296875
488.13671875
464.46484375
412.7578125
340.083984375
267.560546875
215.4375
189.994140625
179.318359375
172.267578125
176.0
200.03515625
232.388671875
249.546875
228.501953125
154.740234375
34.9375
-106.001953125
-233.39453125
-312.693359375
-338.18359375
-327.876953125
-305.9140625
-311.46484375
-375.81640625
-490.693359375
-605.5078125
-662.763671875
-652.7578125
-614.056640625
-585.126953125
-587.869140625
-615.140625
-634.22265625
-613.9296875
-537.0
-413.4765625
-273.060546875
-141.513671875
-30.83984375
53.75390625
99.85546875
101.642578125
70.775390625
24.392578125
-17.9765625
-43.8828125
-57.451171875
-60.546875
-38.158203125
12.896484375
62.65625
78.34375
57.794921875
31.86328125
20.390625
11.53515625
-13.587890625
-57.634765625
-104.421875
-138.94921875
-134.623046875
-46.513671875
128.923828125
329.21875
481.4609375
548.455078125
545.91015625
516.814453125
490.109375
475.228515625
477.482421875
493.970703125
501.45703125
473.41796875
412.9453125
358.75
352.2421875
403.779296875
498.345703125
607.58203125
692.634765625
726.93359375
710.060546875
659.728515625
596.009765625
526.240234375
454.212890625
383.115234375
315.1953125
265.1171875
243.6015625
251.068359375
284.712890625
324.642578125
344.466796875
350.142578125
372.001953125
416.7109375
462.427734375
487.046875
477.185546875
437.29296875
402.58203125
405.638671875
438.99609375
472.43359375
486.521484375
469.82421875
419.681640625
349.41796875
264.212890625
156.96484375
24.826171875
-117.751953125
-247.3828125
-352.8515625
-428.609375
-457.49609375
-435.26171875
-395.65234375
-375.341796875
-374.328125
-374.615234375
-364.3046875
-320.763671875
-214.513671875
-40.552734375
167.8125
358.734375
498.21484375
587.33203125
656.380859375
734.03515625
817.669921875
880.43359375
888.630859375
828.1328125
722.125
605.90625
504.515625
422.197265625
337.689453125
248.998046875
177.7578125
132.5
108.939453125
100.59375
107.849609375
135.396484375
168.98828125
190.083984375
207.279296875
244.44140625
313.53515625
405.69140625
496.966796875
560.853515625
580.671875
560.38671875
516.845703125
458.2109375
391.5234375
334.4453125
278.4921875
196.912109375
98.185546875
17.869140625
-22.4140625
-20.84765625
-1.07421875
3.12890625
-11.6953125
-27.150390625
-23.30859375
10.66015625
57.51171875
83.962890625
83.724609375
76.958984375
65.474609375
21.361328125
-71.14453125
-199.40625
-333.0
-443.16796875
-516.4140625
-551.53125
-557.8984375
-539.341796875
-499.916015625
-462.8671875
-451.017578125
-456.697265625
-439.28515625
-357.560546875
-224.58203125
-101.40625
-39.357421875
-57.283203125
-144.181640625
-270.234375
-397.591796875
-500.53515625
-573.169921875
-624.44921875
-678.892578125
-746.873046875
-798.826171875
-801.19921875
-753.421875
-673.833984375
-571.369140625
-434.767578125
-253.361328125
-46.845703125
137.060546875
272.91796875
379.92578125
477.56640625
549.625
573.9296875
551.384765625
476.28515625
343.91015625
179.27734375
23.79296875
-97.5546875
-184.291015625
-240.509765625
-261.07421875
-239.947265625
-181.345703125
-98.123046875
-22.58203125
19.619140625
42.73828125
77.025390625
135.1015625
196.490234375
229.845703125
218.833984375
158.796875
48.197265625
-98.294921875
-241.322265625
-338.93359375
-378.18359375
-371.37890625
-320.466796875
-215.90234375
-80.5
34.25
99.162109375
129.416015625
149.927734375
172.9609375
204.212890625
221.3125
187.4921875
103.046875
10.369140625
-45.50390625
-44.955078125
-3.4375
33.0546875
31.30859375
9.75390625
9.998046875
56.873046875
145.51953125
240.380859375
311.41015625
365.42578125
414.095703125
439.974609375
422.28125
361.32421875
279.228515625
206.88671875
158.6015625
126.673828125
106.25
107.583984375
146.92578125
221.521484375
274.490234375
242.52734375
139.958984375
26.705078125
-72.84765625
-165.380859375
-249.8203125
-313.287109375
-343.478515625
-335.353515625
-289.939453125
-195.654296875
-26.849609375
214.455078125
477.09765625
701.53515625
872.771484375
1004.84375
1093.96875
1119.984375
1077.59375
973.90234375
831.85546875
708.41015625
645.046875
620.35546875
594.828125
565.6953125
541.28515625
513.7265625
475.748046875
427.0390625
373.794921875
331.271484375
313.662109375
323.04296875
349.751953125
379.7578125
393.341796875
377.392578125
345.61328125
315.02734375
271.29296875
188.396484375
65.75390625
-58.86328125
-145.990234375
-205.2421875
-245.708984375
-240.5546875
-178.9140625
-92.96875
-31.94140625
-8.150390625
12.728515625
54.22265625
103.27734375
148.509765625
191.833984375
240.083984375
304.923828125
370.12890625
387.03125
321.8203125
186.875
28.751953125
-93.521484375
-140.01171875
-107.814453125
-29.712890625
41.986328125
83.28125
108.435546875
133.5546875
144.72265625
121.513671875
81.798828125
46.109375
7.24609375
-32.0703125
-44.69921875
-10.921875
60.16015625
138.857421875
207.2265625
271.994140625
341.119140625
412.982421875
479.0546875
522.28125
515.94140625
434.85546875
284.28125
102.349609375
-54.572265625
-136.091796875
-137.33203125
-96.404296875
-58.513671875
-50.072265625
-69.138671875
-83.650390625
-62.2421875
2.517578125
99.515625
186.232421875
221.130859375
217.451171875
216.587890625
234.05859375
261.798828125
293.625
329.818359375
379.490234375
438.130859375
483.53515625
503.318359375
516.0
563.712890625
664.69140625
784.02734375
886.96875
975.763671875
1043.37109375
1045.87109375
940.26171875
736.904296875
499.01953125
275.04296875
81.623046875
-61.900390625
-137.701171875
-150.2421875
-143.169921875
-166.470703125
-213.568359375
-229.8984375
-179.451171875
-88.740234375
-10.736328125
38.986328125
68.837890625
75.197265625
59.443359375
45.76171875
61.81640625
114.673828125
206.400390625
331.08203125
451.90234375
536.28515625
575.671875
561.310546875
497.19140625
418.0234375
369.08203125
365.177734375
358.32421875
294.966796875
187.5625
85.205078125
20.560546875
-21.40234375
-84.365234375
-186.638671875
-304.826171875
-415.333984375
-509.126953125
-561.39453125
-560.865234375
-532.349609375
-506.982421875
-506.88671875
-534.763671875
-583.365234375
-637.93359375
-672.833984375
-693.775390625
-731.59375
-792.65625
-842.693359375
-827.0546875
-727.587890625
-574.208984375
-400.27734375
-218.818359375
-54.7890625
62.703125
139.0390625
180.93359375
171.650390625
98.9921875
-18.65625
-133.5859375
-205.796875
-238.546875
-259.83984375
-300.46875
-373.47265625
-460.173828125
-512.607421875
-494.736328125
-418.1875
-313.267578125
-208.111328125
-124.67578125
-63.53125
-12.314453125
40.26171875
101.828125
176.9765625
274.93359375
395.314453125
501.486328125
533.826171875
467.71484375
343.916015625
222.283203125
144.22265625
142.716796875
220.4140625
318.916015625
374.6171875
376.904296875
337.537109375
272.62109375
207.755859375
155.392578125
104.451171875
51.556640625
31.20703125
75.97265625
165.92578125
241.63671875
249.73046875
174.56640625
45.892578125
-86.27734375
-193.72265625
-281.193359375
-365.1171875
-449.453125
-519.943359375
-547.171875
-506.58203125
-406.779296875
-273.97265625
-125.095703125
38.5859375
203.716796875
330.08984375
385.650390625
372.94140625
317.005859375
247.1015625
195.95703125
185.138671875
211.193359375
264.41796875
343.30859375
435.13671875
498.6328125
499.14453125
458.044921875
426.22265625
414.568359375
402.677734375
381.794921875
351.552734375
319.54296875
299.97265625
298.787109375
298.30859375
273.369140625
228.68359375
200.833984375
222.404296875
288.0390625
362.18359375
413.373046875
423.20703125
378.984375
298.87890625
241.20703125
246.373046875
290.998046875
323.408203125
319.19140625
282.63671875
222.5
141.275390625
46.044921875
-35.31640625
-70.80859375
-46.28125
21.974609375
81.083984375
88.640625
64.048828125
56.828125
77.890625
106.640625
129.458984375
144.033203125
148.75
139.37890625
124.724609375
128.927734375
167.12109375
213.18359375
233.056640625
223.50390625
181.49609375
96.796875
-12.685546875
-102.2890625
-149.2265625
-180.400390625
-229.916015625
-273.90234375
-256.169921875
-169.169921875
-61.88671875
12.322265625
36.521484375
30.54296875
15.650390625
3.630859375
11.64453125
45.068359375
83.3984375
93.9921875
59.1640625
-4.19921875
-61.345703125
-87.802734375
-91.240234375
-94.638671875
-105.759765625
-123.580078125
-151.046875
-179.55859375
-190.099609375
-177.712890625
-157.01953125
-161.720703125
-226.767578125
-336.748046875
-433.419921875
-483.958984375
-491.5859375
-469.6015625
-437.970703125
-419.033203125
-417.685546875
-423.400390625
-440.396484375
-479.54296875
-518.333984375
-523.240234375
-502.140625
-484.1484375
-466.189453125
-420.447265625
-333.779296875
-219.7421875
-100.810546875
2.4296875
72.662109375
101.892578125
86.44140625
25.8046875
-68.083984375
-174.767578125
-267.640625
-305.30859375
-263.939453125
-168.80859375
-71.3125
-9.38671875
8.69921875
-8.48828125
-43.392578125
-83.078125
-133.138671875
-197.849609375
-268.87890625
-326.529296875
-342.083984375
-307.13671875
-243.607421875
-169.65234375
-96.037109375
-26.427734375
43.70703125
116.216796875
191.919921875
265.8125
340.2421875
418.849609375
482.693359375
512.4296875
495.513671875
422.650390625
297.146484375
140.431640625
-0.984375
-76.853515625
-65.203125
24.578125
170.357421875
341.783203125
497.009765625
587.94140625
579.6875
479.615234375
321.828125
142.2421875
-10.34765625
-84.41796875
-54.169921875
72.091796875
247.875
399.42578125
473.591796875
475.298828125
439.67578125
376.84765625
284.072265625
187.17578125
120.15234375
94.693359375
110.583984375
168.640625
251.48046875
310.22265625
317.0
288.8828125
247.759765625
196.470703125
135.353515625
83.486328125
55.26171875
39.140625
32.904296875
61.2578125
135.2734375
233.951171875
328.87109375
404.6875
452.51953125
460.162109375
423.60546875
358.11328125
291.44921875
237.1171875
185.83203125
134.826171875
97.453125
82.271484375
73.7890625
58.12109375
54.8359375
80.828125
125.48828125
175.998046875
223.001953125
249.744140625
246.59375
229.37109375
230.248046875
268.314453125
317.6796875
319.359375
251.04296875
152.3515625
78.267578125
34.9375
-14.794921875
-97.384765625
-202.734375
-285.9921875
-297.716796875
-223.783203125
-105.337890625
-6.09375
47.228515625
59.833984375
42.646484375
12.03515625
-11.06640625
1.232421875
57.91796875
136.224609375
204.21875
243.416015625
252.916015625
239.720703125
218.87890625
213.3203125
253.876953125
361.189453125
522.974609375
708.009765625
887.12890625
1020.376953125
1055.662109375
976.587890625
829.4765625
681.73046875
581.201171875
549.72265625
576.8671875
631.611328125
677.552734375
686.166015625
659.255859375
612.798828125
550.923828125
471.138671875
373.634765625
273.896484375
207.1640625
209.294921875
274.0078125
356.412109375
413.880859375
430.607421875
420.08984375
395.4921875
345.056640625
262.927734375
178.814453125
136.5234375
165.634765625
259.05859375
381.71484375
489.169921875
535.8671875
513.12890625
444.89453125
347.708984375
230.564453125
107.298828125
1.462890625
-61.8515625
-67.134765625
-10.1015625
79.259765625
150.578125
186.66015625
213.689453125
251.037109375
281.806640625
285.111328125
272.513671875
278.095703125
320.7890625
396.806640625
489.720703125
555.720703125
537.5703125
429.62109375
288.333984375
170.880859375
96.55859375
57.595703125
39.953125
36.529296875
52.908203125
91.51953125
141.36328125
207.11328125
296.115234375
386.060546875
433.080078125
406.666015625
330.71484375
258.62890625
210.921875
178.80859375
154.775390625
120.29296875
44.654296875
-69.3515625
-173.716796875
-218.994140625
-213.82421875
-204.466796875
-217.986328125
-246.82421875
-255.8125
-212.07421875
-128.68359375
-48.27734375
13.845703125
71.8515625
129.453125
187.64453125
254.533203125
308.150390625
309.306640625
254.0625
162.984375
39.095703125
-123.615234375
-306.056640625
-472.818359375
-596.916015625
-657.541015625
-654.091796875
-604.970703125
-511.658203125
-359.955078125
-153.537109375
81.23828125
301.689453125
461.095703125
522.93359375
475.408203125
347.265625
198.92578125
89.9375
43.296875
41.568359375
63.75390625
97.318359375
127.455078125
150.892578125
182.115234375
236.884765625
311.130859375
374.91796875
396.060546875
363.892578125
280.31640625
166.265625
68.064453125
18.92578125
22.638671875
64.318359375
123.083984375
177.294921875
216.521484375
239.890625
248.248046875
243.419921875
225.625
193.748046875
154.7421875
128.765625
135.29296875
174.271484375
226.3515625
268.134765625
277.951171875
247.947265625
182.5234375
96.53515625
16.845703125
-25.6015625
-11.78515625
48.185546875
123.521484375
191.275390625
228.5703125
211.748046875
140.572265625
28.16796875
-110.7578125
-261.802734375
-400.978515625
-484.28515625
-474.197265625
-374.4921875
-234.50390625
-120.18359375
-73.53515625
-90.697265625
-147.556640625
-216.890625
-270.4921875
-306.416015625
-344.83203125
-387.767578125
-414.796875
-414.408203125
-389.16015625
-361.365234375
-361.80859375
-393.71484375
-442.46484375
-498.568359375
-550.95703125
-597.5859375
-637.025390625
-650.7734375
-622.00390625
-553.486328125
-460.939453125
-358.896484375
-269.228515625
-208.283203125
-160.802734375
-103.66015625
-33.736328125
27.935546875
54.01953125
37.140625
-9.529296875
-60.556640625
-92.224609375
-105.55859375
-109.24609375
-100.111328125
-79.017578125
-51.326171875
-17.814453125
21.244140625
65.25
122.87890625
197.880859375
270.8671875
313.255859375
316.5234375
293.6015625
251.388671875
189.251953125
112.234375
45.767578125
27.6015625
62.00390625
111.646484375
142.529296875
152.28515625
152.751953125
148.0703125
133.9140625
108.55859375
77.60546875
40.06640625
-3.6171875
-36.705078125
-54.748046875
-65.392578125
-67.611328125
-59.50390625
-34.982421875
16.970703125
102.328125
214.9921875
344.095703125
477.0703125
595.453125
666.26171875
661.80859375
586.3359375
452.69921875
290.25
164.888671875
122.046875
131.1875
132.291015625
105.3046875
67.6015625
32.724609375
-1.501953125
-38.384765625
-63.958984375
-63.8515625
-57.974609375
-89.3359375
-176.603515625
-283.185546875
-351.068359375
-355.74609375
-309.77734375
-243.5703125
-195.669921875
-189.39453125
-222.92578125
-277.916015625
-327.66796875
-348.796875
-336.4609375
-301.791015625
-272.86328125
-269.283203125
-275.384765625
-265.4765625
-221.396484375
-144.615234375
-57.298828125
24.751953125
97.83203125
144.634765625
140.01171875
91.4921875
35.73828125
7.552734375
19.712890625
51.68359375
79.8515625
101.595703125
122.9921875
154.591796875
198.51953125
230.41796875
239.5703125
244.74609375
260.162109375
288.0078125
325.125
354.6953125
350.353515625
296.3203125
202.287109375
102.96875
46.140625
67.6640625
157.5859375
275.462890625
395.8203125
524.05078125
664.84375
788.90625
859.83984375
879.9453125
867.34375
819.1484375
714.734375
535.064453125
286.515625
12.794921875
-228.802734375
-405.353515625
-512.2109375
-569.130859375
-605.076171875
-632.322265625
-648.654296875
-655.201171875
-640.884765625
-573.884765625
-441.451171875
-282.298828125
-150.521484375
-54.189453125
32.64453125
125.0859375
204.3671875
237.12890625
219.28125
174.859375
119.400390625
67.755859375
52.904296875
90.1875
152.447265625
218.05859375
307.310546875
441.40234375
613.892578125
790.443359375
926.234375
999.033203125
1021.822265625
1020.052734375
1006.732421875
992.83984375
979.6015625
939.775390625
852.505859375
735.9765625
616.908203125
503.95703125
410.486328125
353.97265625
324.46875
301.572265625
296.25
330.287109375
399.240234375
488.638671875
591.5078125
700.392578125
797.09765625
856.974609375
854.78125
782.52734375
672.015625
584.90234375
579.630859375
660.455078125
764.537109375
819.98046875
794.515625
697.01953125
561.50390625
418.443359375
281.42578125
163.068359375
77.80859375
24.810546875
-4.19140625
-5.98046875
22.609375
77.908203125
157.087890625
237.931640625
290.67578125
329.712890625
392.236328125
485.29296875
583.42578125
654.83984375
703.3125
760.873046875
839.3046875
932.857421875
1027.783203125
1083.826171875
1064.255859375
972.826171875
844.69921875
734.244140625
668.125
625.623046875
595.740234375
592.791015625
613.5546875
632.056640625
642.30859375
652.771484375
651.939453125
632.10546875
622.078125
657.5859375
724.65625
772.0703125
775.271484375
757.033203125
746.6484375
741.9765625
718.28515625
666.9453125
610.734375
583.564453125
605.240234375
665.310546875
733.703125
777.630859375
767.6640625
694.189453125
569.97265625
409.888671875
233.2265625
65.271484375
-66.990234375
-127.466796875
-95.412109375
12.58203125
155.181640625
299.5703125
437.16015625
554.130859375
626.986328125
660.81640625
679.255859375
694.26171875
714.93359375
737.173828125
740.900390625
722.4375
693.076171875
654.0625
602.216796875
539.666015625
461.162109375
365.328125
273.513671875
208.841796875
175.046875
169.314453125
190.51171875
221.345703125
218.341796875
164.34765625
103.201171875
70.451171875
48.75
11.8359375
-35.873046875
-75.580078125
-99.94921875
-101.81640625
-66.216796875
8.4375
103.0390625
198.986328125
286.248046875
361.939453125
428.6015625
484.560546875
520.046875
514.267578125
467.33984375
420.33984375
394.013671875
352.951171875
253.595703125
92.376953125
-93.083984375
-260.361328125
-382.400390625
-437.048828125
-415.626953125
-337.798828125
-236.22265625
-147.375
-93.505859375
-72.12109375
-68.205078125
-75.234375
-90.490234375
-100.568359375
-95.103515625
-86.46875
-107.736328125
-165.986328125
-222.03515625
-245.25
-247.57421875
-249.7890625
-259.4609375
-302.11328125
-403.033203125
-530.447265625
-626.451171875
-657.515625
-609.736328125
-501.6796875
-394.1171875
-334.783203125
-316.3125
-320.54296875
-357.78125
-439.037109375
-534.828125
-593.97265625
-595.625
-558.533203125
-518.49609375
-502.34375
-510.173828125
-521.603515625
-516.439453125
-470.708984375
-361.396484375
-195.89453125
-4.357421875
186.62890625
350.84765625
454.724609375
473.962890625
398.083984375
231.767578125
14.83203125
-175.828125
-278.515625
-295.76953125
-254.78125
-167.5703125
-56.93359375
25.1640625
37.421875
-7.31640625
-52.388671875
-60.216796875
-40.42578125
-14.146484375
12.14453125
34.310546875
42.00390625
31.822265625
14.09375
4.8828125
21.03125
63.28515625
99.857421875
103.283203125
90.466796875
98.6328125
146.35546875
220.263671875
296.986328125
381.74609375
482.890625
553.798828125
542.59765625
471.046875
393.83984375
343.525390625
331.04296875
352.810546875
393.46875
429.984375
445.76171875
434.978515625
397.78125
328.87890625
213.724609375
63.935546875
-67.45703125
-130.603515625
-122.724609375
-80.78515625
-28.30078125
33.77734375
99.548828125
153.232421875
183.984375
212.14453125
272.482421875
358.33203125
441.888671875
522.79296875
609.5546875
700.35546875
797.509765625
887.67578125
928.21484375
889.884765625
771.787109375
591.509765625
380.71875
183.36328125
44.1640625
-15.412109375
1.7734375
65.728515625
128.19921875
162.01953125
185.134765625
230.611328125
303.20703125
382.478515625
445.1875
472.12890625
453.57421875
398.109375
334.375
296.513671875
297.58984375
316.861328125
324.869140625
317.794921875
322.46484375
359.560546875
414.109375
461.728515625
497.533203125
534.53515625
575.935546875
603.30859375
598.28515625
566.306640625
545.455078125
567.72265625
618.130859375
655.166015625
644.810546875
573.365234375
453.19921875
308.283203125
165.474609375
58.515625
10.67578125
21.38671875
59.7890625
83.439453125
83.1015625
87.859375
130.845703125
216.142578125
329.3828125
449.39453125
528.767578125
525.7421875
449.203125
331.130859375
194.38671875
68.724609375
-2.056640625
12.421875
102.96875
230.09375
346.947265625
427.08203125
475.23046875
518.626953125
574.064453125
627.140625
655.1015625
646.591796875
605.48828125
537.55859375
445.171875
340.865234375
253.515625
202.7890625
187.34375
198.328125
211.158203125
188.126953125
118.3203125
28.67578125
-52.138671875
-109.73828125
-121.462890625
-56.63671875
81.953125
254.615234375
414.646484375
523.25
562.8046875
536.95703125
471.552734375
411.802734375
390.966796875
407.076171875
454.001953125
551.09375
692.98046875
813.759765625
851.357421875
815.009765625
745.375
646.732421875
506.17578125
332.130859375
140.5
-59.17578125
-254.73046875
-425.59765625
-551.16015625
-615.046875
-619.091796875
-600.064453125
-595.2265625
-599.5625
-570.056640625
-478.673828125
-363.931640625
-283.21875
-249.892578125
-257.416015625
-287.03515625
-300.171875
-272.130859375
-211.693359375
-142.93359375
-82.078125
-42.9375
-52.41015625
-119.744140625
-224.44140625
-337.181640625
-413.11328125
-413.3046875
-349.423828125
-261.41796875
-164.330078125
-64.189453125
12.404296875
53.333984375
82.251953125
116.171875
152.974609375
197.810546875
258.12109375
335.638671875
422.421875
500.431640625
575.427734375
678.130859375
818.916015625
961.921875
1050.896484375
1053.220703125
965.673828125
816.89453125
651.74609375
495.099609375
339.849609375
170.26171875
1.658203125
-125.408203125
-196.09765625
-229.634765625
-245.6640625
-245.994140625
-227.736328125
-205.759765625
-188.302734375
-156.943359375
-97.205078125
-16.3671875
64.6328125
120.55859375
137.203125
124.232421875
118.943359375
140.21484375
171.150390625
195.814453125
215.734375
238.154296875
253.443359375
257.099609375
270.705078125
314.564453125
380.34765625
438.125
473.30078125
485.9453125
459.96484375
378.755859375
268.349609375
176.38671875
119.40234375
87.697265625
62.80859375
29.3984375
-5.2734375
-26.947265625
-35.15625
-33.291015625
-28.1953125
-37.384765625
-66.314453125
-114.65625
-190.048828125
-283.123046875
-370.728515625
-435.166015625
-460.4765625
-442.458984375
-405.634765625
-387.720703125
-403.98046875
-438.326171875
-458.388671875
-433.294921875
-342.875
-197.982421875
-43.705078125
102.5390625
255.447265625
396.92578125
500.373046875
569.650390625
611.66796875
620.05078125
593.953125
550.99609375
513.8203125
493.205078125
490.26171875
501.783203125
527.1484375
565.09765625
610.494140625
652.083984375
661.994140625
617.466796875
542.43359375
508.4375
561.966796875
665.466796875
749.470703125
799.494140625
852.7578125
927.146484375
989.880859375
1006.18359375
976.388671875
934.93359375
910.845703125
886.708984375
835.693359375
779.697265625
767.783203125
800.029296875
832.474609375
835.306640625
805.310546875
750.0703125
688.65625
652.2109375
640.568359375
617.16796875
574.421875
543.662109375
541.521484375
563.640625
596.271484375
624.705078125
653.162109375
691.130859375
720.49609375
707.19921875
654.171875
601.16015625
571.3984375
557.5390625
550.01171875
552.90625
564.46875
578.09375
588.509765625
583.37890625
554.689453125
502.033203125
435.89453125
383.546875
370.849609375
404.408203125
474.505859375
562.763671875
650.509765625
728.626953125
801.712890625
870.62109375
926.998046875
969.1796875
1003.822265625
1039.220703125
1069.384765625
1076.84375
1071.990234375
1086.568359375
1138.958984375
1233.376953125
1351.611328125
1449.541015625
1484.70703125
1439.650390625
1326.63671875
1185.361328125
1076.916015625
1035.140625
1015.34375
949.197265625
835.79296875
735.1328125
687.03515625
683.859375
686.025390625
648.537109375
575.759765625
519.70703125
518.55078125
569.87109375
638.04296875
682.1953125
691.322265625
688.654296875
691.23828125
686.40234375
664.91796875
643.6015625
633.751953125
611.423828125
560.662109375
509.828125
483.98828125
480.306640625
484.626953125
478.654296875
445.40625
397.91796875
375.548828125
386.44140625
403.3984375
412.40234375
412.462890625
382.544921875
300.875
170.169921875
15.453125
-126.939453125
-225.04296875
-265.810546875
-252.611328125
-195.90625
-113.828125
-29.068359375
51.2421875
150.845703125
286.376953125
420.701171875
498.248046875
515.65625
512.84375
522.1640625
546.724609375
566.458984375
573.24609375
587.009765625
624.1015625
677.91796875
723.447265625
728.779296875
685.560546875
624.43359375
579.96484375
557.453125
530.953125
463.431640625
349.126953125
228.470703125
141.998046875
103.2734375
110.00390625
161.830078125
254.24609375
358.884765625
439.970703125
489.263671875
512.34375
502.583984375
463.396484375
431.0234375
444.46875
494.4453125
542.7109375
573.0234375
596.080078125
634.49609375
704.833984375
799.7265625
893.1484375
949.935546875
947.359375
893.48046875
814.86328125
734.92578125
653.458984375
549.357421875
428.671875
337.314453125
307.64453125
336.52734375
401.93359375
481.146484375
568.267578125
659.681640625
745.896484375
831.22265625
922.046875
1016.24609375
1101.38671875
1145.1015625
1134.861328125
1099.55078125
1057.224609375
1005.6328125
965.34765625
962.15625
991.421875
1034.138671875
1077.6171875
1105.197265625
1088.982421875
1030.505859375
971.951171875
922.701171875
856.947265625
781.98046875
735.375
733.45703125
769.58984375
840.28125
936.376953125
1017.6953125
1035.69921875
979.388671875
876.427734375
760.6875
657.814453125
593.140625
581.607421875
612.171875
658.25390625
694.650390625
712.59765625
724.55859375
744.583984375
757.11328125
747.181640625
728.93359375
713.51171875
709.349609375
728.4921875
783.76953125
866.251953125
936.0390625
964.896484375
952.568359375
903.294921875
820.0390625
735.87109375
697.591796875
714.791015625
785.98828125
904.388671875
1026.791015625
1102.828125
1105.869140625
1040.87109375
947.67578125
865.59375
812.857421875
794.16796875
813.353515625
879.34375
975.654296875
1054.828125
1082.560546875
1063.474609375
1029.5625
1007.412109375
1001.736328125
1003.296875
1001.4453125
1009.30078125
1043.14453125
1085.44921875
1111.189453125
1108.587890625
1072.265625
994.884765625
886.3359375
778.79296875
689.15234375
604.685546875
508.982421875
401.015625
292.109375
194.47265625
120.7890625
90.197265625
124.484375
221.994140625
340.80078125
434.181640625
490.00390625
526.177734375
551.4296875
562.634765625
568.505859375
597.56640625
682.865234375
818.3515625
947.923828125
1010.583984375
989.5625
925.99609375
869.92578125
849.955078125
872.3515625
915.81640625
947.251953125
948.53125
938.69921875
957.271484375
1018.404296875
1094.435546875
1151.91796875
1182.458984375
1189.97265625
1162.990234375
1072.421875
903.669921875
691.69140625
514.03515625
421.75390625
390.96875
369.66015625
341.896484375
331.2265625
362.3984375
425.2421875
479.865234375
507.375
534.25390625
597.65625
716.365234375
886.986328125
1079.181640625
1249.908203125
1393.5859375
1520.033203125
1600.9453125
1604.419921875
1543.322265625
1456.1640625
1369.298828125
1288.091796875
1210.556640625
1140.330078125
1085.0
1056.359375
1071.048828125
1133.806640625
1213.9609375
1267.529296875
1275.138671875
1259.404296875
1257.5625
1268.943359375
1259.107421875
1202.759765625
1108.001953125
1008.927734375
933.76953125
876.619140625
821.0078125
776.98828125
747.6328125
712.810546875
670.650390625
640.017578125
623.724609375
594.193359375
513.779296875
377.21484375
219.453125
79.529296875
-7.755859375
0.94140625
117.005859375
281.244140625
417.39453125
496.31640625
521.91796875
514.806640625
518.71875
568.919921875
671.294921875
813.53125
977.318359375
1150.669921875
1328.90625
1499.978515625
1638.40625
1722.6796875
1758.0
1762.41796875
1753.369140625
1757.49609375
1793.3515625
1842.912109375
1872.990234375
1878.19921875
1867.095703125
1826.150390625
1739.5625
1625.416015625
1521.62890625
1444.484375
1383.689453125
1323.513671875
1255.572265625
1184.49609375
1125.28125
1076.939453125
1013.619140625
922.375
814.779296875
725.439453125
707.541015625
787.7421875
931.38671875
1071.7421875
1149.1953125
1143.08203125
1094.654296875
1062.5078125
1064.625
1094.796875
1153.509765625
1228.265625
1276.890625
1260.740234375
1196.1015625
1133.4453125
1102.298828125
1106.052734375
1136.3671875
1165.45703125
1153.576171875
1094.435546875
1023.083984375
962.619140625
911.2109375
878.7109375
887.154296875
946.962890625
1039.0625
1123.6796875
1180.01171875
1220.0078125
1262.150390625
1316.130859375
1379.63671875
1436.673828125
1468.787109375
1472.50390625
1463.2578125
1461.12890625
1471.66015625
1476.953125
1454.658203125
1394.73046875
1304.634765625
1206.794921875
1130.98046875
1083.78125
1038.513671875
977.294921875
896.421875
784.330078125
658.10546875
555.447265625
465.052734375
357.208984375
234.203125
122.3359375
66.900390625
98.203125
199.208984375
331.318359375
466.873046875
589.9140625
705.55078125
825.697265625
935.830078125
1014.4609375
1062.505859375
1081.33984375
1065.345703125
1031.484375
1009.185546875
1026.7578125
1108.96484375
1250.19140625
1403.212890625
1519.541015625
1580.91015625
1590.130859375
1562.978515625
1524.712890625
1485.45703125
1433.57421875
1352.302734375
1229.24609375
1080.044921875
946.0546875
871.28515625
876.69921875
952.765625
1085.53515625
1260.109375
1443.59765625
1586.923828125
1667.451171875
1698.44140625
1692.322265625
1650.255859375
1572.759765625
1457.3828125
1305.48828125
1144.390625
1011.3828125
923.462890625
887.107421875
892.25
899.576171875
886.642578125
877.853515625
903.650390625
979.416015625
1112.439453125
1276.373046875
1417.6640625
1511.70703125
1563.91796875
1586.642578125
1599.00390625
1622.298828125
1674.220703125
1761.654296875
1877.875
2007.234375
2130.380859375
2235.0546875
2323.6953125
2391.60546875
2414.759765625
2391.943359375
2349.498046875
2308.412109375
2278.572265625
2262.580078125
2250.236328125
2221.3203125
2173.673828125
2133.65234375
2117.064453125
2121.7265625
2152.29296875
2213.84375
2297.27734375
2380.619140625
2444.794921875
2490.1171875
2520.4296875
2509.302734375
2428.86328125
2286.529296875
2104.916015625
1913.533203125
1751.400390625
1642.8203125
1584.927734375
1569.125
1594.255859375
1654.751953125
1737.576171875
1832.14453125
1922.45703125
1983.873046875
2013.25
2025.265625
2023.140625
2001.494140625
1958.572265625
1897.876953125
1824.07421875
1739.876953125
1665.126953125
1632.6171875
1656.34765625
1726.3125
1821.900390625
1919.662109375
1989.77734375
2000.744140625
1954.587890625
1896.25390625
1869.095703125
1880.404296875
1910.021484375
1940.775390625
1968.30859375
1985.1796875
1985.056640625
1966.328125
1927.408203125
1890.353515625
1902.603515625
1984.68359375
2113.791015625
2256.29296875
2386.490234375
2490.30078125
2559.00390625
2593.671875
2615.138671875
2638.6171875
2667.8359375
2709.837890625
2747.75390625
2744.912109375
2708.130859375
2689.193359375
2722.66015625
2786.287109375
2819.46484375
2779.28125
2663.71484375
2500.802734375
2343.9375
2241.240234375
2196.41015625
2191.970703125
2223.82421875
2282.576171875
2326.392578125
2319.1171875
2279.134765625
2255.376953125
2273.130859375
2316.501953125
2345.978515625
2331.982421875
2276.837890625
2207.6640625
2144.01953125
2086.5
2031.900390625
1995.25
1998.548828125
2050.677734375
2147.7421875
2256.1328125
2320.62890625
2314.349609375
2265.970703125
2228.62109375
2217.37109375
2215.552734375
2216.533203125
2221.52734375
2246.271484375
2313.482421875
2416.935546875
2526.462890625
2616.642578125
2670.34375
2682.138671875
2665.728515625
2647.140625
2636.392578125
2606.279296875
2526.046875
2403.240234375
2265.78515625
2125.994140625
1984.833984375
1861.79296875
1781.037109375
1739.07421875
1722.189453125
1720.701171875
1720.025390625
1704.630859375
1671.138671875
1639.2109375
1639.6328125
1687.466796875
1758.154296875
1816.158203125
1843.396484375
1834.109375
1812.83203125
1808.51953125
1821.357421875
1843.32421875
1874.95703125
1928.599609375
2005.126953125
2083.67578125
2148.798828125
2201.44140625
2243.107421875
2275.380859375
2308.86328125
2352.931640625
2397.81640625
2423.734375
2428.998046875
2432.93359375
2440.99609375
2430.087890625
2369.556640625
2247.8828125
2111.35546875
2038.314453125
2063.810546875
2163.265625
2281.541015625
2361.1328125
2380.453125
2356.2265625
2314.62890625
2265.146484375
2212.259765625
2177.671875
2193.732421875
2263.4609375
2341.955078125
2390.193359375
2417.662109375
2466.5859375
2563.859375
2699.095703125
2844.826171875
2978.369140625
3073.849609375
3101.87890625
3072.591796875
3033.337890625
3012.96484375
2990.439453125
2927.7109375
2821.568359375
2719.63671875
2662.5625
2630.056640625
2569.9453125
2460.4609375
2328.52734375
2205.7265625
2093.5234375
1979.27734375
1861.9609375
1759.298828125
1692.09375
1668.388671875
1696.005859375
1785.462890625
1918.033203125
2048.890625
2151.693359375
2230.025390625
2289.798828125
2307.080078125
2264.8046875
2193.486328125
2126.875
2071.361328125
2031.947265625
2006.26953125
1968.37890625
1889.65625
1757.408203125
1587.375
1440.21875
1382.533203125
1425.5390625
1529.42578125
1655.21875
1790.01953125
1918.828125
2009.03515625
2046.1640625
2056.30859375
2074.19140625
2104.083984375
2137.775390625
2184.095703125
2254.294921875
2347.2109375
2457.74609375
2569.9453125
2654.572265625
2696.82421875
2714.435546875
2741.1171875
2800.048828125
2877.3203125
2932.01171875
2945.97265625
2942.11328125
2950.513671875
2978.021484375
3006.51171875
3013.58984375
3002.705078125
3000.392578125
3009.984375
3014.123046875
3003.453125
2983.916015625
2972.640625
2976.744140625
3000.744140625
3057.19921875
3146.095703125
3236.392578125
3273.529296875
3230.783203125
3137.50390625
3036.7265625
2956.0234375
2905.92578125
2880.02734375
2860.642578125
2821.740234375
2750.498046875
2673.6640625
2630.6953125
2623.3984375
2618.25
2594.328125
2559.990234375
2532.705078125
2527.75390625
2552.830078125
2604.7421875
2657.7890625
2683.154296875
2676.2421875
2647.796875
2612.40234375
2594.75
2621.771484375
2700.029296875
2816.91796875
2950.4453125
3070.134765625
3152.41015625
3188.078125
3169.2265625
3106.833984375
3042.546875
3008.83203125
3013.1015625
3040.578125
3055.421875
3027.896484375
2948.431640625
2816.693359375
2648.158203125
2486.552734375
2387.025390625
2365.421875
2386.08203125
2407.595703125
2408.26171875
2390.78515625
2388.3359375
2436.23828125
2529.52734375
2619.5546875
2647.32421875
2596.861328125
2515.328125
2463.75390625
2452.00390625
2460.548828125
2485.10546875
2532.58203125
2602.494140625
2693.41015625
2802.875
2904.529296875
2959.78125
2947.66796875
2882.353515625
2801.310546875
2747.84765625
2745.357421875
2755.669921875
2714.78515625
2610.154296875
2482.30078125
2380.95703125
2335.0
2343.400390625
2394.810546875
2479.298828125
2580.9921875
2676.22265625
2742.556640625
2775.1015625
2788.66796875
2800.337890625
2816.658203125
2832.97265625
2834.662109375
2801.8359375
2731.21875
2650.1953125
2589.408203125
2565.548828125
2589.791015625
2665.119140625
2770.431640625
2868.619140625
2926.7890625
2928.87890625
2876.953125
2780.740234375
2671.41015625
2586.50390625
2523.830078125
2473.34375
2446.9453125
2443.5625
2436.09375
2400.548828125
2336.107421875
2257.736328125
2195.078125
2164.916015625
2153.697265625
2160.61328125
2196.005859375
2247.71484375
2308.107421875
2378.08203125
2432.162109375
2448.201171875
2439.04296875
2421.994140625
2401.189453125
2375.162109375
2351.50390625
2336.712890625
2327.322265625
2306.650390625
2263.873046875
2212.37890625
2170.244140625
2137.998046875
2118.79296875
2135.544921875
2199.12890625
2294.861328125
2388.841796875
2431.9609375
2398.95703125
2309.955078125
2209.048828125
2127.236328125
2065.25390625
2000.251953125
1917.552734375
1835.056640625
1795.84765625
1839.23828125
1972.9453125
2167.455078125
2363.001953125
2505.033203125
2589.6640625
2650.255859375
2687.052734375
2677.087890625
2608.775390625
2477.23046875
2312.00390625
2166.841796875
2076.548828125
2041.615234375
2031.1328125
2014.06640625
1996.771484375
1992.27734375
1974.34375
1932.37890625
1918.541015625
1992.89453125
2166.5390625
2400.80859375
2621.373046875
2765.669921875
2820.794921875
2824.517578125
2845.353515625
2930.560546875
3060.154296875
3179.970703125
3263.302734375
3303.36328125
3296.76953125
3250.26953125
3175.373046875
3081.076171875
2980.759765625
2902.98828125
2875.79296875
2887.62890625
2900.91015625
2896.1796875
2879.5078125
2874.5703125
2912.203125
2996.98828125
3089.86328125
3149.68359375
3154.865234375
3099.52734375
2999.501953125
2883.30078125
2775.0625
2679.40625
2608.541015625
2592.115234375
2625.431640625
2676.96484375
2739.345703125
2816.142578125
2879.48046875
2882.62890625
2813.81640625
2703.876953125
2593.861328125
2509.490234375
2448.03125
2385.423828125
2306.107421875
2218.84375
2128.076171875
2028.12109375
1931.08203125
1856.09375
1806.310546875
1777.291015625
1767.205078125
1783.984375
1840.265625
1931.33984375
2037.453125
2131.82421875
2192.576171875
2227.005859375
2249.359375
2260.3515625
2266.888671875
2274.8203125
2268.8125
2237.94140625
2193.80859375
2148.91015625
2106.728515625
2065.39453125
2020.08203125
1961.478515625
1892.935546875
1844.447265625
1830.109375
1827.595703125
1815.53125
1792.5859375
1786.94921875
1815.9453125
1835.439453125
1789.279296875
1690.65234375
1606.044921875
1579.88671875
1608.6484375
1667.5703125
1725.396484375
1735.771484375
1693.5390625
1652.34375
1639.591796875
1626.87890625
1591.478515625
1560.06640625
1561.908203125
1592.025390625
1641.53125
1701.306640625
1734.580078125
1709.109375
1647.001953125
1610.984375
1635.9140625
1699.005859375
1750.962890625
1756.333984375
1718.66015625
1654.505859375
1562.724609375
1433.90234375
1274.400390625
1120.6484375
1033.42578125
1043.693359375
1126.58203125
1240.52734375
1356.81640625
1465.49609375
1561.40625
1610.845703125
1582.6953125
1513.232421875
1464.353515625
1456.060546875
1475.783203125
1503.314453125
1525.130859375
1531.181640625
1517.912109375
1507.029296875
1523.337890625
1550.306640625
1548.888671875
1513.044921875
1470.556640625
1448.095703125
1449.7578125
1461.6953125
1480.443359375
1508.13671875
1521.15625
1475.8828125
1360.22265625
1213.041015625
1079.12109375
981.896484375
923.23828125
882.87109375
841.224609375
791.787109375
740.326171875
708.953125
717.478515625
766.705078125
839.169921875
901.5234375
916.099609375
864.583984375
775.55859375
700.0390625
663.998046875
660.541015625
645.857421875
558.5546875
390.341796875
223.251953125
158.556640625
219.4453125
353.970703125
517.572265625
689.357421875
840.00390625
953.751953125
1032.16015625
1078.603515625
1102.9921875
1117.41796875
1123.455078125
1106.474609375
1062.625
1007.32421875
946.357421875
868.197265625
764.060546875
657.98828125
579.302734375
507.96875
412.23046875
299.0859375
185.263671875
63.56640625
-81.533203125
-244.96484375
-400.900390625
-513.97265625
-558.443359375
-526.50390625
-425.607421875
-288.59765625
-147.80078125
-18.677734375
88.013671875
187.931640625
314.435546875
471.8046875
614.578125
681.1875
653.98046875
580.69921875
530.265625
533.384765625
581.30859375
647.0703125
691.9453125
665.6796875
547.958984375
382.03515625
226.171875
112.013671875
58.90625
95.291015625
233.203125
418.458984375
553.650390625
593.005859375
557.7421875
468.517578125
349.181640625
248.685546875
200.2421875
192.71875
196.849609375
218.576171875
287.376953125
405.419921875
540.50390625
640.994140625
674.873046875
653.57421875
597.779296875
506.828125
366.83984375
185.53125
0.18359375
-142.806640625
-208.693359375
-204.197265625
-166.857421875
-122.3984375
-89.01953125
-93.43359375
-141.21484375
-207.388671875
-275.677734375
-330.923828125
-345.748046875
-310.78125
-246.193359375
-151.63671875
20.923828125
302.162109375
649.98046875
986.80078125
1259.095703125
1423.24609375
1441.646484375
1315.337890625
1099.212890625
878.166015625
716.357421875
625.732421875
574.224609375
520.865234375
447.49609375
384.52734375
405.677734375
573.083984375
892.794921875
1308.625
1726.23828125
2050.984375
2236.90625
2295.97265625
2266.23828125
2190.310546875
2081.287109375
1939.71875
1825.685546875
1847.0703125
2066.52734375
2434.400390625
2792.482421875
2930.12109375
2693.9765625
2103.083984375
1350.068359375
685.048828125
274.39453125
132.828125
144.267578125
135.017578125
-9.939453125
-271.986328125
-547.896484375
-746.359375
-837.30078125
-854.560546875
-883.01953125
-1023.17578125
-1298.0546875
-1600.87109375
-1787.294921875
-1808.443359375
-1764.78515625
-1847.40234375
-2189.962890625
-2774.140625
-3485.08984375
-4210.01171875
-4860.396484375
-5374.373046875
-5749.287109375
-6068.099609375
-6414.580078125
-6773.49609375
-7087.154296875
-7340.83203125
-7542.376953125
-7681.83984375
-7820.779296875
-8176.515625
-8970.375
-10218.328125
-11713.412109375
-13171.703125
-14389.421875
-15333.46875
-16128.384765625
-16985.623046875
-18165.630859375
-19848.52734375
-21945.88671875
-24123.68359375
-26054.734375
-27716.96484375
-29555.978515625
-32335.771484375
-36829.33203125
-43524.810546875
-52305.62890625
-62295.12890625
-71905.1171875
-78932.3359375
-80755.3515625
-74068.595703125
-53084.205078125
-7613.650390625
74805.07421875
199896.58203125
353395.998046875
495926.09765625
579934.505859375
580371.400390625
508932.3828125
399502.625
284785.833984375
183839.13671875
102967.986328125
43013.802734375
3854.421875
-17120.00390625
-26074.15234375
-29192.890625
-29782.70703125
-29037.732421875
-27674.830078125
-26494.798828125
-26201.76171875
-26930.00390625
-27798.484375
-27026.10546875
-22919.337890625
-15224.349609375
-5620.78125
3222.90234375
9214.52734375
11603.353515625
10701.7734375
7392.525390625
2747.857421875
-2183.623046875
-6449.162109375
-9395.732421875
-10679.310546875
-10093.8671875
-7677.267578125
-4336.34375
-1967.275390625
-1782.36328125
-3372.771484375
-5794.9453125
-7886.25390625
-8025.525390625
-5420.98828125
-1221.5390625
2447.1640625
4154.32421875
3873.4296875
2605.947265625
1574.72265625
1497.240234375
2230.88671875
3061.34765625
3422.009765625
3270.966796875
2859.697265625
2419.431640625
2071.1484375
1827.76953125
1609.767578125
1345.67578125
1053.896484375
789.966796875
560.580078125
337.326171875
122.51953125
-55.76171875
-190.296875
-293.79296875
-352.787109375
-315.720703125
-139.806640625
156.9453125
465.166015625
613.876953125
521.064453125
272.58984375
1.52734375
-215.66015625
-351.470703125
-393.966796875
-350.845703125
-265.5078125
-188.66015625
-138.4921875
-91.482421875
-14.380859375
109.236328125
281.798828125
484.283203125
687.009765625
865.65625
984.119140625
1019.283203125
1004.416015625
985.2578125
965.625
936.294921875
917.203125
932.40234375
986.169921875
1068.583984375
1159.91015625
1235.357421875
1276.314453125
1282.34765625
1267.91015625
1253.205078125
1242.451171875
1207.763671875
1119.8671875
985.123046875
832.716796875
697.572265625
612.904296875
586.595703125
588.826171875
589.1953125
590.962890625
608.51953125
650.365234375
712.244140625
763.8359375
788.24609375
806.7421875
827.177734375
823.58984375
773.330078125
673.01953125
536.306640625
393.4140625
280.4140625
218.4921875
219.29296875
277.7734375
355.8984375
423.83203125
485.09765625
547.802734375
593.56640625
603.830078125
603.20703125
613.63671875
614.345703125
580.505859375
515.611328125
435.158203125
366.71484375
350.861328125
395.33203125
468.015625
539.08984375
594.791015625
631.79296875
668.634765625
728.4140625
819.8984375
946.263671875
1088.013671875
1187.6796875
1194.568359375
1122.07421875
1029.82421875
974.767578125
980.9375
1030.0078125
1089.330078125
1143.13671875
1199.435546875
1265.572265625
1313.70703125
1301.93359375
1225.50390625
1116.53125
1025.509765625
1009.021484375
1084.509765625
1227.244140625
1404.802734375
1579.564453125
1721.158203125
1830.99609375
1912.015625
1938.47265625
1902.9609375
1848.2578125
1814.037109375
1795.427734375
1773.4140625
1734.98828125
1663.294921875
1571.3984375
1510.880859375
1516.681640625
1575.46875
1647.615234375
1700.2890625
1717.884765625
1704.21484375
1693.375
1727.189453125
1806.96875
1879.1875
1901.724609375
1910.671875
1967.541015625
2063.013671875
2135.55078125
2160.2890625
2153.46875
2131.9453125
2097.455078125
2044.638671875
1975.705078125
1890.482421875
1780.810546875
1656.640625
1554.939453125
1511.693359375
1525.84765625
1562.7890625
1596.66796875
1622.3359375
1637.826171875
1649.87890625
1670.939453125
1699.791015625
1716.4921875
1710.96484375
1710.95703125
1742.609375
1791.955078125
1826.873046875
1826.630859375
1796.140625
1761.06640625
1759.001953125
1808.30078125
1884.03125
1948.3515625
1979.50390625
1967.84765625
1910.1484375
1812.46484375
1696.759765625
1598.619140625
1554.3671875
1589.80078125
1707.3515625
1880.49609375
2076.51953125
2271.95703125
2449.658203125
2590.318359375
2667.923828125
2675.7578125
2652.154296875
2638.537109375
2621.43359375
2564.5859375
2475.244140625
2399.96875
2362.2109375
2340.126953125
2313.08203125
2289.5546875
2280.541015625
2284.068359375
2292.232421875
2288.9296875
2257.962890625
2207.42578125
2160.26953125
2121.427734375
2083.01171875
2041.60546875
2004.056640625
1978.265625
1953.2578125
1927.017578125
1945.763671875
2069.095703125
2304.384765625
2585.689453125
2811.814453125
2925.46484375
2960.24609375
2989.775390625
3044.978515625
3102.630859375
3132.103515625
3129.16015625
3111.9296875
3116.75390625
3168.42578125
3233.240234375
3251.8515625
3193.96875
3076.744140625
2933.22265625
2785.6875
2649.28125
2529.84765625
2429.171875
2348.8515625
2300.630859375
2289.740234375
2302.703125
2353.88671875
2470.140625
2622.375
2750.013671875
2825.078125
2854.958984375
2856.294921875
2839.44140625
2804.421875
2761.4453125
2739.529296875
2757.3046875
2805.6640625
2865.55859375
2924.341796875
2952.212890625
2908.630859375
2794.990234375
2670.908203125
2595.353515625
2571.697265625
2551.67578125
2477.193359375
2341.857421875
2197.546875
2108.5390625
2105.9296875
2167.765625
2239.03125
2275.984375
2276.5703125
2264.8046875
2266.125
2307.017578125
2386.4375
2473.875
2561.322265625
2650.171875
2716.58203125
2742.66015625
2745.966796875
2766.34375
2818.130859375
2853.9453125
2828.93359375
2768.69140625
2722.568359375
2706.5859375
2706.763671875
2707.193359375
2692.1171875
2654.8046875
2618.05078125
2617.861328125
2659.845703125
2723.248046875
2801.5390625
2891.75
2952.70703125
2944.623046875
2892.650390625
2850.01171875
2831.361328125
2816.203125
2789.50390625
2752.44921875
2709.35546875
2662.4609375
2618.140625
2578.2734375
2528.291015625
2438.453125
2297.87890625
2143.498046875
2045.224609375
2038.802734375
2097.6328125
2171.044921875
2216.5625
2229.525390625
2244.263671875
2292.376953125
2362.0390625
2421.328125
2464.9140625
2505.4765625
2552.521484375
2606.0
2648.47265625
2664.009765625
2673.76171875
2717.78125
2804.7421875
2906.681640625
2997.056640625
3086.5390625
3194.005859375
3296.49609375
3339.025390625
3288.318359375
3172.12890625
3050.158203125
2952.126953125
2879.251953125
2837.78515625
2835.056640625
2872.841796875
2928.94140625
2961.005859375
2951.166015625
2913.7421875
2867.376953125
2821.599609375
2785.857421875
2760.744140625
2708.263671875
2592.66015625
2438.88671875
2298.96484375
2201.67578125
2150.2265625
2141.279296875
2170.228515625
2219.5625
2265.30859375
2313.697265625
2391.71875
2500.396484375
2626.5703125
2766.10546875
2912.181640625
3050.75390625
3165.15625
3242.087890625
3270.576171875
3265.076171875
3268.33984375
3302.5859375
3344.779296875
3353.595703125
3325.046875
3298.126953125
3288.744140625
3271.16796875
3216.462890625
3112.14453125
2975.44921875
2850.8359375
2770.884765625
2737.919921875
2739.927734375
2768.203125
2821.1875
2896.69921875
2974.2109375
3032.529296875
3072.224609375
3100.48046875
3120.732421875
3119.48828125
3070.712890625
2978.396484375
2887.99609375
2853.0
2899.7578125
3018.962890625
3191.7734375
3393.720703125
3588.193359375
3733.4765625
3808.482421875
3837.48828125
3846.296875
3834.921875
3799.73828125
3730.609375
3631.123046875
3538.03125
3481.30859375
3471.171875
3498.33984375
3525.70703125
3521.388671875
3483.73046875
3429.076171875
3372.751953125
3327.509765625
3306.27734375
3302.67578125
3291.130859375
3249.3046875
3175.41796875
3094.529296875
3047.8359375
3069.166015625
3159.46484375
3282.216796875
3395.431640625
3476.552734375
3509.51953125
3489.7421875
3437.57421875
3383.818359375
3341.701171875
3305.587890625
3271.572265625
3249.62890625
3242.72265625
3230.724609375
3200.583984375
3153.07421875
3088.80859375
3007.869140625
2896.857421875
2746.07421875
2578.384765625
2439.978515625
2376.275390625
2409.447265625
2518.748046875
2650.33203125
2759.1328125
2834.375
2868.375
2842.38671875
2768.962890625
2687.6015625
2626.271484375
2602.736328125
2630.58984375
2687.97265625
2724.265625
2722.501953125
2728.380859375
2782.373046875
2863.970703125
2931.841796875
2950.9609375
2900.107421875
2798.638671875
2688.54296875
2597.43359375
2536.97265625
2508.75
2510.845703125
2531.521484375
2559.796875
2600.546875
2661.1015625
2739.26953125
2813.671875
2859.541015625
2865.919921875
2840.6953125
2789.83203125
2695.001953125
2540.259765625
2353.365234375
2183.423828125
2056.33203125
1984.451171875
1969.111328125
1994.08984375
2040.76953125
2100.763671875
2166.58203125
2229.25
2277.501953125
2301.4609375
2316.5
2352.90234375
2417.0
2488.720703125
2550.423828125
2604.640625
2652.435546875
2674.185546875
2639.970703125
2532.826171875
2376.791015625
2213.9140625
2070.42578125
1973.69140625
1937.927734375
1955.853515625
2023.015625
2128.865234375
2248.654296875
2362.6796875
2455.87890625
2518.6328125
2540.064453125
2494.990234375
2373.376953125
2208.380859375
2056.302734375
1961.55859375
1933.912109375
1954.796875
1991.80859375
2013.861328125
2009.82421875
1993.966796875
1995.837890625
2017.314453125
2040.642578125
2071.384765625
2105.728515625
2121.880859375
2124.974609375
2136.080078125
2154.26953125
2169.19921875
2179.3671875
2173.583984375
2134.05859375
2080.607421875
2072.255859375
2128.525390625
2206.896484375
2267.525390625
2312.94140625
2360.720703125
2413.271484375
2465.947265625
2513.19140625
2555.349609375
2594.00390625
2617.583984375
2601.181640625
2537.240234375
2456.306640625
2390.076171875
2337.177734375
2287.53515625
2248.54296875
2225.076171875
2200.0703125
2152.73046875
2086.771484375
2026.8203125
1997.24609375
2010.392578125
2063.716796875
2136.310546875
2196.537109375
2224.853515625
2220.26171875
2187.650390625
2135.005859375
2068.171875
1977.626953125
1858.86328125
1725.302734375
1606.80859375
1526.84765625
1486.84765625
1495.9140625
1564.51171875
1686.390625
1838.48046875
1980.841796875
2082.849609375
2139.42578125
2152.587890625
2122.52734375
2054.27734375
1962.5703125
1862.392578125
1749.88671875
1635.048828125
1552.8828125
1520.73828125
1540.392578125
1607.76171875
1695.546875
1761.4453125
1784.21875
1777.265625
1752.03515625
1702.041015625
1639.943359375
1596.365234375
1579.830078125
1566.59765625
1526.396484375
1457.685546875
1382.611328125
1318.474609375
1271.052734375
1254.54296875
1287.880859375
1373.478515625
1492.3359375
1607.515625
1692.3828125
1739.61328125
1753.31640625
1750.99609375
1754.978515625
1774.36328125
1792.900390625
1780.822265625
1726.923828125
1650.0078125
1574.8359375
1495.822265625
1394.259765625
1279.345703125
1186.775390625
1137.72265625
1124.453125
1135.044921875
1167.419921875
1231.54296875
1332.232421875
1459.35546875
1600.7578125
1739.58203125
1857.388671875
1946.19140625
2005.982421875
2034.056640625
2025.896484375
1989.048828125
1945.240234375
1904.0625
1861.455078125
1821.4140625
1798.826171875
1791.60546875
1784.76171875
1779.66015625
1787.095703125
1813.724609375
1858.28125
1898.74609375
1899.3359375
1852.142578125
1783.29296875
1712.03125
1640.79296875
1594.939453125
1628.66796875
1750.318359375
1898.51171875
2002.1484375
2032.052734375
2009.861328125
1965.025390625
1906.962890625
1843.4453125
1792.23046875
1769.37109375
1773.06640625
1787.66015625
1810.794921875
1843.3046875
1864.9921875
1870.68359375
1883.40625
1915.783203125
1958.4140625
1991.490234375
2002.8671875
1999.93359375
2006.2109375
2039.44140625
2071.703125
2048.953125
1949.544921875
1797.587890625
1654.44921875
1570.193359375
1533.583984375
1513.92578125
1520.34765625
1576.1171875
1676.1640625
1782.978515625
1851.783203125
1862.5625
1822.51953125
1756.443359375
1702.11328125
1688.353515625
1714.5390625
1744.73828125
1724.267578125
1641.501953125
1550.58203125
1505.919921875
1511.458984375
1525.353515625
1511.701171875
1487.267578125
1502.736328125
1569.685546875
1651.220703125
1723.375
1792.46484375
1859.359375
1914.587890625
1953.0703125
1964.732421875
1954.259765625
1954.345703125
1987.91015625
2031.638671875
2048.234375
2032.802734375
2000.361328125
1962.82421875
1924.10546875
1879.826171875
1827.537109375
1757.251953125
1646.806640625
1514.4296875
1419.90625
1395.9609375
1423.31640625
1463.99609375
1497.765625
1535.37890625
1576.69140625
1592.5859375
1571.7109375
1532.537109375
1507.412109375
1506.755859375
1519.517578125
1546.90234375
1587.865234375
1616.37890625
1607.970703125
1569.86328125
1535.546875
1531.46484375
1566.564453125
1635.58984375
1713.806640625
1767.5390625
1777.154296875
1740.185546875
1651.650390625
1522.203125
1387.314453125
1269.78125
1182.576171875
1141.22265625
1137.5390625
1131.044921875
1105.208984375
1093.888671875
1129.140625
1202.177734375
1272.578125
1311.21484375
1325.412109375
1332.4921875
1312.552734375
1229.255859375
1090.177734375
937.5390625
807.8125
738.05859375
748.49609375
829.001953125
974.70703125
1164.408203125
1338.716796875
1442.65234375
1458.259765625
1403.8671875
1327.734375
1281.896484375
1275.625
1278.83984375
1252.0703125
1193.212890625
1138.375
1102.994140625
1081.599609375
1077.50390625
1080.46484375
1050.59375
977.1796875
914.498046875
919.423828125
1000.755859375
1126.466796875
1253.052734375
1352.9140625
1415.6328125
1442.45703125
1434.98046875
1397.755859375
1329.591796875
1223.36328125
1091.1328125
954.4140625
827.294921875
727.45703125
678.943359375
685.1484375
723.392578125
778.240234375
841.50390625
898.669921875
938.076171875
959.7734375
977.1875
989.19140625
967.150390625
899.25390625
822.896484375
790.650390625
821.26953125
902.763671875
1019.54296875
1154.955078125
1284.962890625
1380.361328125
1409.6953125
1343.681640625
1181.12890625
970.353515625
784.25390625
691.779296875
722.37890625
838.375
981.0703125
1123.482421875
1259.185546875
1387.26953125
1503.408203125
1603.623046875
1697.576171875
1782.439453125
1824.103515625
1800.83203125
1746.51953125
1717.451171875
1742.541015625
1810.580078125
1891.318359375
1952.103515625
1966.501953125
1921.30078125
1819.208984375
1684.294921875
1548.5703125
1415.564453125
1269.150390625
1124.005859375
1022.6640625
987.1171875
1005.90234375
1060.228515625
1133.37109375
1209.126953125
1277.279296875
1324.181640625
1326.75
1267.84765625
1150.78515625
1004.576171875
863.802734375
731.9140625
604.31640625
496.12109375
431.015625
434.001953125
516.552734375
660.39453125
832.255859375
991.931640625
1086.7734375
1098.1640625
1060.876953125
999.244140625
919.162109375
845.95703125
805.533203125
796.244140625
800.673828125
813.236328125
835.64453125
867.513671875
906.697265625
948.576171875
991.494140625
1032.958984375
1045.95703125
1001.10546875
918.19921875
849.462890625
817.66015625
809.904296875
803.701171875
786.80859375
771.84375
772.654296875
783.626953125
794.291015625
809.580078125
852.138671875
938.001953125
1053.0859375
1157.869140625
1224.052734375
1251.484375
1248.287109375
1217.859375
1169.857421875
1113.205078125
1049.603515625
992.984375
958.939453125
929.265625
877.814453125
815.99609375
773.279296875
770.67578125
816.26171875
900.53125
994.7265625
1061.794921875
1075.662109375
1029.984375
943.052734375
846.447265625
757.30078125
680.826171875
628.072265625
606.876953125
601.830078125
596.623046875
596.365234375
617.314453125
679.03515625
788.81640625
919.5078125
1038.83984375
1149.072265625
1271.5546875
1401.525390625
1509.8359375
1584.34375
1625.28515625
1610.77734375
1521.783203125
1388.978515625
1257.3828125
1148.255859375
1066.43359375
1017.876953125
1006.0625
1033.15625
1090.72265625
1143.0546875
1158.427734375
1138.4609375
1108.662109375
1088.2734375
1066.689453125
1022.052734375
950.306640625
871.953125
810.763671875
766.8359375
712.177734375
606.927734375
457.638671875
336.5859375
303.349609375
348.380859375
437.921875
556.21484375
688.24609375
811.71875
917.55859375
993.017578125
1010.01953125
958.07421875
860.322265625
752.609375
664.658203125
599.005859375
541.619140625
500.87109375
493.32421875
512.962890625
544.853515625
580.0703125
613.095703125
644.212890625
677.7734375
717.529296875
777.341796875
861.8203125
945.6484375
1009.333984375
1059.466796875
1098.4453125
1108.04296875
1087.705078125
1075.458984375
1096.748046875
1137.474609375
1173.638671875
1205.068359375
1252.84765625
1309.287109375
1332.431640625
1300.42578125
1233.384765625
1156.974609375
1076.470703125
990.15234375
899.427734375
806.880859375
728.666015625
697.15625
735.1328125
823.53515625
916.4765625
988.71875
1044.96875
1089.806640625
1112.056640625
1111.171875
1122.576171875
1174.478515625
1233.7890625
1252.076171875
1213.134765625
1125.875
1020.294921875
940.365234375
908.107421875
903.755859375
905.337890625
932.841796875
1011.294921875
1128.46484375
1256.931640625
1364.900390625
1428.751953125
1457.978515625
1478.384765625
1496.7890625
1501.029296875
1476.689453125
1422.0
1347.955078125
1267.61328125
1208.548828125
1212.8828125
1290.443359375
1414.541015625
1554.001953125
1674.8671875
1755.5078125
1809.0
1862.4609375
1924.134765625
1979.23046875
1995.60546875
1953.978515625
1870.0546875
1758.896484375
1620.953125
1474.673828125
1342.4375
1222.708984375
1126.501953125
1086.921875
1106.2734375
1156.283203125
1227.47265625
1312.1484375
1381.3203125
1426.150390625
1463.931640625
1505.478515625
1564.439453125
1654.7265625
1756.5703125
1829.5078125
1841.12890625
1780.466796875
1676.263671875
1577.634765625
1507.96484375
1464.912109375
1458.376953125
1510.892578125
1620.642578125
1756.48046875
1899.666015625
2038.232421875
2133.55859375
2147.47265625
2080.5234375
1973.962890625
1876.681640625
1815.064453125
1801.8984375
1835.671875
1890.84765625
1924.03125
1903.7578125
1824.39453125
1688.208984375
1501.78515625
1281.150390625
1066.00390625
928.03125
925.251953125
1036.32421875
1196.08984375
1360.53125
1508.341796875
1622.408203125
1687.64453125
1716.15625
1733.41796875
1749.3828125
1777.486328125
1837.875
1930.408203125
2020.73046875
2059.650390625
2024.3125
1940.203125
1847.439453125
1762.63671875
1687.759765625
1624.103515625
1564.48828125
1496.91015625
1433.03125
1416.48046875
1485.17578125
1630.2109375
1796.92578125
1922.669921875
1999.744140625
2071.140625
2164.701171875
2259.7421875
2309.8984375
2307.37109375
2276.251953125
2218.029296875
2128.408203125
2022.05078125
1909.88671875
1785.990234375
1661.041015625
1579.65234375
1570.5078125
1610.12890625
1653.494140625
1667.83984375
1641.423828125
1591.138671875
1546.2578125
1512.9375
1473.359375
1401.30859375
1293.181640625
1192.3125
1145.4921875
1148.421875
1171.841796875
1206.203125
1257.44921875
1332.900390625
1422.80859375
1498.09765625
1533.677734375
1516.98046875
1456.982421875
1405.765625
1428.140625
1532.02734375
1659.587890625
1750.15625
1803.123046875
1857.443359375
1919.9296875
1967.578125
2006.560546875
2060.546875
2116.2265625
2144.572265625
2141.513671875
2117.8203125
2086.212890625
2065.25390625
2060.365234375
2053.416015625
2019.642578125
1952.2421875
1876.783203125
1837.38671875
1848.400390625
1878.1875
1901.35546875
1920.998046875
1948.38671875
1992.31640625
2053.375
2123.08984375
2198.23828125
2281.46484375
2364.3984375
2426.11328125
2445.501953125
2410.060546875
2323.736328125
2213.7421875
2121.810546875
2071.32421875
2054.193359375
2052.048828125
2051.822265625
2040.810546875
2026.166015625
2046.48828125
2113.44140625
2184.720703125
2216.75390625
2209.751953125
2198.59765625
2204.48046875
2211.607421875
2202.17578125
2182.966796875
2153.732421875
2090.71484375
1989.1875
1897.943359375
1880.521484375
1952.66796875
2064.884765625
2153.3359375
2200.365234375
2240.1484375
2298.2734375
2360.013671875
2419.0703125
2485.482421875
2549.3984375
2587.4375
2599.44140625
2607.369140625
2615.46875
2608.34375
2577.236328125
2521.96875
2454.693359375
2393.97265625
2349.099609375
2336.802734375
2366.443359375
2409.921875
2436.8125
2455.10546875
2477.435546875
2487.515625
2477.23046875
2474.080078125
2517.015625
2616.4140625
2739.94921875
2844.77734375
2915.673828125
2967.134765625
3019.193359375
3072.291015625
3117.755859375
3153.40625
3172.638671875
3149.767578125
3057.11328125
2912.935546875
2772.140625
2675.041015625
2642.759765625
2682.283203125
2779.833984375
2908.25
3051.375
3211.4296875
3385.025390625
3537.296875
3634.70703125
3675.744140625
3659.6484375
3580.740234375
3447.662109375
3295.201171875
3167.857421875
3074.265625
3005.490234375
2978.775390625
3018.705078125
3116.158203125
3228.30078125
3314.54296875
3374.408203125
3432.9453125
3506.048828125
3593.1875
3676.0390625
3721.56640625
3705.978515625
3637.40234375
3541.412109375
3444.408203125
3359.287109375
3269.94140625
3169.564453125
3082.921875
3032.681640625
3018.248046875
3019.53515625
3037.0390625
3100.0078125
3206.802734375
3319.1484375
3405.4296875
3456.412109375
3482.041015625
3510.591796875
3583.373046875
3722.8828125
3912.8671875
4112.630859375
4284.2421875
4419.203125
4538.341796875
4665.443359375
4812.181640625
4988.8828125
5212.44921875
5501.421875
5859.66796875
6272.71875
6700.927734375
7081.513671875
7372.26171875
7574.751953125
7709.419921875
7793.1015625
7841.95703125
7877.015625
7911.33203125
7936.2265625
7943.619140625
7962.318359375
8040.18359375
8203.359375
8447.732421875
8758.228515625
9127.103515625
9545.701171875
9980.197265625
10368.0546875
10660.396484375
10861.2890625
11011.375
11154.1640625
11319.763671875
11513.373046875
11709.966796875
11870.646484375
11980.515625
12057.712890625
12141.142578125
12284.6328125
12527.69921875
12877.041015625
13324.42578125
13849.341796875
14423.619140625
15020.048828125
15590.87890625
16070.853515625
16407.111328125
16575.0078125
16582.515625
16452.201171875
16207.96484375
15896.46484375
15581.099609375
15294.138671875
15036.140625
14822.478515625
14679.25390625
14609.66015625
14606.6875
14657.068359375
14731.03125
14797.283203125
14854.595703125
14924.33984375
15001.0234375
15046.224609375
15028.76953125
14957.060546875
14861.009765625
14725.607421875
14497.927734375
14148.283203125
13703.447265625
13247.576171875
12851.859375
12518.015625
12220.50390625
11956.078125
11735.623046875
11562.61328125
11427.201171875
11320.212890625
11232.291015625
11144.6484375
11028.61328125
10858.599609375
10635.63671875
10361.32421875
10023.89453125
9617.751953125
9146.443359375
8629.71875
8105.146484375
7603.884765625
7146.046875
6761.890625
6468.798828125
6250.380859375
6101.240234375
6029.30078125
6013.05859375
6029.716796875
6086.09765625
6179.990234375
6274.388671875
6318.466796875
6282.5703125
6180.2421875
6050.455078125
5907.951171875
5743.505859375
5576.69140625
5460.9375
5431.419921875
5465.736328125
5514.99609375
5565.263671875
5609.005859375
5604.12890625
5535.236328125
5436.859375
5333.423828125
5213.369140625
5064.39453125
4912.083984375
4796.4375
4729.3359375
4686.41796875
4635.01171875
4561.9296875
4470.037109375
4375.634765625
4312.048828125
4317.19921875
4390.65625
4494.421875
4593.94921875
4667.943359375
4715.8046875
4764.099609375
4836.6796875
4923.10546875
4992.607421875
5034.474609375
5055.810546875
5061.873046875
5065.2421875
5088.478515625
5132.998046875
5158.802734375
5118.33203125
4997.9765625
4819.642578125
4617.701171875
4426.6875
4278.673828125
4187.392578125
4148.890625
4157.029296875
4193.349609375
4231.04296875
4258.85546875
4281.49609375
4306.515625
4341.177734375
4381.65625
4406.017578125
4400.373046875
4366.580078125
4299.46484375
4186.025390625
4035.8671875
3875.65625
3724.359375
3599.05859375
3505.33984375
3434.197265625
3381.83203125
3364.533203125
3408.59765625
3522.595703125
3680.900390625
3849.69140625
4000.873046875
4097.53125
4114.23046875
4066.28125
3995.9140625
3952.353515625
3967.787109375
4030.244140625
4097.419921875
4152.615234375
4215.546875
4294.58984375
4380.171875
4468.3984375
4562.439453125
4651.06640625
4694.392578125
4659.001953125
4564.87890625
4463.287109375
4392.359375
4369.845703125
4380.193359375
4392.228515625
4400.623046875
4407.57421875
4410.884765625
4435.705078125
4509.46484375
4617.181640625
4731.640625
4849.40625
4966.03515625
5069.869140625
5158.84375
5223.35546875
5244.025390625
5213.75
5159.87890625
5127.865234375
5147.19140625
5220.544921875
5322.248046875
5420.67578125
5497.603515625
5552.814453125
5589.060546875
5601.904296875
5608.103515625
5650.24609375
5744.615234375
5845.6328125
5889.017578125
5871.19140625
5856.025390625
5897.451171875
6001.708984375
6161.1171875
6368.650390625
6616.7890625
6904.400390625
7209.86328125
7483.6640625
7691.94140625
7847.896484375
7968.263671875
8051.318359375
8115.052734375
8205.1796875
8359.025390625
8575.515625
8828.685546875
9106.564453125
9417.46875
9753.5234375
10100.115234375
10472.044921875
10891.357421875
11343.251953125
11787.37890625
12195.97265625
12553.15234375
12869.03125
13177.91015625
13483.8671875
13759.625
13990.470703125
14177.375
14318.890625
14434.7734375
14569.0625
14753.517578125
14980.119140625
15201.73046875
15375.302734375
15486.078125
15532.990234375
15529.232421875
15504.537109375
15461.75390625
15376.205078125
15246.150390625
15102.70703125
14995.763671875
14966.216796875
15022.89453125
15140.265625
15274.607421875
15390.31640625
15483.595703125
15578.412109375
15701.8046875
15867.833984375
16077.60546875
16327.875
16614.158203125
16914.35546875
17205.958984375
17503.908203125
17826.150390625
18152.21875
18456.68359375
18751.390625
19072.802734375
19437.857421875
19836.318359375
20248.982421875
20648.71875
21024.4375
21382.865234375
21706.423828125
21934.74609375
22011.775390625
21925.646484375
21687.853515625
21312.880859375
20824.53515625
20258.6484375
19654.515625
19037.783203125
18423.400390625
17821.626953125
17239.236328125
16701.20703125
16230.962890625
15802.28125
15360.986328125
14889.037109375
14415.33984375
13968.21484375
13578.658203125
13288.0859375
13104.544921875
12987.26171875
12877.6328125
12740.7265625
12589.115234375
12439.080078125
12271.251953125
12072.373046875
11849.90234375
11605.083984375
11337.8515625
11046.5390625
10726.646484375
10389.0078125
10052.337890625
9723.81640625
9402.4140625
9099.0625
8823.72265625
8567.568359375
8333.705078125
8145.083984375
8016.513671875
7950.505859375
7938.076171875
7950.349609375
7955.662109375
7947.6484375
7926.40234375
7890.73828125
7856.34375
7858.548828125
7924.5859375
8036.25390625
8132.69921875
8157.423828125
8077.74609375
7902.576171875
7695.658203125
7511.0859375
7346.052734375
7176.95703125
7006.9140625
6856.748046875
6716.076171875
6539.79296875
6322.01171875
6119.958984375
5984.427734375
5900.91796875
5825.984375
5743.828125
5659.849609375
5577.4296875
5504.12890625
5457.400390625
5438.767578125
5417.48046875
5366.470703125
5287.31640625
5198.755859375
5110.818359375
5009.4453125
4884.251953125
4754.1171875
4646.201171875
4566.455078125
4509.8125
4474.943359375
4446.822265625
4399.88671875
4320.1796875
4220.19140625
4138.244140625
4095.294921875
4084.3828125
4096.837890625
4122.681640625
4148.40625
4164.283203125
4170.349609375
4185.904296875
4235.9921875
4325.97265625
4426.43359375
4477.75
4431.166015625
4324.966796875
4263.33984375
4304.873046875
4431.943359375
4593.3125
4729.724609375
4808.744140625
4855.75390625
4919.857421875
5024.90234375
5156.265625
5285.908203125
5404.78515625
5519.7578125
5632.80078125
5741.12109375
5842.4453125
5941.197265625
6040.509765625
6121.1328125
6158.4296875
6160.529296875
6156.890625
6172.29296875
6221.17578125
6292.296875
6352.630859375
6390.359375
6429.607421875
6500.58203125
6625.0
6805.419921875
7008.92578125
7197.23046875
7355.267578125
7479.458984375
7584.427734375
7688.134765625
7789.490234375
7874.05859375
7929.02734375
7943.3125
7904.357421875
7819.134765625
7730.033203125
7697.0234375
7752.0859375
7883.52734375
8039.966796875
8151.375
8196.619140625
8221.34765625
8274.759765625
8374.140625
8522.11328125
8727.298828125
8992.130859375
9278.986328125
9531.58984375
9733.298828125
9908.314453125
10077.228515625
10236.4609375
10371.423828125
10467.416015625
10498.42578125
10439.40234375
10313.1484375
10185.51953125
10114.65234375
10133.220703125
10241.732421875
10410.953125
10596.353515625
10756.28125
10870.013671875
10935.919921875
10960.158203125
10951.494140625
10918.994140625
10868.982421875
10808.93359375
10767.138671875
10774.62109375
10832.818359375
10932.26171875
11049.271484375
11154.455078125
11241.78515625
11308.115234375
11351.140625
11373.990234375
11367.068359375
11315.140625
11221.0859375
11105.474609375
10989.962890625
10885.896484375
10775.677734375
10629.611328125
10466.6171875
10343.134765625
10284.09765625
10290.65625
10357.796875
10461.1875
10584.103515625
10740.54296875
10936.5546875
11153.216796875
11383.478515625
11635.03125
11904.083984375
12164.3359375
12382.517578125
12553.533203125
12711.884765625
12901.318359375
13145.2734375
13442.8203125
13774.2578125
14115.693359375
14462.060546875
14822.5390625
15202.1171875
15610.857421875
16074.01953125
16604.974609375
17194.07421875
17821.12109375
18464.9609375
19112.48046875
19736.5078125
20309.5390625
20833.48046875
21322.490234375
21773.8203125
22172.4375
22527.259765625
22874.603515625
23246.228515625
23650.95703125
24079.474609375
24495.244140625
24849.228515625
25136.009765625
25393.55078125
25657.42578125
25943.244140625
26258.71484375
26598.69140625
26919.05078125
27150.52734375
27252.94921875
27239.73828125
27160.470703125
27077.35546875
27043.814453125
27094.427734375
27241.666015625
27465.517578125
27715.728515625
27942.025390625
28131.61328125
28309.1640625
28511.986328125
28767.826171875
29077.75390625
29419.216796875
29767.265625
30122.32421875
30511.734375
30940.58203125
31368.091796875
31758.666015625
32131.232421875
32517.68359375
32913.6640625
33303.818359375
33687.275390625
34060.109375
34423.271484375
34804.5703125
35237.76171875
35725.248046875
36221.97265625
36668.037109375
37027.98828125
37285.255859375
37434.009765625
37488.896484375
37476.802734375
37438.029296875
37429.978515625
37488.826171875
37603.193359375
37738.37890625
37857.421875
37950.447265625
38029.84765625
38095.54296875
38154.1484375
38214.41015625
38261.767578125
38297.716796875
38366.892578125
38509.564453125
38743.556640625
39099.544921875
39630.3125
40374.50390625
41296.044921875
42281.9609375
43223.556640625
44098.14453125
44930.3359375
45716.705078125
46420.771484375
47001.67578125
47418.52734375
47629.2890625
47617.5703125
47416.25390625
47081.52734375
46671.056640625
46251.884765625
45866.802734375
45496.353515625
45115.025390625
44743.142578125
44406.64453125
44100.78515625
43808.935546875
43537.005859375
43301.375
43104.775390625
42942.6953125
42815.1484375
42728.5625
42686.74609375
42696.400390625
42779.53125
42947.6640625
43169.6875
43375.595703125
43514.623046875
43585.345703125
43575.185546875
43439.677734375
43163.37109375
42776.00390625
42291.951171875
41694.62890625
40995.701171875
40241.564453125
39469.78515625
38698.275390625
37917.5703125
37083.583984375
36175.091796875
35218.01171875
34261.90234375
33350.4609375
32500.298828125
31716.46875
30994.470703125
30313.86328125
29660.4765625
29033.486328125
28432.3125
27860.01953125
27326.759765625
26848.857421875
26435.83203125
26080.685546875
25788.146484375
25575.67578125
25445.28125
25384.13671875
25370.001953125
25378.115234375
25391.1640625
25405.1953125
25440.85546875
25522.896484375
25653.1875
25828.779296875
26076.578125
26420.275390625
26831.546875
27259.947265625
27670.986328125
28046.64453125
28390.626953125
28720.876953125
29023.26953125
29227.951171875
29259.62890625
29112.6953125
28841.3515625
28501.98046875
28127.73828125
27734.931640625
27326.947265625
26912.48828125
26508.359375
26121.111328125
25758.626953125
25433.509765625
25170.921875
24996.990234375
24901.630859375
24853.185546875
24836.1796875
24856.580078125
24928.318359375
25063.666015625
25276.662109375
25582.91796875
26000.55859375
26545.310546875
27196.6953125
27892.5546875
28569.720703125
29190.603515625
29746.318359375
30252.474609375
30713.798828125
31091.560546875
31339.66796875
31433.6484375
31357.921875
31117.501953125
30740.22265625
30256.5625
29698.869140625
29104.583984375
28509.22265625
27940.591796875
27401.025390625
26869.744140625
26343.341796875
25850.923828125
25434.900390625
25123.771484375
24918.359375
24798.001953125
24729.921875
24685.060546875
24647.12890625
24610.515625
24586.916015625
24602.900390625
24682.8828125
24830.77734375
25017.849609375
25200.216796875
25354.482421875
25477.806640625
25561.640625
25590.126953125
25567.62109375
25516.572265625
25431.185546875
25279.14453125
25060.126953125
24817.80078125
24603.181640625
24447.443359375
24360.0078125
24335.533203125
24360.69921875
24432.8515625
24572.91796875
24807.474609375
25135.71484375
25544.818359375
26036.970703125
26620.1796875
27300.123046875
28052.083984375
28822.404296875
29581.63671875
30353.7890625
31174.458984375
32030.201171875
32877.3125
33685.048828125
34445.400390625
35158.0546875
35809.7734375
36388.59765625
36905.943359375
37388.173828125
37847.6796875
38274.306640625
38639.23828125
38922.0078125
39127.681640625
39265.390625
39339.24609375
39344.716796875
39271.9140625
39130.3984375
38958.513671875
38810.98828125
38735.921875
38743.5625
38809.15234375
38891.5390625
38946.46875
38966.50390625
38990.146484375
39049.04296875
39136.64453125
39215.6796875
39257.25
39261.521484375
39238.564453125
39197.859375
39153.130859375
39122.40625
39105.87890625
39073.94140625
39005.12890625
38903.1953125
38770.4296875
38600.6484375
38406.31640625
38218.037109375
38042.7734375
37851.9140625
37617.529296875
37326.982421875
36958.529296875
36507.099609375
36005.30859375
35497.345703125
35006.65234375
34524.3515625
34036.48828125
33554.87890625
33113.634765625
32714.978515625
32316.96484375
31899.275390625
31474.0625
31048.40625
30612.77734375
30163.728515625
29721.599609375
29302.58984375
28897.48828125
28481.6796875
28040.20703125
27575.11328125
27098.98828125
26632.45703125
26201.984375
25815.724609375
25449.619140625
25072.572265625
24671.62890625
24259.97265625
23865.75
23511.654296875
23202.380859375
22937.19140625
22716.640625
22518.19140625
22304.19140625
22046.14453125
21729.49609375
21349.61328125
20930.369140625
20530.02734375
20184.77734375
19868.787109375
19536.79296875
19164.935546875
18769.19921875
18394.654296875
18071.185546875
17791.3125
17536.845703125
17299.94140625
17069.142578125
16839.296875
16615.90625
16394.771484375
16157.337890625
15891.478515625
15619.580078125
15379.744140625
15183.958984375
15015.595703125
14850.685546875
14672.998046875
14488.9375
14325.23046875
14203.201171875
14109.8984375
14004.4453125
13867.90234375
13727.14453125
13621.119140625
13556.06640625
13503.5390625
13440.154296875
13358.27734375
13237.888671875
13054.701171875
12814.67578125
12546.048828125
12268.123046875
11989.962890625
11714.8359375
11433.34765625
11144.408203125
10895.255859375
10753.98828125
10728.896484375
10746.75
10727.365234375
10665.212890625
10618.92578125
10625.279296875
10671.1796875
10726.61328125
10767.28125
10793.8203125
10833.345703125
10912.646484375
11033.521484375
11174.125
11318.958984375
11471.28125
11617.357421875
11733.19140625
11820.51171875
11890.8671875
11954.376953125
12028.6328125
12113.90625
12171.912109375
12149.63671875
12027.927734375
11851.146484375
11676.794921875
11512.419921875
11333.37109375
11132.189453125
10920.638671875
10726.619140625
10581.767578125
10496.708984375
10454.669921875
10430.126953125
10436.275390625
10502.1015625
10606.625
10678.59765625
10656.115234375
10558.892578125
10465.962890625
10426.052734375
10430.4453125
10447.734375
10457.953125
10458.01953125
10450.07421875
10446.634765625
10467.740234375
10503.80078125
10518.32421875
10494.1875
10438.41796875
10378.751953125
10338.888671875
10297.96875
10217.396484375
10096.009765625
9973.734375
9899.251953125
9888.40234375
9919.05078125
9962.62890625
9990.544921875
9980.5625
9933.921875
9864.919921875
9778.54296875
9685.369140625
9608.453125
9545.845703125
9467.4765625
9362.84765625
9257.5625
9183.025390625
9153.986328125
9157.251953125
9164.66796875
9161.423828125
9155.474609375
9152.61328125
9133.00390625
9078.318359375
8999.763671875
8911.759765625
8811.46875
8688.47265625
8550.486328125
8438.67578125
8382.18359375
8367.443359375
8371.923828125
8391.802734375
8426.921875
8466.8515625
8490.435546875
8480.689453125
8431.234375
8329.78125
8186.779296875
8050.0859375
7967.96875
7950.984375
7992.88671875
8111.31640625
8300.1328125
8508.384765625
8701.001953125
8875.2109375
9023.591796875
9131.763671875
9189.041015625
9199.9765625
9199.837890625
9235.611328125
9331.62109375
9474.6328125
9629.677734375
9769.259765625
9874.462890625
9940.951171875
9990.48046875
10052.984375
10139.83984375
10246.8828125
10365.642578125
10476.359375
10563.853515625
10650.4921875
10771.8359375
10936.267578125
11143.337890625
11398.2265625
11688.048828125
11963.154296875
12175.310546875
12334.962890625
12501.72265625
12708.9609375
12933.884765625
13138.994140625
13306.150390625
13442.048828125
13562.51953125
13665.6328125
13733.951171875
13767.796875
13779.015625
13775.912109375
13761.705078125
13730.216796875
13674.04296875
13602.30078125
13553.896484375
13565.9296875
13626.396484375
13693.9140625
13750.119140625
13791.3125
13799.09375
13762.701171875
13708.35546875
13670.25390625
13641.783203125
13597.572265625
13553.166015625
13545.876953125
13571.87109375
13598.95703125
13615.123046875
13616.921875
13597.814453125
13573.572265625
13563.455078125
13561.537109375
13550.25
13509.9765625
13420.783203125
13273.07421875
13069.51171875
12825.869140625
12572.958984375
12327.6015625
12092.90234375
11884.302734375
11715.9765625
11576.90625
11444.619140625
11322.080078125
11221.287109375
11136.1953125
11049.130859375
10931.068359375
10759.7734375
10548.880859375
10333.083984375
10131.4765625
9941.02734375
9747.462890625
9541.26171875
9338.65234375
9166.765625
9042.509765625
8956.51953125
8855.83984375
8689.09375
8463.34375
8220.671875
7986.361328125
7771.388671875
7587.583984375
7433.673828125
7290.64453125
7132.541015625
6945.572265625
6740.35546875
6531.22265625
6339.84375
6212.751953125
6179.453125
6219.505859375
6283.7578125
6331.876953125
6336.869140625
6282.25390625
6177.7109375
6068.9921875
5998.853515625
5959.244140625
5913.880859375
5833.857421875
5717.9921875
5596.287109375
5497.083984375
5423.4453125
5368.11328125
5341.865234375
5374.255859375
5478.095703125
5615.646484375
5717.9921875
5742.8515625
5692.216796875
5578.404296875
5411.396484375
5218.8125
5034.57421875
4877.77734375
4764.078125
4700.724609375
4669.322265625
4635.146484375
4569.4609375
4474.224609375
4375.90234375
4280.23828125
4170.1015625
4046.654296875
3938.146484375
3862.89453125
3803.521484375
3738.341796875
3675.326171875
3628.376953125
3590.30859375
3546.916015625
3494.666015625
3440.50390625
3392.845703125
3344.119140625
3271.19921875
3159.595703125
3014.509765625
2859.14453125
2726.6171875
2641.912109375
2603.798828125
2600.3984375
2630.421875
2693.068359375
2786.7421875
2895.5
2995.396484375
3099.513671875
3236.158203125
3392.287109375
3516.865234375
3571.625
3561.498046875
3522.9921875
3487.435546875
3474.9296875
3494.5
3515.673828125
3477.814453125
3355.861328125
3189.51171875
3038.642578125
2955.646484375
2962.677734375
3035.177734375
3126.171875
3194.837890625
3234.294921875
3269.630859375
3321.439453125
3383.73828125
3441.462890625
3494.970703125
3547.1796875
3575.728515625
3539.455078125
3436.7265625
3326.017578125
3248.833984375
3195.099609375
3162.166015625
3179.642578125
3240.046875
3284.337890625
3305.177734375
3355.96484375
3460.40625
3585.990234375
3681.5390625
3725.646484375
3734.970703125
3727.560546875
3714.328125
3717.05859375
3750.62109375
3807.087890625
3881.59765625
3986.26953125
4136.24609375
4332.990234375
4552.36328125
4755.912109375
4922.8203125
5056.75
5150.67578125
5176.892578125
5141.755859375
5099.94921875
5077.962890625
5053.482421875
5017.623046875
4988.173828125
4973.072265625
4965.302734375
4965.9296875
4996.501953125
5087.8046875
5256.373046875
5515.544921875
5891.73828125
6405.787109375
7052.6796875
7819.126953125
8699.90234375
9695.244140625
10821.998046875
12103.376953125
13567.96484375
15234.93359375
17050.041015625
18891.521484375
20626.578125
22117.037109375
23207.78125
23769.876953125
23778.041015625
23302.0234375
22456.78515625
21399.201171875
20312.3984375
19358.6875
18651.83203125
18269.267578125
18253.669921875
18589.427734375
19187.833984375
19902.763671875
20577.224609375
21069.990234375
21268.298828125
21104.91796875
20576.533203125
19764.751953125
18832.87890625
17957.533203125
17261.29296875
16812.703125
16657.375
16835.150390625
17364.994140625
18227.880859375
19375.0859375
20747.7734375
22277.439453125
23876.47265625
25442.318359375
26878.7265625
28136.220703125
29251.92578125
30347.025390625
31590.36328125
33164.15625
35230.111328125
37901.208984375
41202.986328125
45038.9453125
49163.6953125
53164.068359375
56546.91015625
58894.607421875
59947.677734375
59644.603515625
58164.39453125
55907.30859375
53380.564453125
51074.046875
49380.7265625
48570.630859375
48768.474609375
49926.48828125
51850.39453125
54239.3125
56733.66015625
59007.41015625
60864.033203125
62286.220703125
63424.482421875
64542.62890625
65958.849609375
67962.46484375
70711.630859375
74169.876953125
78044.5234375
81763.025390625
84567.662109375
85692.1015625
84570.61328125
81018.845703125
75264.99609375
67827.365234375
59398.41015625
50746.306640625
42561.4765625
35306.203125
29177.072265625
24173.82421875
20180.125
17025.591796875
14535.310546875
12551.45703125
10938.326171875
9584.4921875
8425.009765625
7456.861328125
6700.662109375
6144.037109375
5745.552734375
5469.6796875
5296.521484375
5208.919921875
5184.08984375
5203.5546875
5262.181640625
5361.787109375
5516.119140625
5746.61328125
6047.326171875
6378.416015625
6697.7421875
6987.755859375
7235.4765625
7380.83203125
7354.802734375
7139.080078125
6764.240234375
6281.841796875
5723.78125
5115.35546875
4507.482421875
3957.6796875
3507.609375
3170.15625
2926.275390625
2738.671875
2566.546875
2394.234375
2244.28125
2140.677734375
2074.189453125
2031.33203125
2013.466796875
2018.3515625
2032.30078125
2038.61328125
2022.5625
1975.158203125
1912.01171875
1873.3984375
1881.87890625
1928.818359375
1998.6796875
2073.54296875
2131.55078125
2156.03125
2148.099609375
2129.232421875
2125.353515625
2156.76953125
2232.859375
2335.9140625
2435.755859375
2516.291015625
2555.27734375
2522.267578125
2411.73046875
2252.140625
2087.044921875
1946.630859375
1840.98046875
1775.896484375
1765.08984375
1816.978515625
1915.619140625
2031.775390625
2152.51953125
2285.630859375
2428.064453125
2544.107421875
2583.216796875
2537.935546875
2451.25390625
2357.744140625
2260.158203125
2157.03125
2067.796875
2008.765625
1973.05078125
1961.359375
1989.2421875
2047.296875
2107.2109375
2167.82421875
2242.51171875
2326.072265625
2407.0625
2480.69140625
2552.8125
2619.908203125
2653.9609375
2645.59765625
2629.865234375
2657.814453125
2755.43359375
2903.412109375
3055.615234375
3183.705078125
3299.4296875
3418.4375
3528.595703125
3595.6875
3582.181640625
3484.8828125
3342.822265625
3186.65234375
3015.41015625
2833.65625
2669.962890625
2552.0625
2482.009765625
2432.099609375
2370.978515625
2294.361328125
2224.05078125
2197.265625
2249.1796875
2380.5546875
2540.0390625
2657.71484375
2715.66015625
2748.8046875
2788.1171875
2835.44921875
2874.51953125
2890.306640625
2885.80859375
2893.48046875
2959.73046875
3115.240234375
3366.796875
3711.517578125
4129.900390625
4574.6015625
5008.841796875
5431.55078125
5838.779296875
6201.65625
6481.48828125
6650.7265625
6700.57421875
6633.5859375
6455.392578125
6185.287109375
5870.123046875
5565.74609375
5298.56640625
5064.935546875
4866.8671875
4709.68359375
4580.06640625
4457.228515625
4348.841796875
4274.298828125
4232.4765625
4205.5859375
4169.220703125
4105.298828125
4008.8359375
3892.17578125
3774.486328125
3675.65234375
3622.001953125
3625.69140625
3681.84765625
3780.833984375
3897.28515625
3995.537109375
4064.359375
4118.669921875
4183.509765625
4308.212890625
4533.44140625
4839.9453125
5169.671875
5479.56640625
5767.595703125
6081.67578125
6479.984375
6964.234375
7507.486328125
8110.75390625
8778.123046875
9480.771484375
10185.220703125
10903.078125
11678.8203125
12538.107421875
13445.40234375
14291.921875
14970.173828125
15439.369140625
15716.912109375
15856.8671875
15914.025390625
15928.1328125
15946.025390625
16066.658203125
16433.41796875
17161.80859375
18323.4140625
19970.208984375
22130.548828125
24798.001953125
27918.775390625
31382.84765625
35029.453125
38617.845703125
41816.263671875
44266.392578125
45686.22265625
45952.57421875
45128.30859375
43447.63671875
41262.7109375
38986.251953125
37040.986328125
35805.75
35556.48828125
36436.818359375
38478.779296875
41628.91796875
45765.8046875
50730.767578125
56319.2421875
62202.9765625
67867.767578125
72652.8828125
75904.330078125
77170.076171875
76313.859375
73494.53125
69107.05078125
63752.9921875
58152.853515625
52999.1328125
48840.373046875
46018.423828125
44665.837890625
44774.560546875
46269.703125
49040.455078125
52921.53125
57639.2421875
62755.11328125
67651.771484375
71625.044921875
74044.10546875
74493.7578125
72852.2734375
69308.41015625
64293.96484375
58374.1484375
52182.435546875
46333.259765625
41303.533203125
37379.291015625
34667.85546875
33150.2265625
32715.353515625
33187.73828125
34382.775390625
36110.0234375
38132.962890625
40139.013671875
41741.71875
42555.333984375
42303.228515625
40903.8203125
38474.220703125
35273.12890625
31643.91796875
27966.982421875
24587.85546875
21731.296875
19460.208984375
17711.89453125
16394.021484375
15451.4609375
14851.3359375
14546.8359375
14480.8828125
14592.982421875
14788.884765625
14942.193359375
14963.896484375
14832.060546875
14553.9140625
14133.017578125
13575.8984375
12921.00390625
12237.337890625
11597.806640625
11072.62109375
10715.3671875
10545.123046875
10536.666015625
10605.81640625
10646.107421875
10594.90625
10449.869140625
10255.671875
10053.412109375
9853.77734375
9647.5625
9414.810546875
9159.583984375
8914.1796875
8703.734375
8538.279296875
8430.904296875
8383.224609375
8360.85546875
8334.712890625
8314.57421875
8341.310546875
8462.080078125
8677.50390625
8934.7421875
9146.138671875
9250.923828125
9287.626953125
9347.48046875
9496.021484375
9743.3125
10061.611328125
10427.369140625
10807.890625
11149.173828125
11421.373046875
11641.96875
11850.455078125
12081.654296875
12363.751953125
12719.720703125
13166.09375
13700.517578125
14283.13671875
14858.78515625
15405.556640625
15940.82421875
16503.845703125
17129.6640625
17828.123046875
18616.06640625
19529.7734375
20568.859375
21682.212890625
22827.876953125
24016.775390625
25290.44140625
26687.087890625
28243.951171875
29996.673828125
31967.6484375
34171.775390625
36628.099609375
39379.51171875
42480.40625
45970.75
49897.294921875
54355.89453125
59501.3515625
65536.9140625
72707.865234375
81296.326171875
91640.486328125
104187.001953125
119543.50390625
138495.849609375
161965.345703125
190933.51171875
226357.0234375
269031.18359375
319353.828125
377059.982421875
440948.796875
508482.89453125
575357.162109375
635465.353515625
681699.716796875
707582.701171875
709096.63671875
685794.4609375
640767.041015625
579728.912109375
509668.994140625
437473.404296875
368791.7265625
307332.177734375
254758.552734375
211115.865234375
175480.96875
146574.748046875
123139.97265625
104078.541015625
88501.658203125
75718.8515625
65179.6796875
56441.81640625
49169.916015625
43117.63671875
38078.7109375
33848.779296875
30254.47265625
27187.96484375
24569.78515625
22315.111328125
20346.16015625
18597.52734375
17012.75390625
15554.63671875
14217.56640625
13017.796875
11959.01171875
11022.103515625
10188.80078125
9443.078125
8763.0234375
8133.369140625
7547.630859375
7003.400390625
6499.2109375
6029.2421875
5593.001953125
5190.330078125
4816.80859375
4463.513671875
4126.39453125
3814.796875
3541.78515625
3299.94921875
3064.134765625
2818.396484375
2565.025390625
2330.6796875
2141.6171875
1998.376953125
1883.064453125
1774.048828125
1654.275390625
1502.69140625
1311.916015625
1109.685546875
927.615234375
774.708984375
658.748046875
584.017578125
519.361328125
418.498046875
287.5390625
168.775390625
91.177734375
84.30859375
181.916015625
384.048828125
644.400390625
916.498046875
1185.6328125
1453.37890625
1719.74609375
1985.966796875
2224.431640625
2356.310546875
2327.5703125
2131.091796875
1779.625
1334.826171875
886.5
495.1171875
199.375
31.048828125
-40.587890625
-96.232421875
-171.87109375
-249.134765625
-313.84375
-378.8359375
-449.10546875
-498.380859375
-500.85546875
-459.9375
-406.09375
-382.62890625
-401.87890625
-439.19921875
-454.623046875
-418.365234375
-339.65234375
-257.71484375
-206.44140625
-186.068359375
-185.3359375
-208.009765625
-244.3515625
-268.748046875
-279.05859375
-299.369140625
-353.462890625
-447.953125
-562.265625
-651.107421875
-669.6875
-601.857421875
-472.498046875
-322.771484375
-180.423828125
-70.4375
-8.12109375
20.041015625
31.41796875
22.337890625
-16.802734375
-79.169921875
-154.97265625
-216.37109375
-208.626953125
-106.884765625
40.767578125
158.65234375
205.353515625
185.59375
140.513671875
123.958984375
162.904296875
241.27734375
329.5390625
415.953125
488.38671875
515.716796875
479.501953125
407.220703125
358.787109375
380.4609375
454.30078125
520.09375
552.744140625
588.34375
671.16015625
816.671875
1021.150390625
1263.2734375
1529.509765625
1831.28125
2179.7734375
2576.923828125
3030.8671875
3546.35546875
4118.63671875
4754.728515625
5479.63671875
6302.73046875
7183.08984375
8038.5
8775.568359375
9293.572265625
9501.01953125
9353.75390625
8869.25390625
8125.509765625
7235.205078125
6290.212890625
5334.390625
4392.576171875
3510.625
2737.0390625
2092.19921875
1585.32421875
1213.66796875
952.794921875
774.640625
660.28515625
591.96484375
548.947265625
521.802734375
493.9296875
435.724609375
335.267578125
212.380859375
112.6875
65.990234375
54.125
27.52734375
-46.763671875
-143.708984375
-207.7890625
-221.779296875
-215.91796875
-220.283203125
-223.58984375
-208.93359375
-185.974609375
-158.888671875
-130.87890625
-122.40625
-146.099609375
-191.078125
-241.841796875
-283.513671875
-297.12109375
-289.65625
-303.08203125
-355.1640625
-424.39453125
-492.275390625
-543.140625
-547.49609375
-494.279296875
-403.17578125
-296.55859375
-175.083984375
-29.83203125
117.15625
221.015625
271.015625
301.478515625
345.880859375
408.923828125
484.5390625
558.466796875
616.7265625
686.056640625
802.41015625
959.703125
1128.849609375
1286.13671875
1434.857421875
1607.826171875
1828.615234375
2097.1328125
2400.46875
2710.63671875
2988.267578125
3210.75
3364.73046875
3424.58984375
3360.03125
3161.81640625
2862.595703125
2523.990234375
2201.54296875
1938.75390625
1753.337890625
1610.57421875
1463.146484375
1301.283203125
1147.330078125
1017.478515625
900.533203125
783.12890625
677.134765625
613.9453125
594.330078125
569.095703125
484.232421875
333.697265625
165.525390625
27.759765625
-68.380859375
-138.08984375
-211.58203125
-308.9921875
-396.265625
-430.75390625
-434.173828125
-451.083984375
-487.15625
-519.41015625
-542.484375
-581.66796875
-660.29296875
-768.755859375
-882.0234375
-977.1171875
-1031.265625
-1038.197265625
-1011.671875
-969.921875
-932.107421875
-913.9296875
-910.580078125
-896.984375
-851.876953125
-778.8046875
-693.197265625
-604.01953125
-507.6875
-395.3515625
-274.341796875
-179.337890625
-149.220703125
-194.240234375
-285.390625
-379.080078125
-439.296875
-451.79296875
-422.0234375
-368.419921875
-318.068359375
-287.826171875
-282.69921875
-298.302734375
-341.384765625
-423.15625
-522.693359375
-612.177734375
-686.10546875
-733.474609375
-736.232421875
-716.8984375
-720.9921875
-740.4609375
-719.16015625
-622.744140625
-457.70703125
-262.775390625
-93.326171875
24.130859375
96.3828125
132.966796875
136.435546875
101.212890625
12.419921875
-123.845703125
-265.17578125
-366.873046875
-410.04296875
-403.111328125
-362.67578125
-296.462890625
-202.47265625
-72.099609375
90.134765625
253.431640625
382.681640625
457.76171875
477.35546875
456.453125
426.470703125
416.404296875
423.296875
412.85546875
347.505859375
220.150390625
68.947265625
-48.59765625
-109.984375
-142.0625
-172.7109375
-188.10546875
-159.18359375
-85.17578125
7.353515625
86.0703125
139.025390625
172.271484375
183.330078125
168.4921875
142.146484375
128.966796875
139.162109375
164.724609375
195.47265625
216.33984375
197.75
119.783203125
5.640625
-97.0703125
-162.685546875
-210.638671875
-277.234375
-364.208984375
-428.828125
-433.68359375
-384.31640625
-293.93359375
-170.953125
-46.55078125
31.5078125
42.185546875
7.029296875
-41.46875
-91.13671875
-146.85546875
-191.3671875
-202.36328125
-183.8671875
-141.84765625
-75.78125
3.115234375
80.21875
153.5234375
221.484375
265.408203125
272.13671875
259.03515625
254.736328125
276.083984375
332.61328125
418.36328125
508.615234375
592.0234375
672.85546875
754.650390625
847.5390625
957.083984375
1057.193359375
1101.5703125
1083.0390625
1044.21484375
1025.693359375
1046.05859375
1093.78515625
1136.48046875
1145.556640625
1111.205078125
1048.96484375
981.455078125
916.486328125
852.841796875
796.3671875
755.00390625
737.685546875
749.8515625
776.18359375
792.404296875
799.603515625
809.5546875
809.11328125
781.048828125
730.193359375
662.9375
570.046875
445.83203125
315.05859375
217.193359375
187.357421875
224.44140625
277.8046875
290.333984375
229.216796875
108.072265625
-27.1015625
-130.0625
-158.787109375
-91.453125
47.12109375
191.720703125
280.45703125
297.900390625
273.86328125
250.349609375
242.822265625
241.587890625
239.7265625
225.0234375
182.0
113.1484375
50.521484375
43.12109375
96.85546875
175.703125
256.486328125
337.205078125
414.076171875
469.67578125
495.38671875
512.484375
547.380859375
603.958984375
679.033203125
774.220703125
893.337890625
1030.626953125
1156.9921875
1243.404296875
1286.78125
1302.091796875
1302.306640625
1293.5234375
1275.255859375
1240.75390625
1190.505859375
1136.3203125
1089.455078125
1050.98828125
1015.61328125
972.265625
910.73828125
833.72265625
759.962890625
713.677734375
703.8125
720.58984375
761.171875
817.626953125
869.947265625
921.166015625
984.513671875
1049.529296875
1094.6953125
1122.41015625
1159.494140625
1224.837890625
1322.3984375
1439.267578125
1551.244140625
1632.3671875
1649.140625
1600.517578125
1529.869140625
1471.962890625
1446.484375
1468.462890625
1526.365234375
1591.869140625
1657.107421875
1730.228515625
1830.60546875
1967.49609375
2089.86328125
2131.298828125
2082.193359375
1974.64453125
1852.8046875
1764.490234375
1733.642578125
1743.640625
1771.51171875
1833.337890625
1964.65234375
2157.755859375
2367.31640625
2559.6875
2721.462890625
2855.486328125
2966.31640625
3044.36328125
3090.357421875
3122.4296875
3162.791015625
3237.935546875
3352.93359375
3483.3828125
3613.8125
3749.021484375
3902.1640625
4087.783203125
4315.2109375
4594.322265625
4932.62890625
5314.046875
5689.544921875
6018.01171875
6298.962890625
6566.572265625
6868.826171875
7224.58984375
7607.029296875
7985.49609375
8380.443359375
8853.974609375
9445.048828125
10151.60546875
10959.6484375
11849.537109375
12778.943359375
13705.447265625
14624.439453125
15540.576171875
16442.158203125
17326.162109375
18188.943359375
18997.419921875
19694.828125
20232.19140625
20606.857421875
20848.4375
20971.96484375
20984.3203125
20899.7890625
20747.462890625
20587.26953125
20493.63671875
20509.234375
20628.326171875
20819.2265625
21062.431640625
21356.625
21705.294921875
22119.890625
22606.34765625
23156.583984375
23768.62109375
24453.0703125
25203.080078125
25983.41796875
26754.048828125
27496.427734375
28218.533203125
28921.150390625
29586.169921875
30196.09375
30729.2890625
31148.73828125
31431.67578125
31590.341796875
31641.634765625
31583.375
31422.537109375
31174.853515625
30842.375
30417.689453125
29906.30859375
29339.5625
28749.78515625
28170.443359375
27647.05078125
27221.69921875
26902.49609375
26669.947265625
26511.94921875
26416.845703125
26374.662109375
26388.4296875
26468.767578125
26618.783203125
26822.634765625
27051.291015625
27284.921875
27511.103515625
27700.39453125
27816.845703125
27851.4765625
27823.388671875
27725.796875
27511.271484375
27151.93359375
26664.830078125
26078.583984375
25422.46484375
24741.748046875
24080.65625
23458.20703125
22883.623046875
22369.8671875
21919.453125
21524.103515625
21185.6953125
20913.8671875
20712.46875
20582.767578125
20541.318359375
20603.796875
20735.302734375
20871.10546875
20992.408203125
21125.380859375
21312.826171875
21607.623046875
22049.578125
22655.416015625
23462.146484375
24567.552734375
26092.806640625
28106.185546875
30635.47265625
33716.51953125
37375.720703125
41610.8828125
46384.939453125
51576.90234375
56898.720703125
61842.767578125
65742.1640625
67989.35546875
68272.439453125
66654.39453125
63483.1484375
59259.087890625
54553.744140625
49967.6484375
46073.912109375
43309.029296875
41886.849609375
41840.078125
43092.99609375
45469.54296875
48712.171875
52500.328125
56402.611328125
59831.76953125
62120.36328125
62743.32421875
61499.41015625
58487.173828125
54006.705078125
48503.046875
42513.560546875
36588.2265625
31181.5546875
26555.947265625
22776.607421875
19787.72265625
17470.02734375
15670.048828125
14233.900390625
13049.00390625
12059.947265625
11245.720703125
10576.74609375
10012.4609375
9543.8671875
9168.5234375
8860.025390625
8591.923828125
8354.923828125
8160.56640625
8041.76953125
8027.529296875
8100.896484375
8210.34765625
8342.671875
8539.185546875
8838.3828125
9256.828125
9808.88671875
10525.61328125
11442.07421875
12583.869140625
13992.08203125
15724.54296875
17852.6171875
20467.505859375
23651.931640625
27448.890625
31847.70703125
36772.517578125
42046.23046875
47339.7421875
52139.04296875
55817.150390625
57846.0859375
57992.771484375
56350.345703125
53238.93359375
49137.158203125
44631.494140625
40316.099609375
36711.0625
34193.8125
32967.91796875
33097.2578125
34538.125
37137.150390625
40641.158203125
44698.13671875
48811.103515625
52345.625
54661.61328125
55286.658203125
54033.4921875
51005.349609375
46539.994140625
41154.85546875
35430.45703125
29868.751953125
24804.689453125
20417.591796875
16780.251953125
13873.7578125
11614.693359375
9880.47265625
8530.953125
7443.9296875
6530.529296875
5723.5859375
5006.96484375
4412.857421875
3946.865234375
3561.474609375
3190.83203125
2809.27734375
2442.470703125
2132.3515625
1896.7890625
1713.896484375
1546.494140625
1378.556640625
1207.8046875
1034.962890625
875.48046875
755.302734375
689.474609375
658.765625
623.40234375
555.169921875
465.234375
389.962890625
349.81640625
353.232421875
403.201171875
489.865234375
596.7109375
703.171875
798.884765625
866.654296875
870.287109375
788.095703125
641.0390625
486.255859375
361.708984375
264.748046875
190.330078125
140.435546875
107.68359375
88.1640625
90.00390625
118.642578125
168.859375
226.498046875
267.921875
279.5
272.056640625
281.853515625
357.130859375
502.755859375
656.34765625
741.48046875
727.078125
630.5234375
491.4921875
353.015625
242.044921875
172.517578125
150.26171875
156.3046875
152.03515625
117.177734375
62.37109375
23.12109375
36.314453125
100.75
177.0703125
227.76171875
231.66015625
168.40625
55.09765625
-45.8203125
-89.46875
-69.24609375
-22.28125
-11.41796875
-71.697265625
-191.01171875
-322.24609375
-412.46875
-435.69140625
-395.7109375
-312.57421875
-209.919921875
-122.716796875
-90.5078125
-125.587890625
-223.578125
-368.51171875
-521.40234375
-626.5859375
-653.05859375
-623.982421875
-572.111328125
-493.646484375
-384.8828125
-265.509765625
-156.5390625
-62.759765625
22.171875
86.515625
110.228515625
95.322265625
58.509765625
10.50390625
-47.349609375
-111.82421875
-168.095703125
-197.615234375
-205.0078125
-203.26171875
-182.171875
-130.609375
-54.8828125
39.75390625
150.0625
252.576171875
312.125
321.080078125
300.4296875
274.587890625
261.91796875
269.408203125
276.935546875
247.54296875
172.505859375
76.1796875
-5.958984375
-55.6875
-84.3203125
-111.7109375
-166.251953125
-260.724609375
-354.44140625
-392.205078125
-360.681640625
-285.8515625
-205.619140625
-154.45703125
-152.576171875
-195.171875
-248.5
-278.017578125
-269.5078125
-219.646484375
-132.158203125
-25.03125
71.9296875
133.87890625
146.111328125
109.158203125
35.52734375
-65.71484375
-186.248046875
-310.806640625
-418.595703125
-495.33984375
-536.544921875
-544.671875
-521.533203125
-470.37890625
-412.697265625
-375.98046875
-366.001953125
-368.626953125
-375.95703125
-400.251953125
-453.685546875
-515.791015625
-546.859375
-528.271484375
-474.67578125
-398.865234375
-305.365234375
-205.99609375
-118.212890625
-47.931640625
21.5390625
106.12109375
199.009765625
269.716796875
290.259765625
260.6953125
187.896484375
77.40234375
-45.736328125
-156.5625
-235.203125
-256.34765625
-214.017578125
-142.482421875
-91.6953125
-86.2890625
-108.517578125
-129.373046875
-128.12890625
-84.05078125
-4.29296875
61.9296875
67.203125
-4.01171875
-134.296875
-275.8125
-374.59375
-406.111328125
-385.349609375
-331.60546875
-243.05859375
-123.015625
-7.005859375
70.73828125
118.267578125
151.841796875
161.177734375
148.486328125
142.158203125
152.169921875
168.876953125
194.15234375
244.080078125
335.23046875
462.46875
583.380859375
638.98046875
599.55859375
490.5078125
376.90234375
309.32421875
281.73046875
242.89453125
137.65234375
-49.76171875
-293.3046875
-536.02734375
-706.654296875
-771.005859375
-745.998046875
-658.75390625
-515.90234375
-330.966796875
-140.240234375
34.37109375
187.517578125
315.181640625
410.041015625
444.232421875
387.8671875
262.80859375
143.451171875
86.376953125
102.25390625
168.40234375
240.83984375
275.6796875
246.115234375
166.759765625
91.615234375
69.1953125
114.71875
212.51953125
314.068359375
360.431640625
325.642578125
246.552734375
188.353515625
166.072265625
153.75390625
153.001953125
180.18359375
220.44921875
240.0390625
229.05078125
206.251953125
193.99609375
211.96875
261.0703125
313.3515625
339.033203125
336.986328125
339.30078125
370.587890625
422.599609375
481.400390625
527.375
535.1171875
498.50390625
418.84375
295.552734375
146.552734375
-4.310546875
-140.609375
-231.7265625
-245.556640625
-190.65625
-113.3125
-46.033203125
13.767578125
73.974609375
145.9765625
237.66796875
324.189453125
359.05078125
330.408203125
273.177734375
210.8359375
136.607421875
50.193359375
-23.900390625
-50.505859375
-16.796875
51.98828125
110.873046875
118.7734375
68.095703125
2.18359375
-18.890625
43.35546875
188.71875
365.578125
507.306640625
580.015625
588.833984375
564.650390625
540.306640625
536.697265625
553.720703125
563.94140625
546.0390625
506.458984375
450.525390625
354.994140625
210.634765625
55.90625
-62.029296875
-128.66015625
-156.466796875
-174.001953125
-221.4375
-303.447265625
-386.736328125
-453.97265625
-502.025390625
-518.640625
-498.859375
-457.595703125
-406.185546875
-340.201171875
-257.853515625
-178.873046875
-119.208984375
-71.416015625
-28.466796875
-7.046875
-21.587890625
-52.4140625
-67.5
-55.865234375
-25.8984375
14.27734375
54.486328125
82.09765625
106.6640625
158.66796875
239.638671875
305.306640625
319.068359375
298.517578125
292.904296875
337.9296875
408.361328125
435.072265625
393.66015625
329.171875
284.958984375
245.9921875
177.3203125
88.73046875
11.9609375
-47.28125
-92.302734375
-121.9296875
-148.095703125
-183.994140625
-214.138671875
-213.5546875
-194.927734375
-191.451171875
-217.3125
-256.716796875
-285.65234375
-296.291015625
-270.291015625
-190.822265625
-88.11328125
-15.6171875
14.064453125
37.349609375
89.095703125
167.3671875
242.314453125
290.1171875
293.96875
259.291015625
232.525390625
234.45703125
208.552734375
100.8828125
-68.634765625
-250.57421875
-390.42578125
-440.576171875
-406.185546875
-337.2265625
-274.75
-224.947265625
-176.466796875
-123.8671875
-73.78125
-32.75390625
-6.021484375
-5.9296875
-24.8828125
-28.30859375
5.20703125
57.5703125
90.591796875
92.26953125
86.6328125
93.009765625
112.6875
139.4453125
165.78125
186.126953125
198.314453125
211.271484375
234.076171875
254.4296875
248.3203125
218.625
195.728515625
194.646484375
213.4296875
252.953125
308.33203125
356.076171875
364.505859375
323.603515625
264.138671875
217.24609375
174.072265625
115.88671875
41.798828125
-47.4921875
-155.177734375
-263.330078125
-331.634765625
-335.173828125
-275.1953125
-179.830078125
-98.326171875
-53.80859375
-25.087890625
17.806640625
78.953125
125.46875
129.189453125
105.74609375
96.205078125
124.29296875
180.240234375
243.255859375
292.494140625
304.009765625
261.650390625
180.0703125
96.283203125
43.078125
35.486328125
64.3671875
100.51171875
104.71875
66.943359375
30.1484375
40.138671875
113.71484375
245.9609375
412.544921875
573.908203125
685.53125
709.048828125
638.07421875
511.318359375
364.654296875
206.69921875
32.02734375
-145.140625
-279.56640625
-342.263671875
-355.33203125
-359.3125
-374.77734375
-409.470703125
-454.4453125
-492.701171875
-519.548828125
-535.2421875
-530.91796875
-488.720703125
-396.630859375
-263.18359375
-115.625
27.34375
163.986328125
294.12890625
407.513671875
471.8359375
449.93359375
339.408203125
174.341796875
-2.640625
-156.072265625
-270.83984375
-350.060546875
-398.642578125
-419.55078125
-404.30859375
-334.849609375
-225.173828125
-126.513671875
-74.130859375
-54.6953125
-34.39453125
0.658203125
45.732421875
88.119140625
117.51171875
141.86328125
169.93359375
188.396484375
168.138671875
93.486328125
-19.931640625
-142.3984375
-248.98046875
-310.8515625
-305.013671875
-249.9296875
-204.19140625
-214.763671875
-271.791015625
-324.46484375
-342.73046875
-340.427734375
-353.45703125
-397.798828125
-453.04296875
-485.98046875
-473.412109375
-420.859375
-350.501953125
-272.4921875
-192.83984375
-99.078125
42.18359375
236.951171875
449.70703125
629.009765625
726.18359375
723.6796875
653.724609375
569.763671875
509.29296875
472.091796875
435.859375
387.515625
334.6796875
282.443359375
213.755859375
117.298828125
14.888671875
-54.98046875
-70.75390625
-46.265625
-19.02734375
-4.92578125
12.119140625
54.703125
123.22265625
202.798828125
282.90234375
335.703125
338.1796875
316.87109375
301.8125
278.33984375
234.30078125
196.822265625
202.021484375
252.509765625
312.830078125
354.158203125
366.384765625
343.322265625
300.578125
264.189453125
228.9140625
176.4453125
117.16015625
65.7421875
13.390625
-58.939453125
-159.478515625
-268.302734375
-356.6015625
-421.80859375
-477.5078125
-512.564453125
-499.767578125
-442.40234375
-365.06640625
-275.916015625
-182.681640625
-120.037109375
-118.767578125
-157.60546875
-180.857421875
-171.2734375
-164.26953125
-194.77734375
-255.6640625
-315.12109375
-353.083984375
-358.390625
-312.48828125
-208.02734375
-60.03125
104.671875
261.09765625
390.58203125
487.8515625
565.43359375
642.26953125
730.060546875
815.015625
873.798828125
908.744140625
931.11328125
935.65234375
912.544921875
867.90234375
817.20703125
766.314453125
718.880859375
687.310546875
679.57421875
685.94140625
686.19140625
652.130859375
571.337890625
472.19921875
397.76171875
375.1171875
412.00390625
497.373046875
599.021484375
662.62109375
656.517578125
590.2734375
480.9609375
354.12890625
247.02734375
191.86328125
197.51953125
233.548828125
258.146484375
261.337890625
257.017578125
246.33984375
214.107421875
146.044921875
43.17578125
-55.462890625
-84.01953125
-5.6328125
133.2578125
258.427734375
351.453125
414.275390625
429.63671875
390.720703125
312.306640625
226.58984375
173.65625
167.451171875
192.015625
228.794921875
278.712890625
359.052734375
468.2578125
580.224609375
676.421875
749.453125
791.767578125
795.623046875
738.0859375
624.609375
525.806640625
502.224609375
538.828125
574.7265625
567.529296875
545.177734375
582.771484375
694.93359375
824.177734375
926.6953125
997.291015625
1056.166015625
1146.19140625
1300.6796875
1526.8125
1828.794921875
2230.0703125
2767.84765625
3462.2578125
4288.72265625
5178.9765625
6062.337890625
6882.6484375
7577.630859375
8065.296875
8268.83984375
8152.912109375
7745.27734375
7148.673828125
6485.775390625
5825.646484375
5205.52734375
4681.18359375
4306.349609375
4090.0859375
3981.19140625
3933.02734375
3966.126953125
4100.708984375
4305.125
4560.958984375
4893.185546875
5334.515625
5909.099609375
6611.724609375
7391.40234375
8156.404296875
8799.25
9229.6953125
9399.1328125
9302.36328125
8970.51953125
8458.861328125
7831.240234375
7164.814453125
6557.0625
6096.138671875
5822.75
5732.21484375
5807.53125
6044.31640625
6436.361328125
6960.69921875
7590.07421875
8334.669921875
9234.1953125
10345.095703125
11753.875
13528.9375
15680.283203125
18184.52734375
21016.857421875
24120.18359375
27325.04296875
30322.2578125
32728.486328125
34198.369140625
34506.16015625
33603.927734375
31659.685546875
29015.8046875
26077.08984375
23194.328125
20611.14453125
18489.595703125
16937.1796875
15974.15234375
15526.07421875
15504.453125
15887.568359375
16703.791015625
17977.8203125
19719.806640625
21919.484375
24564.923828125
27642.880859375
31097.267578125
34784.130859375
38408.8046875
41581.73046875
44011.544921875
45608.03125
46441.5859375
46685.06640625
46572.48046875
46339.69140625
46123.28125
45853.044921875
45266.4609375
44070.58203125
42102.361328125
39377.162109375
36063.328125
32443.6796875
28852.951171875
25604.240234375
22916.751953125
20881.001953125
19487.208984375
18686.228515625
18432.390625
18704.7734375
19510.912109375
20830.130859375
22579.04296875
24653.607421875
26936.66796875
29255.822265625
31340.6484375
32809.11328125
33274.470703125
32523.181640625
30602.068359375
27769.724609375
24390.611328125
20836.970703125
17404.810546875
14295.38671875
11643.34375
9513.724609375
7883.1796875
6669.353515625
5777.470703125
5109.12109375
4576.806640625
4138.95703125
3792.322265625
3535.400390625
3364.955078125
3284.171875
3301.234375
3417.63671875
3640.0234375
3985.51171875
4449.05078125
4996.900390625
5596.572265625
6237.244140625
6904.345703125
7536.916015625
8024.1875
8280.626953125
8293.451171875
8082.51171875
7675.8203125
7120.193359375
6489.5703125
5879.87890625
5370.439453125
4996.984375
4760.103515625
4649.71875
4667.384765625
4812.09765625
5054.365234375
5359.7890625
5717.720703125
6128.0078125
6576.48046875
7014.681640625
7371.470703125
7576.169921875
7553.142578125
7253.3046875
6703.529296875
5988.4921875
5194.828125
4378.25
3570.4609375
2820.408203125
2197.455078125
1735.67578125
1406.7265625
1166.5625
988.041015625
844.447265625
728.49609375
657.412109375
635.345703125
663.1796875
745.962890625
851.70703125
920.490234375
921.32421875
878.169921875
833.94921875
802.74609375
766.69140625
712.529296875
642.669921875
558.123046875
465.052734375
377.185546875
300.94140625
238.9140625
185.4296875
131.560546875
90.734375
77.123046875
81.16796875
85.796875
85.0078125
80.544921875
73.9609375
60.40234375
40.126953125
43.09375
112.521484375
250.57421875
403.248046875
516.611328125
572.0546875
573.818359375
541.650390625
515.130859375
522.447265625
537.0625
507.84765625
413.927734375
265.482421875
82.82421875
-113.5390625
-293.51171875
-422.244140625
-486.763671875
-489.953125
-443.966796875
-366.30078125
-270.162109375
-175.166015625
-93.923828125
-29.111328125
9.828125
13.484375
-22.201171875
-83.1875
-123.017578125
-102.85546875
-29.236328125
65.091796875
154.8359375
229.84765625
264.494140625
220.552734375
105.53515625
-24.79296875
-119.87890625
-171.228515625
-183.955078125
-143.884765625
-56.251953125
27.1796875
53.826171875
16.568359375
-52.8125
-123.408203125
-185.525390625
-255.345703125
-352.28515625
-462.509765625
-545.890625
-570.12109375
-548.28125
-529.904296875
-550.90625
-602.7421875
-655.529296875
-696.8359375
-732.84765625
-764.080078125
-772.001953125
-735.748046875
-651.05859375
-526.96484375
-381.544921875
-242.78125
-123.28125
-3.865234375
112.99609375
195.591796875
242.380859375
278.185546875
323.021484375
373.861328125
406.587890625
405.642578125
388.580078125
393.5390625
432.15234375
470.044921875
466.599609375
420.416015625
368.060546875
346.216796875
352.953125
346.349609375
280.154296875
151.353515625
7.548828125
-112.328125
-213.724609375
-299.1953125
-331.3515625
-271.646484375
-143.439453125
-24.384765625
35.755859375
42.103515625
16.560546875
-21.595703125
-58.67578125
-90.98046875
-122.8359375
-155.240234375
-183.623046875
-212.662109375
-254.21875
-311.30078125
-382.625
-463.03125
-545.0625
-611.939453125
-636.181640625
-601.583984375
-516.939453125
-398.732421875
-270.08984375
-163.513671875
-98.83203125
-73.248046875
-78.267578125
-108.62890625
-130.3359375
-96.755859375
-7.388671875
89.1171875
146.2421875
171.546875
212.287109375
285.70703125
369.625
440.59375
478.240234375
454.87890625
364.720703125
239.833984375
116.294921875
12.65234375
-62.744140625
-105.61328125
-114.634765625
-101.8203125
-90.666015625
-89.333984375
-73.458984375
-18.03515625
57.341796875
110.8125
131.982421875
142.181640625
158.990234375
179.291015625
186.923828125
168.28515625
123.189453125
58.720703125
-23.515625
-122.029296875
-228.66015625
-337.4453125
-444.8984375
-539.2109375
-608.6171875
-646.24609375
-648.99609375
-628.306640625
-602.65234375
-566.818359375
-495.7734375
-387.234375
-276.556640625
-186.240234375
-108.96875
-45.474609375
-4.1015625
24.64453125
55.9375
93.763671875
131.474609375
153.681640625
156.0
160.84765625
187.791015625
223.6953125
258.39453125
301.455078125
349.03125
372.4296875
359.271484375
339.859375
337.71875
337.580078125
320.515625
282.375
224.900390625
155.2109375
81.619140625
20.916015625
-7.20703125
-10.658203125
-11.490234375
-17.62109375
-32.865234375
-47.4375
-36.484375
-4.26171875
7.87890625
-34.478515625
-138.28515625
-281.537109375
-414.546875
-497.69140625
-518.51953125
-476.109375
-381.60546875
-272.87890625
-198.16796875
-160.865234375
-119.734375
-48.08984375
47.861328125
147.97265625
231.640625
290.412109375
341.763671875
425.814453125
563.296875
723.564453125
833.58984375
832.31640625
718.388671875
554.404296875
419.25
337.732421875
282.18359375
230.3359375
166.84765625
72.572265625
-54.953125
-202.396484375
-335.1953125
-401.0390625
-374.572265625
-289.830078125
-207.923828125
-169.888671875
-175.294921875
-189.923828125
-183.2265625
-144.65625
-82.30078125
-23.951171875
5.0859375
4.712890625
-10.197265625
-14.630859375
14.294921875
73.12890625
135.962890625
178.732421875
190.79296875
169.9140625
134.041015625
118.359375
144.447265625
206.6953125
281.400390625
359.166015625
445.162109375
524.431640625
555.91796875
523.525390625
472.24609375
453.755859375
470.416015625
492.6328125
493.849609375
475.48046875
458.818359375
444.58203125
408.623046875
344.701171875
297.365234375
325.791015625
436.5078125
591.205078125
751.595703125
892.880859375
1001.552734375
1058.72265625
1047.935546875
974.7578125
854.0703125
700.11328125
547.203125
438.634765625
382.568359375
364.373046875
384.53125
427.65234375
438.705078125
381.888671875
277.380859375
161.15625
51.7421875
-35.017578125
-73.400390625
-50.982421875
27.642578125
129.68359375
191.587890625
183.8125
145.57421875
137.970703125
176.40625
233.04296875
293.1015625
354.48828125
415.052734375
470.572265625
515.8828125
568.875
651.19921875
740.333984375
809.33984375
861.056640625
885.166015625
867.576171875
832.9609375
803.00390625
764.865234375
704.349609375
622.576171875
536.591796875
480.51171875
476.248046875
511.7265625
559.279296875
603.4296875
641.001953125
669.232421875
676.357421875
632.328125
517.734375
369.82421875
263.7265625
242.255859375
289.626953125
363.9453125
426.412109375
457.115234375
458.455078125
437.814453125
398.853515625
355.810546875
328.044921875
313.708984375
296.80859375
272.853515625
251.982421875
256.119140625
292.43359375
325.021484375
314.4140625
256.708984375
184.623046875
139.65234375
132.208984375
140.54296875
142.376953125
128.267578125
94.947265625
43.560546875
-12.435546875
-38.96484375
-2.525390625
99.138671875
245.5546875
410.8828125
574.083984375
725.41796875
849.099609375
913.720703125
905.158203125
848.091796875
781.5625
726.490234375
682.671875
651.841796875
643.296875
662.65234375
707.40625
773.943359375
850.72265625
915.0234375
960.677734375
1008.41796875
1066.095703125
1101.875
1098.20703125
1085.08203125
1099.044921875
1145.056640625
1199.08984375
1236.978515625
1257.75
1281.388671875
1320.16796875
1362.49609375
1386.59375
1362.3515625
1259.68359375
1087.05859375
909.189453125
791.302734375
741.044921875
725.12109375
720.50390625
718.931640625
711.275390625
707.892578125
737.5078125
804.73828125
879.76171875
936.86328125
962.009765625
940.216796875
874.2109375
797.9296875
746.431640625
716.302734375
685.96875
653.22265625
617.361328125
564.46484375
494.83984375
446.3203125
460.8984375
533.904296875
625.46875
704.162109375
765.451171875
821.86328125
875.1328125
907.703125
910.046875
903.06640625
912.5078125
932.11328125
937.59765625
927.396484375
915.884765625
900.55078125
883.083984375
895.615234375
966.15625
1076.533203125
1171.244140625
1203.09375
1173.75
1123.72265625
1091.42578125
1088.52734375
1120.814453125
1192.392578125
1286.158203125
1371.666015625
1420.005859375
1419.744140625
1391.48046875
1362.6015625
1342.763671875
1316.5859375
1260.38671875
1172.681640625
1071.45703125
982.31640625
912.6953125
840.6171875
758.18359375
679.927734375
610.783203125
547.958984375
488.47265625
435.83984375
410.48046875
441.8671875
533.755859375
652.66796875
755.75390625
816.400390625
834.5390625
841.1875
859.90625
867.646484375
823.689453125
713.0234375
549.724609375
365.6171875
194.287109375
55.091796875
-51.23046875
-124.318359375
-154.4140625
-134.53125
-72.884765625
-1.923828125
32.623046875
10.5546875
-32.91796875
-30.82421875
50.2109375
179.654296875
306.98046875
400.87109375
463.220703125
522.2890625
593.7890625
661.654296875
713.91796875
761.818359375
823.314453125
911.09765625
1025.150390625
1157.2734375
1288.673828125
1387.546875
1428.078125
1399.544921875
1306.404296875
1185.826171875
1085.70703125
1022.171875
1003.30859375
1023.6796875
1061.771484375
1120.96875
1216.630859375
1339.17578125
1465.33984375
1582.84765625
1673.3046875
1712.1875
1696.7109375
1653.22265625
1615.373046875
1587.0859375
1544.658203125
1477.736328125
1414.32421875
1399.1640625
1458.529296875
1589.375
1751.083984375
1902.052734375
2041.6015625
2183.73046875
2326.740234375
2457.822265625
2576.158203125
2686.74609375
2782.693359375
2851.322265625
2902.09375
2964.904296875
3052.98828125
3159.013671875
3273.107421875
3375.876953125
3440.177734375
3454.818359375
3423.337890625
3367.80859375
3335.947265625
3357.443359375
3406.318359375
3446.97265625
3501.39453125
3621.064453125
3810.640625
4034.8125
4261.107421875
4467.169921875
4635.021484375
4747.83203125
4803.611328125
4827.658203125
4835.244140625
4826.388671875
4822.15234375
4859.021484375
4943.193359375
5046.89453125
5161.123046875
5307.259765625
5504.40625
5755.16015625
6050.0546875
6382.599609375
6766.109375
7214.67578125
7734.873046875
8339.712890625
9017.197265625
9713.42578125
10383.060546875
11035.875
11731.5859375
12544.490234375
13520.95703125
14649.126953125
15892.572265625
17249.44140625
18750.72265625
20436.93359375
22343.052734375
24474.05859375
26832.798828125
29451.3671875
32334.55859375
35407.017578125
38541.404296875
41606.98046875
44481.0859375
47031.08203125
49114.80078125
50619.263671875
51487.2421875
51701.8046875
51274.11328125
50269.34375
48826.373046875
47095.447265625
45181.09375
43173.005859375
41167.94140625
39265.830078125
37569.0078125
36144.84375
34965.3828125
33952.955078125
33075.919921875
32336.998046875
31725.82421875
31213.21484375
30747.4921875
30255.263671875
29671.232421875
28958.44140625
28100.31640625
27100.2890625
25985.03125
24788.189453125
23541.974609375
22271.912109375
20983.78125
19677.578125
18370.173828125
17094.669921875
15891.203125
14802.857421875
13854.052734375
13026.65234375
12293.04296875
11656.041015625
11119.623046875
10656.107421875
10227.177734375
9809.037109375
9392.861328125
8984.37109375
8603.537109375
8264.021484375
7950.212890625
7639.107421875
7320.51171875
7005.84375
6725.708984375
6496.150390625
6294.337890625
6073.13671875
5797.173828125
5472.15625
5131.134765625
4800.044921875
4488.916015625
4193.580078125
3893.21484375
3577.73046875
3268.294921875
2994.96875
2768.81640625
2577.34765625
2420.201171875
2305.6875
2217.291015625
2140.861328125
2082.0234375
2031.005859375
1961.486328125
1876.73828125
1817.8203125
1796.02734375
1779.494140625
1745.521484375
1692.76953125
1618.6328125
1515.595703125
1394.759765625
1291.845703125
1227.88671875
1183.771484375
1126.908203125
1044.064453125
956.306640625
900.931640625
892.939453125
908.0
922.779296875
941.115234375
961.81640625
969.77734375
968.5546875
979.048828125
995.91796875
990.173828125
962.5
954.32421875
988.08203125
1032.123046875
1035.291015625
985.955078125
933.884765625
932.830078125
973.65234375
1004.61328125
1001.330078125
985.689453125
980.8203125
978.736328125
955.525390625
897.7890625
817.248046875
746.447265625
707.0234375
700.501953125
716.541015625
733.3828125
743.5234375
755.416015625
775.681640625
797.1796875
815.353515625
850.48828125
929.07421875
1059.36328125
1216.806640625
1360.69140625
1460.05859375
1493.009765625
1456.111328125
1375.9453125
1286.98046875
1206.552734375
1146.8828125
1113.041015625
1094.150390625
1096.73046875
1130.513671875
1164.552734375
1161.150390625
1122.18359375
1069.791015625
1003.615234375
921.998046875
854.48828125
825.021484375
832.80078125
870.1796875
925.087890625
981.974609375
1016.1875
1008.470703125
966.060546875
913.49609375
870.103515625
824.015625
748.123046875
648.7421875
570.5625
543.373046875
543.978515625
531.033203125
503.08203125
499.240234375
551.255859375
642.541015625
726.05859375
753.66796875
721.435546875
690.39453125
710.48828125
767.296875
817.697265625
819.857421875
755.66796875
643.330078125
514.927734375
407.708984375
351.16015625
351.197265625
392.8515625
461.515625
558.755859375
684.318359375
824.94921875
961.849609375
1076.353515625
1163.392578125
1228.513671875
1254.296875
1198.490234375
1052.86328125
865.408203125
696.6484375
583.8515625
538.791015625
557.021484375
620.609375
711.1015625
824.439453125
966.77734375
1129.017578125
1283.087890625
1407.24609375
1471.861328125
1444.609375
1335.390625
1183.86328125
1033.341796875
928.01953125
885.98828125
891.58984375
929.09765625
981.44921875
1026.19140625
1066.474609375
1111.814453125
1162.0859375
1213.98046875
1248.830078125
1254.521484375
1237.41015625
1196.98046875
1127.046875
1025.408203125
897.8046875
783.162109375
721.919921875
711.23828125
712.849609375
681.1640625
587.66015625
454.92578125
324.982421875
205.138671875
99.03515625
41.00390625
74.009765625
191.158203125
326.146484375
420.876953125
473.181640625
505.421875
529.283203125
546.03515625
562.423828125
596.72265625
670.654296875
799.087890625
959.421875
1082.66015625
1105.7734375
1029.091796875
912.658203125
830.775390625
803.375
780.03515625
712.314453125
609.0625
518.06640625
476.5859375
486.5078125
512.240234375
523.271484375
507.94921875
455.572265625
363.28515625
245.41796875
134.982421875
66.51953125
63.037109375
127.8984375
246.611328125
399.595703125
557.783203125
681.751953125
755.291015625
808.208984375
867.33203125
923.345703125
963.943359375
1014.04296875
1114.142578125
1257.583984375
1400.90234375
1518.078125
1609.5390625
1703.65234375
1837.978515625
2013.318359375
2190.20703125
2325.935546875
2403.365234375
2419.90234375
2404.640625
2432.2734375
2551.703125
2753.263671875
3009.42578125
3318.50390625
3691.994140625
4121.091796875
4583.1640625
5053.021484375
5510.1640625
5910.46875
6171.251953125
6217.783203125
6029.68359375
5653.478515625
5189.015625
4744.111328125
4361.40625
4017.197265625
3698.447265625
3415.4921875
3170.568359375
2950.001953125
2735.8203125
2519.904296875
2307.173828125
2107.873046875
1944.220703125
1838.3125
1776.072265625
1712.5078125
1623.373046875
1531.146484375
1468.107421875
1439.001953125
1429.869140625
1424.52734375
1397.478515625
1317.587890625
1167.921875
961.490234375
747.96484375
579.28515625
463.865234375
385.896484375
341.28515625
322.453125
303.013671875
261.583984375
205.802734375
146.552734375
71.0703125
-19.255859375
-86.484375
-89.3984375
-17.88671875
91.05078125
185.388671875
251.40625
309.255859375
371.666015625
428.59765625
468.4609375
484.015625
470.04296875
426.076171875
364.990234375
324.869140625
348.177734375
440.119140625
567.025390625
685.59375
761.501953125
780.28515625
750.509765625
691.880859375
616.6015625
542.380859375
497.587890625
487.904296875
490.583984375
482.796875
458.412109375
421.767578125
379.78125
341.916015625
323.9453125
336.8671875
384.962890625
469.59375
571.19140625
658.755859375
708.74609375
706.419921875
656.689453125
579.908203125
505.22265625
462.736328125
460.365234375
484.31640625
521.171875
566.47265625
633.40625
738.79296875
866.697265625
973.2421875
1019.73046875
1007.474609375
976.953125
963.88671875
976.34765625
1000.99609375
1015.826171875
1008.19921875
975.26953125
923.794921875
867.21875
805.701171875
720.259765625
612.978515625
521.96875
482.939453125
495.8203125
545.13671875
626.904296875
726.931640625
820.638671875
888.328125
920.60546875
912.861328125
865.888671875
791.3125
708.76171875
631.353515625
556.01171875
491.7421875
459.109375
447.248046875
423.513671875
365.03125
266.21875
147.333984375
48.611328125
12.091796875
47.345703125
109.177734375
154.8671875
195.595703125
258.8515625
344.984375
438.15234375
506.171875
513.8515625
461.09375
357.818359375
207.2109375
32.572265625
-108.72265625
-160.9765625
-128.67578125
-66.767578125
-30.345703125
-34.529296875
-55.1640625
-86.619140625
-136.57421875
-183.076171875
-205.421875
-225.18359375
-277.544921875
-352.173828125
-400.18359375
-381.626953125
-288.619140625
-151.2265625
-19.439453125
85.251953125
165.845703125
206.568359375
189.173828125
127.44140625
58.2890625
10.94921875
1.896484375
48.62109375
154.95703125
289.326171875
395.33203125
452.533203125
489.01171875
513.412109375
498.630859375
436.728515625
360.11328125
294.890625
235.9140625
179.306640625
139.06640625
125.763671875
131.37109375
139.142578125
122.43359375
58.529296875
-34.26953125
-108.146484375
-120.818359375
-65.240234375
19.12109375
76.166015625
75.759765625
43.6328125
49.71875
134.900390625
269.423828125
413.359375
546.451171875
637.515625
661.59375
621.92578125
544.078125
461.69140625
383.0390625
290.279296875
173.583984375
46.640625
-62.69921875
-126.267578125
-120.625
-49.65625
45.87890625
120.638671875
143.078125
107.71484375
39.79296875
-19.53515625
-43.15625
-32.30078125
7.669921875
80.625
169.271484375
231.169921875
246.060546875
224.576171875
187.267578125
149.498046875
111.994140625
67.28515625
16.56640625
-27.10546875
-64.6640625
-115.9765625
-181.7109375
-233.115234375
-246.69921875
-225.7890625
-187.4140625
-134.43359375
-62.83203125
23.431640625
116.5859375
207.720703125
276.111328125
305.986328125
321.296875
363.900390625
454.435546875
573.00390625
687.314453125
777.978515625
819.4609375
792.298828125
712.8671875
622.564453125
563.513671875
557.51953125
595.875
655.482421875
732.34375
829.3984375
920.978515625
961.7109375
923.376953125
823.994140625
723.09375
674.4921875
695.525390625
771.66015625
861.482421875
913.875
899.19921875
818.349609375
700.359375
593.77734375
537.265625
539.53515625
582.845703125
639.576171875
703.080078125
773.439453125
840.861328125
898.330078125
944.5
969.7109375
958.181640625
911.830078125
855.314453125
808.1875
771.609375
735.087890625
671.36328125
564.740234375
436.22265625
326.576171875
248.501953125
179.4453125
108.966796875
53.2265625
33.8203125
69.384765625
158.744140625
261.69921875
331.130859375
355.744140625
353.724609375
345.29296875
341.158203125
342.466796875
340.033203125
318.36328125
265.2421875
201.646484375
191.5390625
279.26171875
438.560546875
595.287109375
687.84765625
687.849609375
600.30859375
465.744140625
336.70703125
237.81640625
169.298828125
126.65234375
106.314453125
123.6171875
192.205078125
289.984375
385.740234375
464.78515625
516.064453125
532.234375
531.693359375
545.474609375
579.98046875
610.505859375
618.91796875
600.908203125
551.21484375
485.837890625
425.830078125
373.576171875
338.28125
342.6015625
390.501953125
445.40234375
462.833984375
440.560546875
420.671875
446.0703125
526.37109375
647.20703125
776.3359375
865.455078125
892.140625
895.91015625
929.31640625
991.033203125
1034.3046875
1025.185546875
967.005859375
882.64453125
792.478515625
706.97265625
633.857421875
589.951171875
585.54296875
595.060546875
591.498046875
591.802734375
616.890625
648.837890625
671.884765625
707.494140625
776.876953125
878.71875
987.55859375
1058.8671875
1066.45703125
1026.501953125
983.556640625
982.333984375
1028.98828125
1084.58984375
1112.7265625
1108.501953125
1063.056640625
961.876953125
833.310546875
739.892578125
702.822265625
679.734375
631.716796875
568.29296875
522.7890625
513.357421875
538.70703125
597.60546875
689.75
806.228515625
923.642578125
1001.541015625
1020.080078125
1007.376953125
1004.099609375
1003.2734375
962.482421875
862.408203125
719.439453125
566.3359375
439.68359375
367.76171875
348.205078125
358.44921875
372.41796875
354.05078125
282.931640625
185.857421875
102.150390625
50.84765625
37.509765625
58.615234375
114.3125
212.9375
338.533203125
444.30078125
490.65234375
456.734375
346.53125
230.484375
213.453125
330.43359375
522.1171875
707.0
828.494140625
851.71875
792.59765625
727.3046875
723.556640625
774.935546875
811.357421875
784.935546875
721.92578125
681.095703125
700.611328125
782.357421875
901.173828125
1018.45703125
1093.796875
1111.142578125
1094.490234375
1076.51953125
1064.83203125
1045.814453125
994.27734375
899.99609375
782.99609375
668.736328125
564.59765625
465.177734375
379.044921875
334.611328125
342.123046875
387.794921875
448.767578125
493.6015625
493.837890625
435.091796875
326.123046875
210.47265625
132.94140625
94.58984375
82.361328125
104.5859375
175.078125
290.43359375
416.775390625
515.943359375
576.2890625
613.98046875
659.76953125
718.52734375
764.396484375
785.146484375
795.578125
802.462890625
809.841796875
832.205078125
867.240234375
898.791015625
915.61328125
914.109375
893.921875
859.63671875
824.74609375
799.54296875
775.712890625
740.19140625
699.498046875
665.744140625
636.337890625
599.986328125
554.013671875
521.767578125
541.87109375
620.4609375
718.36328125
804.74609375
882.0625
959.248046875
1040.966796875
1117.322265625
1168.0625
1190.345703125
1184.759765625
1141.888671875
1060.5546875
952.630859375
820.12109375
659.076171875
508.50390625
448.12109375
521.314453125
700.953125
921.798828125
1121.3671875
1269.982421875
1363.197265625
1404.048828125
1412.12890625
1421.044921875
1454.626953125
1521.2109375
1622.365234375
1762.58984375
1947.626953125
2167.6328125
2391.306640625
2570.66015625
2672.19140625
2693.662109375
2629.623046875
2475.70703125
2258.8515625
2034.76171875
1837.939453125
1665.18359375
1520.1796875
1407.650390625
1320.185546875
1273.6484375
1295.27734375
1376.892578125
1468.904296875
1538.611328125
1601.783203125
1682.076171875
1775.943359375
1864.396484375
1949.310546875
2051.744140625
2164.884765625
2249.1640625
2272.478515625
2242.203125
2196.73828125
2153.77734375
2087.525390625
1974.2109375
1819.212890625
1639.67578125
1459.525390625
1307.560546875
1196.458984375
1131.5
1134.24609375
1225.0234375
1385.388671875
1553.216796875
1666.671875
1704.408203125
1694.59375
1672.048828125
1628.578125
1535.25
1392.185546875
1237.4921875
1108.412109375
1012.732421875
943.443359375
878.185546875
793.265625
697.900390625
621.564453125
583.427734375
572.03125
564.244140625
561.4375
578.73828125
625.015625
685.5234375
733.994140625
753.70703125
731.556640625
665.373046875
570.79296875
469.71484375
383.109375
336.25390625
359.6640625
470.703125
628.125
743.173828125
768.24609375
737.37109375
704.9140625
689.21875
688.568359375
692.12890625
684.5703125
678.2890625
701.865234375
755.34765625
820.591796875
900.75390625
1000.134765625
1098.982421875
1166.572265625
1195.68359375
1211.59375
1224.865234375
1206.556640625
1142.337890625
1065.65234375
1013.91015625
988.552734375
968.04296875
948.6640625
943.505859375
964.39453125
1029.08203125
1153.185546875
1319.20703125
1478.814453125
1599.015625
1686.078125
1775.087890625
1889.9765625
2017.78515625
2132.7265625
2221.470703125
2291.380859375
2363.896484375
2467.453125
2610.58203125
2764.224609375
2884.357421875
2940.951171875
2928.732421875
2846.3984375
2691.125
2484.380859375
2278.220703125
2113.423828125
1998.26953125
1934.556640625
1923.50390625
1982.228515625
2143.048828125
2394.81640625
2680.0703125
2950.115234375
3176.83984375
3368.150390625
3560.115234375
3757.357421875
3905.62109375
3944.15234375
3880.87109375
3777.1484375
3664.84375
3532.60546875
3362.30078125
3157.345703125
2941.138671875
2730.189453125
2542.515625
2399.02734375
2292.19921875
2186.302734375
2058.943359375
1923.96484375
1810.3828125
1726.205078125
1655.115234375
1590.41015625
1538.056640625
1497.91015625
1467.13671875
1442.38671875
1425.36328125
1421.236328125
1426.73828125
1427.642578125
1408.974609375
1358.232421875
1264.271484375
1134.673828125
997.29296875
878.25
790.900390625
730.349609375
694.33203125
701.736328125
756.669921875
836.744140625
915.775390625
989.99609375
1094.05859375
1247.341796875
1421.6796875
1575.947265625
1687.716796875
1767.083984375
1826.603515625
1856.41015625
1860.486328125
1870.337890625
1916.65625
2000.34375
2082.357421875
2112.140625
2068.58203125
1975.62109375
1882.046875
1806.6171875
1727.216796875
1634.287109375
1544.876953125
1489.388671875
1493.404296875
1554.123046875
1659.814453125
1806.162109375
1980.3984375
2150.392578125
2281.201171875
2360.697265625
2388.923828125
2387.015625
2397.6328125
2447.880859375
2541.615234375
2665.36328125
2795.61328125
2919.404296875
3026.88671875
3110.96484375
3177.12890625
3227.296875
3258.03125
3266.802734375
3259.5234375
3248.607421875
3250.640625
3278.244140625
3323.45703125
3378.470703125
3454.310546875
3542.6875
3591.7265625
3565.361328125
3481.1484375
3381.052734375
3294.298828125
3232.544921875
3203.849609375
3216.525390625
3264.591796875
3324.072265625
3379.36328125
3427.603515625
3477.275390625
3546.302734375
3643.423828125
3774.91796875
3947.2578125
4139.375
4314.0390625
4450.23046875
4545.66015625
4610.25390625
4659.298828125
4697.966796875
4727.36328125
4750.712890625
4785.169921875
4860.900390625
4980.728515625
5108.45703125
5221.05078125
5328.919921875
5443.380859375
5586.216796875
5783.54296875
6023.28515625
6264.587890625
6475.564453125
6637.16015625
6755.76953125
6869.310546875
7010.58984375
7185.24609375
7371.263671875
7532.1875
7651.876953125
7751.203125
7867.62890625
8031.05078125
8254.375
8522.169921875
8797.177734375
9058.7421875
9322.068359375
9601.017578125
9892.568359375
10210.630859375
10588.044921875
11033.82421875
11517.8203125
12011.146484375
12515.146484375
13048.798828125
13626.111328125
14245.099609375
14897.900390625
15583.65625
16303.703125
17059.33984375
17855.8046875
18718.2109375
19689.9765625
20784.99609375
21988.009765625
23288.794921875
24688.53125
26212.001953125
27903.29296875
29789.404296875
31880.123046875
34209.021484375
36871.203125
40016.646484375
43783.978515625
48278.607421875
53640.486328125
60105.189453125
68005.07421875
77735.962890625
89759.21875
104615.513671875
122857.634765625
144916.73828125
170986.353515625
200978.943359375
234479.376953125
270539.453125
307347.28515625
342120.490234375
371472.78515625
392068.87109375
401311.7734375
398028.294921875
382920.966796875
358433.380859375
328155.150390625
296132.44921875
266219.228515625
241544.466796875
224220.93359375
215304.267578125
214974.283203125
222797.39453125
237929.70703125
259215.474609375
285101.865234375
313374.32421875
341002.125
364398.52734375
380006.54296875
384983.96875
377877.375
359039.431640625
330479.3046875
295291.61328125
257022.283203125
219000.6796875
183785.587890625
152931.41015625
127015.69921875
105858.2890625
88859.2734375
75285.93359375
64427.748046875
55665.01953125
48505.36328125
42613.271484375
37757.818359375
33730.125
30348.40234375
27499.9609375
25120.85546875
23143.96484375
21506.5859375
20153.267578125
18986.62109375
17912.25
16909.61328125
16005.09765625
15212.376953125
14518.5859375
13914.3515625
13399.517578125
12952.97265625
12548.27734375
12186.9609375
11864.82421875
11557.353515625
11264.84765625
11035.263671875
10918.068359375
10921.408203125
11033.08984375
11260.271484375
11612.40625
12066.87890625
12579.740234375
13117.482421875
13678.55859375
14281.328125
14933.052734375
15587.810546875
16156.125
16566.7734375
16789.470703125
16824.29296875
16700.041015625
16474.587890625
16209.6953125
15939.51953125
15662.744140625
15370.775390625
15083.43359375
14841.931640625
14682.74609375
14616.107421875
14632.59765625
14735.3828125
14949.68359375
15281.783203125
15690.45703125
16114.15234375
16511.26171875
16849.61328125
17069.9921875
17106.3125
16927.94921875
16560.587890625
16061.6640625
15479.24609375
14843.576171875
14159.5390625
13425.755859375
12662.5390625
11909.720703125
11211.005859375
10596.583984375
10085.158203125
9684.056640625
9362.56640625
9061.228515625
8748.537109375
8443.943359375
8200.501953125
8081.775390625
8101.646484375
8208.65625
8350.306640625
8493.408203125
8598.44921875
8627.79296875
8586.4296875
8513.630859375
8421.421875
8281.615234375
8086.09375
7873.919921875
7678.673828125
7505.08984375
7370.7109375
7301.615234375
7306.880859375
7387.89453125
7538.0078125
7739.826171875
7972.314453125
8205.130859375
8399.66796875
8537.923828125
8619.509765625
8638.154296875
8582.955078125
8442.630859375
8226.166015625
7958.185546875
7649.412109375
7321.87109375
7014.296875
6749.970703125
6536.59375
6371.2421875
6245.591796875
6143.884765625
6041.689453125
5929.921875
5824.05078125
5724.88671875
5601.826171875
5432.642578125
5221.451171875
4986.78515625
4749.15625
4509.458984375
4256.779296875
3989.92578125
3728.287109375
3497.947265625
3313.744140625
3194.98046875
3154.34375
3163.396484375
3166.060546875
3130.916015625
3069.4140625
3002.91015625
2928.759765625
2839.802734375
2738.25390625
2631.423828125
2536.611328125
2477.087890625
2471.8515625
2520.462890625
2610.787109375
2722.70703125
2821.875
2881.970703125
2900.056640625
2889.38671875
2862.205078125
2824.306640625
2790.328125
2773.5625
2758.9453125
2721.4921875
2661.494140625
2595.822265625
2550.955078125
2570.91015625
2702.28515625
2953.9921875
3297.99609375
3703.4140625
4121.8671875
4494.1484375
4789.13671875
5020.904296875
5228.673828125
5439.94140625
5662.798828125
5886.880859375
6086.306640625
6228.732421875
6293.822265625
6289.265625
6247.333984375
6213.828125
6235.697265625
6330.69921875
6466.59375
6589.712890625
6684.390625
6766.3125
6847.720703125
6924.66796875
6973.6484375
6983.275390625
6970.724609375
6972.0078125
7023.298828125
7123.5
7227.84375
7297.26171875
7336.763671875
7372.845703125
7398.203125
7377.17578125
7296.03515625
7185.0546875
7072.4609375
6955.865234375
6832.087890625
6703.7890625
6571.013671875
6429.072265625
6269.083984375
6086.380859375
5885.697265625
5690.193359375
5533.435546875
5432.669921875
5388.115234375
5401.71875
5475.15625
5590.998046875
5716.201171875
5819.44921875
5885.443359375
5918.404296875
5928.322265625
5930.248046875
5934.591796875
5953.076171875
6004.01953125
6073.33203125
6119.890625
6117.6171875
6081.611328125
6070.2109375
6133.48828125
6271.568359375
6456.62890625
6662.19140625
6889.5625
7145.119140625
7409.271484375
7664.5390625
7912.55078125
8164.72265625
8424.810546875
8684.57421875
8928.533203125
9127.15625
9258.515625
9338.029296875
9403.171875
9476.501953125
9551.69140625
9606.84375
9624.82421875
9614.29296875
9609.298828125
9637.453125
9701.126953125
9802.109375
9961.296875
10200.0859375
10518.630859375
10896.197265625
11287.064453125
11636.58203125
11929.654296875
12182.677734375
12408.3515625
12610.705078125
12783.162109375
12908.265625
12971.419921875
12979.138671875
12955.330078125
12905.03125
12809.314453125
12674.068359375
12546.771484375
12466.943359375
12445.314453125
12488.57421875
12596.43359375
12750.61328125
12919.275390625
13078.052734375
13224.001953125
13354.470703125
13465.693359375
13570.4921875
13685.228515625
13803.650390625
13902.87109375
13954.888671875
13942.00390625
13872.59765625
13785.716796875
13730.548828125
13724.05859375
13745.5390625
13788.0234375
13879.517578125
14034.0234375
14238.658203125
14474.41796875
14703.83203125
14862.169921875
14899.947265625
14826.427734375
14691.978515625
14536.712890625
14369.193359375
14194.275390625
14034.291015625
13907.580078125
13803.83203125
13699.390625
13602.388671875
13546.248046875
13529.201171875
13497.763671875
13404.751953125
13275.564453125
13188.861328125
13196.76953125
13276.455078125
13367.7734375
13428.150390625
13447.7734375
13447.240234375
13463.294921875
13518.4921875
13586.4453125
13622.6484375
13618.939453125
13605.62890625
13625.93359375
13707.654296875
13848.796875
14039.595703125
14300.19140625
14659.0703125
15114.30859375
15638.212890625
16200.673828125
16778.8515625
17357.08984375
17944.27734375
18573.142578125
19281.1640625
20100.267578125
21054.2421875
22157.11328125
23394.18359375
24675.90234375
25853.064453125
26802.91015625
27463.6484375
27812.763671875
27836.251953125
27527.6484375
26930.30859375
26151.013671875
25312.08984375
24509.615234375
23808.41796875
23259.7109375
22909.359375
22766.2890625
22793.49609375
22949.16796875
23224.87109375
23648.876953125
24256.927734375
25060.34765625
26027.439453125
27079.208984375
28092.072265625
28904.384765625
29365.96875
29405.986328125
29029.458984375
28265.78515625
27151.453125
25773.09765625
24280.56640625
22832.98046875
21546.95703125
20473.021484375
19603.705078125
18912.849609375
18384.57421875
18004.892578125
17736.046875
17504.689453125
17245.994140625
16948.732421875
16644.44140625
16395.03515625
16258.521484375
16228.91015625
16246.498046875
16249.169921875
16205.013671875
16110.021484375
15966.783203125
15791.658203125
15627.330078125
15505.208984375
15407.5546875
15302.330078125
15203.392578125
15180.376953125
15285.654296875
15501.228515625
15790.64453125
16168.07421875
16681.1953125
17371.708984375
18258.013671875
19334.763671875
20613.365234375
22139.794921875
23971.953125
26163.17578125
28782.869140625
31934.2265625
35740.296875
40316.134765625
45719.130859375
51909.181640625
58756.966796875
66030.271484375
73348.712890625
80168.0
85822.609375
89612.357421875
90960.19921875
89611.849609375
85730.92578125
79842.6796875
72706.13671875
65168.884765625
58001.935546875
51763.900390625
46786.205078125
43219.88671875
41093.0859375
40381.8984375
41066.52734375
43142.21484375
46571.2421875
51247.94921875
57017.66796875
63639.53125
70693.59375
77539.337890625
83361.89453125
87331.890625
88805.142578125
87473.072265625
83433.171875
77151.30859375
69343.9765625
60826.923828125
52354.986328125
44498.609375
37580.0546875
31692.96484375
26787.853515625
22736.16796875
19368.953125
16542.3046875
14167.921875
12179.10546875
10520.146484375
9148.09375
8024.45703125
7111.42578125
6372.93359375
5780.67578125
5312.36328125
4935.322265625
4608.486328125
4300.181640625
3989.564453125
3674.732421875
3365.27734375
3075.666015625
2834.96484375
2650.587890625
2492.337890625
2351.375
2254.830078125
2213.533203125
2192.544921875
2145.421875
2061.6875
1964.6640625
1867.677734375
1769.564453125
1672.2734375
1564.771484375
1440.501953125
1312.650390625
1191.259765625
1080.671875
998.853515625
954.58203125
914.9453125
832.572265625
691.958984375
514.30859375
331.916015625
165.32421875
22.54296875
-107.201171875
-235.861328125
-352.1796875
-434.787109375
-469.048828125
-457.546875
-427.482421875
-408.2265625
-409.541015625
-429.951171875
-445.400390625
-425.873046875
-385.91796875
-362.1328125
-361.322265625
-357.8515625
-311.466796875
-198.791015625
-39.646484375
108.3125
192.53125
215.908203125
223.7890625
248.703125
291.80078125
329.728515625
328.369140625
275.677734375
202.58984375
152.955078125
133.0625
103.77734375
22.8984375
-104.40625
-230.958984375
-304.75390625
-311.431640625
-280.3984375
-225.166015625
-132.919921875
9.55078125
197.96875
398.73046875
568.689453125
683.11328125
735.29296875
725.95703125
674.107421875
612.94921875
541.931640625
430.40234375
280.3203125
138.328125
45.171875
-12.818359375
-74.505859375
-136.70703125
-164.89453125
-132.888671875
-35.33984375
109.943359375
259.2265625
366.7421875
422.314453125
453.208984375
493.48828125
557.8671875
650.490234375
773.712890625
916.392578125
1054.6796875
1166.583984375
1235.80859375
1261.634765625
1269.712890625
1295.923828125
1347.546875
1381.283203125
1350.775390625
1259.033203125
1150.265625
1073.318359375
1045.185546875
1044.869140625
1031.435546875
966.533203125
835.435546875
654.83203125
464.056640625
320.990234375
277.794921875
323.775390625
397.78125
457.837890625
496.615234375
516.671875
530.060546875
556.611328125
602.0390625
651.9453125
694.62109375
718.884765625
722.474609375
722.140625
722.9296875
713.53515625
685.45703125
632.892578125
547.517578125
418.08984375
256.537109375
95.25390625
-53.65234375
-180.591796875
-258.02734375
-277.779296875
-259.560546875
-229.966796875
-213.150390625
-230.125
-290.23046875
-372.20703125
-450.837890625
-523.005859375
-579.513671875
-599.8203125
-583.369140625
-547.4609375
-501.00390625
-450.8828125
-420.02734375
-441.767578125
-530.474609375
-665.34765625
-794.712890625
-862.666015625
-837.90234375
-717.369140625
-534.8515625
-339.103515625
-157.625
4.46875
151.236328125
285.03515625
396.41015625
470.009765625
504.421875
496.228515625
438.38671875
347.603515625
262.6484375
216.125
213.69140625
243.62890625
293.771484375
349.154296875
392.294921875
416.59375
436.3515625
473.73828125
525.61328125
579.376953125
626.373046875
645.755859375
615.11328125
502.486328125
269.6953125
-63.994140625
-409.533203125
-671.998046875
-804.271484375
-805.484375
-699.3984375
-527.279296875
-344.556640625
-202.732421875
-114.626953125
-52.4296875
-0.080078125
33.54296875
35.3046875
-4.609375
-83.51171875
-184.791015625
-293.734375
-401.642578125
-503.19921875
-596.431640625
-672.21875
-714.05859375
-713.63671875
-667.025390625
-580.1484375
-477.90625
-372.03125
-263.341796875
-173.01953125
-125.19140625
-117.810546875
-117.494140625
-101.140625
-104.388671875
-170.59765625
-294.291015625
-438.4375
-557.22265625
-621.84765625
-645.662109375
-659.826171875
-689.8515625
-751.849609375
-840.787109375
-933.701171875
-1007.97265625
-1043.912109375
-1030.4140625
-979.076171875
-916.306640625
-856.1796875
-792.302734375
-722.46484375
-672.462890625
-674.05078125
-714.197265625
-754.849609375
-768.966796875
-746.3515625
-692.1484375
-612.810546875
-499.66796875
-344.330078125
-157.4453125
38.00390625
206.15234375
305.349609375
313.5
256.71875
195.537109375
178.62109375
218.349609375
289.193359375
351.908203125
380.72265625
365.3984375
295.470703125
161.876953125
-24.166015625
-225.75390625
-390.603515625
-484.2734375
-507.853515625
-474.345703125
-392.623046875
-278.962890625
-160.03515625
-55.734375
10.576171875
9.005859375
-55.06640625
-123.583984375
-149.119140625
-142.498046875
-120.80859375
-94.458984375
-94.44921875
-140.87109375
-208.599609375
-260.689453125
-302.30859375
-364.30078125
-454.68359375
-564.8515625
-688.1796875
-810.810546875
-910.51171875
-966.625
-970.978515625
-925.2890625
-831.119140625
-702.96875
-586.3671875
-539.0
-583.4140625
-697.423828125
-845.671875
-1001.623046875
-1142.744140625
-1249.37890625
-1314.02734375
-1337.41015625
-1329.544921875
-1299.982421875
-1243.66015625
-1141.65234375
-973.140625
-748.24609375
-523.328125
-352.94140625
-242.583984375
-171.828125
-144.916015625
-173.962890625
-234.322265625
-286.009765625
-328.0859375
-390.091796875
-474.267578125
-553.369140625
-606.416015625
-606.7578125
-518.861328125
-345.224609375
-151.255859375
-17.2421875
35.4609375
59.150390625
104.759765625
161.82421875
180.435546875
124.6953125
12.904296875
-92.29296875
-138.208984375
-128.4296875
-105.1328125
-96.970703125
-94.78515625
-77.90234375
-42.826171875
-3.693359375
17.0078125
6.962890625
-13.904296875
-1.208984375
57.8671875
125.373046875
170.7421875
193.001953125
193.818359375
170.13671875
118.798828125
38.0234375
-66.056640625
-185.939453125
-308.974609375
-413.693359375
-482.572265625
-504.400390625
-474.611328125
-403.130859375
-315.708984375
-248.751953125
-239.13671875
-292.580078125
-370.73046875
-430.7109375
-457.607421875
-454.861328125
-427.18359375
-372.732421875
-280.193359375
-147.75390625
-10.3125
92.677734375
159.025390625
191.8359375
173.34765625
89.763671875
-46.73046875
-199.0078125
-332.486328125
-443.19921875
-534.0625
-597.68359375
-633.96484375
-645.181640625
-626.525390625
-578.447265625
-519.732421875
-480.796875
-471.5703125
-469.54296875
-447.947265625
-391.048828125
-302.087890625
-200.169921875
-106.193359375
-45.333984375
-23.640625
-19.455078125
-21.470703125
-36.708984375
-68.27734375
-119.86328125
-197.552734375
-283.609375
-346.837890625
-366.826171875
-335.26171875
-262.2734375
-179.248046875
-114.845703125
-69.80859375
-28.859375
-0.0546875
-8.787109375
-52.013671875
-108.52734375
-165.185546875
-210.0859375
-246.439453125
-302.283203125
-385.76953125
-459.25
-482.408203125
-441.048828125
-334.892578125
-179.66796875
-17.501953125
93.138671875
119.328125
81.912109375
29.53515625
-6.58203125
-38.66015625
-80.533203125
-118.87109375
-151.734375
-198.583984375
-276.611328125
-374.40234375
-449.021484375
-475.431640625
-457.90234375
-401.912109375
-334.548828125
-298.228515625
-300.87890625
-303.8828125
-269.935546875
-207.44140625
-150.33203125
-125.45703125
-143.486328125
-203.5390625
-292.44921875
-381.880859375
-442.130859375
-452.09375
-406.626953125
-312.330078125
-177.509765625
-39.685546875
39.3203125
54.248046875
56.791015625
76.0
101.802734375
123.232421875
138.12890625
145.82421875
148.306640625
156.1328125
187.390625
227.970703125
235.7421875
202.625
150.912109375
95.45703125
41.0
-12.95703125
-73.28515625
-129.041015625
-150.005859375
-131.53125
-98.095703125
-75.515625
-76.41796875
-88.505859375
-75.2578125
-12.8515625
79.220703125
147.482421875
158.935546875
142.80078125
156.77734375
231.29296875
336.052734375
414.318359375
440.166015625
418.3203125
367.68359375
319.111328125
294.958984375
285.2890625
266.578125
225.017578125
154.62109375
56.70703125
-56.55859375
-175.69921875
-292.03515625
-384.34765625
-431.71875
-417.388671875
-335.43359375
-220.9921875
-129.830078125
-69.650390625
3.26171875
116.2265625
253.20703125
393.74609375
529.529296875
644.85546875
720.55078125
757.140625
766.537109375
744.615234375
687.42578125
594.0625
447.068359375
251.951171875
48.09375
-135.873046875
-283.712890625
-372.810546875
-373.771484375
-278.19140625
-115.142578125
70.634765625
230.453125
329.078125
364.9765625
360.353515625
350.177734375
362.271484375
389.875
410.48046875
405.1875
369.466796875
317.8046875
279.1015625
264.693359375
238.6640625
163.7578125
39.734375
-101.916015625
-227.927734375
-329.56640625
-409.779296875
-470.251953125
-526.033203125
-589.44140625
-663.876953125
-749.294921875
-826.57421875
-865.119140625
-847.859375
-767.873046875
-628.525390625
-464.796875
-328.71484375
-251.869140625
-225.017578125
-223.0859375
-243.658203125
-310.4921875
-432.59375
-581.447265625
-718.62109375
-821.404296875
-874.42578125
-879.0390625
-866.73828125
-867.09375
-877.220703125
-860.15625
-784.337890625
-663.798828125
-532.5625
-409.28125
-290.958984375
-183.39453125
-125.0859375
-135.947265625
-175.44140625
-185.46875
-152.94921875
-103.080078125
-45.322265625
29.322265625
110.916015625
169.416015625
186.16015625
155.34765625
78.244140625
-24.984375
-127.083984375
-205.015625
-230.255859375
-181.19921875
-74.44140625
49.525390625
157.9453125
229.263671875
254.154296875
240.74609375
216.55078125
205.71484375
188.68359375
104.4375
-78.076171875
-303.904296875
-479.744140625
-563.14453125
-581.375
-580.15234375
-582.65625
-588.21484375
-578.984375
-520.94921875
-384.189453125
-188.873046875
2.654296875
136.78125
192.259765625
196.43359375
199.794921875
212.130859375
204.861328125
149.220703125
37.59375
-111.361328125
-254.384765625
-332.830078125
-311.353515625
-205.224609375
-78.041015625
9.021484375
37.56640625
23.130859375
-9.03125
-42.796875
-79.3125
-116.994140625
-131.02734375
-81.900390625
46.46875
206.595703125
318.9296875
350.474609375
319.478515625
260.515625
214.79296875
201.3125
188.65234375
139.2109375
64.140625
0.728515625
-41.419921875
-83.51171875
-138.087890625
-186.701171875
-210.00390625
-202.638671875
-165.07421875
-114.08203125
-77.2109375
-75.9296875
-115.806640625
-179.302734375
-228.849609375
-228.5546875
-166.96875
-71.412109375
19.064453125
88.591796875
140.486328125
194.84375
271.048828125
367.46875
472.189453125
569.7265625
636.32421875
654.5546875
621.544921875
551.013671875
474.560546875
427.083984375
425.77734375
444.525390625
449.173828125
426.09375
362.12890625
249.94140625
95.30859375
-73.486328125
-202.962890625
-258.92578125
-246.294921875
-180.11328125
-79.76171875
23.57421875
98.2578125
133.435546875
141.978515625
147.572265625
161.650390625
181.125
197.904296875
193.40625
163.451171875
129.96875
107.56640625
94.748046875
93.193359375
98.4296875
94.59375
77.875
66.857421875
85.712890625
137.64453125
209.923828125
297.255859375
382.748046875
440.986328125
474.166015625
504.029296875
552.88671875
624.447265625
698.53515625
740.810546875
719.58984375
635.50390625
506.623046875
359.75
234.58203125
155.68359375
123.625
122.1484375
140.666015625
190.037109375
258.357421875
308.958984375
319.24609375
267.658203125
138.888671875
-40.818359375
-211.697265625
-316.986328125
-340.568359375
-323.7578125
-330.095703125
-378.23046875
-429.724609375
-444.0078125
-431.85546875
-433.69921875
-460.845703125
-490.154296875
-497.716796875
-463.095703125
-367.177734375
-213.916015625
-40.3671875
104.130859375
196.533203125
241.76953125
248.849609375
228.892578125
216.1015625
242.111328125
273.705078125
253.318359375
187.19140625
137.384765625
140.6484375
171.794921875
186.623046875
173.646484375
136.0234375
68.056640625
-17.140625
-91.82421875
-156.8046875
-229.013671875
-305.7421875
-373.986328125
-416.142578125
-422.13671875
-412.166015625
-422.076171875
-470.2578125
-540.505859375
-594.69140625
-616.783203125
-625.0
-623.798828125
-591.634765625
-525.236328125
-447.337890625
-375.6171875
-330.3125
-327.0703125
-347.4453125
-365.072265625
-375.80078125
-382.232421875
-377.287109375
-351.173828125
-294.36328125
-200.98046875
-63.302734375
132.421875
370.822265625
595.29296875
747.859375
799.62109375
761.67578125
667.787109375
546.888671875
419.783203125
303.373046875
191.505859375
66.87109375
-57.984375
-142.419921875
-168.470703125
-169.572265625
-185.6171875
-210.255859375
-214.193359375
-202.912109375
-208.5859375
-242.734375
-306.31640625
-408.634765625
-548.099609375
-691.701171875
-787.4609375
-797.724609375
-727.576171875
-632.056640625
-572.0234375
-559.72265625
-566.818359375
-574.927734375
-579.26953125
-570.361328125
-551.326171875
-540.98046875
-552.75
-597.896484375
-678.986328125
-770.982421875
-843.501953125
-889.484375
-919.916015625
-942.984375
-949.96875
-925.7109375
-871.171875
-793.3515625
-700.3203125
-621.8515625
-594.693359375
-611.771484375
-632.60546875
-635.76171875
-634.486328125
-651.16015625
-674.857421875
-670.66015625
-632.787109375
-585.42578125
-544.01953125
-504.048828125
-457.36328125
-426.9609375
-445.037109375
-492.908203125
-503.33203125
-443.787109375
-345.1796875
-245.607421875
-176.041015625
-162.8671875
-202.64453125
-259.30078125
-303.04296875
-334.142578125
-366.220703125
-403.173828125
-435.48828125
-451.294921875
-434.900390625
-366.177734375
-257.8984375
-177.560546875
-193.375
-310.583984375
-475.26171875
-627.1328125
-727.251953125
-764.060546875
-758.658203125
-740.474609375
-713.576171875
-669.666015625
-621.171875
-583.349609375
-560.697265625
-554.71875
-558.74609375
-557.416015625
-530.19921875
-462.634765625
-373.794921875
-319.7265625
-338.5859375
-412.7890625
-494.48828125
-543.34375
-545.75390625
-508.69921875
-432.333984375
-308.185546875
-163.8984375
-48.814453125
24.205078125
66.544921875
79.1953125
66.25
39.890625
9.75390625
-20.462890625
-54.294921875
-90.16796875
-122.88671875
-156.59375
-196.560546875
-231.1875
-233.306640625
-183.5234375
-108.935546875
-64.90625
-72.02734375
-115.712890625
-179.724609375
-261.107421875
-348.1015625
-407.244140625
-418.90625
-384.669921875
-316.87109375
-247.5625
-226.15234375
-266.93359375
-327.166015625
-369.41796875
-389.259765625
-387.869140625
-368.384765625
-335.064453125
-292.0625
-254.55078125
-226.828125
-204.2109375
-193.154296875
-187.169921875
-162.388671875
-111.990234375
-53.25390625
-4.599609375
25.517578125
35.64453125
24.404296875
-2.439453125
-30.435546875
-66.064453125
-122.787109375
-179.21484375
-205.890625
-194.611328125
-137.85546875
-35.490234375
91.986328125
216.5
317.49609375
378.794921875
394.7265625
382.255859375
358.57421875
313.765625
232.4375
136.982421875
58.5234375
-0.197265625
-42.408203125
-64.080078125
-71.224609375
-77.935546875
-86.01171875
-91.76953125
-98.3125
-108.126953125
-123.978515625
-138.96484375
-134.076171875
-103.45703125
-61.248046875
-21.826171875
7.357421875
12.6640625
-20.5859375
-88.806640625
-174.951171875
-264.6953125
-350.341796875
-427.23828125
-488.552734375
-530.703125
-560.515625
-586.505859375
-621.71875
-668.13671875
-688.990234375
-648.640625
-560.9296875
-466.490234375
-402.423828125
-389.48046875
-414.7734375
-454.74609375
-508.412109375
-572.306640625
-612.533203125
-597.609375
-534.828125
-454.09765625
-384.93359375
-346.552734375
-347.615234375
-394.578125
-484.810546875
-580.681640625
-624.541015625
-596.404296875
-518.9765625
-428.58984375
-349.625
-300.009765625
-313.591796875
-397.779296875
-497.033203125
-561.345703125
-598.30078125
-628.330078125
-656.60546875
-678.7734375
-684.861328125
-681.318359375
-683.607421875
-677.0390625
-647.83203125
-624.80859375
-636.01953125
-664.830078125
-682.712890625
-691.8046875
-709.064453125
-741.119140625
-783.55859375
-823.384765625
-838.09765625
-806.939453125
-731.8515625
-638.720703125
-563.810546875
-535.107421875
-540.771484375
-544.904296875
-525.91015625
-476.1796875
-405.208984375
-342.69140625
-305.7890625
-286.64453125
-277.234375
-280.15625
-297.873046875
-330.599609375
-377.947265625
-441.56640625
-523.4140625
-613.533203125
-698.994140625
-777.94140625
-838.427734375
-857.279296875
-851.298828125
-863.70703125
-894.326171875
-905.75
-881.1796875
-836.568359375
-787.853515625
-739.7109375
-702.16015625
-685.650390625
-684.466796875
-667.732421875
-605.873046875
-504.2890625
-387.658203125
-260.322265625
-96.916015625
111.498046875
313.0
445.23828125
497.181640625
491.552734375
452.513671875
407.357421875
387.1328125
396.01953125
403.001953125
373.21484375
287.171875
161.64453125
42.966796875
-43.8515625
-95.041015625
-109.1875
-107.775390625
-118.005859375
-134.62890625
-137.025390625
-122.71875
-109.029296875
-119.767578125
-180.7109375
-299.685546875
-447.525390625
-553.435546875
-566.287109375
-512.875
-434.455078125
-336.404296875
-220.26171875
-114.974609375
-53.45703125
-32.826171875
-33.658203125
-50.052734375
-78.19140625
-108.68359375
-119.90234375
-89.85546875
-34.88671875
0.9765625
-8.861328125
-61.138671875
-145.517578125
-252.197265625
-358.349609375
-433.0625
-457.0234375
-434.923828125
-390.3359375
-342.51171875
-284.771484375
-206.4453125
-129.765625
-92.203125
-119.685546875
-217.6640625
-362.01171875
-509.66796875
-611.37890625
-642.275390625
-619.595703125
-576.748046875
-542.740234375
-539.0703125
-558.2265625
-560.244140625
-529.44140625
-503.556640625
-518.029296875
-556.298828125
-571.833984375
-530.423828125
-439.8046875
-339.66015625
-256.80078125
-187.021484375
-132.28515625
-118.947265625
-163.787109375
-249.609375
-340.2109375
-393.662109375
-385.21875
-329.33984375
-261.123046875
-198.375
-134.50390625
-68.576171875
-17.876953125
5.591796875
0.103515625
-47.791015625
-140.68359375
-248.60546875
-333.658203125
-371.2890625
-355.724609375
-294.45703125
-198.630859375
-75.955078125
56.734375
167.44140625
239.625
275.9609375
285.5078125
294.91015625
328.06640625
369.25390625
381.83203125
351.4453125
299.38671875
253.234375
208.23046875
129.158203125
3.091796875
-132.462890625
-242.9609375
-354.888671875
-505.603515625
-677.24609375
-836.482421875
-972.70703125
-1078.560546875
-1133.21484375
-1117.171875
-1036.009765625
-920.712890625
-794.720703125
-653.46484375
-494.501953125
-346.978515625
-246.80078125
-197.8359375
-179.37890625
-183.873046875
-202.779296875
-218.78125
-228.998046875
-237.904296875
-241.44140625
-240.048828125
-246.560546875
-271.13671875
-309.927734375
-350.158203125
-383.765625
-405.970703125
-404.03125
-368.1328125
-320.60546875
-300.158203125
-320.82421875
-364.74609375
-406.83203125
-444.390625
-486.53515625
-518.9921875
-523.564453125
-517.22265625
-535.173828125
-584.12109375
-642.1484375
-697.435546875
-741.724609375
-750.4765625
-711.861328125
-647.5078125
-588.73828125
-558.67578125
-577.634765625
-643.03515625
-718.802734375
-765.904296875
-770.302734375
-749.216796875
-729.787109375
-725.509765625
-729.240234375
-714.3828125
-677.0625
-646.443359375
-635.275390625
-629.146484375
-621.380859375
-615.66796875
-612.548828125
-601.96484375
-573.263671875
-542.845703125
-531.826171875
-524.35546875
-472.39453125
-349.455078125
-182.341796875
-19.330078125
94.986328125
136.919921875
123.939453125
74.759765625
-8.259765625
-96.087890625
-149.2890625
-155.341796875
-127.72265625
-90.384765625
-69.736328125
-91.927734375
-168.46484375
-273.548828125
-375.662109375
-473.552734375
-566.369140625
-621.546875
-601.86328125
-496.671875
-333.130859375
-169.76953125
-55.416015625
2.869140625
22.271484375
20.0390625
15.28515625
9.46875
-18.466796875
-87.93359375
-182.3671875
-249.009765625
-252.583984375
-224.57421875
-237.8671875
-330.404296875
-472.7265625
-591.978515625
-623.20703125
-560.048828125
-460.935546875
-397.994140625
-403.279296875
-459.18359375
-529.970703125
-584.837890625
-597.126953125
-566.658203125
-523.732421875
-488.00390625
-471.369140625
-484.912109375
-525.861328125
-582.779296875
-628.701171875
-636.46484375
-613.482421875
-583.544921875
-555.078125
-540.845703125
-555.982421875
-595.685546875
-641.798828125
-679.34765625
-711.12109375
-753.74609375
-806.169921875
-845.865234375
-859.68359375
-854.44140625
-836.388671875
-794.060546875
-707.462890625
-580.935546875
-449.31640625
-344.4375
-269.04296875
-216.955078125
-200.5625
-225.578125
-271.986328125
-311.3046875
-332.111328125
-344.857421875
-364.630859375
-399.123046875
-431.876953125
-426.759765625
-379.994140625
-320.869140625
-266.0625
-218.154296875
-185.40625
-162.01953125
-129.46484375
-61.234375
57.5078125
183.751953125
244.1015625
218.89453125
163.923828125
133.046875
129.265625
125.841796875
99.05078125
44.509765625
-26.486328125
-105.142578125
-190.9140625
-298.962890625
-449.7265625
-627.396484375
-782.33203125
-878.5546875
-909.03515625
-885.7890625
-825.87109375
-747.783203125
-688.1640625
-678.029296875
-696.765625
-708.22265625
-713.92578125
-724.458984375
-731.8828125
-727.232421875
-687.67578125
-593.91796875
-477.181640625
-378.3125
-296.18359375
-214.67578125
-134.412109375
-62.275390625
-11.5625
-0.1640625
-39.173828125
-132.615234375
-264.21875
-388.802734375
-452.966796875
-440.40234375
-390.318359375
-372.115234375
-430.986328125
-558.2734375
-713.728515625
-865.974609375
-1002.74609375
-1108.681640625
-1167.16796875
-1182.751953125
-1165.55859375
-1111.57421875
-1019.271484375
-906.38671875
-802.53125
-726.48828125
-673.162109375
-639.73828125
-644.0234375
-695.8984375
-769.453125
-828.974609375
-865.265625
-887.3515625
-899.5078125
-873.6953125
-777.859375
-629.169921875
-483.11328125
-391.404296875
-374.427734375
-399.294921875
-406.31640625
-390.603515625
-395.564453125
-437.357421875
-489.568359375
-515.96875
-509.5703125
-496.8359375
-497.810546875
-498.443359375
-458.685546875
-358.291015625
-245.2734375
-202.4765625
-264.841796875
-393.720703125
-521.396484375
-587.853515625
-565.669921875
-489.8515625
-431.375
-422.525390625
-435.20703125
-443.427734375
-448.33984375
-451.052734375
-437.841796875
-383.14453125
-289.671875
-209.857421875
-183.875
-200.15234375
-230.58984375
-254.087890625
-259.419921875
-258.5390625
-266.1484375
-285.41796875
-320.80078125
-366.25
-409.388671875
-443.28515625
-481.677734375
-542.900390625
-622.865234375
-702.416015625
-762.056640625
-771.900390625
-703.68359375
-562.244140625
-374.26953125
-173.19140625
9.181640625
148.529296875
216.87109375
204.05859375
151.166015625
104.15234375
67.169921875
12.5078125
-90.361328125
-244.09375
-420.078125
-573.4375
-666.7265625
-700.32421875
-701.75
-691.705078125
-676.42578125
-646.708984375
-591.9765625
-532.5546875
-506.33984375
-537.673828125
-630.8515625
-744.51171875
-808.966796875
-784.07421875
-676.275390625
-522.431640625
-371.69921875
-264.751953125
-216.173828125
-214.537109375
-230.6875
-237.8828125
-231.953125
-230.66796875
-252.146484375
-282.255859375
-274.048828125
-202.35546875
-108.87890625
-59.388671875
-75.87890625
-147.033203125
-238.56640625
-305.197265625
-339.6875
-390.41796875
-503.23046875
-656.181640625
-778.880859375
-819.533203125
-782.181640625
-705.6796875
-625.3046875
-563.6484375
-526.873046875
-497.185546875
-461.615234375
-445.96484375
-485.06640625
-571.33984375
-650.76953125
-667.041015625
-623.7265625
-564.28125
-509.98046875
-468.44140625
-440.791015625
-413.150390625
-374.18359375
-320.029296875
-248.29296875
-168.0703125
-90.634765625
-4.943359375
97.6875
197.634765625
266.9453125
293.83203125
290.734375
272.732421875
246.720703125
223.556640625
212.0390625
216.755859375
238.2109375
263.423828125
287.365234375
316.3671875
340.287109375
346.09375
325.46484375
256.966796875
146.697265625
53.568359375
16.84375
15.09375
-7.388671875
-82.4296875
-188.30859375
-281.388671875
-323.537109375
-320.484375
-330.244140625
-394.115234375
-478.62890625
-504.90234375
-430.53125
-279.8984375
-101.572265625
58.48046875
165.13671875
204.255859375
172.5625
79.98828125
-36.5390625
-135.048828125
-209.818359375
-291.470703125
-395.5625
-493.853515625
-569.646484375
-647.119140625
-745.861328125
-854.0703125
-949.232421875
-1011.7578125
-1020.26171875
-966.009765625
-859.134765625
-717.02734375
-556.158203125
-396.865234375
-274.06640625
-208.0234375
-188.365234375
-202.755859375
-253.6484375
-343.248046875
-455.578125
-564.328125
-654.31640625
-733.6953125
-812.962890625
-884.89453125
-948.912109375
-991.427734375
-967.30859375
-850.099609375
-667.673828125
-473.4609375
-297.09765625
-138.3046875
12.279296875
147.564453125
253.208984375
339.10546875
410.8125
448.19921875
440.859375
392.8671875
302.4375
185.4375
87.5
41.92578125
28.154296875
-6.158203125
-66.60546875
-104.60546875
-101.19921875
-96.958984375
-129.876953125
-197.966796875
-279.443359375
-362.30078125
-437.791015625
-473.986328125
-457.05078125
-430.771484375
-434.66796875
-474.521484375
-541.888671875
-601.73046875
-617.001953125
-570.44140625
-467.37109375
-339.62109375
-224.056640625
-137.96484375
-81.205078125
-56.29296875
-83.857421875
-173.48828125
-292.138671875
-396.3046875
-467.248046875
-522.078125
-588.33203125
-658.625
-716.8125
-770.69140625
-806.181640625
-780.998046875
-685.99609375
-541.341796875
-383.40234375
-250.447265625
-157.7890625
-119.537109375
-150.447265625
-242.62890625
-355.95703125
-425.53515625
-420.345703125
-395.5234375
-421.837890625
-502.76953125
-588.3203125
-632.36328125
-623.86328125
-570.474609375
-488.60546875
-400.474609375
-318.267578125
-259.375
-240.962890625
-257.7421875
-292.41796875
-325.7734375
-334.23828125
-307.912109375
-274.015625
-273.671875
-314.3671875
-378.021484375
-453.33984375
-541.875
-641.66796875
-726.77734375
-760.80859375
-731.861328125
-650.541015625
-540.29296875
-445.232421875
-403.236328125
-415.86328125
-452.052734375
-474.818359375
-469.986328125
-454.23828125
-449.693359375
-457.7734375
-482.796875
-545.599609375
-635.83203125
-696.455078125
-692.80859375
-644.802734375
-587.369140625
-555.064453125
-566.453125
-597.861328125
-610.7890625
-610.078125
-641.728515625
-729.056640625
-847.39453125
-944.33203125
-976.345703125
-945.248046875
-876.431640625
-789.5234375
-696.689453125
-606.046875
-525.9296875
-460.302734375
-410.16796875
-382.30078125
-377.044921875
-381.107421875
-378.033203125
-338.669921875
-250.564453125
-151.107421875
-86.66796875
-69.40625
-87.08984375
-116.64453125
-164.40234375
-263.11328125
-415.533203125
-577.2421875
-678.853515625
-679.390625
-604.150390625
-526.857421875
-507.83984375
-549.470703125
-613.8671875
-654.16015625
-642.857421875
-607.92578125
-611.90234375
-675.1953125
-748.599609375
-756.787109375
-662.361328125
-483.65234375
-264.517578125
-63.099609375
58.59765625
79.544921875
40.75390625
-8.029296875
-43.779296875
-55.5546875
-45.615234375
-22.517578125
16.701171875
82.32421875
173.21875
271.578125
355.64453125
395.251953125
367.060546875
300.875
270.462890625
311.474609375
378.986328125
405.912109375
373.474609375
315.314453125
264.421875
227.591796875
175.744140625
67.658203125
-98.994140625
-283.498046875
-434.83203125
-533.470703125
-591.23828125
-607.94921875
-571.888671875
-486.771484375
-384.32421875
-319.197265625
-339.470703125
-446.64453125
-581.8046875
-676.595703125
-696.478515625
-631.212890625
-485.3828125
-286.037109375
-74.771484375
117.55859375
278.359375
382.498046875
399.8046875
340.802734375
239.431640625
112.388671875
-36.576171875
-191.306640625
-308.193359375
-342.69921875
-297.986328125
-224.982421875
-179.890625
-187.677734375
-229.1484375
-252.65234375
-212.546875
-97.896484375
68.763671875
238.265625
355.98828125
388.392578125
339.93359375
257.123046875
196.029296875
168.953125
145.64453125
116.201171875
103.216796875
116.8828125
149.5234375
173.568359375
152.638671875
83.19140625
-18.447265625
-141.43359375
-262.9765625
-356.07421875
-400.76171875
-398.001953125
-378.484375
-362.25
-338.248046875
-296.59375
-248.357421875
-218.015625
-213.279296875
-210.32421875
-200.130859375
-206.59765625
-241.970703125
-305.029296875
-400.12890625
-526.185546875
-656.89453125
-741.962890625
-751.033203125
-693.375
-603.919921875
-519.11328125
-452.98046875
-398.015625
-351.28515625
-330.666015625
-350.77734375
-400.0859375
-439.3515625
-427.212890625
-349.55078125
-221.53515625
-84.677734375
17.048828125
77.384765625
112.666015625
117.359375
72.728515625
-21.03125
-139.720703125
-252.04296875
-335.392578125
-381.515625
-407.48046875
-450.58984375
-516.4765625
-561.26953125
-557.55859375
-514.880859375
-446.818359375
-374.96484375
-328.09765625
-318.7890625
-332.14453125
-339.53515625
-322.26171875
-282.40234375
-243.02734375
-224.095703125
-227.09765625
-223.458984375
-177.1328125
-104.80859375
-70.16015625
-106.87890625
-186.548828125
-276.35546875
-373.40625
-472.34375
-553.171875
-583.7578125
-539.943359375
-455.3359375
-393.740234375
-373.505859375
-358.220703125
-311.408203125
-246.033203125
-213.671875
-246.5625
-321.828125
-378.748046875
-378.166015625
-334.98046875
-287.810546875
-265.1328125
-267.486328125
-285.68359375
-314.525390625
-339.46875
-347.470703125
-333.337890625
-314.5390625
-335.90234375
-405.638671875
-477.171875
-498.046875
-442.498046875
-326.265625
-204.23828125
-133.32421875
-139.935546875
-217.884765625
-327.708984375
-413.19921875
-440.216796875
-405.884765625
-320.1328125
-198.37109375
-72.46484375
23.904296875
82.46875
104.376953125
89.87890625
42.669921875
-24.376953125
-84.341796875
-97.935546875
-50.595703125
12.248046875
33.310546875
6.521484375
-48.091796875
-111.80859375
-154.82421875
-158.095703125
-141.609375
-137.18359375
-153.50390625
-175.607421875
-198.09765625
-245.8125
-334.958984375
-445.08203125
-558.2734375
-689.314453125
-848.3671875
-1011.580078125
-1122.388671875
-1123.193359375
-1013.330078125
-848.755859375
-679.94921875
-517.619140625
-356.9921875
-216.029296875
-123.408203125
-88.501953125
-83.7734375
-60.515625
-5.787109375
43.544921875
46.609375
-9.166015625
-102.76953125
-198.017578125
-270.716796875
-324.796875
-371.146484375
-408.849609375
-436.181640625
-455.6640625
-467.576171875
-462.69921875
-432.90625
-400.6953125
-397.2578125
-411.240234375
-404.33984375
-353.31640625
-268.568359375
-184.96875
-143.998046875
-172.50390625
-249.791015625
-322.201171875
-364.1875
-391.1015625
-411.564453125
-421.814453125
-438.517578125
-481.939453125
-538.1796875
-576.146484375
-588.037109375
-584.935546875
-571.068359375
-540.86328125
-511.1171875
-514.236328125
-547.357421875
-567.21875
-543.85546875
-478.564453125
-385.265625
-293.763671875
-219.419921875
-153.6484375
-89.5
-35.576171875
-22.779296875
-56.90234375
-91.734375
-73.76953125
17.58984375
165.625
321.13671875
416.611328125
415.802734375
357.140625
308.962890625
301.958984375
315.52734375
312.921875
276.73828125
209.62890625
116.46875
9.796875
-76.298828125
-101.111328125
-64.060546875
-6.302734375
49.123046875
112.751953125
197.947265625
302.939453125
418.98046875
541.986328125
660.845703125
752.330078125
788.09375
738.96484375
606.013671875
436.291015625
281.671875
152.935546875
20.44140625
-136.3984375
-290.84765625
-399.447265625
-470.79296875
-557.904296875
-680.294921875
-817.1015625
-950.78125
-1053.103515625
-1071.802734375
-989.1171875
-855.23046875
-737.78515625
-656.599609375
-587.490234375
-510.068359375
-408.345703125
-272.6484375
-133.0625
-50.20703125
-46.84765625
-92.416015625
-145.03125
-168.654296875
-134.119140625
-32.26953125
107.9375
235.787109375
303.76171875
284.572265625
192.61328125
70.138671875
-49.88671875
-159.93359375
-270.365234375
-391.953125
-512.6953125
-599.822265625
-621.2421875
-564.33203125
-451.76953125
-331.21484375
-248.23828125
-221.80859375
-248.40625
-310.552734375
-381.765625
-443.193359375
-493.39453125
-536.19921875
-584.1484375
-658.818359375
-759.236328125
-868.921875
-967.439453125
-1016.154296875
-991.125
-921.92578125
-858.8359375
-819.9453125
-797.849609375
-782.380859375
-768.083984375
-753.3984375
-714.65234375
-628.28125
-509.041015625
-381.0546875
-248.794921875
-117.978515625
-13.9375
40.31640625
32.251953125
-40.3671875
-153.28515625
-274.779296875
-392.365234375
-500.6484375
-577.80078125
-606.255859375
-596.5546875
-558.361328125
-475.55078125
-329.42578125
-135.130859375
64.05078125
244.955078125
417.56640625
592.228515625
751.884765625
858.431640625
886.791015625
841.494140625
753.21484375
663.8515625
613.095703125
605.740234375
602.7890625
564.6171875
487.1796875
389.4140625
283.353515625
171.646484375
50.94921875
-89.703125
-263.94921875
-453.4609375
-600.23046875
-660.943359375
-645.34765625
-589.537109375
-501.85546875
-370.908203125
-203.10546875
-26.19921875
137.318359375
273.1875
364.017578125
402.76171875
392.4921875
343.154296875
274.41015625
211.447265625
174.63671875
179.67578125
209.486328125
225.01171875
228.814453125
247.3046875
276.837890625
289.01171875
275.40234375
255.958984375
253.7265625
260.1328125
234.1171875
152.130859375
43.0078125
-48.8515625
-106.4140625
-139.501953125
-159.6640625
-169.7734375
-174.63671875
-172.041015625
-145.033203125
-78.203125
33.009765625
173.52734375
306.873046875
396.421875
419.591796875
379.01953125
298.271484375
201.115234375
106.53125
35.654296875
11.666015625
49.208984375
139.591796875
257.689453125
366.654296875
418.279296875
370.9453125
229.349609375
60.177734375
-56.041015625
-77.1171875
-22.7109375
61.080078125
152.57421875
243.373046875
319.314453125
368.11328125
389.873046875
393.765625
376.080078125
320.37890625
235.927734375
146.94140625
63.025390625
-21.57421875
-101.091796875
-146.6484375
-143.701171875
-114.935546875
-92.794921875
-92.892578125
-106.974609375
-105.8515625
-69.9140625
-9.0546875
69.84765625
162.79296875
234.298828125
260.736328125
258.419921875
237.6875
194.5703125
125.177734375
24.78515625
-89.859375
-189.09765625
-263.923828125
-316.32421875
-340.16796875
-327.1484375
-289.287109375
-258.26171875
-241.25390625
-207.7421875
-132.072265625
-26.7578125
77.6953125
160.841796875
211.4609375
222.541015625
194.3125
139.18359375
80.396484375
34.978515625
-7.51953125
-67.705078125
-151.568359375
-247.162109375
-334.435546875
-406.912109375
-471.373046875
-538.884765625
-599.044921875
-628.439453125
-626.841796875
-599.224609375
-550.65234375
-491.509765625
-429.119140625
-377.5234375
-358.458984375
-385.36328125
-452.892578125
-536.83203125
-601.662109375
-621.68359375
-594.1015625
-532.072265625
-463.166015625
-424.095703125
-441.236328125
-502.814453125
-565.904296875
-592.58203125
-567.1640625
-500.318359375
-421.30078125
-355.15625
-301.240234375
-253.330078125
-233.111328125
-260.44140625
-311.49609375
-361.814453125
-405.75390625
-443.1796875
-480.544921875
-525.166015625
-581.666015625
-632.46484375
-661.12890625
-682.66796875
-704.296875
-698.921875
-637.365234375
-530.533203125
-406.763671875
-287.05859375
-188.986328125
-114.583984375
-54.794921875
-7.205078125
15.39453125
0.140625
-40.169921875
-81.814453125
-120.431640625
-163.318359375
-212.7265625
-268.884765625
-327.587890625
-386.783203125
-447.32421875
-497.6171875
-519.94140625
-504.19921875
-468.8125
-445.060546875
-434.5859375
-431.533203125
-445.41796875
-469.392578125
-467.55078125
-405.099609375
-290.61328125
-166.458984375
-72.072265625
-30.505859375
-43.0859375
-103.54296875
-205.169921875
-323.8515625
-411.3671875
-416.271484375
-329.26171875
-186.986328125
-22.197265625
157.06640625
332.634765625
467.0390625
561.4609375
661.044921875
774.3828125
852.169921875
849.9609375
775.18359375
668.23046875
559.091796875
468.140625
426.947265625
454.685546875
527.357421875
593.658203125
616.341796875
583.978515625
512.130859375
432.583984375
359.87109375
282.8125
196.30078125
122.373046875
83.115234375
75.5
82.505859375
83.443359375
65.283203125
29.556640625
-10.408203125
-37.841796875
-53.12890625
-60.720703125
-54.7421875
-20.7421875
52.12890625
141.56640625
195.349609375
174.43359375
87.0390625
-26.408203125
-135.98828125
-234.435546875
-309.953125
-348.07421875
-356.708984375
-361.31640625
-375.853515625
-386.19140625
-377.71875
-365.201171875
-371.689453125
-395.759765625
-423.357421875
-430.013671875
-389.212890625
-304.0859375
-198.32421875
-92.951171875
-6.267578125
48.365234375
83.134765625
118.802734375
153.728515625
183.212890625
213.416015625
233.294921875
206.857421875
116.404296875
-8.34375
-118.890625
-179.45703125
-170.810546875
-118.58203125
-84.7890625
-101.376953125
-144.1953125
-167.791015625
-159.18359375
-139.71484375
-127.654296875
-122.95703125
-117.65625
-108.7890625
-104.015625
-113.4296875
-135.224609375
-176.478515625
-270.623046875
-436.888671875
-638.322265625
-801.310546875
-871.12109375
-853.14453125
-807.375
-775.005859375
-732.16796875
-654.224609375
-567.724609375
-506.779296875
-467.439453125
-426.7109375
-374.34375
-313.876953125
-248.015625
-170.923828125
-86.248046875
-8.169921875
61.244140625
126.52734375
173.81640625
187.853515625
178.19140625
159.646484375
128.72265625
71.1015625
-6.705078125
-67.126953125
-85.966796875
-81.271484375
-96.759765625
-167.2265625
-287.6171875
-418.712890625
-515.515625
-555.298828125
-557.388671875
-551.791015625
-540.408203125
-525.4609375
-523.701171875
-527.224609375
-502.42578125
-436.654296875
-355.24609375
-288.21875
-255.47265625
-274.78515625
-343.67578125
-426.240234375
-476.158203125
-459.51171875
-367.71875
-226.80859375
-92.037109375
-21.8046875
-25.46875
-63.224609375
-89.68359375
-84.265625
-47.638671875
10.564453125
68.388671875
116.736328125
161.791015625
193.18359375
182.416015625
121.3984375
43.0625
-11.787109375
-37.92578125
-51.1640625
-49.62890625
-36.072265625
-28.734375
-31.232421875
-42.861328125
-66.2734375
-95.92578125
-115.52734375
-109.078125
-100.283203125
-123.248046875
-162.83984375
-178.044921875
-142.611328125
-50.47265625
64.599609375
141.423828125
158.103515625
139.689453125
107.634765625
65.81640625
9.783203125
-59.19921875
-111.318359375
-111.11328125
-48.314453125
54.623046875
153.53125
205.302734375
186.828125
109.326171875
5.70703125
-99.5703125
-188.423828125
-243.154296875
-262.630859375
-259.400390625
-250.779296875
-262.474609375
-313.265625
-386.3984375
-442.0
-464.828125
-471.498046875
-471.408203125
-465.458984375
-456.53125
-439.453125
-401.73828125
-350.283203125
-302.14453125
-268.42578125
-254.947265625
-257.537109375
-272.921875
-292.751953125
-297.86328125
-281.2578125
-255.888671875
-240.166015625
-254.533203125
-293.876953125
-320.361328125
-309.841796875
-278.25
-255.419921875
-256.6953125
-275.767578125
-279.908203125
-247.447265625
-208.041015625
-203.64453125
-229.287109375
-267.703125
-315.8828125
-357.728515625
-377.912109375
-375.560546875
-350.2109375
-311.89453125
-275.09765625
-226.62890625
-141.4140625
-13.521484375
131.599609375
247.556640625
305.607421875
315.921875
305.73046875
286.44921875
250.15234375
200.810546875
146.529296875
77.55078125
-19.3203125
-146.103515625
-287.3203125
-413.068359375
-497.169921875
-535.822265625
-537.177734375
-507.98828125
-466.103515625
-433.73828125
-421.240234375
-432.923828125
-465.888671875
-508.546875
-546.01953125
-564.66015625
-560.8515625
-548.951171875
-559.0625
-601.826171875
-651.236328125
-657.92578125
-585.138671875
-442.5703125
-267.625
-84.431640625
104.482421875
306.107421875
515.23046875
699.130859375
819.564453125
862.05078125
834.046875
747.5078125
617.251953125
478.16796875
379.705078125
332.466796875
308.5703125
292.380859375
281.79296875
264.216796875
214.720703125
115.33984375
-29.140625
-183.68359375
-293.947265625
-324.224609375
-282.66015625
-198.591796875
-107.333984375
-44.53125
-31.177734375
-61.58203125
-107.76171875
-142.748046875
-148.24609375
-121.92578125
-76.46875
-20.33203125
49.37890625
133.119140625
220.2578125
301.306640625
376.0078125
439.076171875
472.453125
461.037109375
406.326171875
316.400390625
195.513671875
48.361328125
-115.859375
-274.109375
-385.49609375
-412.64453125
-355.666015625
-246.015625
-123.068359375
-13.849609375
84.203125
185.96484375
303.482421875
437.533203125
568.82421875
657.828125
680.115234375
668.25
674.546875
703.986328125
726.68359375
724.328125
694.765625
646.517578125
590.37890625
535.546875
482.244140625
414.3671875
326.125
234.88671875
157.8046875
90.935546875
9.19921875
-98.740234375
-197.26171875
-240.228515625
-217.96484375
-152.44921875
-76.45703125
-4.482421875
64.671875
113.234375
118.568359375
78.134765625
-2.806640625
-110.712890625
-223.9375
-315.26171875
-346.55859375
-307.9921875
-248.056640625
-232.48046875
-285.166015625
-364.990234375
-398.693359375
-346.771484375
-227.244140625
-84.474609375
26.833984375
65.8984375
47.9921875
15.35546875
-2.654296875
2.234375
24.4375
63.185546875
128.79296875
219.244140625
298.8125
310.43359375
238.919921875
127.6640625
23.31640625
-55.7109375
-116.3046875
-163.654296875
-213.794921875
-294.99609375
-388.931640625
-438.603515625
-411.119140625
-315.388671875
-192.7734375
-95.15234375
-56.880859375
-74.203125
-102.83984375
-96.025390625
-56.294921875
-16.990234375
14.8046875
61.123046875
134.521484375
210.056640625
256.009765625
281.2421875
306.642578125
321.08203125
309.025390625
280.87890625
270.052734375
294.087890625
325.482421875
344.326171875
367.390625
397.296875
390.16015625
309.9921875
176.279296875
42.1640625
-47.24609375
-92.56640625
-120.23828125
-137.12890625
-129.87890625
-88.326171875
-10.59375
84.775390625
149.630859375
148.470703125
110.255859375
89.740234375
97.865234375
102.025390625
77.234375
45.00390625
34.30078125
32.162109375
18.53125
-3.333984375
-19.1328125
-16.26953125
-0.525390625
18.423828125
32.171875
18.591796875
-30.689453125
-88.41015625
-125.48828125
-141.87890625
-162.064453125
-198.470703125
-238.1328125
-251.517578125
-214.484375
-139.740234375
-66.580078125
-10.857421875
37.615234375
78.69140625
106.375
120.05078125
110.791015625
68.568359375
-6.158203125
-107.984375
-216.572265625
-300.755859375
-325.392578125
-276.666015625
-182.603515625
-77.130859375
25.455078125
113.90234375
168.171875
171.72265625
134.720703125
91.001953125
69.103515625
79.111328125
110.802734375
133.3984375
113.5234375
54.7109375
-7.30078125
-55.517578125
-111.015625
-201.94140625
-325.419921875
-443.265625
-506.65625
-499.310546875
-449.48828125
-392.255859375
-339.2109375
-291.25390625
-265.126953125
-265.390625
-259.5625
-226.32421875
-173.048828125
-91.1484375
32.21484375
169.310546875
278.890625
336.166015625
332.119140625
281.826171875
213.189453125
142.173828125
83.091796875
65.525390625
94.49609375
131.986328125
128.283203125
57.880859375
-63.5703125
-199.3046875
-319.4765625
-412.841796875
-476.953125
-503.294921875
-477.376953125
-397.826171875
-300.267578125
-231.591796875
-195.623046875
-167.009765625
-138.5390625
-113.9921875
-88.0234375
-50.642578125
1.6640625
60.3203125
111.8671875
136.208984375
115.57421875
59.111328125
-5.208984375
-55.048828125
-91.83984375
-143.55078125
-228.943359375
-325.78515625
-412.46875
-485.79296875
-531.6953125
-546.916015625
-547.54296875
-545.30859375
-545.1875
-530.296875
-473.546875
-384.064453125
-282.314453125
-167.66015625
-43.009765625
78.51953125
186.408203125
272.337890625
326.279296875
339.0234375
312.49609375
272.5234375
251.08984375
244.8359375
226.44140625
175.11328125
72.509765625
-85.677734375
-268.9375
-427.96484375
-520.5625
-532.623046875
-487.455078125
-416.0546875
-341.267578125
-288.736328125
-258.984375
-225.55859375
-173.458984375
-99.931640625
-9.826171875
77.4609375
134.595703125
137.951171875
80.3671875
-21.609375
-146.267578125
-271.32421875
-364.857421875
-399.05859375
-367.017578125
-281.328125
-171.49609375
-77.8515625
-36.205078125
-65.09765625
-154.216796875
-277.25390625
-418.00390625
-553.89453125
-650.18359375
-710.59375
-769.88671875
-826.623046875
-846.75
-809.13671875
-716.603515625
-579.3515625
-414.498046875
-262.80078125
-177.01953125
-176.013671875
-238.765625
-320.33984375
-370.8046875
-377.48828125
-366.216796875
-356.04296875
-341.001953125
-324.212890625
-319.685546875
-318.140625
-300.646484375
-271.37109375
-249.66796875
-245.791015625
-252.947265625
-267.6484375
-290.375
-312.833984375
-331.529296875
-347.740234375
-343.3671875
-304.091796875
-241.705078125
-178.783203125
-150.041015625
-188.1953125
-278.5703125
-366.318359375
-412.115234375
-399.08984375
-325.9296875
-213.43359375
-98.560546875
-17.306640625
23.41796875
47.97265625
67.103515625
78.921875
87.544921875
87.78125
71.595703125
42.947265625
16.25390625
-3.13671875
-25.55078125
-54.212890625
-80.51953125
-108.462890625
-146.8046875
-201.642578125
-279.826171875
-373.2890625
-451.953125
-487.318359375
-491.14453125
-489.16796875
-480.716796875
-458.38671875
-425.83203125
-389.068359375
-351.421875
-322.607421875
-309.0703125
-290.630859375
-236.9375
-158.220703125
-86.3359375
-28.5859375
11.369140625
22.43359375
0.02734375
-40.48046875
-64.439453125
-46.458984375
5.373046875
67.595703125
133.103515625
198.193359375
250.685546875
274.029296875
255.0625
195.787109375
107.154296875
22.291015625
-3.029296875
49.517578125
125.58203125
152.23828125
111.03515625
32.60546875
-49.220703125
-109.05859375
-129.3828125
-108.7421875
-60.595703125
-12.865234375
4.25
-12.279296875
-40.982421875
-62.134765625
-70.56640625
-65.1015625
-25.482421875
69.6328125
200.884765625
324.9375
403.19921875
415.970703125
390.416015625
374.537109375
372.681640625
354.8046875
292.271484375
185.02734375
67.544921875
-13.73828125
-30.388671875
-5.1640625
13.884765625
-6.41796875
-82.76171875
-207.138671875
-338.212890625
-430.95703125
-478.072265625
-503.98046875
-523.5703125
-517.111328125
-461.740234375
-376.45703125
-290.263671875
-199.916015625
-96.287109375
7.0625
86.830078125
122.361328125
111.947265625
82.208984375
50.201171875
0.673828125
-72.126953125
-152.66796875
-229.529296875
-312.4609375
-413.490234375
-521.822265625
-612.46484375
-650.724609375
-599.86328125
-453.77734375
-246.51953125
-33.56640625
128.703125
217.673828125
249.212890625
260.60546875
289.376953125
337.349609375
362.220703125
324.423828125
238.04296875
159.796875
120.34765625
111.28125
128.763671875
173.888671875
239.421875
312.2890625
377.802734375
415.63671875
393.34765625
298.70703125
154.724609375
9.34765625
-89.91796875
-135.296875
-145.037109375
-132.724609375
-100.658203125
-53.630859375
-4.43359375
38.70703125
64.353515625
51.439453125
4.3359375
-39.34765625
-51.46875
-22.50390625
55.703125
175.8828125
298.62109375
383.74609375
433.44140625
462.259765625
462.640625
409.828125
300.251953125
179.6875
105.513671875
91.34375
101.89453125
100.5703125
63.548828125
-33.01171875
-190.154296875
-378.64453125
-558.54296875
-695.52734375
-765.37890625
-769.8828125
-749.65625
-738.73828125
-725.142578125
-676.048828125
-581.498046875
-457.931640625
-329.5234375
-223.755859375
-159.7578125
-139.068359375
-161.05078125
-235.13671875
-334.21484375
-390.44140625
-376.38671875
-316.845703125
-241.421875
-166.5
-117.74609375
-120.5546875
-154.84765625
-165.728515625
-108.1484375
7.0078125
120.361328125
186.4453125
214.92578125
231.9765625
236.802734375
226.072265625
202.80078125
160.38671875
103.25390625
55.955078125
29.669921875
14.669921875
-3.876953125
-27.076171875
-52.666015625
-82.123046875
-101.95703125
-91.4296875
-43.697265625
35.59375
123.31640625
188.201171875
210.048828125
177.87890625
93.47265625
-12.86328125
-99.021484375
-141.931640625
-154.041015625
-168.455078125
-203.28125
-244.109375
-255.681640625
-221.720703125
-165.791015625
-125.552734375
-118.849609375
-125.748046875
-100.939453125
-26.193359375
52.681640625
76.087890625
37.68359375
-36.78125
-128.41015625
-216.623046875
-278.365234375
-298.48046875
-286.462890625
-288.267578125
-336.251953125
-402.796875
-450.166015625
-482.51953125
-507.794921875
-510.853515625
-479.44140625
-421.4609375
-349.875
-255.759765625
-137.123046875
-23.92578125
60.0
119.12890625
173.57421875
240.896484375
325.4140625
415.92578125
490.765625
535.970703125
550.376953125
521.494140625
421.90625
240.865234375
14.28515625
-195.666015625
-344.73828125
-421.111328125
-451.638671875
-481.5390625
-534.005859375
-593.431640625
-627.74609375
-624.94921875
-600.435546875
-555.859375
-481.755859375
-395.337890625
-323.296875
-283.193359375
-265.970703125
-252.578125
-249.15234375
-275.421875
-330.640625
-380.5
-391.810546875
-383.689453125
-398.552734375
-438.775390625
-483.806640625
-516.05078125
-525.203125
-528.30859375
-552.26953125
-592.65234375
-630.3046875
-665.236328125
-693.033203125
-687.93359375
-627.900390625
-508.75390625
-348.4921875
-173.923828125
-10.8046875
109.8671875
153.923828125
104.826171875
-15.720703125
-166.1640625
-311.85546875
-427.12890625
-503.0859375
-546.93359375
-573.91015625
-607.970703125
-658.720703125
-706.982421875
-731.9140625
-719.8046875
-665.396484375
-578.232421875
-485.19140625
-431.1015625
-437.109375
-485.40234375
-552.86328125
-616.98828125
-654.431640625
-658.119140625
-634.884765625
-596.064453125
-556.548828125
-523.541015625
-498.58203125
-470.0390625
-417.51953125
-341.67578125
-256.447265625
-169.525390625
-89.732421875
-40.8359375
-44.2890625
-82.35546875
-92.107421875
-30.0859375
71.150390625
144.072265625
156.8046875
117.244140625
43.470703125
-55.33984375
-173.220703125
-289.748046875
-366.5859375
-377.01953125
-323.05859375
-208.6015625
-50.72265625
89.5
152.453125
138.619140625
76.65625
-17.34765625
-126.904296875
-215.19921875
-242.49609375
-206.65625
-135.93359375
-49.49609375
54.98046875
170.76953125
256.33984375
263.005859375
171.001953125
5.0546875
-182.923828125
-356.3515625
-497.578125
-593.884765625
-645.3828125
-658.302734375
-631.552734375
-576.12109375
-524.44921875
-505.40625
-520.388671875
-541.529296875
-533.951171875
-478.841796875
-392.53515625
-310.99609375
-246.263671875
-178.810546875
-89.3515625
9.75390625
91.056640625
139.94921875
143.578125
89.19921875
5.021484375
-58.890625
-89.77734375
-116.583984375
-161.361328125
-207.11328125
-230.091796875
-245.525390625
-280.931640625
-324.83984375
-350.837890625
-341.734375
-292.482421875
-228.8515625
-190.287109375
-193.552734375
-228.798828125
-261.859375
-257.9765625
-226.423828125
-197.419921875
-170.2109375
-130.087890625
-77.05078125
-20.818359375
34.5078125
96.44140625
169.875
229.255859375
235.591796875
195.009765625
155.9765625
141.61328125
132.57421875
112.11328125
90.443359375
74.9921875
39.400390625
-48.599609375
-186.693359375
-326.0703125
-419.30078125
-466.966796875
-489.55859375
-486.279296875
-437.3203125
-352.0625
-269.625
-211.095703125
-170.8203125
-146.400390625
-161.216796875
-229.18359375
-306.08203125
-325.4765625
-272.255859375
-190.65234375
-129.986328125
-106.283203125
-106.369140625
-114.75390625
-127.142578125
-127.8203125
-90.220703125
-20.3125
46.45703125
84.98046875
92.736328125
74.234375
43.087890625
12.783203125
-29.388671875
-99.814453125
-193.7265625
-297.654296875
-396.35546875
-473.578125
-525.359375
-572.35546875
-640.265625
-725.359375
-788.5703125
-793.845703125
-748.798828125
-679.8046875
-585.056640625
-443.9765625
-251.51171875
-32.78515625
161.173828125
283.22265625
327.671875
326.82421875
318.392578125
306.890625
262.556640625
161.095703125
10.068359375
-143.58984375
-253.580078125
-315.150390625
-338.775390625
-312.6875
-220.09375
-83.224609375
29.705078125
58.73828125
4.5859375
-87.599609375
-181.845703125
-264.310546875
-326.69140625
-364.353515625
-377.865234375
-362.642578125
-319.72265625
-283.091796875
-282.474609375
-314.55859375
-370.3125
-438.80078125
-507.271484375
-571.26171875
-646.48828125
-750.32421875
-869.0390625
-968.177734375
-1010.09375
-969.017578125
-868.791015625
-773.5703125
-726.146484375
-719.65234375
-708.71484375
-651.3515625
-552.240234375
-446.2421875
-358.8046875
-307.2265625
-302.728515625
-331.5078125
-349.103515625
-307.94140625
-192.77734375
-30.306640625
128.83984375
246.22265625
322.96875
385.138671875
439.462890625
455.05078125
392.4453125
242.345703125
27.03125
-214.29296875
-439.9609375
-619.69140625
-745.4453125
-821.9609375
-835.474609375
-767.2578125
-630.22265625
-455.51171875
-269.28515625
-89.373046875
74.02734375
219.412109375
344.076171875
428.7890625
441.4765625
377.0546875
292.341796875
243.615234375
226.310546875
220.970703125
219.66796875
186.87109375
67.216796875
-136.24609375
-337.216796875
-443.32421875
-437.375
-364.326171875
-268.00390625
-166.69140625
-81.8984375
-39.509765625
-31.76171875
-29.97265625
-28.5390625
-44.20703125
-74.248046875
-96.068359375
-102.337890625
-105.57421875
-123.84765625
-165.3203125
-235.8671875
-331.240234375
-411.828125
-427.484375
-373.173828125
-290.302734375
-221.23046875
-182.142578125
-166.826171875
-158.935546875
-146.07421875
-136.875
-153.978515625
-211.32421875
-304.15625
-426.8515625
-559.158203125
-655.505859375
-694.916015625
-692.041015625
-659.3515625
-608.6875
-574.38671875
-577.427734375
-586.7265625
-566.447265625
-536.7890625
-546.611328125
-602.232421875
-655.646484375
-653.259765625
-586.087890625
-485.537109375
-416.888671875
-443.69921875
-552.666015625
-673.099609375
-757.0859375
-799.8046875
-808.54296875
-798.3671875
-791.876953125
-801.80859375
-821.240234375
-835.85546875
-847.138671875
-868.322265625
-898.005859375
-905.171875
-857.00390625
-766.1953125
-679.486328125
-613.55078125
-533.32421875
-412.96875
-277.94140625
-187.025390625
-183.720703125
-251.18359375
-333.708984375
-388.82421875
-412.228515625
-434.3984375
-483.66796875
-563.15625
-660.064453125
-755.11328125
-832.62890625
-877.525390625
-867.6953125
-787.52734375
-637.681640625
-440.857421875
-237.96875
-76.4921875
13.525390625
47.533203125
61.326171875
60.302734375
21.771484375
-61.076171875
-163.357421875
-245.29296875
-267.166015625
-208.7734375
-95.8125
13.60546875
74.6875
72.583984375
6.6328125
-115.375
-273.732421875
-442.298828125
-574.478515625
-613.21875
-559.279296875
-486.1640625
-464.697265625
-501.03515625
-543.701171875
-533.6640625
-469.7890625
-402.025390625
-377.96875
-411.296875
-465.87109375
-478.423828125
-431.736328125
-375.921875
-356.654296875
-350.05859375
-299.23828125
-191.84375
-62.630859375
47.869140625
124.033203125
174.87890625
208.046875
209.560546875
155.787109375
38.638671875
-106.994140625
-218.541015625
-271.494140625
-292.9453125
-319.609375
-366.572265625
-424.796875
-489.03515625
-563.45703125
-643.796875
-722.947265625
-786.521484375
-812.4609375
-776.037109375
-676.716796875
-561.837890625
-480.919921875
-449.041015625
-452.296875
-464.96484375
-458.837890625
-417.798828125
-358.380859375
-307.505859375
-284.048828125
-291.458984375
-302.578125
-278.72265625
-212.109375
-111.857421875
15.31640625
147.48046875
234.80078125
233.486328125
143.763671875
3.69140625
-132.03515625
-221.654296875
-255.439453125
-261.666015625
-295.333984375
-382.4765625
-485.017578125
-552.896484375
-571.107421875
-555.42578125
-539.109375
-551.625
-583.455078125
-598.060546875
-576.201171875
-525.935546875
-461.77734375
-396.255859375
-339.73046875
-299.080078125
-281.427734375
-278.978515625
-274.400390625
-255.9921875
-217.646484375
-173.90234375
-147.5546875
-135.220703125
-101.509765625
-24.13671875
79.375
180.07421875
254.138671875
277.240234375
241.763671875
176.685546875
112.845703125
51.486328125
-3.283203125
-35.486328125
-45.7734375
-43.361328125
-33.16015625
-11.0546875
20.11328125
45.5859375
68.091796875
110.9609375
186.87109375
288.369140625
380.83984375
412.75
353.701171875
226.130859375
87.185546875
-23.576171875
-99.234375
-150.591796875
-190.396484375
-218.982421875
-244.046875
-298.87890625
-391.01953125
-480.060546875
-532.216796875
-543.021484375
-532.140625
-535.125
-572.810546875
-647.06640625
-746.650390625
-843.486328125
-904.04296875
-892.31640625
-778.66015625
-586.310546875
-370.8359375
-168.349609375
-2.21875
102.857421875
133.9375
114.2890625
79.076171875
40.068359375
-9.38671875
-76.26171875
-146.173828125
-203.66796875
-267.900390625
-358.87890625
-457.671875
-538.2890625
-575.30078125
-551.361328125
-488.234375
-420.029296875
-366.69921875
-344.04296875
-347.69140625
-343.625
-301.06640625
-230.521484375
-170.560546875
-141.947265625
-131.68359375
-110.62890625
-60.7421875
12.376953125
73.982421875
89.451171875
53.18359375
-18.98828125
-98.162109375
-144.587890625
-137.771484375
-107.22265625
-104.81640625
-148.515625
-192.08984375
-174.841796875
-94.119140625
25.515625
166.021484375
288.078125
328.939453125
255.33203125
111.6640625
-9.73046875
-35.38671875
33.568359375
120.31640625
149.533203125
122.36328125
93.58203125
93.87890625
109.015625
107.67578125
70.162109375
-4.84765625
-99.556640625
-179.828125
-217.443359375
-215.8359375
-209.140625
-225.884765625
-267.23046875
-323.759765625
-386.375
-441.84375
-478.45703125
-496.4140625
-511.93359375
-539.392578125
-577.228515625
-621.162109375
-662.0703125
-676.95703125
-643.9296875
-555.603515625
-423.57421875
-272.6328125
-133.419921875
-22.62109375
72.970703125
156.970703125
198.3203125
174.17578125
91.9609375
-21.826171875
-141.15234375
-255.783203125
-374.62890625
-504.466796875
-632.462890625
-727.591796875
-748.306640625
-687.75
-584.79296875
-474.205078125
-384.306640625
-346.58203125
-370.873046875
-424.982421875
-448.521484375
-396.029296875
-266.296875
-101.07421875
39.25390625
103.26171875
75.189453125
-7.232421875
-87.96484375
-135.296875
-125.16796875
-33.05859375
134.578125
337.337890625
527.9921875
660.02734375
708.09375
687.505859375
623.154296875
524.98828125
398.6015625
262.71484375
152.232421875
92.3359375
76.501953125
78.34375
75.29296875
48.95703125
-8.6953125
-80.69140625
-144.53515625
-198.2734375
-247.5234375
-291.1328125
-333.421875
-360.271484375
-326.072265625
-217.54296875
-80.03125
22.2265625
47.662109375
4.6171875
-64.68359375
-116.66796875
-111.6171875
-35.4296875
75.130859375
167.259765625
227.189453125
284.556640625
355.89453125
412.392578125
409.326171875
323.625
170.466796875
-16.654296875
-214.076171875
-400.236328125
-546.10546875
-637.380859375
-686.537109375
-705.560546875
-680.48828125
-602.1328125
-503.595703125
-451.814453125
-483.14453125
-553.841796875
-591.078125
-567.666015625
-514.890625
-475.919921875
-458.09375
-450.466796875
-455.748046875
-476.240234375
-497.236328125
-495.68359375
-463.046875
-413.8046875
-363.599609375
-316.1875
-278.0390625
-251.912109375
-221.341796875
-177.486328125
-140.95703125
-129.146484375
-123.79296875
-97.76953125
-57.0234375
-32.953125
-48.7109375
-107.580078125
-187.59765625
-244.4140625
-250.58203125
-209.560546875
-135.630859375
-56.39453125
-11.873046875
-16.349609375
-42.36328125
-53.21875
-44.744140625
-40.408203125
-49.283203125
-60.072265625
-72.103515625
-89.947265625
-111.796875
-127.369140625
-126.033203125
-123.46875
-147.1484375
-201.673828125
-267.69140625
-326.3984375
-373.392578125
-399.998046875
-384.580078125
-320.6015625
-235.97265625
-161.41796875
-96.25
-21.865234375
56.041015625
99.4609375
74.734375
-17.201171875
-130.533203125
-207.37890625
-215.01953125
-145.32421875
-15.17578125
132.6953125
255.330078125
329.150390625
345.828125
313.0546875
254.771484375
179.40625
63.765625
-101.66015625
-272.193359375
-372.01171875
-361.037109375
-253.1640625
-87.58984375
90.259765625
250.798828125
380.7109375
473.94140625
538.548828125
598.09765625
668.576171875
738.71875
787.22265625
809.298828125
796.03515625
714.923828125
556.23828125
364.10546875
180.939453125
26.619140625
-78.7578125
-138.162109375
-192.265625
-261.9921875
-316.130859375
-305.912109375
-226.0703125
-125.71484375
-52.171875
-36.712890625
-90.013671875
-187.271484375
-281.34375
-328.541015625
-323.26171875
-293.115234375
-258.94921875
-223.3515625
-189.609375
-156.94921875
-113.119140625
-53.17578125
10.533203125
59.865234375
85.626953125
86.365234375
65.201171875
33.3359375
10.88671875
14.45703125
51.11328125
106.115234375
144.765625
149.005859375
123.53125
74.361328125
6.3515625
-69.388671875
-140.20703125
-217.416015625
-328.52734375
-471.419921875
-624.322265625
-771.328125
-892.826171875
-970.048828125
-999.091796875
-980.484375
-915.990234375
-827.501953125
-756.12890625
-736.4375
-768.779296875
-826.349609375
-875.35546875
-876.623046875
-824.810546875
-765.466796875
-743.369140625
-760.23828125
-794.619140625
-841.7890625
-908.658203125
-988.142578125
-1043.33203125
-1048.970703125
-1023.060546875
-988.7578125
-951.875
-914.76171875
-886.1796875
-876.423828125
-879.875
-886.541015625
-900.51171875
-916.462890625
-898.654296875
-810.392578125
-655.494140625
-474.849609375
-311.3359375
-198.5390625
-153.341796875
-157.89453125
-188.02734375
-235.177734375
-298.3671875
-386.5546875
-511.931640625
-662.310546875
-798.443359375
-878.029296875
-878.583984375
-816.6796875
-741.107421875
-701.1328125
-708.68359375
-740.49609375
-771.134765625
-793.703125
-816.251953125
-838.22265625
-843.9765625
-832.2421875
-815.501953125
-802.177734375
-805.083984375
-840.66015625
-907.58203125
-962.640625
-963.685546875
-933.7890625
-937.267578125
-988.517578125
-1043.529296875
-1062.287109375
-1037.40234375
-976.994140625
-887.828125
-771.380859375
-628.330078125
-472.232421875
-324.564453125
-188.123046875
-37.884765625
150.357421875
375.091796875
603.583984375
778.560546875
857.029296875
835.3359375
738.349609375
611.921875
502.880859375
425.787109375
362.94140625
302.34375
247.46875
207.853515625
188.37109375
172.994140625
140.197265625
78.904296875
-18.646484375
-142.517578125
-244.1796875
-274.345703125
-236.087890625
-164.36328125
-98.275390625
-73.431640625
-101.044921875
-162.79296875
-232.451171875
-292.50390625
-325.431640625
-321.087890625
-292.3125
-245.76171875
-177.63671875
-105.0546875
-44.64453125
18.384765625
95.4453125
148.09765625
135.2890625
67.837890625
-15.505859375
-73.646484375
-81.013671875
-46.173828125
-7.2265625
-3.583984375
-53.06640625
-137.939453125
-224.619140625
-302.38671875
-392.642578125
-516.919921875
-668.51171875
-814.173828125
-913.302734375
-949.53515625
-939.912109375
-904.646484375
-835.197265625
-725.94140625
-611.017578125
-540.638671875
-527.705078125
-535.02734375
-524.185546875
-492.36328125
-458.521484375
-441.0078125
-446.220703125
-456.16796875
-432.9609375
-360.599609375
-266.498046875
-194.162109375
-162.921875
-155.072265625
-140.904296875
-119.470703125
-113.181640625
-119.4140625
-108.470703125
-69.7890625
-26.330078125
-19.703125
-78.482421875
-172.59765625
-241.513671875
-265.28515625
-279.650390625
-325.19140625
-399.7265625
-467.75390625
-490.19921875
-451.818359375
-377.8125
-304.767578125
-250.4296875
-209.888671875
-170.58984375
-130.55078125
-104.09375
-114.09765625
-174.029296875
-264.1640625
-348.998046875
-415.21875
-463.4140625
-480.900390625
-446.755859375
-361.853515625
-245.0390625
-126.798828125
-34.6953125
40.412109375
124.19921875
214.0859375
277.017578125
296.419921875
296.01171875
296.69921875
287.90625
262.17578125
236.9140625
219.171875
187.419921875
126.474609375
51.88671875
-3.59375
-36.5625
-75.5625
-125.0625
-148.56640625
-119.07421875
-53.984375
13.435546875
60.935546875
82.255859375
99.837890625
139.53515625
185.39453125
201.39453125
171.11328125
106.61328125
38.7265625
-2.935546875
-1.734375
29.21875
62.650390625
82.607421875
88.458984375
97.892578125
126.896484375
166.15625
192.6328125
199.54296875
194.341796875
172.44140625
125.70703125
68.431640625
10.404296875
-41.48046875
-54.83984375
-9.779296875
60.69140625
100.552734375
87.142578125
50.728515625
42.548828125
90.484375
180.623046875
276.806640625
343.890625
353.505859375
313.041015625
255.86328125
198.89453125
139.505859375
86.97265625
71.28515625
112.63671875
203.23046875
316.15625
413.01171875
472.080078125
488.671875
456.556640625
379.1328125
280.326171875
201.998046875
179.93359375
209.017578125
257.46875
307.150390625
344.822265625
356.98046875
350.484375
343.279296875
337.341796875
322.865234375
294.896484375
257.208984375
224.697265625
216.212890625
232.875
249.22265625
229.453125
160.5078125
56.330078125
-65.380859375
-189.06640625
-300.376953125
-380.5234375
-396.576171875
-321.0546875
-168.611328125
5.255859375
156.29296875
290.037109375
424.37109375
538.5390625
585.83203125
538.21875
407.458984375
239.240234375
84.42578125
-32.703125
-110.669921875
-155.4375
-169.873046875
-153.49609375
-118.60546875
-91.26171875
-77.865234375
-66.005859375
-47.36328125
-19.919921875
26.87109375
86.154296875
119.87890625
109.720703125
74.046875
35.091796875
13.37890625
25.4921875
61.130859375
104.294921875
162.66796875
244.357421875
328.078125
386.138671875
413.80859375
412.37890625
375.236328125
309.689453125
245.7265625
208.603515625
190.775390625
163.298828125
103.146484375
18.642578125
-41.37109375
-39.49609375
11.833984375
75.62890625
116.232421875
114.400390625
73.986328125
24.384765625
9.548828125
53.140625
125.603515625
170.8828125
160.3203125
114.361328125
85.279296875
107.177734375
157.13671875
182.39453125
158.1953125
103.720703125
52.037109375
23.474609375
23.978515625
42.375
65.654296875
89.5078125
108.982421875
123.662109375
135.77734375
136.669921875
116.44921875
69.34375
-6.77734375
-96.923828125
-175.80078125
-215.60546875
-196.21875
-119.587890625
-14.419921875
66.462890625
83.67578125
37.521484375
-52.912109375
-160.912109375
-254.064453125
-304.59375
-295.431640625
-237.509765625
-162.380859375
-97.97265625
-62.9140625
-52.205078125
-43.775390625
-31.22265625
-21.548828125
-14.09375
-5.138671875
2.365234375
9.87109375
23.7578125
23.73828125
-35.400390625
-153.03125
-270.33203125
-340.98046875
-375.73828125
-400.6015625
-415.021484375
-401.23828125
-350.923828125
-277.0703125
-221.7578125
-222.4765625
-253.896484375
-270.88671875
-268.375
-265.109375
-259.130859375
-226.193359375
-184.654296875
-193.7265625
-279.978515625
-414.1171875
-554.373046875
-666.974609375
-717.34765625
-688.650390625
-607.0703125
-515.91015625
-427.50390625
-344.27734375
-283.486328125
-245.650390625
-220.97265625
-227.7265625
-286.513671875
-376.392578125
-445.9921875
-456.55859375
-405.36328125
-307.44140625
-169.91015625
-14.060546875
106.982421875
156.666015625
145.84765625
106.876953125
51.40234375
-34.568359375
-149.86328125
-267.134765625
-342.287109375
-342.47265625
-285.623046875
-217.28125
-165.76953125
-132.83203125
-105.310546875
-77.3828125
-53.248046875
-38.86328125
-45.15234375
-84.978515625
-140.935546875
-150.193359375
-81.623046875
9.271484375
41.671875
-11.783203125
-103.677734375
-157.91796875
-146.267578125
-105.990234375
-89.189453125
-116.748046875
-174.87109375
-230.599609375
-255.955078125
-258.40234375
-260.177734375
-261.5859375
-251.408203125
-219.8515625
-156.435546875
-69.373046875
-5.861328125
-8.310546875
-45.505859375
-56.1171875
-34.484375
-7.22265625
14.30859375
37.546875
78.3984375
135.82421875
191.03125
222.318359375
218.376953125
187.150390625
149.830078125
116.919921875
75.04296875
20.07421875
-21.79296875
-44.5625
-82.51953125
-141.921875
-193.12109375
-226.93359375
-242.53515625
-231.017578125
-206.703125
-207.6953125
-240.533203125
-271.814453125
-273.306640625
-239.6328125
-174.017578125
-87.95703125
-1.69140625
52.5703125
44.06640625
-19.140625
-95.873046875
-138.953125
-127.166015625
-79.833984375
-28.38671875
3.171875
-7.505859375
-78.298828125
-203.71875
-356.609375
-513.3671875
-649.607421875
-726.603515625
-724.3515625
-661.001953125
-563.955078125
-437.36328125
-275.849609375
-96.212890625
71.53515625
195.1015625
252.3046875
243.47265625
178.42578125
72.150390625
-66.615234375
-235.0
-401.013671875
-525.845703125
-599.884765625
-629.130859375
-626.921875
-608.052734375
-577.544921875
-537.78125
-504.982421875
-494.4140625
-499.7109375
-503.6171875
-490.009765625
-449.908203125
-383.078125
-288.232421875
-171.3828125
-60.701171875
20.0234375
59.1328125
61.54296875
58.19140625
60.865234375
48.48828125
2.62890625
-62.26171875
-114.1328125
-144.46484375
-167.662109375
-201.35546875
-240.134765625
-258.70703125
-259.931640625
-288.248046875
-374.955078125
-487.48828125
-554.1171875
-534.775390625
-451.46484375
-351.13671875
-253.078125
-157.416015625
-65.033203125
30.146484375
129.142578125
223.875
316.12109375
408.22265625
480.69140625
521.873046875
554.66796875
603.796875
653.119140625
666.5546875
631.7578125
566.267578125
499.263671875
442.18359375
389.87890625
332.18359375
245.810546875
115.6640625
-41.220703125
-201.23046875
-357.326171875
-509.599609375
-652.21484375
-772.30078125
-849.818359375
-865.326171875
-818.205078125
-724.912109375
-605.51953125
-486.19921875
-401.802734375
-385.443359375
-444.275390625
-539.412109375
-617.310546875
-655.400390625
-665.1015625
-658.580078125
-648.859375
-658.748046875
-698.357421875
-751.943359375
-803.138671875
-836.634765625
-815.107421875
-731.103515625
-646.009765625
-619.056640625
-652.6953125
-704.220703125
-724.751953125
-712.78515625
-723.142578125
-798.462890625
-907.701171875
-982.51953125
-981.388671875
-921.78515625
-851.865234375
-793.8984375
-758.798828125
-771.173828125
-824.251953125
-862.39453125
-848.826171875
-810.74609375
-787.7578125
-774.943359375
-729.37890625
-628.212890625
-498.630859375
-380.1328125
-282.392578125
-198.015625
-126.94140625
-85.205078125
-91.17578125
-122.85546875
-133.2109375
-108.9140625
-68.1328125
-21.591796875
25.49609375
72.9921875
122.615234375
167.5
195.5234375
190.68359375
149.072265625
99.7578125
63.88671875
21.044921875
-48.7109375
-123.642578125
-143.88671875
-64.330078125
95.216796875
261.6484375
369.779296875
394.126953125
357.279296875
303.552734375
246.888671875
159.857421875
13.9375
-182.8359375
-397.2421875
-589.771484375
-727.30859375
-794.77734375
-798.07421875
-759.7734375
-700.419921875
-626.59765625
-555.6796875
-514.919921875
-513.60546875
-533.869140625
-547.73046875
-546.087890625
-531.271484375
-495.21484375
-426.087890625
-330.28515625
-220.681640625
-107.32421875
-10.322265625
46.314453125
61.365234375
41.017578125
-29.609375
-157.865234375
-320.380859375
-471.4609375
-582.423828125
-671.521484375
-766.55078125
-869.3515625
-965.50390625
-1034.095703125
-1063.87109375
-1062.783203125
-1052.134765625
-1026.458984375
-954.54296875
-826.59765625
-662.1015625
-496.64453125
-355.70703125
-254.62109375
-201.587890625
-187.8515625
-204.3984375
-258.546875
-354.9296875
-464.068359375
-530.0078125
-520.94140625
-455.50390625
-370.8984375
-281.02734375
-173.20703125
-38.037109375
112.578125
250.5078125
364.15625
456.9765625
504.02734375
470.708984375
349.326171875
165.97265625
-28.5625
-178.466796875
-234.4609375
-186.8671875
-67.53125
85.919921875
225.6328125
315.658203125
359.2109375
362.30078125
332.275390625
292.615234375
248.197265625
187.21875
117.97265625
49.076171875
-21.892578125
-79.29296875
-96.359375
-80.732421875
-69.109375
-71.5390625
-63.9140625
-28.966796875
16.62109375
40.84375
32.87109375
11.267578125
-11.439453125
-57.3125
-132.712890625
-190.3984375
-186.58984375
-136.173828125
-94.6015625
-99.75
-134.83203125
-154.697265625
-154.76953125
-170.79296875
-211.603515625
-244.703125
-248.57421875
-231.89453125
-210.087890625
-183.810546875
-150.962890625
-119.29296875
-93.021484375
-72.83984375
-56.7265625
-30.2734375
21.890625
92.564453125
155.814453125
198.3515625
219.720703125
211.89453125
162.712890625
68.177734375
-57.12109375
-170.79296875
-228.095703125
-219.064453125
-173.447265625
-118.26953125
-47.23046875
42.490234375
131.498046875
208.478515625
270.83203125
294.224609375
252.658203125
162.134765625
67.10546875
11.533203125
14.505859375
55.81640625
100.73828125
113.794921875
60.4453125
-58.01171875
-202.4140625
-344.458984375
-487.02734375
-628.93359375
-739.611328125
-798.36328125
-826.919921875
-849.65625
-851.904296875
-793.759765625
-662.9140625
-492.46484375
-333.98046875
-239.35546875
-231.326171875
-284.9609375
-362.72265625
-452.818359375
-543.857421875
-597.75
-588.470703125
-525.083984375
-439.611328125
-363.322265625
-305.552734375
-272.169921875
-267.875
-266.427734375
-243.765625
-208.494140625
-179.4609375
-175.845703125
-189.94140625
-181.1875
-134.998046875
-89.880859375
-86.59765625
-120.53125
-164.958984375
-220.546875
-305.564453125
-423.2734375
-551.142578125
-650.080078125
-683.640625
-645.556640625
-566.736328125
-482.734375
-404.083984375
-323.9296875
-238.861328125
-170.537109375
-153.20703125
-197.978515625
-274.400390625
-335.29296875
-358.490234375
-350.224609375
-319.5703125
-274.044921875
-222.71484375
-186.841796875
-191.103515625
-218.380859375
-216.951171875
-157.453125
-66.31640625
15.29296875
79.46875
126.025390625
148.927734375
152.892578125
149.09765625
143.177734375
135.390625
116.025390625
79.05078125
37.83203125
19.328125
46.109375
112.2265625
193.4609375
268.4453125
320.880859375
350.52734375
372.15234375
388.177734375
386.03515625
366.626953125
350.640625
346.771484375
355.44140625
374.326171875
379.130859375
344.421875
273.13671875
194.912109375
141.935546875
111.27734375
70.904296875
3.05859375
-81.505859375
-153.208984375
-188.880859375
-194.291015625
-177.71484375
-135.34765625
-72.294921875
-14.826171875
5.01953125
-24.1875
-86.630859375
-156.994140625
-222.189453125
-273.583984375
-304.01171875
-320.939453125
-337.234375
-367.44140625
-430.791015625
-532.4609375
-651.611328125
-742.380859375
-764.455078125
-710.802734375
-595.681640625
-447.419921875
-301.021484375
-171.37890625
-45.15625
94.1484375
237.166015625
339.306640625
340.044921875
218.4453125
25.40625
-158.05078125
-268.556640625
-278.927734375
-208.236328125
-106.61328125
-6.42578125
84.28515625
149.298828125
170.052734375
154.818359375
118.484375
50.658203125
-56.783203125
-177.658203125
-260.958984375
-287.634765625
-290.921875
-294.310546875
-276.875
-220.298828125
-153.39453125
-117.48828125
-117.587890625
-130.953125
-139.26953125
-153.638671875
-207.615234375
-311.58203125
-435.09375
-534.400390625
-584.09765625
-586.00390625
-563.02734375
-544.353515625
-535.76171875
-515.943359375
-471.337890625
-405.685546875
-319.375
-225.28125
-163.5234375
-176.291015625
-266.666015625
-391.8125
-503.16015625
-570.384765625
-583.912109375
-564.26953125
-543.07421875
-532.755859375
-532.28125
-532.62109375
-520.66796875
-494.33203125
-470.322265625
-447.09765625
-399.59375
-337.287109375
-305.0078125
-328.623046875
-387.25390625
-447.541015625
-498.6171875
-549.123046875
-610.130859375
-686.560546875
-769.39453125
-820.771484375
-799.974609375
-695.775390625
-535.794921875
-363.140625
-201.775390625
-69.384765625
8.974609375
39.9140625
65.876953125
120.052734375
209.39453125
310.69140625
376.60546875
370.94921875
315.748046875
268.40625
256.35546875
268.9609375
294.048828125
326.80078125
354.8671875
376.41015625
411.4375
461.5703125
508.396484375
556.580078125
621.634765625
695.01171875
765.93359375
834.767578125
876.43359375
842.546875
712.93359375
524.830078125
336.62109375
187.822265625
99.75390625
93.25390625
164.720703125
265.623046875
349.59375
422.166015625
518.681640625
642.234375
747.79296875
780.4296875
725.91015625
607.40234375
464.603515625
335.96875
238.138671875
173.228515625
124.4375
55.296875
-40.8984375
-128.44921875
-179.845703125
-189.822265625
-161.83203125
-112.697265625
-79.345703125
-91.880859375
-134.9453125
-158.83203125
-139.025390625
-109.26953125
-103.98828125
-121.0078125
-139.607421875
-132.578125
-88.662109375
-13.263671875
71.974609375
125.244140625
116.908203125
44.93359375
-67.615234375
-171.69921875
-217.10546875
-199.109375
-152.33984375
-91.58203125
-5.3828125
106.9453125
222.087890625
298.53515625
305.298828125
245.623046875
149.802734375
42.212890625
-75.66015625
-212.025390625
-363.544921875
-499.5234375
-581.59765625
-601.640625
-588.65625
-581.578125
-593.775390625
-600.83203125
-577.181640625
-538.271484375
-520.48046875
-533.0078125
-548.388671875
-543.921875
-539.8515625
-558.560546875
-585.76953125
-605.90625
-625.517578125
-665.37890625
-730.142578125
-800.146484375
-850.154296875
-852.3125
-782.416015625
-643.00390625
-467.80078125
-306.015625
-212.404296875
-203.78515625
-250.166015625
-316.64453125
-393.4140625
-476.119140625
-542.517578125
-574.9296875
-571.75390625
-534.189453125
-479.591796875
-431.1328125
-386.19140625
-338.607421875
-309.83203125
-316.71484375
-350.62890625
-396.140625
-426.099609375
-412.111328125
-351.19140625
-269.205078125
-202.26953125
-172.0625
-169.134765625
-160.845703125
-129.69921875
-92.083984375
-84.74609375
-139.40234375
-252.326171875
-389.201171875
-515.39453125
-614.80859375
-691.458984375
-738.607421875
-731.23828125
-656.79296875
-531.36328125
-385.419921875
-244.482421875
-135.322265625
-85.337890625
-82.59375
-89.767578125
-83.24609375
-68.2421875
-77.9296875
-130.791015625
-201.806640625
-251.76953125
-271.166015625
-285.935546875
-317.71875
-363.642578125
-412.126953125
-451.7421875
-466.408203125
-442.193359375
-379.55078125
-282.732421875
-156.021484375
-24.443359375
66.033203125
84.130859375
27.578125
-77.873046875
-196.6171875
-310.041015625
-414.9609375
-499.09765625
-541.478515625
-525.60546875
-442.10546875
-295.109375
-103.5
91.13671875
237.55078125
313.96484375
317.197265625
241.86328125
95.56640625
-97.185546875
-280.1171875
-373.7421875
-357.88671875
-283.029296875
-198.48828125
-122.013671875
-60.01953125
-16.51171875
-0.26171875
-18.029296875
-58.0390625
-107.166015625
-168.052734375
-229.94921875
-257.74609375
-245.130859375
-241.982421875
-283.416015625
-337.396484375
-371.06640625
-392.59375
-415.84765625
-425.396484375
-401.099609375
-360.265625
-337.736328125
-350.80078125
-389.921875
-427.90625
-441.2890625
-427.4375
-400.34375
-369.447265625
-321.384765625
-231.765625
-90.16796875
99.177734375
308.25390625
485.896484375
596.421875
645.92578125
660.796875
647.828125
595.119140625
506.431640625
415.15234375
358.8828125
352.11328125
383.001953125
420.318359375
437.94140625
425.52734375
387.40234375
344.30859375
323.65625
332.966796875
350.111328125
342.763671875
286.30078125
173.328125
12.41796875
-164.6953125
-304.421875
-365.109375
-349.984375
-301.98828125
-262.462890625
-249.76953125
-266.333984375
-291.201171875
-294.181640625
-269.392578125
-225.41796875
-170.53515625
-105.451171875
-30.173828125
41.9609375
91.5234375
110.58203125
107.568359375
89.841796875
48.0625
-32.244140625
-137.60546875
-231.138671875
-301.744140625
-355.205078125
-384.595703125
-396.662109375
-418.154296875
-461.697265625
-530.056640625
-611.435546875
-657.04296875
-624.8984375
-526.8828125
-419.2578125
-353.47265625
-331.16015625
-330.28515625
-349.736328125
-383.515625
-405.9140625
-410.181640625
-418.068359375
-453.337890625
-512.37890625
-575.810546875
-636.53125
-691.08203125
-729.220703125
-736.888671875
-720.37109375
-702.611328125
-674.587890625
-597.173828125
-468.330078125
-337.435546875
-239.248046875
-152.009765625
-54.865234375
35.630859375
107.064453125
158.478515625
175.88671875
138.421875
31.8359375
-127.408203125
-286.755859375
-383.412109375
-376.90234375
-279.291015625
-142.44921875
-14.9375
79.544921875
146.47265625
211.919921875
292.150390625
373.984375
426.849609375
414.744140625
325.27734375
191.5078125
60.568359375
-53.3515625
-168.65625
-281.17578125
-358.15625
-390.0859375
-393.494140625
-381.478515625
-368.93359375
-374.04296875
-392.59765625
-394.630859375
-363.224609375
-318.291015625
-296.29296875
-311.671875
-327.978515625
-293.4296875
-219.490234375
-167.044921875
-161.625
-170.275390625
-161.544921875
-137.71484375
-111.708984375
-97.283203125
-99.826171875
-98.21484375
-71.626953125
-34.474609375
-18.564453125
-28.072265625
-49.388671875
-76.119140625
-94.533203125
-90.42578125
-64.26171875
-25.1640625
22.005859375
76.974609375
127.271484375
140.21875
92.625
-4.671875
-125.2265625
-249.328125
-358.27734375
-436.521484375
-475.76953125
-477.009765625
-472.51953125
-514.01171875
-610.7421875
-710.005859375
-762.912109375
-764.345703125
-720.67578125
-625.158203125
-469.3984375
-263.91796875
-44.345703125
137.38671875
231.384765625
230.888671875
184.623046875
134.091796875
79.53515625
7.6953125
-85.5
-185.115234375
-256.43359375
-278.08984375
-257.29296875
-198.513671875
-95.734375
51.56640625
236.552734375
443.234375
631.140625
753.072265625
803.578125
802.66015625
748.025390625
638.765625
508.275390625
385.451171875
262.275390625
121.1328125
-33.71875
-179.626953125
-293.56640625
-360.25
-376.025390625
-347.564453125
-297.43359375
-263.82421875
-272.08203125
-324.982421875
-398.189453125
-456.451171875
-488.90625
-510.078125
-537.71875
-570.626953125
-594.05859375
-598.6484375
-592.4765625
-590.72265625
-588.97265625
-570.458984375
-535.6328125
-494.708984375
-456.83203125
-426.158203125
-386.94921875
-314.50390625
-200.888671875
-64.859375
54.876953125
140.58984375
207.33203125
265.06640625
306.048828125
302.404296875
231.99609375
123.162109375
23.3984375
-58.96875
-141.638671875
-231.748046875
-330.365234375
-435.41015625
-531.806640625
-601.0703125
-629.623046875
-609.923828125
-552.548828125
-490.978515625
-449.640625
-416.404296875
-361.373046875
-281.263671875
-202.326171875
-149.939453125
-130.228515625
-126.44921875
-134.6875
-177.1328125
-266.962890625
-389.857421875
-500.580078125
-547.0234375
-506.296875
-402.56640625
-288.123046875
-195.1328125
-125.185546875
-79.71484375
-78.3125
-130.056640625
-200.216796875
-233.736328125
-215.525390625
-175.388671875
-142.677734375
-119.041015625
-84.251953125
-32.181640625
8.005859375
17.421875
0.609375
-39.470703125
-96.71484375
-159.310546875
-200.951171875
-195.54296875
-148.1171875
-84.81640625
-32.26953125
-3.865234375
15.51171875
43.54296875
63.275390625
25.3046875
-91.423828125
-258.62890625
-444.53515625
-621.33984375
-758.109375
-840.791015625
-868.423828125
-828.94921875
-722.1328125
-582.84765625
-466.544921875
-412.48828125
-407.92578125
-413.373046875
-404.841796875
-384.01953125
-372.083984375
-392.857421875
-458.673828125
-558.150390625
-662.765625
-753.564453125
-837.958984375
-931.439453125
-1030.50390625
-1117.642578125
-1170.716796875
-1173.080078125
-1142.15625
-1107.890625
-1067.0390625
-999.60546875
-896.57421875
-763.904296875
-618.04296875
-473.974609375
-337.921875
-214.859375
-119.3828125
-63.568359375
-36.90234375
-16.150390625
7.89453125
25.119140625
29.072265625
[truncated: 41,358 more chars]
