# Supplementary material for: Physicochemical and Antimicrobial Properties of Thermosensitive Chitosan Hydrogel Loaded with Fosfomycin
Source: Mar Drugs. 2021 Mar 6;19(3):144. doi: 10.3390/md19030144 (PMC8001123; doi:10.3390/md19030144)
Supplement: Supplementary file 1 [file marinedrugs-19-00144-s001.zip › Supplemental/fosfomycin_31P_02.txt]

# File created = Wednesday, December 2, 2020 9:35:50 AM CST
# Data set = characterization  2  1  /home/nfitzkee/data/20201202_priddy_1Ds/data/priddy/nmr
# Spectral Region:
# LEFT = 12.488710403442383 ppm. RIGHT = -12.488715876894787 ppm.
#
# SIZE = 524288 ( = number of points)
#
# In the following ordering is from the 'left' to the 'right' limits!
# Lines beginning with '#' must be considered as comment lines.
#
-305.34375
-304.359375
-303.15625
-301.71875
-300.015625
-298.0625
-295.84375
-293.359375
-290.625
-287.609375
-284.328125
-280.765625
-276.921875
-272.8125
-268.4375
-263.78125
-258.875
-253.671875
-248.234375
-242.53125
-236.578125
-230.390625
-223.96875
-217.296875
-210.4375
-203.359375
-196.09375
-188.65625
-181.046875
-173.265625
-165.375
-157.359375
-149.25
-141.03125
-132.765625
-124.46875
-116.140625
-107.78125
-99.46875
-91.171875
-82.921875
-74.78125
-66.71875
-58.78125
-50.984375
-43.359375
-35.90625
-28.671875
-21.65625
-14.875
-8.359375
-2.140625
3.8125
9.421875
14.734375
19.6875
24.28125
28.515625
32.359375
35.84375
38.90625
41.578125
43.859375
45.71875
47.1875
48.25
48.890625
49.140625
49.0
48.46875
47.546875
46.28125
44.625
42.640625
40.328125
37.71875
34.8125
31.609375
28.171875
24.484375
20.578125
16.484375
12.25
7.859375
3.359375
-1.21875
-5.859375
-10.546875
-15.21875
-19.875
-24.5
-29.03125
-33.453125
-37.75
-41.890625
-45.859375
-49.59375
-53.09375
-56.359375
-59.34375
-62.03125
-64.40625
-66.4375
-68.109375
-69.421875
-70.34375
-70.890625
-71.0
-70.703125
-70.0
-68.859375
-67.265625
-65.25
-62.796875
-59.921875
-56.59375
-52.84375
-48.671875
-44.0625
-39.078125
-33.703125
-27.9375
-21.8125
-15.3125
-8.5
-1.359375
6.078125
13.796875
21.78125
29.984375
38.421875
47.0625
55.84375
64.796875
73.859375
83.03125
92.265625
101.5625
110.875
120.21875
129.53125
138.796875
148.0
157.109375
166.140625
175.03125
183.765625
192.34375
200.75
208.9375
216.921875
224.6875
232.21875
239.515625
246.53125
253.28125
259.75
265.953125
271.859375
277.46875
282.796875
287.828125
292.546875
296.984375
301.125
304.953125
308.5
311.765625
314.78125
317.484375
319.9375
322.140625
324.078125
325.796875
327.265625
328.515625
329.5625
330.40625
331.0625
331.546875
331.84375
331.984375
332.0
331.875
331.625
331.234375
330.75
330.15625
329.484375
328.734375
327.921875
327.03125
326.078125
325.0625
324.015625
322.921875
321.8125
320.640625
319.453125
318.234375
316.984375
315.703125
314.421875
313.109375
311.765625
310.40625
309.0
307.578125
306.125
304.65625
303.125
301.578125
299.96875
298.3125
296.625
294.875
293.078125
291.21875
289.296875
287.296875
285.234375
283.09375
280.875
278.59375
276.21875
273.78125
271.234375
268.609375
265.890625
263.078125
260.1875
257.234375
254.171875
251.03125
247.796875
244.484375
241.109375
237.65625
234.125
230.5625
226.90625
223.21875
219.46875
215.6875
211.875
208.03125
204.171875
200.296875
196.421875
192.546875
188.671875
184.828125
181.0
177.21875
173.484375
169.796875
166.15625
162.609375
159.140625
155.734375
152.4375
149.234375
146.125
143.140625
140.265625
137.515625
134.890625
132.40625
130.078125
127.875
125.8125
123.890625
122.125
120.5
119.03125
117.703125
116.53125
115.5
114.625
113.890625
113.3125
112.859375
112.546875
112.375
112.328125
112.390625
112.578125
112.875
113.28125
113.78125
114.375
115.046875
115.796875
116.609375
117.484375
118.421875
119.390625
120.40625
121.453125
122.5
123.59375
124.671875
125.75
126.8125
127.84375
128.859375
129.84375
130.78125
131.6875
132.515625
133.3125
134.03125
134.671875
135.25
135.734375
136.140625
136.453125
136.671875
136.8125
136.84375
136.78125
136.609375
136.34375
135.96875
135.5
134.921875
134.25
133.46875
132.59375
131.609375
130.53125
129.375
128.125
126.78125
125.359375
123.84375
122.25
120.59375
118.859375
117.078125
115.21875
113.3125
111.34375
109.34375
107.296875
105.21875
103.109375
100.984375
98.828125
96.65625
94.46875
92.28125
90.09375
87.921875
85.75
83.578125
81.421875
79.296875
77.1875
75.109375
73.046875
71.015625
69.03125
67.0625
65.140625
63.265625
61.40625
59.609375
57.828125
56.09375
54.40625
52.734375
51.109375
49.515625
47.96875
46.4375
44.921875
43.421875
41.9375
40.484375
39.015625
37.5625
36.109375
34.640625
33.15625
31.625
30.09375
28.53125
26.921875
25.265625
23.546875
21.765625
19.90625
17.984375
15.953125
13.84375
11.625
9.296875
6.84375
4.25
1.53125
-1.328125
-4.359375
-7.546875
-10.90625
-14.421875
-18.125
-22.015625
-26.109375
-30.390625
-34.890625
-39.59375
-44.515625
-49.65625
-55.015625
-60.609375
-66.453125
-72.484375
-78.765625
-85.296875
-92.0625
-99.046875
-106.28125
-113.734375
-121.4375
-129.359375
-137.5
-145.875
-154.46875
-163.28125
-172.296875
-181.515625
-190.921875
-200.53125
-210.3125
-220.265625
-230.375
-240.65625
-251.078125
-261.640625
-272.328125
-283.125
-294.03125
-305.03125
-316.109375
-327.265625
-338.484375
-349.765625
-361.0625
-372.390625
-383.734375
-395.078125
-406.40625
-417.71875
-429.0
-440.25
-451.421875
-462.53125
-473.578125
-484.515625
-495.359375
-506.109375
-516.75
-527.265625
-537.65625
-547.890625
-557.984375
-567.9375
-577.71875
-587.328125
-596.796875
-606.078125
-615.171875
-624.078125
-632.796875
-641.328125
-649.671875
-657.828125
-665.78125
-673.53125
-681.09375
-688.4375
-695.59375
-702.5625
-709.328125
-715.890625
-722.265625
-728.453125
-734.4375
-740.234375
-745.84375
-751.265625
-756.5
-761.546875
-766.421875
-771.109375
-775.640625
-779.984375
-784.15625
-788.15625
-791.984375
-795.640625
-799.140625
-802.46875
-805.625
-808.625
-811.46875
-814.15625
-816.671875
-819.015625
-821.203125
-823.21875
-825.078125
-826.796875
-828.328125
-829.6875
-830.875
-831.90625
-832.765625
-833.453125
-833.953125
-834.28125
-834.421875
-834.40625
-834.1875
-833.78125
-833.1875
-832.421875
-831.46875
-830.3125
-828.96875
-827.4375
-825.703125
-823.796875
-821.671875
-819.359375
-816.859375
-814.171875
-811.296875
-808.21875
-804.953125
-801.515625
-797.890625
-794.09375
-790.109375
-785.953125
-781.640625
-777.171875
-772.546875
-767.765625
-762.84375
-757.796875
-752.609375
-747.296875
-741.875
-736.34375
-730.71875
-724.984375
-719.1875
-713.3125
-707.359375
-701.359375
-695.296875
-689.21875
-683.078125
-676.921875
-670.734375
-664.578125
-658.390625
-652.21875
-646.0625
-639.953125
-633.84375
-627.765625
-621.734375
-615.75
-609.8125
-603.921875
-598.109375
-592.34375
-586.65625
-581.015625
-575.453125
-569.96875
-564.53125
-559.171875
-553.875
-548.671875
-543.5
-538.40625
-533.390625
-528.421875
-523.5
-518.640625
-513.828125
-509.0625
-504.3125
-499.609375
-494.953125
-490.296875
-485.65625
-481.03125
-476.40625
-471.78125
-467.15625
-462.53125
-457.875
-453.203125
-448.515625
-443.78125
-439.015625
-434.21875
-429.390625
-424.5
-419.578125
-414.625
-409.609375
-404.546875
-399.453125
-394.296875
-389.109375
-383.875
-378.609375
-373.296875
-367.953125
-362.609375
-357.234375
-351.828125
-346.453125
-341.0625
-335.65625
-330.3125
-324.96875
-319.671875
-314.4375
-309.25
-304.140625
-299.109375
-294.171875
-289.328125
-284.625
-280.03125
-275.578125
-271.28125
-267.140625
-263.171875
-259.40625
-255.828125
-252.453125
-249.296875
-246.359375
-243.65625
-241.203125
-239.0
-237.0625
-235.390625
-233.984375
-232.84375
-232.0
-231.421875
-231.140625
-231.140625
-231.421875
-232.0
-232.859375
-234.0
-235.40625
-237.109375
-239.078125
-241.3125
-243.78125
-246.515625
-249.484375
-252.671875
-256.09375
-259.734375
-263.5625
-267.5625
-271.765625
-276.125
-280.625
-285.265625
-290.015625
-294.875
-299.828125
-304.859375
-309.953125
-315.09375
-320.265625
-325.453125
-330.65625
-335.84375
-341.0
-346.125
-351.203125
-356.21875
-361.171875
-366.03125
-370.78125
-375.453125
-380.0
-384.4375
-388.734375
-392.890625
-396.9375
-400.796875
-404.53125
-408.09375
-411.5
-414.765625
-417.84375
-420.78125
-423.546875
-426.15625
-428.609375
-430.890625
-433.03125
-435.03125
-436.875
-438.59375
-440.171875
-441.625
-442.953125
-444.1875
-445.28125
-446.296875
-447.21875
-448.046875
-448.828125
-449.5
-450.140625
-450.71875
-451.234375
-451.734375
-452.203125
-452.640625
-453.0625
-453.46875
-453.859375
-454.265625
-454.6875
-455.109375
-455.5625
-456.015625
-456.5
-457.015625
-457.546875
-458.125
-458.71875
-459.359375
-460.015625
-460.71875
-461.4375
-462.21875
-463.0
-463.8125
-464.640625
-465.5
-466.375
-467.25
-468.15625
-469.0625
-469.96875
-470.875
-471.78125
-472.65625
-473.53125
-474.375
-475.203125
-475.96875
-476.71875
-477.4375
-478.078125
-478.703125
-479.25
-479.765625
-480.1875
-480.5625
-480.859375
-481.109375
-481.25
-481.34375
-481.34375
-481.28125
-481.125
-480.921875
-480.609375
-480.234375
-479.78125
-479.25
-478.640625
-477.96875
-477.21875
-476.421875
-475.53125
-474.609375
-473.609375
-472.578125
-471.46875
-470.34375
-469.140625
-467.921875
-466.65625
-465.375
-464.0625
-462.75
-461.390625
-460.03125
-458.65625
-457.296875
-455.90625
-454.53125
-453.15625
-451.796875
-450.421875
-449.078125
-447.734375
-446.421875
-445.09375
-443.796875
-442.5
-441.234375
-439.953125
-438.71875
-437.46875
-436.234375
-435.0
-433.78125
-432.5625
-431.328125
-430.109375
-428.859375
-427.59375
-426.3125
-425.015625
-423.671875
-422.3125
-420.890625
-419.453125
-417.9375
-416.390625
-414.78125
-413.109375
-411.375
-409.546875
-407.65625
-405.6875
-403.640625
-401.5
-399.265625
-396.9375
-394.53125
-392.03125
-389.40625
-386.703125
-383.890625
-380.984375
-377.96875
-374.875
-371.671875
-368.375
-365.0
-361.53125
-357.984375
-354.34375
-350.640625
-346.859375
-343.046875
-339.171875
-335.234375
-331.265625
-327.25
-323.234375
-319.1875
-315.140625
-311.09375
-307.046875
-303.046875
-299.0625
-295.125
-291.234375
-287.390625
-283.640625
-279.953125
-276.359375
-272.875
-269.46875
-266.203125
-263.0625
-260.0625
-257.1875
-254.46875
-251.921875
-249.53125
-247.3125
-245.25
-243.40625
-241.734375
-240.234375
-238.953125
-237.859375
-236.953125
-236.25
-235.75
-235.46875
-235.375
-235.46875
-235.78125
-236.25
-236.9375
-237.828125
-238.875
-240.125
-241.546875
-243.109375
-244.859375
-246.75
-248.78125
-250.96875
-253.25
-255.6875
-258.21875
-260.84375
-263.5625
-266.34375
-269.21875
-272.140625
-275.109375
-278.109375
-281.125
-284.15625
-287.1875
-290.21875
-293.21875
-296.1875
-299.09375
-301.96875
-304.765625
-307.46875
-310.109375
-312.640625
-315.046875
-317.34375
-319.515625
-321.546875
-323.421875
-325.15625
-326.703125
-328.09375
-329.296875
-330.28125
-331.109375
-331.734375
-332.140625
-332.34375
-332.34375
-332.09375
-331.640625
-330.96875
-330.03125
-328.890625
-327.5
-325.859375
-324.015625
-321.90625
-319.5625
-316.984375
-314.171875
-311.09375
-307.8125
-304.296875
-300.53125
-296.53125
-292.328125
-287.890625
-283.234375
-278.390625
-273.328125
-268.046875
-262.578125
-256.921875
-251.078125
-245.046875
-238.859375
-232.5
-225.984375
-219.328125
-212.515625
-205.578125
-198.515625
-191.34375
-184.046875
-176.671875
-169.1875
-161.625
-154.0
-146.328125
-138.59375
-130.796875
-123.0
-115.171875
-107.3125
-99.453125
-91.609375
-83.765625
-75.9375
-68.15625
-60.40625
-52.6875
-45.046875
-37.46875
-29.96875
-22.515625
-15.171875
-7.90625
-0.734375
6.328125
13.265625
20.109375
26.828125
33.4375
39.90625
46.25
52.484375
58.5625
64.515625
70.34375
76.046875
81.59375
87.015625
92.3125
97.5
102.546875
107.46875
112.28125
116.984375
121.59375
126.078125
130.453125
134.765625
138.96875
143.09375
147.15625
151.15625
155.078125
158.953125
162.796875
166.609375
170.375
174.109375
177.84375
181.59375
185.3125
189.046875
192.796875
196.578125
200.375
204.21875
208.078125
211.984375
215.953125
219.953125
224.015625
228.125
232.296875
236.515625
240.796875
245.140625
249.53125
253.984375
258.484375
263.03125
267.609375
272.234375
276.90625
281.578125
286.265625
290.953125
295.6875
300.375
305.046875
309.671875
314.265625
318.8125
323.28125
327.65625
331.9375
336.109375
340.171875
344.09375
347.84375
351.4375
354.828125
358.03125
361.046875
363.8125
366.328125
368.59375
370.59375
372.34375
373.765625
374.875
375.671875
376.140625
376.28125
376.078125
375.5
374.5625
373.25
371.5625
369.515625
367.078125
364.25
361.03125
357.421875
353.4375
349.09375
344.34375
339.21875
333.734375
327.890625
321.6875
315.15625
308.28125
301.078125
293.546875
285.75
277.640625
269.265625
260.65625
251.78125
242.6875
233.390625
223.890625
214.234375
204.4375
194.484375
184.421875
174.25
164.015625
153.71875
143.359375
133.03125
122.65625
112.296875
101.953125
91.671875
81.4375
71.296875
61.234375
51.296875
41.46875
31.765625
22.21875
12.8125
3.578125
-5.484375
-14.375
-23.046875
-31.546875
-39.84375
-47.9375
-55.828125
-63.5
-70.96875
-78.21875
-85.265625
-92.09375
-98.734375
-105.15625
-111.390625
-117.421875
-123.25
-128.90625
-134.359375
-139.640625
-144.765625
-149.734375
-154.546875
-159.203125
-163.71875
-168.109375
-172.375
-176.515625
-180.546875
-184.453125
-188.28125
-192.015625
-195.65625
-199.21875
-202.71875
-206.125
-209.46875
-212.75
-215.96875
-219.125
-222.203125
-225.234375
-228.203125
-231.109375
-233.953125
-236.734375
-239.453125
-242.078125
-244.640625
-247.125
-249.5
-251.8125
-254.015625
-256.09375
-258.078125
-259.9375
-261.6875
-263.28125
-264.75
-266.046875
-267.1875
-268.171875
-268.96875
-269.59375
-270.015625
-270.25
-270.265625
-270.078125
-269.640625
-269.015625
-268.140625
-267.03125
-265.703125
-264.125
-262.296875
-260.234375
-257.9375
-255.390625
-252.59375
-249.5625
-246.296875
-242.78125
-239.0625
-235.09375
-230.9375
-226.546875
-221.96875
-217.203125
-212.25
-207.140625
-201.859375
-196.421875
-190.859375
-185.171875
-179.390625
-173.515625
-167.5625
-161.5625
-155.5
-149.421875
-143.3125
-137.21875
-131.140625
-125.109375
-119.109375
-113.171875
-107.3125
-101.546875
-95.890625
-90.34375
-84.9375
-79.6875
-74.578125
-69.640625
-64.859375
-60.296875
-55.921875
-51.75
-47.78125
-44.03125
-40.5
-37.203125
-34.125
-31.265625
-28.640625
-26.25
-24.078125
-22.140625
-20.40625
-18.90625
-17.609375
-16.515625
-15.625
-14.9375
-14.421875
-14.078125
-13.90625
-13.90625
-14.046875
-14.328125
-14.734375
-15.25
-15.890625
-16.609375
-17.421875
-18.296875
-19.234375
-20.234375
-21.265625
-22.328125
-23.40625
-24.5
-25.578125
-26.671875
-27.734375
-28.78125
-29.78125
-30.75
-31.6875
-32.578125
-33.390625
-34.171875
-34.875
-35.53125
-36.109375
-36.625
-37.078125
-37.453125
-37.78125
-38.03125
-38.234375
-38.375
-38.453125
-38.46875
-38.453125
-38.390625
-38.28125
-38.140625
-37.953125
-37.765625
-37.5625
-37.34375
-37.109375
-36.859375
-36.625
-36.390625
-36.171875
-35.984375
-35.796875
-35.640625
-35.515625
-35.421875
-35.359375
-35.34375
-35.359375
-35.421875
-35.53125
-35.671875
-35.859375
-36.0625
-36.328125
-36.625
-36.953125
-37.328125
-37.71875
-38.140625
-38.59375
-39.046875
-39.515625
-40.015625
-40.484375
-40.96875
-41.421875
-41.875
-42.296875
-42.6875
-43.046875
-43.359375
-43.609375
-43.828125
-43.984375
-44.0625
-44.0625
-44.0
-43.859375
-43.625
-43.3125
-42.90625
-42.40625
-41.8125
-41.140625
-40.34375
-39.46875
-38.484375
-37.421875
-36.265625
-35.015625
-33.671875
-32.265625
-30.78125
-29.21875
-27.59375
-25.90625
-24.171875
-22.40625
-20.609375
-18.78125
-16.9375
-15.109375
-13.265625
-11.4375
-9.640625
-7.875
-6.15625
-4.484375
-2.890625
-1.375
0.0625
1.40625
2.640625
3.78125
4.78125
5.671875
6.421875
7.015625
7.484375
7.796875
7.953125
7.953125
7.796875
7.453125
6.96875
6.328125
5.53125
4.578125
3.46875
2.203125
0.796875
-0.75
-2.40625
-4.203125
-6.09375
-8.09375
-10.1875
-12.359375
-14.59375
-16.875
-19.21875
-21.578125
-23.953125
-26.34375
-28.703125
-31.03125
-33.328125
-35.546875
-37.703125
-39.78125
-41.75
-43.59375
-45.3125
-46.875
-48.296875
-49.546875
-50.609375
-51.484375
-52.15625
-52.609375
-52.859375
-52.875
-52.671875
-52.21875
-51.53125
-50.609375
-49.453125
-48.03125
-46.375
-44.484375
-42.34375
-39.984375
-37.390625
-34.578125
-31.546875
-28.3125
-24.90625
-21.296875
-17.515625
-13.578125
-9.46875
-5.28125
-0.953125
3.46875
7.984375
12.5625
17.15625
21.8125
26.484375
31.15625
35.796875
40.390625
44.9375
49.40625
53.796875
58.0625
62.203125
66.21875
70.078125
73.78125
77.296875
80.59375
83.734375
86.640625
89.3125
91.734375
93.953125
95.90625
97.609375
99.0625
100.234375
101.171875
101.84375
102.265625
102.40625
102.328125
101.984375
101.40625
100.5625
99.515625
98.25
96.78125
95.09375
93.25
91.21875
89.03125
86.6875
84.203125
81.609375
78.921875
76.140625
73.28125
70.375
67.4375
64.46875
61.484375
58.515625
55.578125
52.6875
49.84375
47.078125
44.390625
41.8125
39.328125
37.0
34.796875
32.71875
30.828125
29.09375
27.53125
26.140625
24.953125
23.953125
23.15625
22.53125
22.140625
21.953125
21.96875
22.15625
22.578125
23.203125
23.984375
24.984375
26.171875
27.53125
29.046875
30.75
32.59375
34.5625
36.6875
38.921875
41.265625
43.703125
46.234375
48.859375
51.5
54.21875
56.984375
59.75
62.53125
65.3125
68.0625
70.78125
73.46875
76.109375
78.671875
81.140625
83.546875
85.84375
88.0
90.0625
92.0
93.765625
95.40625
96.890625
98.21875
99.359375
100.34375
101.15625
101.78125
102.21875
102.484375
102.546875
102.4375
102.140625
101.640625
100.96875
100.125
99.09375
97.890625
96.515625
94.96875
93.265625
91.40625
89.40625
87.25
84.96875
82.5625
80.015625
77.375
74.640625
71.796875
68.890625
65.90625
62.828125
59.734375
56.578125
53.375
50.171875
46.9375
43.703125
40.46875
37.25
34.03125
30.859375
27.703125
24.625
21.59375
18.609375
15.703125
12.890625
10.140625
7.484375
4.9375
2.46875
0.125
-2.09375
-4.21875
-6.203125
-8.078125
-9.828125
-11.421875
-12.90625
-14.25
-15.4375
-16.53125
-17.453125
-18.234375
-18.90625
-19.40625
-19.78125
-20.03125
-20.140625
-20.125
-19.96875
-19.6875
-19.28125
-18.75
-18.109375
-17.359375
-16.484375
-15.53125
-14.4375
-13.265625
-12.015625
-10.671875
-9.234375
-7.75
-6.171875
-4.5625
-2.859375
-1.125
0.65625
2.484375
4.3125
6.203125
8.109375
10.0
11.921875
13.859375
15.75
17.65625
19.515625
21.375
23.21875
25.0
26.734375
28.40625
30.046875
31.625
33.109375
34.546875
35.875
37.140625
38.328125
39.390625
40.375
41.234375
42.0
42.640625
43.171875
43.59375
43.859375
44.03125
44.03125
43.9375
43.6875
43.28125
42.734375
42.03125
41.203125
40.1875
39.046875
37.75
36.28125
34.65625
32.875
30.9375
28.8125
26.546875
24.125
21.53125
18.78125
15.84375
12.765625
9.515625
6.125
2.5625
-1.171875
-5.046875
-9.09375
-13.28125
-17.65625
-22.140625
-26.8125
-31.609375
-36.546875
-41.65625
-46.875
-52.25
-57.75
-63.390625
-69.15625
-75.046875
-81.046875
-87.171875
-93.421875
-99.765625
-106.21875
-112.765625
-119.421875
-126.15625
-132.984375
-139.875
-146.875
-153.921875
-161.046875
-168.21875
-175.4375
-182.71875
-190.03125
-197.390625
-204.765625
-212.171875
-219.578125
-227.015625
-234.421875
-241.84375
-249.234375
-256.609375
-263.953125
-271.28125
-278.546875
-285.765625
-292.921875
-300.015625
-307.046875
-313.984375
-320.859375
-327.609375
-334.296875
-340.84375
-347.296875
-353.609375
-359.828125
-365.875
-371.8125
-377.59375
-383.234375
-388.71875
-394.03125
-399.1875
-404.203125
-409.015625
-413.6875
-418.15625
-422.46875
-426.578125
-430.53125
-434.28125
-437.875
-441.265625
-444.484375
-447.5
-450.359375
-453.03125
-455.53125
-457.84375
-460.0
-461.96875
-463.796875
-465.4375
-466.9375
-468.265625
-469.484375
-470.53125
-471.453125
-472.234375
-472.90625
-473.4375
-473.875
-474.21875
-474.421875
-474.5625
-474.59375
-474.5625
-474.4375
-474.265625
-474.0
-473.703125
-473.328125
-472.9375
-472.46875
-471.984375
-471.453125
-470.921875
-470.34375
-469.75
-469.15625
-468.53125
-467.890625
-467.25
-466.59375
-465.9375
-465.265625
-464.59375
-463.921875
-463.21875
-462.546875
-461.828125
-461.125
-460.40625
-459.65625
-458.921875
-458.125
-457.328125
-456.5
-455.671875
-454.78125
-453.875
-452.921875
-451.921875
-450.890625
-449.796875
-448.65625
-447.453125
-446.203125
-444.890625
-443.515625
-442.078125
-440.5625
-439.0
-437.34375
-435.640625
-433.84375
-432.0
-430.0625
-428.078125
-426.03125
-423.90625
-421.75
-419.515625
-417.25
-414.90625
-412.546875
-410.15625
-407.71875
-405.28125
-402.796875
-400.328125
-397.859375
-395.390625
-392.953125
-390.515625
-388.140625
-385.78125
-383.5
-381.25
-379.09375
-377.015625
-375.015625
-373.125
-371.359375
-369.671875
-368.125
-366.703125
-365.421875
-364.296875
-363.296875
-362.453125
-361.765625
-361.25
-360.890625
-360.6875
-360.671875
-360.78125
-361.09375
-361.5625
-362.140625
-362.921875
-363.828125
-364.890625
-366.09375
-367.40625
-368.84375
-370.375
-372.015625
-373.75
-375.53125
-377.390625
-379.265625
-381.1875
-383.109375
-385.03125
-386.921875
-388.78125
-390.578125
-392.3125
-393.921875
-395.453125
-396.828125
-398.0625
-399.140625
-400.03125
-400.71875
-401.203125
-401.4375
-401.453125
-401.1875
-400.65625
-399.84375
-398.734375
-397.296875
-395.578125
-393.5
-391.125
-388.421875
-385.359375
-381.96875
-378.25
-374.1875
-369.78125
-365.0625
-360.015625
-354.6875
-349.015625
-343.09375
-336.875
-330.390625
-323.671875
-316.734375
-309.5625
-302.21875
-294.703125
-287.03125
-279.265625
-271.390625
-263.4375
-255.453125
-247.453125
-239.453125
-231.515625
-223.625
-215.828125
-208.171875
-200.671875
-193.34375
-186.234375
-179.359375
-172.75
-166.4375
-160.4375
-154.765625
-149.484375
-144.578125
-140.0625
-136.0
-132.375
-129.203125
-126.515625
-124.3125
-122.59375
-121.40625
-120.71875
-120.53125
-120.890625
-121.78125
-123.1875
-125.125
-127.578125
-130.5
-133.96875
-137.921875
-142.328125
-147.234375
-152.5625
-158.328125
-164.5
-171.078125
-178.015625
-185.265625
-192.859375
-200.75
-208.890625
-217.265625
-225.84375
-234.59375
-243.5
-252.53125
-261.625
-270.796875
-279.984375
-289.171875
-298.296875
-307.375
-316.34375
-325.171875
-333.875
-342.375
-350.65625
-358.71875
-366.53125
-374.046875
-381.25
-388.125
-394.671875
-400.828125
-406.625
-412.046875
-417.046875
-421.625
-425.78125
-429.515625
-432.796875
-435.640625
-438.046875
-440.0
-441.484375
-442.546875
-443.171875
-443.34375
-443.109375
-442.4375
-441.359375
-439.859375
-438.0
-435.75
-433.125
-430.140625
-426.84375
-423.21875
-419.28125
-415.0625
-410.59375
-405.859375
-400.875
-395.6875
-390.3125
-384.734375
-379.0
-373.125
-367.125
-361.0
-354.78125
-348.484375
-342.125
-335.71875
-329.265625
-322.796875
-316.296875
-309.8125
-303.34375
-296.90625
-290.484375
-284.09375
-277.765625
-271.5
-265.28125
-259.125
-253.046875
-247.03125
-241.109375
-235.25
-229.453125
-223.765625
-218.15625
-212.625
-207.15625
-201.78125
-196.484375
-191.25
-186.09375
-181.015625
-176.0
-171.0625
-166.171875
-161.359375
-156.609375
-151.90625
-147.25
-142.671875
-138.125
-133.640625
-129.21875
-124.8125
-120.46875
-116.171875
-111.921875
-107.703125
-103.546875
-99.453125
-95.40625
-91.390625
-87.453125
-83.578125
-79.78125
-76.046875
-72.359375
-68.78125
-65.296875
-61.890625
-58.578125
-55.359375
-52.265625
-49.28125
-46.421875
-43.6875
-41.078125
-38.625
-36.3125
-34.15625
-32.15625
-30.3125
-28.640625
-27.15625
-25.859375
-24.75
-23.8125
-23.09375
-22.5625
-22.25
-22.125
-22.203125
-22.5
-23.015625
-23.734375
-24.65625
-25.78125
-27.125
-28.671875
-30.421875
-32.375
-34.5
-36.84375
-39.359375
-42.0625
-44.9375
-47.984375
-51.1875
-54.5625
-58.078125
-61.734375
-65.515625
-69.40625
-73.4375
-77.5625
-81.78125
-86.09375
-90.484375
-94.921875
-99.4375
-103.984375
-108.59375
-113.21875
-117.84375
-122.5
-127.140625
-131.78125
-136.40625
-141.015625
-145.578125
-150.125
-154.609375
-159.046875
-163.421875
-167.71875
-171.9375
-176.09375
-180.15625
-184.140625
-188.015625
-191.796875
-195.484375
-199.046875
-202.515625
-205.875
-209.109375
-212.21875
-215.234375
-218.09375
-220.859375
-223.515625
-226.03125
-228.4375
-230.71875
-232.859375
-234.875
-236.78125
-238.578125
-240.234375
-241.78125
-243.203125
-244.5
-245.671875
-246.734375
-247.6875
-248.515625
-249.234375
-249.8125
-250.3125
-250.671875
-250.953125
-251.109375
-251.171875
-251.109375
-250.953125
-250.703125
-250.34375
-249.875
-249.3125
-248.65625
-247.921875
-247.078125
-246.140625
-245.125
-244.0
-242.8125
-241.546875
-240.1875
-238.765625
-237.25
-235.6875
-234.046875
-232.359375
-230.578125
-228.765625
-226.90625
-225.0
-223.046875
-221.0625
-219.046875
-217.0
-214.90625
-212.828125
-210.71875
-208.625
-206.515625
-204.421875
-202.328125
-200.265625
-198.21875
-196.1875
-194.1875
-192.25
-190.359375
-188.515625
-186.734375
-185.015625
-183.359375
-181.78125
-180.265625
-178.84375
-177.484375
-176.25
-175.078125
-174.015625
-173.0625
-172.1875
-171.421875
-170.75
-170.1875
-169.71875
-169.328125
-169.0625
-168.890625
-168.828125
-168.84375
-168.953125
-169.15625
-169.4375
-169.78125
-170.203125
-170.6875
-171.234375
-171.8125
-172.453125
-173.125
-173.828125
-174.546875
-175.28125
-176.015625
-176.734375
-177.4375
-178.125
-178.75
-179.34375
-179.890625
-180.359375
-180.75
-181.078125
-181.3125
-181.4375
-181.453125
-181.34375
-181.125
-180.765625
-180.265625
-179.625
-178.828125
-177.875
-176.765625
-175.484375
-174.046875
-172.40625
-170.625
-168.65625
-166.515625
-164.21875
-161.75
-159.109375
-156.296875
-153.34375
-150.21875
-146.953125
-143.53125
-139.984375
-136.3125
-132.515625
-128.625
-124.609375
-120.515625
-116.34375
-112.078125
-107.78125
-103.453125
-99.078125
-94.6875
-90.296875
-85.921875
-81.578125
-77.28125
-73.03125
-68.859375
-64.765625
-60.765625
-56.875
-53.125
-49.5
-46.046875
-42.75
-39.625
-36.703125
-33.984375
-31.46875
-29.1875
-27.140625
-25.328125
-23.765625
-22.453125
-21.421875
-20.65625
-20.171875
-19.96875
-20.0625
-20.421875
-21.09375
-22.046875
-23.28125
-24.8125
-26.625
-28.734375
-31.109375
-33.78125
-36.703125
-39.90625
-43.359375
-47.0625
-51.015625
-55.203125
-59.59375
-64.21875
-69.03125
-74.0625
-79.25
-84.625
-90.140625
-95.8125
-101.609375
-107.515625
-113.53125
-119.640625
-125.8125
-132.03125
-138.3125
-144.640625
-150.96875
-157.3125
-163.640625
-169.953125
-176.234375
-182.4375
-188.609375
-194.6875
-200.703125
-206.609375
-212.40625
-218.078125
-223.625
-229.046875
-234.3125
-239.40625
-244.34375
-249.109375
-253.703125
-258.09375
-262.3125
-266.3125
-270.125
-273.71875
-277.09375
-280.265625
-283.21875
-285.9375
-288.453125
-290.734375
-292.796875
-294.640625
-296.25
-297.640625
-298.796875
-299.765625
-300.484375
-300.984375
-301.265625
-301.328125
-301.1875
-300.828125
-300.265625
-299.484375
-298.515625
-297.328125
-295.953125
-294.390625
-292.625
-290.671875
-288.546875
-286.21875
-283.734375
-281.0625
-278.21875
-275.203125
-272.015625
-268.671875
-265.15625
-261.484375
-257.640625
-253.640625
-249.484375
-245.171875
-240.734375
-236.109375
-231.34375
-226.421875
-221.34375
-216.109375
-210.734375
-205.203125
-199.53125
-193.71875
-187.75
-181.625
-175.359375
-168.953125
-162.390625
-155.6875
-148.84375
-141.84375
-134.71875
-127.453125
-120.046875
-112.484375
-104.796875
-96.96875
-89.0
-80.90625
-72.6875
-64.328125
-55.875
-47.296875
-38.609375
-29.828125
-20.9375
-11.96875
-2.90625
6.21875
15.421875
24.703125
34.03125
43.40625
52.8125
62.234375
71.6875
81.140625
90.578125
100.0
109.390625
118.75
128.0625
137.265625
146.40625
155.453125
164.390625
173.1875
181.875
190.390625
198.75
206.921875
214.90625
222.671875
230.21875
237.515625
244.59375
251.390625
257.921875
264.171875
270.109375
275.75
281.0625
286.0625
290.71875
295.015625
298.9375
302.515625
305.71875
308.546875
310.984375
313.046875
314.71875
316.0
316.890625
317.390625
317.484375
317.1875
316.515625
315.453125
314.015625
312.203125
310.03125
307.5
304.625
301.40625
297.828125
293.953125
289.765625
285.28125
280.515625
275.484375
270.203125
264.671875
258.921875
252.96875
246.828125
240.515625
234.046875
227.4375
220.71875
213.90625
207.0
200.03125
193.0
185.953125
178.90625
171.84375
164.8125
157.828125
150.890625
144.015625
137.21875
130.53125
123.953125
117.5
111.1875
105.015625
99.0
93.15625
87.484375
82.0
76.703125
71.609375
66.71875
62.03125
57.546875
53.296875
49.21875
45.359375
41.71875
38.28125
35.0625
32.03125
29.203125
26.546875
24.109375
21.828125
19.734375
17.8125
16.03125
14.40625
12.90625
11.5625
10.328125
9.203125
8.1875
7.25
6.421875
5.625
4.90625
4.25
3.625
3.03125
2.453125
1.90625
1.328125
0.78125
0.21875
-0.375
-0.96875
-1.609375
-2.296875
-3.0
-3.75
-4.546875
-5.390625
-6.296875
-7.234375
-8.25
-9.28125
-10.375
-11.515625
-12.703125
-13.9375
-15.21875
-16.515625
-17.84375
-19.1875
-20.5625
-21.9375
-23.328125
-24.703125
-26.0625
-27.40625
-28.71875
-29.984375
-31.234375
-32.40625
-33.515625
-34.546875
-35.5
-36.359375
-37.15625
-37.8125
-38.375
-38.796875
-39.109375
-39.28125
-39.3125
-39.1875
-38.90625
-38.484375
-37.875
-37.140625
-36.203125
-35.09375
-33.8125
-32.34375
-30.734375
-28.90625
-26.921875
-24.734375
-22.375
-19.859375
-17.1875
-14.3125
-11.296875
-8.109375
-4.765625
-1.28125
2.359375
6.140625
10.046875
14.09375
18.234375
22.515625
26.890625
31.375
35.9375
40.578125
45.3125
50.109375
54.96875
59.890625
64.84375
69.84375
74.859375
79.921875
84.984375
90.046875
95.125
100.203125
105.28125
110.328125
115.359375
120.375
125.359375
130.3125
135.21875
140.078125
144.90625
149.6875
154.421875
159.09375
163.734375
168.296875
172.8125
177.265625
181.640625
185.96875
190.234375
194.4375
198.578125
202.640625
206.65625
210.609375
214.484375
218.296875
222.046875
225.75
229.375
232.9375
236.421875
239.859375
243.21875
246.546875
249.765625
252.921875
256.03125
259.0625
262.015625
264.890625
267.703125
270.453125
273.109375
275.6875
278.1875
280.609375
282.953125
285.171875
287.34375
289.40625
291.375
293.234375
295.0
296.671875
298.25
299.71875
301.046875
302.28125
303.390625
304.390625
305.265625
306.015625
306.65625
307.171875
307.53125
307.796875
307.921875
307.921875
307.78125
307.53125
307.140625
306.625
305.96875
305.203125
304.3125
303.296875
302.15625
300.890625
299.515625
298.03125
296.40625
294.6875
292.875
290.9375
288.90625
286.78125
284.578125
282.265625
279.875
277.40625
274.859375
272.234375
269.53125
266.78125
263.96875
261.0625
258.140625
255.15625
252.125
249.03125
245.890625
242.71875
239.515625
236.234375
232.953125
229.625
226.25
222.84375
219.40625
215.921875
212.40625
208.859375
205.28125
201.65625
197.984375
194.265625
190.53125
186.734375
182.875
178.984375
175.03125
171.015625
166.953125
162.8125
158.625
154.34375
150.015625
145.609375
141.09375
136.53125
131.890625
127.171875
122.34375
117.4375
112.453125
107.390625
102.203125
96.953125
91.625
86.1875
80.6875
75.09375
69.40625
63.65625
57.828125
51.921875
45.9375
39.90625
33.828125
27.671875
21.5
15.28125
9.03125
2.734375
-3.546875
-9.84375
-16.140625
-22.421875
-28.671875
-34.921875
-41.109375
-47.21875
-53.296875
-59.328125
-65.25
-71.078125
-76.828125
-82.453125
-87.96875
-93.359375
-98.59375
-103.6875
-108.625
-113.40625
-118.0
-122.4375
-126.6875
-130.71875
-134.578125
-138.234375
-141.6875
-144.9375
-147.984375
-150.78125
-153.390625
-155.78125
-157.984375
-159.953125
-161.703125
-163.28125
-164.625
-165.78125
-166.75
-167.515625
-168.09375
-168.515625
-168.75
-168.828125
-168.765625
-168.546875
-168.203125
-167.75
-167.15625
-166.46875
-165.6875
-164.84375
-163.90625
-162.953125
-161.921875
-160.859375
-159.78125
-158.703125
-157.609375
-156.53125
-155.5
-154.46875
-153.5
-152.59375
-151.734375
-150.953125
-150.265625
-149.640625
-149.125
-148.71875
-148.421875
-148.21875
-148.15625
-148.21875
-148.40625
-148.734375
-149.1875
-149.78125
-150.515625
-151.390625
-152.40625
-153.546875
-154.8125
-156.234375
-157.765625
-159.4375
-161.234375
-163.140625
-165.15625
-167.3125
-169.546875
-171.875
-174.328125
-176.828125
-179.421875
-182.109375
-184.84375
-187.65625
-190.515625
-193.421875
-196.359375
-199.359375
-202.359375
-205.390625
-208.4375
-211.5
-214.5625
-217.609375
-220.65625
-223.703125
-226.734375
-229.71875
-232.71875
-235.65625
-238.5625
-241.453125
-244.296875
-247.109375
-249.90625
-252.640625
-255.34375
-258.0
-260.609375
-263.1875
-265.71875
-268.21875
-270.6875
-273.109375
-275.5
-277.875
-280.203125
-282.515625
-284.796875
-287.046875
-289.28125
-291.484375
-293.6875
-295.890625
-298.0625
-300.21875
-302.390625
-304.546875
-306.71875
-308.875
-311.015625
-313.1875
-315.34375
-317.515625
-319.6875
-321.859375
-324.046875
-326.21875
-328.390625
-330.578125
-332.75
-334.9375
-337.109375
-339.265625
-341.421875
-343.5625
-345.6875
-347.8125
-349.890625
-351.96875
-354.0
-355.984375
-357.953125
-359.875
-361.734375
-363.5625
-365.3125
-367.03125
-368.65625
-370.21875
-371.71875
-373.125
-374.46875
-375.703125
-376.84375
-377.90625
-378.875
-379.75
-380.515625
-381.171875
-381.75
-382.1875
-382.546875
-382.78125
-382.90625
-382.953125
-382.859375
-382.671875
-382.375
-381.984375
-381.5
-380.90625
-380.21875
-379.453125
-378.59375
-377.640625
-376.625
-375.546875
-374.40625
-373.1875
-371.9375
-370.640625
-369.296875
-367.921875
-366.53125
-365.125
-363.703125
-362.296875
-360.890625
-359.484375
-358.125
-356.796875
-355.515625
-354.265625
-353.078125
-351.96875
-350.921875
-349.953125
-349.078125
-348.3125
-347.640625
-347.078125
-346.65625
-346.34375
-346.15625
-346.109375
-346.203125
-346.453125
-346.84375
-347.390625
-348.09375
-348.953125
-350.0
-351.203125
-352.578125
-354.109375
-355.828125
-357.71875
-359.75
-361.984375
-364.390625
-366.96875
-369.703125
-372.609375
-375.671875
-378.890625
-382.28125
-385.796875
-389.484375
-393.3125
-397.265625
-401.359375
-405.5625
-409.90625
-414.34375
-418.90625
-423.546875
-428.296875
-433.109375
-437.984375
-442.953125
-447.96875
-453.046875
-458.15625
-463.296875
-468.453125
-473.625
-478.8125
-483.984375
-489.15625
-494.296875
-499.40625
-504.46875
-509.46875
-514.4375
-519.3125
-524.125
-528.828125
-533.453125
-537.96875
-542.375
-546.640625
-550.78125
-554.796875
-558.671875
-562.390625
-565.953125
-569.34375
-572.5625
-575.625
-578.46875
-581.140625
-583.625
-585.890625
-587.984375
-589.84375
-591.5
-592.9375
-594.171875
-595.171875
-595.96875
-596.515625
-596.828125
-596.953125
-596.828125
-596.484375
-595.921875
-595.125
-594.109375
-592.875
-591.40625
-589.71875
-587.84375
-585.71875
-583.421875
-580.890625
-578.171875
-575.25
-572.140625
-568.828125
-565.359375
-561.6875
-557.859375
-553.828125
-549.671875
-545.359375
-540.890625
-536.296875
-531.546875
-526.6875
-521.6875
-516.59375
-511.390625
-506.078125
-500.671875
-495.1875
-489.609375
-483.984375
-478.265625
-472.5
-466.6875
-460.8125
-454.921875
-448.96875
-443.015625
-437.015625
-431.015625
-425.015625
-419.015625
-413.0
-407.0
-401.015625
-395.0625
-389.109375
-383.203125
-377.3125
-371.484375
-365.671875
-359.90625
-354.203125
-348.546875
-342.953125
-337.40625
-331.9375
-326.53125
-321.203125
-315.921875
-310.75
-305.640625
-300.625
-295.671875
-290.84375
-286.078125
-281.4375
-276.859375
-272.421875
-268.046875
-263.8125
-259.671875
-255.65625
-251.734375
-247.953125
-244.28125
-240.75
-237.328125
-234.046875
-230.90625
-227.875
-225.015625
-222.296875
-219.734375
-217.296875
-215.046875
-212.9375
-211.0
-209.21875
-207.625
-206.1875
-204.921875
-203.828125
-202.9375
-202.203125
-201.671875
-201.3125
-201.15625
-201.171875
-201.40625
-201.796875
-202.40625
-203.171875
-204.171875
-205.34375
-206.703125
-208.25
-210.0
-211.921875
-214.046875
-216.328125
-218.796875
-221.421875
-224.21875
-227.171875
-230.296875
-233.5625
-236.96875
-240.515625
-244.1875
-247.96875
-251.875
-255.875
-259.96875
-264.140625
-268.390625
-272.71875
-277.078125
-281.5
-285.921875
-290.390625
-294.84375
-299.3125
-303.75
-308.15625
-312.53125
-316.859375
-321.109375
-325.296875
-329.375
-333.390625
-337.265625
-341.046875
-344.671875
-348.171875
-351.515625
-354.71875
-357.75
-360.609375
-363.28125
-365.78125
-368.078125
-370.1875
-372.078125
-373.78125
-375.265625
-376.546875
-377.625
-378.46875
-379.109375
-379.53125
-379.765625
-379.78125
-379.59375
-379.203125
-378.625
-377.828125
-376.890625
-375.765625
-374.46875
-373.015625
-371.4375
-369.6875
-367.828125
-365.84375
-363.75
-361.578125
-359.296875
-356.96875
-354.5625
-352.109375
-349.625
-347.125
-344.59375
-342.09375
-339.578125
-337.109375
-334.65625
-332.265625
-329.9375
-327.6875
-325.515625
-323.4375
-321.453125
-319.578125
-317.828125
-316.171875
-314.6875
-313.296875
-312.078125
-310.984375
-310.046875
-309.25
-308.609375
-308.125
-307.765625
-307.578125
-307.515625
-307.609375
-307.828125
-308.1875
-308.671875
-309.296875
-310.0
-310.828125
-311.75
-312.75
-313.84375
-314.984375
-316.1875
-317.40625
-318.6875
-319.953125
-321.234375
-322.5
-323.75
-324.953125
-326.109375
-327.203125
-328.1875
-329.09375
-329.890625
-330.578125
-331.125
-331.53125
-331.765625
-331.859375
-331.765625
-331.46875
-330.984375
-330.28125
-329.375
-328.234375
-326.875
-325.265625
-323.4375
-321.359375
-319.03125
-316.46875
-313.65625
-310.59375
-307.265625
-303.734375
-299.953125
-295.9375
-291.71875
-287.25
-282.59375
-277.71875
-272.671875
-267.421875
-262.015625
-256.453125
-250.734375
-244.90625
-238.953125
-232.90625
-226.75
-220.5625
-214.296875
-208.0
-201.703125
-195.375
-189.09375
-182.84375
-176.65625
-170.53125
-164.5
-158.59375
-152.78125
-147.140625
-141.625
-136.3125
-131.171875
-126.28125
-121.578125
-117.109375
-112.890625
-108.921875
-105.234375
-101.8125
-98.703125
-95.890625
-93.375
-91.171875
-89.28125
-87.734375
-86.5
-85.609375
-85.0625
-84.8125
-84.921875
-85.34375
-86.109375
-87.1875
-88.578125
-90.296875
-92.3125
-94.625
-97.21875
-100.109375
-103.28125
-106.6875
-110.359375
-114.234375
-118.359375
-122.671875
-127.203125
-131.90625
-136.765625
-141.796875
-146.953125
-152.234375
-157.625
-163.09375
-168.65625
-174.25
-179.921875
-185.609375
-191.296875
-197.0
-202.65625
-208.3125
-213.90625
-219.46875
-224.953125
-230.328125
-235.640625
-240.828125
-245.921875
-250.890625
-255.703125
-260.40625
-264.9375
-269.328125
-273.546875
-277.59375
-281.484375
-285.1875
-288.71875
-292.0625
-295.21875
-298.203125
-300.984375
-303.59375
-306.0
-308.234375
-310.296875
-312.15625
-313.84375
-315.359375
-316.71875
-317.90625
-318.921875
-319.796875
-320.5
-321.0625
-321.484375
-321.765625
-321.921875
-321.921875
-321.828125
-321.625
-321.28125
-320.84375
-320.296875
-319.671875
-318.953125
-318.125
-317.203125
-316.21875
-315.171875
-314.03125
-312.828125
-311.5625
-310.21875
-308.8125
-307.359375
-305.8125
-304.234375
-302.578125
-300.859375
-299.078125
-297.234375
-295.34375
-293.375
-291.328125
-289.234375
-287.046875
-284.796875
-282.453125
-280.046875
-277.5625
-274.96875
-272.3125
-269.5625
-266.6875
-263.734375
-260.6875
-257.515625
-254.25
-250.84375
-247.34375
-243.734375
-239.984375
-236.109375
-232.109375
-227.984375
-223.734375
-219.328125
-214.8125
-210.15625
-205.34375
-200.40625
-195.328125
-190.140625
-184.796875
-179.3125
-173.71875
-167.984375
-162.109375
-156.109375
-149.984375
-143.75
-137.390625
-130.90625
-124.34375
-117.640625
-110.84375
-103.953125
-96.96875
-89.890625
-82.734375
-75.46875
-68.171875
-60.78125
-53.34375
-45.859375
-38.296875
-30.703125
-23.078125
-15.40625
-7.703125
0.03125
7.765625
15.515625
23.28125
31.046875
38.8125
46.578125
54.328125
62.0625
69.796875
77.484375
85.1875
92.828125
100.4375
108.015625
115.5625
123.046875
130.515625
137.921875
145.296875
152.609375
159.859375
167.078125
174.21875
181.296875
188.34375
195.296875
202.1875
209.046875
215.8125
222.515625
229.140625
235.6875
242.1875
248.578125
254.890625
261.140625
267.28125
273.328125
279.296875
285.15625
290.9375
296.59375
302.15625
307.609375
312.9375
318.140625
323.21875
328.171875
332.984375
337.671875
342.1875
346.5625
350.796875
354.859375
358.75
362.453125
365.96875
369.328125
372.46875
375.40625
378.140625
380.671875
382.96875
385.0625
386.90625
388.515625
389.90625
391.03125
391.921875
392.5625
392.921875
393.046875
392.90625
392.484375
391.828125
390.859375
389.640625
388.15625
386.375
384.34375
382.03125
379.453125
376.609375
373.5
370.125
366.484375
362.625
358.484375
354.09375
349.5
344.640625
339.578125
334.296875
328.796875
323.109375
317.203125
311.140625
304.90625
298.484375
291.90625
285.203125
278.359375
271.375
264.296875
257.109375
249.828125
242.484375
235.046875
227.5625
220.03125
212.46875
204.875
197.265625
189.65625
182.046875
174.46875
166.90625
159.390625
151.921875
144.484375
137.125
129.84375
122.625
115.5
108.484375
101.546875
94.734375
88.03125
81.453125
74.984375
68.65625
62.46875
56.40625
50.5
44.734375
39.125
33.671875
28.359375
23.21875
18.25
13.421875
8.765625
4.28125
-0.046875
-4.203125
-8.171875
-12.0
-15.640625
-19.109375
-22.40625
-25.53125
-28.484375
-31.265625
-33.875
-36.28125
-38.546875
-40.625
-42.515625
-44.234375
-45.796875
-47.140625
-48.328125
-49.359375
-50.1875
-50.84375
-51.328125
-51.625
-51.75
-51.703125
-51.46875
-51.0625
-50.46875
-49.703125
-48.765625
-47.65625
-46.359375
-44.890625
-43.265625
-41.453125
-39.5
-37.375
-35.046875
-32.609375
-30.015625
-27.265625
-24.359375
-21.328125
-18.15625
-14.84375
-11.4375
-7.90625
-4.25
-0.515625
3.328125
7.25
11.25
15.296875
19.421875
23.578125
27.765625
32.0
36.21875
40.453125
44.6875
48.875
53.03125
57.140625
61.203125
65.171875
69.0625
72.859375
76.53125
80.09375
83.515625
86.796875
89.90625
92.859375
95.609375
98.171875
100.546875
102.6875
104.625
106.328125
107.78125
109.0
109.953125
110.65625
111.078125
111.234375
111.125
110.734375
110.0625
109.109375
107.875
106.359375
104.578125
102.5
100.140625
97.53125
94.65625
91.515625
88.109375
84.46875
80.59375
76.46875
72.171875
67.625
62.875
57.953125
52.828125
47.5625
42.125
36.578125
30.875
25.078125
19.1875
13.203125
7.140625
1.046875
-5.09375
-11.265625
-17.4375
-23.609375
-29.78125
-35.90625
-41.96875
-47.984375
-53.921875
-59.78125
-65.546875
-71.203125
-76.734375
-82.140625
-87.40625
-92.515625
-97.453125
-102.234375
-106.859375
-111.265625
-115.5
-119.546875
-123.375
-127.015625
-130.4375
-133.65625
-136.640625
-139.4375
-142.015625
-144.34375
-146.484375
-148.40625
-150.09375
-151.59375
-152.875
-153.953125
-154.796875
-155.46875
-155.921875
-156.1875
-156.25
-156.140625
-155.859375
-155.359375
-154.71875
-153.90625
-152.921875
-151.78125
-150.5
-149.046875
-147.453125
-145.734375
-143.890625
-141.890625
-139.796875
-137.578125
-135.234375
-132.78125
-130.234375
-127.59375
-124.828125
-121.984375
-119.03125
-115.984375
-112.859375
-109.65625
-106.359375
-102.984375
-99.53125
-96.0
-92.375
-88.6875
-84.921875
-81.078125
-77.171875
-73.203125
-69.15625
-65.015625
-60.828125
-56.578125
-52.21875
-47.828125
-43.359375
-38.8125
-34.1875
-29.515625
-24.765625
-19.9375
-15.0625
-10.109375
-5.09375
0.0
5.15625
10.375
15.671875
21.0
26.390625
31.84375
37.375
42.9375
48.5625
54.234375
59.953125
65.71875
71.53125
77.40625
83.296875
89.21875
95.203125
101.203125
107.21875
113.265625
119.359375
125.4375
131.5625
137.703125
143.828125
149.953125
156.09375
162.25
168.375
174.515625
180.625
186.734375
192.828125
198.890625
204.953125
210.953125
216.9375
222.890625
228.8125
234.671875
240.5
246.296875
252.015625
257.6875
263.296875
268.859375
274.328125
279.734375
285.0625
290.328125
295.484375
300.5625
305.5625
310.4375
315.21875
319.890625
324.46875
328.921875
333.234375
337.453125
341.515625
345.4375
349.21875
352.859375
356.34375
359.65625
362.796875
365.765625
368.5625
371.15625
373.578125
375.78125
377.78125
379.578125
381.171875
382.515625
383.640625
384.53125
385.1875
385.59375
385.75
385.65625
385.296875
384.671875
383.78125
382.640625
381.234375
379.53125
377.546875
375.296875
372.765625
369.9375
366.84375
363.484375
359.828125
355.90625
351.71875
347.25
342.515625
337.515625
332.28125
326.765625
321.03125
315.046875
308.84375
302.421875
295.78125
288.9375
281.921875
274.703125
267.3125
259.78125
252.09375
244.265625
236.3125
228.265625
220.109375
211.875
203.578125
195.234375
186.84375
178.4375
170.0
161.59375
153.1875
144.8125
136.5
128.234375
120.0625
111.953125
103.96875
96.0625
88.296875
80.671875
73.1875
65.859375
58.703125
51.71875
44.9375
38.328125
31.921875
25.71875
19.75
13.984375
8.4375
3.125
-1.953125
-6.8125
-11.4375
-15.828125
-19.96875
-23.890625
-27.578125
-31.03125
-34.28125
-37.296875
-40.09375
-42.65625
-45.03125
-47.203125
-49.1875
-50.953125
-52.5625
-53.984375
-55.25
-56.328125
-57.28125
-58.09375
-58.75
-59.296875
-59.734375
-60.046875
-60.25
-60.390625
-60.4375
-60.421875
-60.328125
-60.1875
-60.0
-59.78125
-59.5
-59.21875
-58.921875
-58.609375
-58.28125
-57.96875
-57.65625
-57.34375
-57.046875
-56.78125
-56.53125
-56.3125
-56.078125
-55.921875
-55.796875
-55.703125
-55.625
-55.59375
-55.59375
-55.640625
-55.703125
-55.8125
-55.953125
-56.140625
-56.3125
-56.546875
-56.796875
-57.078125
-57.34375
-57.65625
-57.96875
-58.296875
-58.609375
-58.9375
-59.25
-59.578125
-59.859375
-60.15625
-60.4375
-60.703125
-60.90625
-61.109375
-61.28125
-61.390625
-61.484375
-61.53125
-61.515625
-61.453125
-61.34375
-61.1875
-60.953125
-60.65625
-60.296875
-59.890625
-59.390625
-58.8125
-58.171875
-57.453125
-56.671875
-55.796875
-54.84375
-53.8125
-52.703125
-51.5
-50.21875
-48.84375
-47.390625
-45.84375
-44.21875
-42.515625
-40.71875
-38.828125
-36.84375
-34.78125
-32.625
-30.40625
-28.046875
-25.640625
-23.15625
-20.578125
-17.90625
-15.171875
-12.359375
-9.453125
-6.46875
-3.40625
-0.28125
2.921875
6.21875
9.5625
12.984375
16.453125
20.015625
23.625
27.296875
31.015625
34.796875
38.625
42.515625
46.421875
50.390625
54.390625
58.421875
62.46875
66.5625
70.671875
74.78125
78.921875
83.078125
87.21875
91.359375
95.5
99.640625
103.75
107.84375
111.90625
115.953125
119.953125
123.921875
127.84375
131.734375
135.546875
139.296875
142.984375
146.59375
150.15625
153.625
157.015625
160.3125
163.53125
166.640625
169.671875
172.578125
175.40625
178.109375
180.71875
183.1875
185.578125
187.828125
189.96875
192.0
193.90625
195.6875
197.34375
198.859375
200.28125
201.578125
202.734375
203.765625
204.703125
205.5
206.1875
206.75
207.21875
207.5625
207.78125
207.90625
207.90625
207.84375
207.640625
207.34375
206.96875
206.515625
205.953125
205.296875
204.546875
203.75
202.84375
201.875
200.828125
199.734375
198.546875
197.3125
196.0
194.65625
193.234375
191.765625
190.25
188.671875
187.078125
185.40625
183.703125
181.96875
180.203125
178.375
176.515625
174.625
172.703125
170.734375
168.734375
166.703125
164.65625
162.5625
160.421875
158.265625
156.09375
153.875
151.625
149.34375
147.046875
144.71875
142.359375
139.96875
137.546875
135.125
132.640625
130.140625
127.609375
125.078125
122.484375
119.890625
117.25
114.609375
111.9375
109.25
106.53125
103.796875
101.0625
98.28125
95.5
92.703125
89.921875
87.09375
84.28125
81.453125
78.625
75.8125
72.96875
70.140625
67.328125
64.5
61.6875
58.875
56.078125
53.3125
50.546875
47.8125
45.078125
42.390625
39.703125
37.046875
34.421875
31.84375
29.265625
26.71875
24.21875
21.765625
19.34375
16.9375
14.5625
12.234375
9.96875
7.71875
5.515625
3.34375
1.234375
-0.84375
-2.890625
-4.875
-6.8125
-8.734375
-10.59375
-12.40625
-14.171875
-15.890625
-17.578125
-19.203125
-20.796875
-22.296875
-23.78125
-25.21875
-26.609375
-27.9375
-29.21875
-30.453125
-31.625
-32.734375
-33.796875
-34.8125
-35.765625
-36.640625
-37.453125
-38.21875
-38.921875
-39.546875
-40.09375
-40.59375
-41.015625
-41.375
-41.640625
-41.828125
-41.953125
-42.0
-41.96875
-41.828125
-41.640625
-41.359375
-41.0
-40.546875
-40.03125
-39.421875
-38.734375
-37.953125
-37.09375
-36.15625
-35.15625
-34.046875
-32.875
-31.640625
-30.34375
-28.96875
-27.5
-26.0
-24.4375
-22.828125
-21.15625
-19.453125
-17.71875
-15.953125
-14.140625
-12.328125
-10.484375
-8.65625
-6.8125
-4.953125
-3.125
-1.3125
0.46875
2.25
3.953125
5.625
7.25
8.828125
10.328125
11.75
13.09375
14.359375
15.53125
16.609375
17.59375
18.453125
19.234375
19.890625
20.421875
20.84375
21.140625
21.3125
21.359375
21.28125
21.078125
20.78125
20.328125
19.75
19.0625
18.28125
17.359375
16.3125
15.1875
13.953125
12.609375
11.1875
9.6875
8.09375
6.453125
4.734375
2.953125
1.140625
-0.703125
-2.578125
-4.484375
-6.40625
-8.3125
-10.21875
-12.109375
-13.984375
-15.8125
-17.59375
-19.328125
-21.015625
-22.640625
-24.15625
-25.625
-27.0
-28.265625
-29.421875
-30.484375
-31.4375
-32.265625
-32.984375
-33.546875
-34.015625
-34.34375
-34.53125
-34.578125
-34.5
-34.296875
-33.953125
-33.484375
-32.875
-32.140625
-31.296875
-30.328125
-29.234375
-28.046875
-26.734375
-25.34375
-23.828125
-22.234375
-20.578125
-18.828125
-17.015625
-15.125
-13.203125
-11.234375
-9.21875
-7.15625
-5.078125
-3.0
-0.875
1.234375
3.34375
5.421875
7.5
9.546875
11.578125
13.578125
15.53125
17.4375
19.3125
21.109375
22.875
24.5625
26.21875
27.796875
29.296875
30.75
32.125
33.453125
34.703125
35.90625
37.015625
38.09375
39.078125
40.015625
40.890625
41.71875
42.484375
43.203125
43.875
44.484375
45.078125
45.625
46.125
46.59375
47.046875
47.46875
47.84375
48.21875
48.578125
48.90625
49.21875
49.515625
49.8125
50.09375
50.359375
50.609375
50.84375
51.09375
51.3125
51.515625
51.703125
51.90625
52.0625
52.21875
52.34375
52.453125
52.5625
52.609375
52.640625
52.640625
52.609375
52.53125
52.421875
52.25
52.03125
51.78125
51.453125
51.0625
50.625
50.140625
49.5625
48.921875
48.21875
47.453125
46.59375
45.671875
44.671875
43.609375
42.484375
41.265625
39.984375
38.640625
37.25
35.78125
34.25
32.65625
31.03125
29.34375
27.625
25.859375
24.0625
22.265625
20.421875
18.578125
16.71875
14.890625
13.0625
11.234375
9.4375
7.703125
5.96875
4.296875
2.671875
1.140625
-0.34375
-1.75
-3.078125
-4.328125
-5.46875
-6.515625
-7.46875
-8.3125
-9.03125
-9.65625
-10.15625
-10.53125
-10.78125
-10.9375
-10.953125
-10.859375
-10.640625
-10.296875
-9.84375
-9.296875
-8.640625
-7.859375
-6.984375
-6.03125
-4.984375
-3.859375
-2.671875
-1.421875
-0.109375
1.234375
2.640625
4.0625
5.5
6.953125
8.421875
9.859375
11.296875
12.6875
14.078125
15.390625
16.671875
17.875
19.015625
20.109375
21.09375
21.984375
22.78125
23.484375
24.078125
24.5625
24.921875
25.1875
25.3125
25.328125
25.21875
25.015625
24.671875
24.203125
23.625
22.9375
22.15625
21.25
20.25
19.171875
18.015625
16.765625
15.453125
14.0625
12.640625
11.140625
9.625
8.078125
6.515625
4.9375
3.375
1.8125
0.265625
-1.234375
-2.703125
-4.125
-5.484375
-6.78125
-8.0
-9.140625
-10.1875
-11.125
-11.953125
-12.6875
-13.3125
-13.8125
-14.203125
-14.453125
-14.59375
-14.59375
-14.453125
-14.203125
-13.828125
-13.3125
-12.671875
-11.921875
-11.046875
-10.078125
-8.96875
-7.78125
-6.5
-5.140625
-3.671875
-2.140625
-0.5625
1.078125
2.75
4.484375
6.21875
7.96875
9.71875
11.484375
13.203125
14.90625
16.5625
18.171875
19.71875
21.203125
22.59375
23.90625
25.109375
26.203125
27.171875
28.015625
28.765625
29.328125
29.75
30.015625
30.125
30.046875
29.8125
29.390625
28.8125
28.015625
27.046875
25.875
24.546875
22.984375
21.25
19.296875
17.1875
14.84375
12.3125
9.59375
6.703125
3.59375
0.328125
-3.15625
-6.8125
-10.640625
-14.671875
-18.859375
-23.234375
-27.75
-32.453125
-37.328125
-42.34375
-47.515625
-52.84375
-58.3125
-63.9375
-69.6875
-75.578125
-81.609375
-87.765625
-94.03125
-100.4375
-106.9375
-113.578125
-120.3125
-127.15625
-134.09375
-141.140625
-148.28125
-155.5
-162.8125
-170.203125
-177.671875
-185.1875
-192.796875
-200.4375
-208.140625
-215.875
-223.671875
-231.484375
-239.3125
-247.15625
-255.015625
-262.84375
-270.6875
-278.5
-286.296875
-294.046875
-301.75
-309.375
-316.9375
-324.421875
-331.796875
-339.0625
-346.21875
-353.234375
-360.109375
-366.828125
-373.375
-379.734375
-385.90625
-391.859375
-397.609375
-403.125
-408.40625
-413.40625
-418.15625
-422.625
-426.828125
-430.734375
-434.3125
-437.609375
-440.59375
-443.234375
-445.546875
-447.546875
-449.203125
-450.515625
-451.484375
-452.125
-452.421875
-452.390625
-452.0
-451.3125
-450.28125
-448.9375
-447.265625
-445.3125
-443.0625
-440.546875
-437.734375
-434.6875
-431.390625
-427.875
-424.140625
-420.21875
-416.125
-411.859375
-407.453125
-402.9375
-398.3125
-393.609375
-388.828125
-384.015625
-379.1875
-374.359375
-369.53125
-364.75
-360.03125
-355.390625
-350.84375
-346.421875
-342.125
-337.984375
-333.984375
-330.1875
-326.59375
-323.1875
-320.0
-317.046875
-314.34375
-311.890625
-309.671875
-307.734375
-306.0625
-304.671875
-303.515625
-302.671875
-302.078125
-301.75
-301.6875
-301.890625
-302.359375
-303.078125
-304.03125
-305.21875
-306.625
-308.25
-310.0625
-312.0625
-314.25
-316.59375
-319.0625
-321.671875
-324.40625
-327.234375
-330.140625
-333.109375
-336.15625
-339.21875
-342.28125
-345.375
-348.46875
-351.546875
-354.5625
-357.5625
-360.484375
-363.359375
-366.125
-368.8125
-371.421875
-373.90625
-376.28125
-378.5625
-380.703125
-382.734375
-384.640625
-386.421875
-388.09375
-389.609375
-391.046875
-392.34375
-393.546875
-394.625
-395.625
-396.546875
-397.375
-398.125
-398.828125
-399.484375
-400.09375
-400.65625
-401.21875
-401.78125
-402.34375
-402.90625
-403.515625
-404.171875
-404.875
-405.625
-406.46875
-407.40625
-408.421875
-409.515625
-410.75
-412.09375
-413.5625
-415.171875
-416.90625
-418.78125
-420.796875
-422.953125
-425.265625
-427.703125
-430.28125
-433.0
-435.859375
-438.84375
-441.9375
-445.15625
-448.484375
-451.90625
-455.40625
-459.0
-462.640625
-466.359375
-470.09375
-473.859375
-477.65625
-481.421875
-485.203125
-488.9375
-492.640625
-496.25
-499.8125
-503.296875
-506.65625
-509.90625
-513.03125
-516.0
-518.828125
-521.484375
-523.96875
-526.265625
-528.359375
-530.234375
-531.921875
-533.40625
-534.640625
-535.671875
-536.484375
-537.0625
-537.40625
-537.546875
-537.453125
-537.15625
-536.609375
-535.890625
-534.96875
-533.84375
-532.53125
-531.0625
-529.421875
-527.625
-525.71875
-523.671875
-521.53125
-519.25
-516.921875
-514.53125
-512.09375
-509.59375
-507.09375
-504.59375
-502.09375
-499.59375
-497.171875
-494.78125
-492.4375
-490.203125
-488.046875
-485.984375
-484.015625
-482.1875
-480.484375
-478.90625
-477.453125
-476.15625
-474.984375
-473.96875
-473.125
-472.40625
-471.84375
-471.421875
-471.140625
-471.0
-470.96875
-471.0625
-471.28125
-471.59375
-471.984375
-472.46875
-473.015625
-473.625
-474.265625
-474.9375
-475.625
-476.3125
-476.953125
-477.5625
-478.140625
-478.640625
-479.078125
-479.40625
-479.625
-479.703125
-479.65625
-479.46875
-479.09375
-478.53125
-477.796875
-476.84375
-475.6875
-474.3125
-472.71875
-470.890625
-468.796875
-466.484375
-463.9375
-461.125
-458.078125
-454.765625
-451.234375
-447.453125
-443.453125
-439.21875
-434.78125
-430.109375
-425.25
-420.203125
-414.96875
-409.578125
-404.03125
-398.359375
-392.546875
-386.640625
-380.65625
-374.5625
-368.453125
-362.28125
-356.109375
-349.90625
-343.734375
-337.59375
-331.484375
-325.46875
-319.53125
-313.703125
-307.96875
-302.375
-296.921875
-291.640625
-286.515625
-281.578125
-276.84375
-272.296875
-267.984375
-263.875
-260.015625
-256.359375
-252.96875
-249.828125
-246.90625
-244.25
-241.84375
-239.6875
-237.765625
-236.109375
-234.6875
-233.484375
-232.53125
-231.8125
-231.3125
-231.0
-230.90625
-231.03125
-231.3125
-231.78125
-232.4375
-233.234375
-234.1875
-235.28125
-236.5
-237.828125
-239.296875
-240.828125
-242.46875
-244.1875
-246.0
-247.859375
-249.78125
-251.75
-253.78125
-255.8125
-257.90625
-260.03125
-262.1875
-264.34375
-266.53125
-268.734375
-270.9375
-273.1875
-275.453125
-277.734375
-280.03125
-282.359375
-284.71875
-287.09375
-289.53125
-292.015625
-294.546875
-297.125
-299.796875
-302.53125
-305.328125
-308.234375
-311.234375
-314.3125
-317.546875
-320.890625
-324.375
-327.96875
-331.734375
-335.671875
-339.75
-344.015625
-348.46875
-353.078125
-357.90625
-362.9375
-368.1875
-373.625
-379.296875
-385.1875
-391.28125
-397.625
-404.1875
-411.0
-418.015625
-425.265625
-432.765625
-440.453125
-448.40625
-456.5625
-464.9375
-473.53125
-482.34375
-491.359375
-500.546875
-509.921875
-519.515625
-529.25
-539.1875
-549.265625
-559.484375
-569.859375
-580.359375
-590.984375
-601.703125
-612.53125
-623.4375
-634.421875
-645.46875
-656.578125
-667.71875
-678.90625
-690.09375
-701.28125
-712.484375
-723.671875
-734.8125
-745.90625
-756.96875
-767.96875
-778.875
-789.71875
-800.453125
-811.078125
-821.59375
-831.984375
-842.234375
-852.328125
-862.28125
-872.0625
-881.65625
-891.0625
-900.296875
-909.296875
-918.09375
-926.671875
-935.0
-943.09375
-950.953125
-958.53125
-965.875
-972.9375
-979.71875
-986.203125
-992.40625
-998.3125
-1003.890625
-1009.15625
-1014.109375
-1018.71875
-1023.015625
-1026.96875
-1030.546875
-1033.796875
-1036.703125
-1039.234375
-1041.390625
-1043.203125
-1044.640625
-1045.65625
-1046.34375
-1046.65625
-1046.5625
-1046.109375
-1045.28125
-1044.046875
-1042.453125
-1040.484375
-1038.125
-1035.421875
-1032.34375
-1028.890625
-1025.078125
-1020.9375
-1016.4375
-1011.59375
-1006.4375
-1000.96875
-995.15625
-989.078125
-982.6875
-976.03125
-969.125
-961.953125
-954.546875
-946.9375
-939.109375
-931.09375
-922.90625
-914.5625
-906.0625
-897.453125
-888.75
-879.921875
-871.0625
-862.125
-853.15625
-844.171875
-835.1875
-826.234375
-817.296875
-808.40625
-799.59375
-790.859375
-782.234375
-773.71875
-765.328125
-757.09375
-749.015625
-741.09375
-733.359375
-725.8125
-718.453125
-711.328125
-704.40625
-697.6875
-691.21875
-684.984375
-678.96875
-673.203125
-667.671875
-662.375
-657.328125
-652.5
-647.90625
-643.546875
-639.421875
-635.5
-631.796875
-628.3125
-624.984375
-621.875
-618.9375
-616.15625
-613.53125
-611.046875
-608.6875
-606.453125
-604.328125
-602.28125
-600.328125
-598.4375
-596.59375
-594.796875
-593.0
-591.21875
-589.46875
-587.703125
-585.890625
-584.0625
-582.1875
-580.234375
-578.234375
-576.171875
-574.0
-571.765625
-569.421875
-566.96875
-564.421875
-561.765625
-558.984375
-556.09375
-553.09375
-549.96875
-546.734375
-543.359375
-539.890625
-536.3125
-532.640625
-528.84375
-524.96875
-521.0
-516.921875
-512.796875
-508.59375
-504.328125
-500.015625
-495.65625
-491.234375
-486.8125
-482.375
-477.921875
-473.46875
-469.046875
-464.609375
-460.21875
-455.875
-451.546875
-447.296875
-443.109375
-438.984375
-434.9375
-430.984375
-427.09375
-423.3125
-419.625
-416.015625
-412.53125
-409.140625
-405.859375
-402.671875
-399.59375
-396.625
-393.765625
-390.984375
-388.3125
-385.75
-383.234375
-380.8125
-378.484375
-376.203125
-374.0
-371.859375
-369.75
-367.6875
-365.65625
-363.640625
-361.640625
-359.65625
-357.640625
-355.625
-353.578125
-351.5
-349.375
-347.203125
-344.96875
-342.671875
-340.28125
-337.828125
-335.265625
-332.609375
-329.859375
-327.0
-324.015625
-320.9375
-317.734375
-314.390625
-310.9375
-307.359375
-303.625
-299.796875
-295.828125
-291.75
-287.546875
-283.21875
-278.78125
-274.25
-269.59375
-264.84375
-260.015625
-255.078125
-250.078125
-245.015625
-239.890625
-234.71875
-229.484375
-224.234375
-218.96875
-213.65625
-208.375
-203.09375
-197.8125
-192.5625
-187.359375
-182.1875
-177.078125
-172.015625
-167.046875
-162.140625
-157.328125
-152.625
-148.015625
-143.484375
-139.109375
-134.859375
-130.703125
-126.734375
-122.84375
-119.125
-115.546875
-112.078125
-108.78125
-105.640625
-102.625
-99.75
-97.046875
-94.453125
-92.015625
-89.703125
-87.546875
-85.515625
-83.59375
-81.8125
-80.140625
-78.578125
-77.125
-75.765625
-74.53125
-73.359375
-72.28125
-71.28125
-70.34375
-69.46875
-68.671875
-67.921875
-67.1875
-66.53125
-65.875
-65.265625
-64.6875
-64.109375
-63.546875
-63.0
-62.453125
-61.90625
-61.34375
-60.796875
-60.25
-59.65625
-59.09375
-58.5
-57.875
-57.265625
-56.625
-55.96875
-55.3125
-54.625
-53.953125
-53.25
-52.546875
-51.84375
-51.125
-50.421875
-49.734375
-49.03125
-48.359375
-47.671875
-47.03125
-46.421875
-45.8125
-45.265625
-44.75
-44.265625
-43.828125
-43.4375
-43.109375
-42.84375
-42.625
-42.484375
-42.40625
-42.390625
-42.46875
-42.609375
-42.84375
-43.15625
-43.546875
-44.046875
-44.59375
-45.265625
-46.03125
-46.875
-47.8125
-48.84375
-49.984375
-51.21875
-52.53125
-53.953125
-55.46875
-57.0625
-58.75
-60.515625
-62.390625
-64.34375
-66.375
-68.5
-70.671875
-72.953125
-75.296875
-77.6875
-80.1875
-82.71875
-85.34375
-88.015625
-90.75
-93.53125
-96.375
-99.25
-102.1875
-105.15625
-108.1875
-111.234375
-114.3125
-117.4375
-120.578125
-123.765625
-126.96875
-130.15625
-133.40625
-136.65625
-139.921875
-143.203125
-146.46875
-149.78125
-153.0625
-156.375
-159.671875
-162.96875
-166.265625
-169.53125
-172.8125
-176.078125
-179.3125
-182.546875
-185.75
-188.953125
-192.109375
-195.25
-198.359375
-201.421875
-204.46875
-207.484375
-210.4375
-213.359375
-216.234375
-219.078125
-221.875
-224.59375
-227.28125
-229.890625
-232.46875
-234.953125
-237.390625
-239.765625
-242.0625
-244.296875
-246.4375
-248.515625
-250.515625
-252.421875
-254.265625
-256.0
-257.671875
-259.25
-260.71875
-262.125
-263.421875
-264.65625
-265.78125
-266.796875
-267.75
-268.59375
-269.359375
-270.015625
-270.59375
-271.09375
-271.484375
-271.796875
-272.015625
-272.171875
-272.25
-272.234375
-272.15625
-271.984375
-271.765625
-271.453125
-271.109375
-270.71875
-270.234375
-269.734375
-269.171875
-268.578125
-267.953125
-267.265625
-266.578125
-265.84375
-265.109375
-264.359375
-263.59375
-262.84375
-262.0625
-261.296875
-260.546875
-259.8125
-259.09375
-258.375
-257.6875
-257.03125
-256.421875
-255.828125
-255.296875
-254.8125
-254.34375
-253.953125
-253.578125
-253.28125
-253.03125
-252.828125
-252.703125
-252.609375
-252.59375
-252.609375
-252.703125
-252.84375
-253.046875
-253.296875
-253.609375
-253.953125
-254.359375
-254.828125
-255.328125
-255.875
-256.484375
-257.09375
-257.765625
-258.453125
-259.1875
-259.921875
-260.703125
-261.5
-262.28125
-263.09375
-263.90625
-264.71875
-265.515625
-266.328125
-267.125
-267.890625
-268.65625
-269.359375
-270.0625
-270.71875
-271.359375
-271.953125
-272.515625
-273.03125
-273.5
-273.921875
-274.265625
-274.59375
-274.828125
-275.03125
-275.15625
-275.25
-275.265625
-275.21875
-275.125
-274.953125
-274.734375
-274.453125
-274.09375
-273.71875
-273.25
-272.765625
-272.203125
-271.609375
-270.96875
-270.296875
-269.578125
-268.828125
-268.0625
-267.25
-266.4375
-265.59375
-264.75
-263.890625
-263.046875
-262.1875
-261.34375
-260.515625
-259.71875
-258.921875
-258.171875
-257.453125
-256.765625
-256.140625
-255.5625
-255.03125
-254.5625
-254.15625
-253.828125
-253.546875
-253.359375
-253.21875
-253.1875
-253.203125
-253.328125
-253.515625
-253.8125
-254.15625
-254.609375
-255.15625
-255.75
-256.4375
-257.203125
-258.046875
-258.953125
-259.9375
-260.96875
-262.0625
-263.203125
-264.40625
-265.640625
-266.890625
-268.1875
-269.484375
-270.78125
-272.078125
-273.375
-274.625
-275.859375
-277.046875
-278.171875
-279.234375
-280.203125
-281.109375
-281.890625
-282.578125
-283.125
-283.546875
-283.8125
-283.921875
-283.84375
-283.59375
-283.140625
-282.5
-281.609375
-280.53125
-279.1875
-277.609375
-275.78125
-273.671875
-271.3125
-268.65625
-265.734375
-262.484375
-258.984375
-255.171875
-251.078125
-246.671875
-241.96875
-236.953125
-231.640625
-226.03125
-220.125
-213.921875
-207.453125
-200.6875
-193.640625
-186.34375
-178.765625
-170.96875
-162.90625
-154.625
-146.125
-137.4375
-128.546875
-119.5
-110.265625
-100.921875
-91.421875
-81.84375
-72.140625
-62.390625
-52.5625
-42.71875
-32.84375
-22.96875
-13.125
-3.296875
6.453125
16.140625
25.734375
35.21875
44.5625
53.78125
62.8125
71.6875
80.359375
88.8125
97.046875
105.03125
112.765625
120.234375
127.421875
134.34375
140.9375
147.25
153.234375
158.921875
164.25
169.28125
173.953125
178.3125
182.3125
185.984375
189.3125
192.3125
194.953125
197.3125
199.296875
200.984375
202.328125
203.390625
204.125
204.5625
204.71875
204.59375
204.203125
203.53125
202.640625
201.484375
200.109375
198.484375
196.6875
194.65625
192.46875
190.078125
187.53125
184.8125
181.953125
178.96875
175.84375
172.578125
169.21875
165.734375
162.171875
158.484375
154.734375
150.890625
146.984375
142.984375
138.9375
134.796875
130.609375
126.34375
122.03125
117.625
113.1875
108.65625
104.0625
99.40625
94.6875
89.875
84.984375
80.0
74.9375
69.78125
64.515625
59.15625
53.671875
48.09375
42.359375
36.53125
30.5625
24.46875
18.21875
11.828125
5.28125
-1.390625
-8.25
-15.234375
-22.40625
-29.703125
-37.1875
-44.828125
-52.625
-60.578125
-68.703125
-76.96875
-85.390625
-93.953125
-102.65625
-111.484375
-120.4375
-129.5
-138.6875
-147.953125
-157.3125
-166.75
-176.25
-185.796875
-195.390625
-205.0
-214.609375
-224.203125
-233.78125
-243.328125
-252.8125
-262.25
-271.5625
-280.796875
-289.890625
-298.859375
-307.640625
-316.28125
-324.703125
-332.9375
-340.9375
-348.703125
-356.203125
-363.453125
-370.390625
-377.0625
-383.390625
-389.40625
-395.078125
-400.40625
-405.390625
-410.0
-414.265625
-418.109375
-421.609375
-424.6875
-427.390625
-429.671875
-431.578125
-433.078125
-434.171875
-434.859375
-435.171875
-435.078125
-434.59375
-433.734375
-432.484375
-430.875
-428.890625
-426.5625
-423.875
-420.875
-417.546875
-413.921875
-409.96875
-405.75
-401.25
-396.515625
-391.515625
-386.28125
-380.859375
-375.21875
-369.40625
-363.421875
-357.296875
-351.03125
-344.65625
-338.15625
-331.59375
-324.9375
-318.234375
-311.484375
-304.71875
-297.953125
-291.171875
-284.4375
-277.703125
-271.03125
-264.40625
-257.859375
-251.390625
-245.0
-238.734375
-232.5625
-226.53125
-220.625
-214.859375
-209.234375
-203.78125
-198.46875
-193.34375
-188.375
-183.5625
-178.96875
-174.546875
-170.328125
-166.28125
-162.453125
-158.796875
-155.359375
-152.09375
-149.015625
-146.171875
-143.484375
-141.015625
-138.71875
-136.640625
-134.71875
-133.0
-131.4375
-130.046875
-128.84375
-127.796875
-126.90625
-126.1875
-125.609375
-125.15625
-124.859375
-124.671875
-124.59375
-124.65625
-124.8125
-125.0625
-125.390625
-125.8125
-126.296875
-126.828125
-127.421875
-128.046875
-128.734375
-129.421875
-130.125
-130.828125
-131.53125
-132.203125
-132.828125
-133.4375
-134.0
-134.5
-134.921875
-135.28125
-135.53125
-135.6875
-135.734375
-135.65625
-135.453125
-135.109375
-134.640625
-133.984375
-133.171875
-132.203125
-131.046875
-129.71875
-128.171875
-126.46875
-124.53125
-122.375
-120.046875
-117.484375
-114.71875
-111.71875
-108.515625
-105.078125
-101.40625
-97.546875
-93.453125
-89.15625
-84.625
-79.90625
-74.96875
-69.828125
-64.515625
-59.0
-53.328125
-47.453125
-41.421875
-35.25
-28.90625
-22.453125
-15.859375
-9.171875
-2.375
4.515625
11.46875
18.5
25.5625
32.6875
39.84375
47.0
54.15625
61.296875
68.421875
75.5
82.546875
89.515625
96.40625
103.234375
109.953125
116.578125
123.109375
129.484375
135.75
141.859375
147.84375
153.671875
159.34375
164.859375
170.21875
175.40625
180.4375
185.296875
190.015625
194.546875
198.921875
203.140625
207.21875
211.15625
214.9375
218.59375
222.125
225.5625
228.875
232.078125
235.21875
238.265625
241.265625
244.21875
247.109375
250.0
252.859375
255.75
258.640625
261.5625
264.53125
267.5625
270.65625
273.859375
277.125
280.53125
284.03125
287.703125
291.515625
295.46875
299.59375
303.890625
308.375
313.0625
317.921875
323.0
328.296875
333.78125
339.5
345.421875
351.578125
357.953125
364.53125
371.328125
378.3125
385.53125
392.9375
400.53125
408.3125
416.25
424.390625
432.671875
441.078125
449.625
458.296875
467.0625
475.921875
484.84375
493.828125
502.875
511.921875
520.984375
530.03125
539.078125
548.0625
556.984375
565.84375
574.59375
583.234375
591.75
600.109375
608.3125
616.34375
624.15625
631.78125
639.171875
646.3125
653.21875
659.828125
666.1875
672.265625
678.015625
683.46875
688.609375
693.40625
697.890625
702.0
705.78125
709.21875
712.28125
715.0
717.34375
719.34375
720.953125
722.203125
723.09375
723.625
723.765625
723.5625
723.015625
722.09375
720.828125
719.234375
717.28125
715.0
712.375
709.453125
706.21875
702.65625
698.796875
694.65625
690.203125
685.484375
680.5
675.25
669.734375
663.96875
657.96875
651.734375
645.25
638.5625
631.65625
624.546875
617.234375
609.734375
602.046875
594.1875
586.140625
577.921875
569.546875
561.015625
552.328125
543.5
534.53125
525.421875
516.203125
506.828125
497.359375
487.765625
478.03125
468.21875
458.296875
448.265625
438.15625
427.953125
417.65625
407.296875
396.84375
386.328125
375.75
365.09375
354.40625
343.671875
332.859375
322.03125
311.171875
300.28125
289.375
278.453125
267.5
256.5625
245.625
234.6875
223.78125
212.890625
202.015625
191.203125
180.4375
169.703125
159.03125
148.4375
137.90625
127.46875
117.125
106.84375
96.703125
86.65625
76.71875
66.9375
57.265625
47.71875
38.328125
29.09375
20.0
11.078125
2.328125
-6.265625
-14.671875
-22.890625
-30.9375
-38.78125
-46.421875
-53.875
-61.125
-68.15625
-75.0
-81.609375
-88.015625
-94.21875
-100.171875
-105.921875
-111.46875
-116.78125
-121.875
-126.75
-131.390625
-135.8125
-140.03125
-144.03125
-147.796875
-151.359375
-154.6875
-157.796875
-160.71875
-163.40625
-165.890625
-168.171875
-170.234375
-172.09375
-173.75
-175.1875
-176.453125
-177.515625
-178.390625
-179.0625
-179.546875
-179.859375
-179.984375
-179.921875
-179.6875
-179.28125
-178.6875
-177.953125
-177.03125
-175.953125
-174.71875
-173.328125
-171.78125
-170.109375
-168.265625
-166.28125
-164.1875
-161.921875
-159.546875
-157.0625
-154.453125
-151.734375
-148.890625
-145.96875
-142.9375
-139.8125
-136.609375
-133.3125
-129.953125
-126.53125
-123.0625
-119.515625
-115.921875
-112.296875
-108.640625
-104.953125
-101.265625
-97.5625
-93.828125
-90.140625
-86.453125
-82.796875
-79.171875
-75.59375
-72.0625
-68.578125
-65.1875
-61.84375
-58.59375
-55.4375
-52.359375
-49.40625
-46.546875
-43.84375
-41.234375
-38.765625
-36.453125
-34.265625
-32.234375
-30.359375
-28.640625
-27.09375
-25.703125
-24.515625
-23.484375
-22.625
-21.96875
-21.484375
-21.171875
-21.046875
-21.125
-21.359375
-21.78125
-22.40625
-23.171875
-24.125
-25.25
-26.5625
-28.03125
-29.640625
-31.4375
-33.34375
-35.40625
-37.625
-39.96875
-42.4375
-45.03125
-47.75
-50.546875
-53.453125
-56.453125
-59.546875
-62.703125
-65.9375
-69.234375
-72.578125
-75.984375
-79.421875
-82.90625
-86.390625
-89.921875
-93.46875
-97.0
-100.546875
-104.09375
-107.65625
-111.1875
-114.703125
-118.203125
-121.703125
-125.15625
-128.5625
-131.96875
-135.34375
-138.671875
-141.96875
-145.25
-148.484375
-151.6875
-154.84375
-157.984375
-161.078125
-164.15625
-167.1875
-170.203125
-173.1875
-176.140625
-179.09375
-182.015625
-184.921875
-187.828125
-190.71875
-193.59375
-196.46875
-199.34375
-202.21875
-205.09375
-207.96875
-210.875
-213.765625
-216.671875
-219.59375
-222.53125
-225.46875
-228.4375
-231.390625
-234.390625
-237.390625
-240.40625
-243.421875
-246.46875
-249.515625
-252.5625
-255.625
-258.6875
-261.734375
-264.78125
-267.8125
-270.84375
-273.828125
-276.796875
-279.734375
-282.640625
-285.5
-288.296875
-291.046875
-293.734375
-296.359375
-298.890625
-301.34375
-303.734375
-306.0
-308.171875
-310.21875
-312.171875
-313.984375
-315.671875
-317.21875
-318.625
-319.875
-320.96875
-321.890625
-322.671875
-323.265625
-323.671875
-323.90625
-323.953125
-323.796875
-323.453125
-322.921875
-322.203125
-321.265625
-320.125
-318.78125
-317.25
-315.5
-313.546875
-311.390625
-309.046875
-306.5
-303.734375
-300.78125
-297.640625
-294.3125
-290.796875
-287.09375
-283.21875
-279.171875
-274.953125
-270.5625
-266.03125
-261.359375
-256.53125
-251.578125
-246.484375
-241.296875
-235.96875
-230.546875
-225.015625
-219.390625
-213.71875
-207.953125
-202.109375
-196.21875
-190.296875
-184.3125
-178.3125
-172.265625
-166.21875
-160.1875
-154.125
-148.09375
-142.0625
-136.09375
-130.125
-124.234375
-118.359375
-112.5625
-106.828125
-101.15625
-95.5625
-90.046875
-84.640625
-79.3125
-74.078125
-68.953125
-63.953125
-59.0625
-54.28125
-49.640625
-45.109375
-40.703125
-36.4375
-32.296875
-28.296875
-24.4375
-20.734375
-17.15625
-13.703125
-10.390625
-7.234375
-4.21875
-1.3125
1.4375
4.078125
6.546875
8.921875
11.171875
13.296875
15.3125
17.203125
19.0
20.6875
22.296875
23.796875
25.203125
26.546875
27.796875
29.0
30.140625
31.203125
32.234375
33.234375
34.1875
35.125
36.015625
36.90625
37.796875
38.6875
39.59375
40.484375
41.40625
42.359375
43.34375
44.375
45.421875
46.515625
47.671875
48.875
50.140625
51.453125
52.84375
54.28125
55.796875
57.375
59.015625
60.734375
62.515625
64.359375
66.265625
68.234375
70.265625
72.34375
74.484375
76.65625
78.875
81.140625
83.421875
85.71875
88.046875
90.359375
92.6875
95.0
97.3125
99.578125
101.828125
104.0
106.140625
108.21875
110.234375
112.15625
113.96875
115.6875
117.3125
118.8125
120.171875
121.40625
122.484375
123.40625
124.171875
124.765625
125.1875
125.40625
125.46875
125.328125
124.984375
124.453125
123.71875
122.765625
121.609375
120.265625
118.703125
116.9375
114.984375
112.8125
110.453125
107.90625
105.171875
102.28125
99.171875
95.921875
92.515625
88.953125
85.265625
81.4375
77.46875
73.421875
69.265625
65.03125
60.71875
56.359375
51.921875
47.46875
42.984375
38.5
34.015625
29.546875
25.09375
20.6875
16.359375
12.078125
7.859375
3.734375
-0.3125
-4.234375
-8.046875
-11.734375
-15.296875
-18.71875
-21.984375
-25.140625
-28.109375
-30.921875
-33.59375
-36.078125
-38.421875
-40.609375
-42.609375
-44.46875
-46.15625
-47.6875
-49.0625
-50.3125
-51.40625
-52.375
-53.203125
-53.921875
-54.515625
-55.015625
-55.4375
-55.765625
-56.015625
-56.1875
-56.3125
-56.40625
-56.453125
-56.5
-56.515625
-56.53125
-56.546875
-56.59375
-56.65625
-56.765625
-56.921875
-57.125
-57.40625
-57.75
-58.15625
-58.671875
-59.265625
-59.953125
-60.734375
-61.625
-62.609375
-63.6875
-64.890625
-66.203125
-67.59375
-69.09375
-70.703125
-72.390625
-74.1875
-76.0625
-78.0
-80.046875
-82.140625
-84.296875
-86.5
-88.75
-91.03125
-93.34375
-95.6875
-98.015625
-100.34375
-102.65625
-104.953125
-107.203125
-109.421875
-111.59375
-113.6875
-115.71875
-117.65625
-119.515625
-121.265625
-122.921875
-124.453125
-125.890625
-127.171875
-128.34375
-129.390625
-130.296875
-131.078125
-131.71875
-132.21875
-132.59375
-132.828125
-132.921875
-132.890625
-132.734375
-132.453125
-132.046875
-131.546875
-130.96875
-130.265625
-129.5
-128.640625
-127.71875
-126.75
-125.765625
-124.734375
-123.6875
-122.65625
-121.609375
-120.59375
-119.609375
-118.671875
-117.8125
-117.015625
-116.296875
-115.71875
-115.21875
-114.859375
-114.640625
-114.5625
-114.640625
-114.90625
-115.328125
-115.9375
-116.78125
-117.796875
-119.03125
-120.484375
-122.15625
-124.0625
-126.171875
-128.515625
-131.109375
-133.9375
-136.984375
-140.25
-143.75
-147.46875
-151.421875
-155.5625
-159.921875
-164.484375
-169.234375
-174.1875
-179.3125
-184.578125
-190.015625
-195.59375
-201.328125
-207.171875
-213.140625
-219.21875
-225.375
-231.640625
-237.953125
-244.34375
-250.765625
-257.21875
-263.703125
-270.21875
-276.71875
-283.234375
-289.71875
-296.203125
-302.640625
-309.03125
-315.375
-321.671875
-327.90625
-334.0625
-340.171875
-346.1875
-352.125
-357.984375
-363.78125
-369.453125
-375.046875
-380.546875
-385.953125
-391.265625
-396.484375
-401.609375
-406.640625
-411.578125
-416.421875
-421.203125
-425.859375
-430.421875
-434.921875
-439.328125
-443.640625
-447.875
-452.03125
-456.09375
-460.078125
-463.984375
-467.8125
-471.546875
-475.203125
-478.75
-482.21875
-485.59375
-488.859375
-492.03125
-495.078125
-498.03125
-500.84375
-503.53125
-506.078125
-508.484375
-510.765625
-512.859375
-514.78125
-516.515625
-518.0625
-519.390625
-520.515625
-521.390625
-522.046875
-522.4375
-522.546875
-522.390625
-521.9375
-521.171875
-520.109375
-518.6875
-516.921875
-514.8125
-512.328125
-509.453125
-506.1875
-502.53125
-498.453125
-493.96875
-489.0625
-483.703125
-477.921875
-471.6875
-465.015625
-457.90625
-450.3125
-442.28125
-433.796875
-424.859375
-415.46875
-405.640625
-395.359375
-384.65625
-373.53125
-361.984375
-350.046875
-337.6875
-324.953125
-311.859375
-298.40625
-284.640625
-270.53125
-256.109375
-241.421875
-226.453125
-211.234375
-195.78125
-180.125
-164.28125
-148.28125
-132.125
-115.875
-99.5
-83.046875
-66.53125
-50.0
-33.4375
-16.890625
-0.375
16.078125
32.46875
48.78125
64.96875
81.03125
96.953125
112.71875
128.3125
143.703125
158.90625
173.875
188.625
203.140625
217.390625
231.390625
245.140625
258.59375
271.78125
284.703125
297.3125
309.671875
321.71875
333.46875
344.921875
356.109375
367.0
377.609375
387.9375
397.984375
407.765625
417.28125
426.515625
435.515625
444.25
452.75
461.0
469.03125
476.828125
484.40625
491.765625
498.921875
505.890625
512.640625
519.203125
525.578125
531.765625
537.78125
543.609375
549.28125
554.765625
560.09375
565.234375
570.203125
575.03125
579.671875
584.15625
588.453125
592.578125
596.53125
600.3125
603.890625
607.28125
610.5
613.5
616.296875
618.875
621.234375
623.359375
625.265625
626.921875
628.34375
629.5
630.40625
631.046875
631.421875
631.5
631.3125
630.8125
630.03125
628.953125
627.5625
625.859375
623.859375
621.53125
618.921875
615.96875
612.6875
609.109375
605.203125
600.984375
596.453125
591.609375
586.46875
581.015625
575.28125
569.25
562.9375
556.359375
549.5
542.390625
535.03125
527.4375
519.59375
511.546875
503.296875
494.859375
486.21875
477.40625
468.4375
459.3125
450.046875
440.65625
431.15625
421.5625
411.859375
402.09375
392.25
382.328125
372.375
362.390625
352.375
342.34375
332.296875
322.25
312.203125
302.171875
292.171875
282.171875
272.203125
262.28125
252.375
242.5
232.671875
222.875
213.109375
203.40625
193.71875
184.078125
174.484375
164.921875
155.390625
145.875
136.40625
126.953125
117.515625
108.109375
98.703125
89.3125
79.9375
70.546875
61.15625
51.765625
42.34375
32.9375
23.5
14.03125
4.5625
-4.9375
-14.453125
-24.0
-33.578125
-43.171875
-52.796875
-62.4375
-72.09375
-81.78125
-91.484375
-101.1875
-110.90625
-120.59375
-130.296875
-140.0
-149.6875
-159.34375
-168.96875
-178.5625
-188.09375
-197.578125
-207.0
-216.328125
-225.578125
-234.734375
-243.78125
-252.71875
-261.515625
-270.1875
-278.71875
-287.078125
-295.265625
-303.296875
-311.109375
-318.765625
-326.203125
-333.4375
-340.421875
-347.21875
-353.78125
-360.109375
-366.1875
-372.03125
-377.640625
-382.984375
-388.078125
-392.921875
-397.515625
-401.859375
-405.953125
-409.8125
-413.421875
-416.78125
-419.921875
-422.8125
-425.484375
-427.953125
-430.21875
-432.265625
-434.140625
-435.828125
-437.34375
-438.6875
-439.890625
-440.953125
-441.890625
-442.703125
-443.390625
-444.0
-444.53125
-444.984375
-445.359375
-445.703125
-446.0
-446.265625
-446.515625
-446.734375
-446.96875
-447.21875
-447.46875
-447.75
-448.046875
-448.390625
-448.78125
-449.203125
-449.671875
-450.203125
-450.78125
-451.421875
-452.125
-452.859375
-453.65625
-454.53125
-455.4375
-456.40625
-457.421875
-458.46875
-459.546875
-460.65625
-461.8125
-462.96875
-464.15625
-465.328125
-466.515625
-467.671875
-468.828125
-469.9375
-471.03125
-472.0625
-473.03125
-473.953125
-474.796875
-475.5625
-476.234375
-476.828125
-477.296875
-477.65625
-477.890625
-478.015625
-477.984375
-477.8125
-477.515625
-477.0625
-476.453125
-475.6875
-474.75
-473.640625
-472.390625
-470.96875
-469.375
-467.609375
-465.671875
-463.578125
-461.3125
-458.890625
-456.3125
-453.578125
-450.6875
-447.640625
-444.453125
-441.125
-437.65625
-434.078125
-430.390625
-426.578125
-422.671875
-418.65625
-414.546875
-410.359375
-406.109375
-401.765625
-397.375
-392.9375
-388.453125
-383.921875
-379.359375
-374.78125
-370.1875
-365.578125
-360.984375
-356.375
-351.78125
-347.203125
-342.671875
-338.140625
-333.671875
-329.21875
-324.828125
-320.453125
-316.15625
-311.90625
-307.734375
-303.609375
-299.546875
-295.5625
-291.65625
-287.8125
-284.046875
-280.359375
-276.75
-273.21875
-269.765625
-266.40625
-263.125
-259.9375
-256.84375
-253.828125
-250.921875
-248.09375
-245.359375
-242.734375
-240.1875
-237.734375
-235.390625
-233.140625
-231.0
-228.96875
-227.03125
-225.1875
-223.46875
-221.859375
-220.34375
-218.953125
-217.640625
-216.453125
-215.390625
-214.453125
-213.625
-212.90625
-212.3125
-211.828125
-211.46875
-211.21875
-211.078125
-211.046875
-211.140625
-211.34375
-211.65625
-212.078125
-212.59375
-213.21875
-213.9375
-214.75
-215.640625
-216.609375
-217.65625
-218.78125
-219.96875
-221.21875
-222.515625
-223.84375
-225.21875
-226.609375
-228.015625
-229.40625
-230.8125
-232.21875
-233.578125
-234.921875
-236.21875
-237.453125
-238.625
-239.71875
-240.734375
-241.640625
-242.46875
-243.171875
-243.734375
-244.1875
-244.5
-244.6875
-244.703125
-244.5625
-244.25
-243.796875
-243.171875
-242.375
-241.40625
-240.25
-238.9375
-237.453125
-235.8125
-233.984375
-232.015625
-229.90625
-227.640625
-225.25
-222.734375
-220.078125
-217.359375
-214.546875
-211.640625
-208.6875
-205.703125
-202.703125
-199.6875
-196.671875
-193.703125
-190.796875
-187.9375
-185.1875
-182.546875
-180.046875
-177.71875
-175.546875
-173.59375
-171.859375
-170.359375
-169.125
-168.171875
-167.53125
-167.21875
-167.234375
-167.625
-168.375
-169.515625
-171.046875
-173.0
-175.375
-178.1875
-181.453125
-185.140625
-189.296875
-193.890625
-198.953125
-204.46875
-210.421875
-216.828125
-223.6875
-230.96875
-238.671875
-246.75
-255.25
-264.140625
-273.390625
-283.0
-292.921875
-303.140625
-313.65625
-324.40625
-335.40625
-346.625
-358.0
-369.546875
-381.203125
-392.953125
-404.765625
-416.625
-428.484375
-440.3125
-452.09375
-463.796875
-475.359375
-486.78125
-498.0625
-509.140625
-519.984375
-530.59375
-540.921875
-550.953125
-560.671875
-570.046875
-579.078125
-587.734375
-596.015625
-603.890625
-611.359375
-618.40625
-625.015625
-631.203125
-636.96875
-642.28125
-647.171875
-651.609375
-655.609375
-659.203125
-662.390625
-665.171875
-667.546875
-669.546875
-671.1875
-672.453125
-673.40625
-674.046875
-674.390625
-674.453125
-674.265625
-673.859375
-673.21875
-672.421875
-671.453125
-670.34375
-669.140625
-667.828125
-666.453125
-665.03125
-663.609375
-662.1875
-660.796875
-659.453125
-658.171875
-656.96875
-655.875
-654.90625
-654.0625
-653.390625
-652.859375
-652.484375
-652.3125
-652.328125
-652.53125
-652.9375
-653.53125
-654.328125
-655.3125
-656.515625
-657.875
-659.453125
-661.203125
-663.109375
-665.171875
-667.390625
-669.734375
-672.203125
-674.78125
-677.4375
-680.140625
-682.921875
-685.71875
-688.53125
-691.328125
-694.109375
-696.8125
-699.46875
-702.015625
-704.46875
-706.765625
-708.90625
-710.875
-712.65625
-714.234375
-715.578125
-716.6875
-717.515625
-718.0625
-718.34375
-718.3125
-717.953125
-717.28125
-716.28125
-714.921875
-713.234375
-711.1875
-708.78125
-706.03125
-702.921875
-699.4375
-695.609375
-691.421875
-686.890625
-682.015625
-676.796875
-671.28125
-665.4375
-659.28125
-652.828125
-646.09375
-639.078125
-631.8125
-624.296875
-616.546875
-608.59375
-600.40625
-592.0625
-583.53125
-574.859375
-566.03125
-557.0625
-547.984375
-538.8125
-529.53125
-520.203125
-510.8125
-501.359375
-491.875
-482.359375
-472.84375
-463.3125
-453.796875
-444.25
-434.75
-425.28125
-415.828125
-406.40625
-397.015625
-387.671875
-378.375
-369.125
-359.90625
-350.75
-341.609375
-332.515625
-323.484375
-314.5
-305.546875
-296.609375
-287.734375
-278.875
-270.0625
-261.265625
-252.46875
-243.71875
-234.984375
-226.265625
-217.5625
-208.859375
-200.171875
-191.5
-182.828125
-174.171875
-165.515625
-156.875
-148.25
-139.609375
-131.015625
-122.46875
-113.890625
-105.375
-96.890625
-88.453125
-80.046875
-71.6875
-63.40625
-55.1875
-47.046875
-39.0
-31.03125
-23.1875
-15.4375
-7.828125
-0.34375
7.015625
14.203125
21.234375
28.109375
34.796875
41.3125
47.609375
53.71875
59.609375
65.3125
70.765625
76.015625
81.015625
85.796875
90.359375
94.671875
98.75
102.59375
106.21875
109.609375
112.765625
115.703125
118.421875
120.921875
123.265625
125.359375
127.28125
129.03125
130.609375
132.046875
133.328125
134.46875
135.484375
136.421875
137.25
137.984375
138.65625
139.28125
139.875
140.421875
140.96875
141.5
142.046875
142.625
143.21875
143.875
144.578125
145.34375
146.171875
147.078125
148.0625
149.125
150.296875
151.546875
152.890625
154.328125
155.859375
157.484375
159.1875
160.96875
162.828125
164.765625
166.75
168.78125
170.84375
172.953125
175.0625
177.1875
179.28125
181.34375
183.375
185.34375
187.21875
189.0
190.671875
192.234375
193.625
194.859375
195.90625
196.78125
197.421875
197.84375
198.03125
197.96875
197.625
197.0
196.09375
194.875
193.390625
191.5625
189.40625
186.9375
184.15625
181.046875
177.609375
173.84375
169.78125
165.40625
160.71875
155.75
150.484375
144.984375
139.203125
133.1875
126.953125
120.546875
113.921875
107.15625
100.25
93.234375
86.140625
78.953125
71.734375
64.515625
57.296875
50.109375
42.984375
35.96875
29.078125
22.3125
15.71875
9.328125
3.15625
-2.78125
-8.453125
-13.828125
-18.890625
-23.640625
-28.0625
-32.109375
-35.78125
-39.0625
-41.96875
-44.46875
-46.546875
-48.234375
-49.5
-50.34375
-50.765625
-50.78125
-50.40625
-49.625
-48.453125
-46.890625
-44.96875
-42.703125
-40.109375
-37.1875
-33.984375
-30.5
-26.765625
-22.78125
-18.609375
-14.265625
-9.78125
-5.140625
-0.4375
4.34375
9.15625
14.0
18.8125
23.59375
28.28125
32.890625
37.359375
41.671875
45.8125
49.765625
53.484375
56.953125
60.15625
63.09375
65.71875
68.015625
70.015625
71.671875
72.953125
73.890625
74.46875
74.65625
74.484375
73.9375
73.046875
71.765625
70.125
68.140625
65.828125
63.171875
60.1875
56.90625
53.359375
49.515625
45.421875
41.09375
36.578125
31.875
26.984375
21.953125
16.828125
11.59375
6.28125
0.921875
-4.421875
-9.78125
-15.109375
-20.375
-25.546875
-30.625
-35.578125
-40.359375
-44.984375
-49.421875
-53.640625
-57.609375
-61.34375
-64.8125
-67.984375
-70.875
-73.46875
-75.765625
-77.71875
-79.34375
-80.65625
-81.609375
-82.234375
-82.515625
-82.484375
-82.09375
-81.375
-80.34375
-79.0
-77.34375
-75.375
-73.125
-70.609375
-67.84375
-64.8125
-61.546875
-58.0625
-54.390625
-50.546875
-46.53125
-42.375
-38.078125
-33.6875
-29.21875
-24.671875
-20.0625
-15.4375
-10.796875
-6.15625
-1.546875
3.03125
7.546875
12.0
16.34375
20.59375
24.734375
28.734375
32.609375
36.3125
39.859375
43.21875
46.40625
49.390625
52.203125
54.796875
57.1875
59.375
61.34375
63.09375
64.625
65.953125
67.0625
67.953125
68.65625
69.140625
69.40625
69.484375
69.375
69.078125
68.59375
67.921875
67.09375
66.09375
64.921875
63.625
62.171875
60.578125
58.859375
57.03125
55.0625
52.984375
50.828125
48.5625
46.1875
43.734375
41.21875
38.625
35.9375
33.21875
30.40625
27.5625
24.640625
21.671875
18.640625
15.5625
12.453125
9.265625
6.046875
2.796875
-0.53125
-3.890625
-7.296875
-10.75
-14.25
-17.8125
-21.40625
-25.078125
-28.796875
-32.578125
-36.390625
-40.28125
-44.21875
-48.21875
-52.296875
-56.4375
-60.640625
-64.890625
-69.21875
-73.625
-78.078125
-82.59375
-87.1875
-91.828125
-96.546875
-101.3125
-106.140625
-111.015625
-115.953125
-120.921875
-125.921875
-130.984375
-136.078125
-141.203125
-146.328125
-151.5
-156.6875
-161.859375
-167.046875
-172.234375
-177.390625
-182.546875
-187.671875
-192.765625
-197.78125
-202.78125
-207.71875
-212.578125
-217.375
-222.078125
-226.6875
-231.21875
-235.625
-239.9375
-244.109375
-248.140625
-252.0625
-255.828125
-259.453125
-262.921875
-266.21875
-269.359375
-272.328125
-275.09375
-277.6875
-280.09375
-282.3125
-284.3125
-286.109375
-287.71875
-289.09375
-290.265625
-291.21875
-291.9375
-292.453125
-292.734375
-292.78125
-292.609375
-292.21875
-291.59375
-290.734375
-289.671875
-288.359375
-286.8125
-285.0625
-283.078125
-280.859375
-278.4375
-275.796875
-272.921875
-269.84375
-266.5625
-263.0625
-259.34375
-255.453125
-251.34375
-247.046875
-242.546875
-237.890625
-233.03125
-228.015625
-222.84375
-217.484375
-211.984375
-206.34375
-200.546875
-194.609375
-188.5625
-182.390625
-176.078125
-169.6875
-163.1875
-156.59375
-149.9375
-143.203125
-136.390625
-129.546875
-122.671875
-115.734375
-108.765625
-101.796875
-94.828125
-87.859375
-80.921875
-74.015625
-67.140625
-60.3125
-53.5625
-46.875
-40.28125
-33.78125
-27.375
-21.109375
-14.96875
-8.953125
-3.109375
2.5625
8.078125
13.40625
18.515625
23.46875
28.171875
32.640625
36.890625
40.890625
44.625
48.125
51.34375
54.28125
56.9375
59.328125
61.40625
63.1875
64.6875
65.859375
66.71875
67.296875
67.53125
67.453125
67.078125
66.375
65.375
64.0625
62.421875
60.484375
58.25
55.703125
52.859375
49.75
46.34375
42.65625
38.71875
34.515625
30.046875
25.359375
20.4375
15.28125
9.921875
4.359375
-1.390625
-7.3125
-13.40625
-19.65625
-26.0
-32.515625
-39.140625
-45.859375
-52.671875
-59.5625
-66.484375
-73.484375
-80.5
-87.53125
-94.59375
-101.640625
-108.640625
-115.640625
-122.59375
-129.453125
-136.28125
-143.03125
-149.671875
-156.234375
-162.671875
-168.984375
-175.15625
-181.21875
-187.109375
-192.84375
-198.4375
-203.84375
-209.078125
-214.125
-219.0
-223.65625
-228.140625
-232.421875
-236.484375
-240.359375
-244.015625
-247.46875
-250.71875
-253.75
-256.59375
-259.21875
-261.609375
-263.84375
-265.859375
-267.671875
-269.3125
-270.75
-271.984375
-273.0625
-273.96875
-274.6875
-275.25
-275.65625
-275.90625
-276.015625
-275.984375
-275.8125
-275.53125
-275.140625
-274.625
-274.015625
-273.3125
-272.515625
-271.625
-270.703125
-269.6875
-268.640625
-267.546875
-266.390625
-265.21875
-264.015625
-262.796875
-261.5625
-260.328125
-259.09375
-257.859375
-256.65625
-255.4375
-254.265625
-253.125
-251.984375
-250.90625
-249.859375
-248.828125
-247.84375
-246.921875
-246.03125
-245.1875
-244.40625
-243.640625
-242.9375
-242.265625
-241.65625
-241.078125
-240.515625
-240.015625
-239.53125
-239.0625
-238.625
-238.203125
-237.78125
-237.359375
-236.953125
-236.515625
-236.078125
-235.59375
-235.078125
-234.546875
-233.96875
-233.3125
-232.59375
-231.8125
-230.9375
-229.984375
-228.921875
-227.734375
-226.453125
-225.015625
-223.46875
-221.78125
-219.921875
-217.90625
-215.734375
-213.359375
-210.828125
-208.109375
-205.171875
-202.03125
-198.703125
-195.140625
-191.375
-187.390625
-183.171875
-178.75
-174.078125
-169.171875
-164.0625
-158.6875
-153.109375
-147.296875
-141.234375
-134.984375
-128.5
-121.796875
-114.875
-107.75
-100.40625
-92.890625
-85.171875
-77.265625
-69.203125
-60.984375
-52.578125
-44.0625
-35.40625
-26.609375
-17.734375
-8.71875
0.359375
9.5
18.734375
28.0
37.296875
46.640625
55.96875
65.296875
74.625
83.90625
93.140625
102.359375
111.453125
120.5
129.421875
138.21875
146.921875
155.46875
163.859375
172.09375
180.140625
188.0
195.6875
203.125
210.34375
217.359375
224.09375
230.578125
236.828125
242.765625
248.4375
253.8125
258.875
263.65625
268.09375
272.203125
275.984375
279.421875
282.5
285.25
287.609375
289.609375
291.265625
292.515625
293.40625
293.890625
293.984375
293.703125
293.0
291.90625
290.40625
288.5
286.171875
283.453125
280.328125
276.78125
272.796875
268.40625
263.609375
258.390625
252.734375
246.6875
240.21875
233.328125
226.0625
218.359375
210.25
201.765625
192.875
183.59375
173.9375
163.890625
153.5
142.734375
131.609375
120.171875
108.375
96.265625
83.859375
71.140625
58.15625
44.890625
31.359375
17.609375
3.625
-10.546875
-24.90625
-39.453125
-54.140625
-68.9375
-83.859375
-98.84375
-113.921875
-129.015625
-144.125
-159.25
-174.328125
-189.359375
-204.328125
-219.1875
-233.921875
-248.515625
-262.90625
-277.125
-291.125
-304.859375
-318.34375
-331.53125
-344.375
-356.921875
-369.09375
-380.875
-392.28125
-403.25
-413.796875
-423.890625
-433.515625
-442.671875
-451.3125
-459.46875
-467.109375
-474.234375
-480.8125
-486.875
-492.375
-497.359375
-501.796875
-505.671875
-509.03125
-511.859375
-514.140625
-515.90625
-517.171875
-517.90625
-518.171875
-517.953125
-517.28125
-516.15625
-514.609375
-512.625
-510.28125
-507.5625
-504.5
-501.09375
-497.421875
-493.453125
-489.234375
-484.796875
-480.15625
-475.34375
-470.390625
-465.3125
-460.125
-454.890625
-449.59375
-444.296875
-439.015625
-433.75
-428.546875
-423.4375
-418.390625
-413.484375
-408.71875
-404.125
-399.703125
-395.46875
-391.453125
-387.65625
-384.09375
-380.765625
-377.703125
-374.875
-372.328125
-370.046875
-368.03125
-366.296875
-364.8125
-363.59375
-362.65625
-361.953125
-361.515625
-361.296875
-361.296875
-361.546875
-361.984375
-362.625
-363.4375
-364.40625
-365.515625
-366.765625
-368.09375
-369.53125
-371.03125
-372.578125
-374.171875
-375.75
-377.328125
-378.875
-380.34375
-381.765625
-383.078125
-384.296875
-385.390625
-386.28125
-387.046875
-387.640625
-388.0
-388.171875
-388.09375
-387.796875
-387.234375
-386.40625
-385.3125
-383.9375
-382.25
-380.28125
-378.015625
-375.4375
-372.5625
-369.359375
-365.875
-362.078125
-357.953125
-353.5625
-348.84375
-343.84375
-338.578125
-333.015625
-327.203125
-321.140625
-314.8125
-308.265625
-301.484375
-294.46875
-287.28125
-279.890625
-272.328125
-264.609375
-256.71875
-248.71875
-240.578125
-232.328125
-223.984375
-215.546875
-207.0625
-198.5
-189.875
-181.234375
-172.5625
-163.859375
-155.171875
-146.484375
-137.796875
-129.140625
-120.515625
-111.921875
-103.359375
-94.828125
-86.34375
-77.921875
-69.546875
-61.234375
-52.96875
-44.765625
-36.625
-28.53125
-20.515625
-12.53125
-4.609375
3.25
11.0625
18.8125
26.515625
34.1875
41.8125
49.390625
56.9375
64.4375
71.9375
79.375
86.796875
94.1875
101.5625
108.90625
116.234375
123.53125
130.828125
138.078125
145.328125
152.546875
159.71875
166.859375
174.0
181.078125
188.125
195.109375
202.046875
208.9375
215.765625
222.5
229.1875
235.765625
242.265625
248.671875
254.953125
261.125
267.15625
273.046875
278.8125
284.40625
289.84375
295.109375
300.171875
305.0625
309.734375
314.1875
318.4375
322.453125
326.21875
329.765625
333.046875
336.078125
338.828125
341.3125
343.546875
345.484375
347.140625
348.515625
349.59375
350.40625
350.90625
351.125
351.0625
350.6875
350.03125
349.109375
347.875
346.390625
344.609375
342.5625
340.265625
337.6875
334.875
331.8125
328.515625
325.0
321.234375
317.28125
313.125
308.765625
304.21875
299.515625
294.640625
289.609375
284.4375
279.125
273.703125
268.15625
262.515625
256.78125
250.953125
245.0625
239.125
233.109375
227.078125
220.984375
214.875
208.78125
202.640625
196.515625
190.421875
184.3125
178.265625
172.21875
166.234375
160.296875
154.40625
148.5625
142.796875
137.09375
131.453125
125.921875
120.453125
115.09375
109.796875
104.609375
99.53125
94.546875
89.671875
84.90625
80.25
75.703125
71.265625
66.953125
62.765625
58.703125
54.734375
50.90625
47.1875
43.609375
40.125
36.765625
33.546875
30.421875
27.421875
24.546875
21.78125
19.109375
16.578125
14.125
11.796875
9.5625
7.40625
5.375
3.390625
1.5
-0.28125
-2.015625
-3.6875
-5.296875
-6.875
-8.390625
-9.875
-11.34375
-12.765625
-14.203125
-15.625
-17.046875
-18.5
-19.953125
-21.46875
-23.015625
-24.609375
-26.28125
-28.03125
-29.84375
-31.765625
-33.78125
-35.90625
-38.171875
-40.546875
-43.078125
-45.765625
-48.578125
-51.578125
-54.75
-58.09375
-61.625
-65.328125
-69.234375
-73.34375
-77.625
-82.125
-86.828125
-91.734375
-96.828125
-102.125
-107.625
-113.3125
-119.171875
-125.21875
-131.453125
-137.84375
-144.40625
-151.109375
-157.9375
-164.90625
-171.984375
-179.15625
-186.421875
-193.734375
-201.125
-208.546875
-215.96875
-223.421875
-230.84375
-238.203125
-245.53125
-252.78125
-259.9375
-266.96875
-273.859375
-280.625
-287.203125
-293.578125
-299.75
-305.703125
-311.390625
-316.828125
-321.984375
-326.84375
-331.390625
-335.609375
-339.5
-343.046875
-346.21875
-349.046875
-351.5
-353.5625
-355.25
-356.53125
-357.453125
-357.953125
-358.078125
-357.84375
-357.21875
-356.21875
-354.859375
-353.140625
-351.078125
-348.6875
-345.96875
-342.96875
-339.6875
-336.109375
-332.3125
-328.28125
-324.03125
-319.609375
-315.03125
-310.296875
-305.46875
-300.546875
-295.53125
-290.53125
-285.484375
-280.484375
-275.515625
-270.609375
-265.828125
-261.15625
-256.609375
-252.25
-248.09375
-244.140625
-240.4375
-237.0
-233.828125
-230.96875
-228.421875
-226.234375
-224.375
-222.890625
-221.78125
-221.046875
-220.71875
-220.8125
-221.3125
-222.203125
-223.53125
-225.28125
-227.4375
-230.015625
-233.0
-236.40625
-240.203125
-244.375
-248.9375
-253.875
-259.15625
-264.78125
-270.734375
-276.984375
-283.546875
-290.375
-297.453125
-304.75
-312.265625
-319.984375
-327.875
-335.90625
-344.078125
-352.34375
-360.671875
-369.078125
-377.53125
-385.96875
-394.40625
-402.828125
-411.171875
-419.46875
-427.671875
-435.75
-443.703125
-451.5
-459.15625
-466.640625
-473.890625
-480.96875
-487.828125
-494.4375
-500.84375
-506.984375
-512.84375
-518.46875
-523.828125
-528.890625
-533.703125
-538.21875
-542.453125
-546.421875
-550.109375
-553.5
-556.625
-559.46875
-562.0625
-564.390625
-566.453125
-568.265625
-569.84375
-571.171875
-572.28125
-573.171875
-573.84375
-574.328125
-574.609375
-574.703125
-574.625
-574.390625
-573.984375
-573.4375
-572.75
-571.9375
-571.0
-569.96875
-568.8125
-567.5625
-566.25
-564.828125
-563.34375
-561.765625
-560.15625
-558.484375
-556.75
-554.984375
-553.1875
-551.328125
-549.453125
-547.546875
-545.59375
-543.625
-541.625
-539.609375
-537.578125
-535.515625
-533.421875
-531.328125
-529.21875
-527.078125
-524.921875
-522.75
-520.53125
-518.328125
-516.09375
-513.84375
-511.578125
-509.296875
-506.984375
-504.65625
-502.328125
-499.953125
-497.578125
-495.1875
-492.78125
-490.359375
-487.9375
-485.484375
-483.03125
-480.59375
-478.125
-475.671875
-473.21875
-470.734375
-468.296875
-465.875
-463.4375
-461.046875
-458.671875
-456.3125
-453.984375
-451.703125
-449.4375
-447.21875
-445.046875
-442.90625
-440.828125
-438.8125
-436.8125
-434.90625
-433.046875
-431.234375
-429.5
-427.828125
-426.203125
-424.625
-423.140625
-421.71875
-420.34375
-419.046875
-417.796875
-416.609375
-415.484375
-414.375
-413.34375
-412.34375
-411.375
-410.453125
-409.546875
-408.65625
-407.78125
-406.921875
-406.046875
-405.1875
-404.296875
-403.375
-402.421875
-401.4375
-400.40625
-399.3125
-398.171875
-396.921875
-395.625
-394.21875
-392.703125
-391.078125
-389.34375
-387.46875
-385.484375
-383.34375
-381.046875
-378.59375
-375.984375
-373.1875
-370.234375
-367.09375
-363.75
-360.21875
-356.5
-352.578125
-348.453125
-344.125
-339.609375
-334.859375
-329.921875
-324.78125
-319.40625
-313.859375
-308.09375
-302.125
-295.984375
-289.640625
-283.109375
-276.40625
-269.53125
-262.46875
-255.265625
-247.90625
-240.390625
-232.75
-225.0
-217.109375
-209.125
-201.0625
-192.90625
-184.671875
-176.390625
-168.0625
-159.6875
-151.296875
-142.90625
-134.5
-126.125
-117.796875
-109.46875
-101.234375
-93.046875
-84.9375
-76.9375
-69.046875
-61.265625
-53.625
-46.140625
-38.8125
-31.640625
-24.671875
-17.90625
-11.328125
-4.96875
1.140625
7.03125
12.65625
18.03125
23.125
27.96875
32.515625
36.75
40.703125
44.34375
47.671875
50.6875
53.375
55.71875
57.734375
59.40625
60.734375
61.71875
62.375
62.671875
62.609375
62.21875
61.453125
60.34375
58.90625
57.109375
54.96875
52.484375
49.671875
46.515625
43.03125
39.234375
35.109375
30.671875
25.953125
20.90625
15.578125
9.953125
4.078125
-2.078125
-8.5
-15.140625
-22.046875
-29.1875
-36.515625
-44.0625
-51.828125
-59.765625
-67.859375
-76.125
-84.546875
-93.09375
-101.765625
-110.5625
-119.46875
-128.40625
-137.484375
-146.609375
-155.78125
-165.0
-174.25
-183.5
-192.765625
-202.03125
-211.28125
-220.484375
-229.65625
-238.78125
-247.84375
-256.828125
-265.734375
-274.546875
-283.25
-291.859375
-300.34375
-308.6875
-316.90625
-324.984375
-332.921875
-340.6875
-348.296875
-355.75
-363.0
-370.09375
-377.0
-383.703125
-390.21875
-396.53125
-402.65625
-408.546875
-414.265625
-419.75
-425.03125
-430.078125
-434.921875
-439.546875
-443.921875
-448.109375
-452.03125
-455.765625
-459.25
-462.515625
-465.546875
-468.359375
-470.921875
-473.265625
-475.375
-477.25
-478.890625
-480.3125
-481.5
-482.4375
-483.15625
-483.640625
-483.875
-483.90625
-483.6875
-483.234375
-482.546875
-481.625
-480.484375
-479.109375
-477.484375
-475.65625
-473.59375
-471.3125
-468.78125
-466.046875
-463.078125
-459.890625
-456.5
-452.875
-449.0625
-445.015625
-440.78125
-436.34375
-431.703125
-426.859375
-421.859375
-416.65625
-411.28125
-405.734375
-400.046875
-394.203125
-388.203125
-382.09375
-375.84375
-369.484375
-363.015625
-356.453125
-349.8125
-343.109375
-336.328125
-329.515625
-322.671875
-315.8125
-308.921875
-302.078125
-295.25
-288.453125
-281.703125
-275.046875
-268.453125
-261.984375
-255.609375
-249.40625
-243.34375
-237.4375
-231.71875
-226.203125
-220.90625
-215.84375
-211.015625
-206.46875
-202.1875
-198.1875
-194.515625
-191.140625
-188.109375
-185.40625
-183.0625
-181.09375
-179.484375
-178.234375
-177.40625
-176.96875
-176.953125
-177.328125
-178.109375
-179.3125
-180.953125
-183.0
-185.453125
-188.34375
-191.65625
-195.375
-199.5
-204.03125
-208.984375
-214.3125
-220.015625
-226.109375
-232.578125
-239.390625
-246.515625
-254.015625
-261.8125
-269.921875
-278.3125
-286.96875
-295.890625
-305.046875
-314.421875
-324.0
-333.765625
-343.6875
-353.765625
-363.9375
-374.234375
-384.625
-395.0625
-405.546875
-416.046875
-426.5625
-437.0625
-447.5
-457.890625
-468.203125
-478.4375
-488.546875
-498.5
-508.3125
-517.953125
-527.421875
-536.65625
-545.6875
-554.484375
-563.015625
-571.28125
-579.28125
-586.984375
-594.390625
-601.484375
-608.234375
-614.671875
-620.765625
-626.5
-631.859375
-636.875
-641.546875
-645.828125
-649.734375
-653.265625
-656.421875
-659.203125
-661.609375
-663.625
-665.28125
-666.5625
-667.46875
-668.015625
-668.203125
-668.046875
-667.53125
-666.6875
-665.515625
-664.015625
-662.203125
-660.09375
-657.6875
-655.0
-652.0625
-648.859375
-645.421875
-641.75
-637.859375
-633.765625
-629.484375
-625.046875
-620.4375
-615.671875
-610.796875
-605.8125
-600.71875
-595.5625
-590.3125
-585.03125
-579.71875
-574.390625
-569.046875
-563.703125
-558.40625
-553.15625
-547.96875
-542.84375
-537.796875
-532.859375
-528.03125
-523.328125
-518.765625
-514.34375
-510.09375
-506.015625
-502.109375
-498.390625
-494.859375
-491.546875
-488.453125
-485.578125
-482.921875
-480.46875
-478.25
-476.28125
-474.546875
-473.0625
-471.78125
-470.75
-469.953125
-469.375
-469.03125
-468.90625
-468.984375
-469.265625
-469.765625
-470.4375
-471.296875
-472.3125
-473.5
-474.84375
-476.3125
-477.90625
-479.59375
-481.359375
-483.234375
-485.15625
-487.140625
-489.140625
-491.140625
-493.15625
-495.140625
-497.09375
-498.984375
-500.8125
-502.53125
-504.15625
-505.65625
-507.0
-508.203125
-509.21875
-510.046875
-510.6875
-511.109375
-511.296875
-511.234375
-510.890625
-510.3125
-509.46875
-508.328125
-506.90625
-505.171875
-503.125
-500.796875
-498.140625
-495.171875
-491.875
-488.28125
-484.34375
-480.109375
-475.578125
-470.734375
-465.59375
-460.15625
-454.421875
-448.4375
-442.1875
-435.671875
-428.9375
-421.96875
-414.78125
-407.40625
-399.84375
-392.125
-384.265625
-376.28125
-368.171875
-359.953125
-351.6875
-343.359375
-335.0
-326.609375
-318.234375
-309.859375
-301.53125
-293.265625
-285.078125
-276.96875
-268.96875
-261.09375
-253.359375
-245.78125
-238.390625
-231.15625
-224.140625
-217.3125
-210.703125
-204.3125
-198.15625
-192.25
-186.578125
-181.15625
-175.984375
-171.078125
-166.390625
-161.984375
-157.828125
-153.921875
-150.265625
-146.84375
-143.640625
-140.65625
-137.921875
-135.375
-133.046875
-130.890625
-128.921875
-127.109375
-125.453125
-123.921875
-122.53125
-121.234375
-120.03125
-118.90625
-117.84375
-116.828125
-115.84375
-114.859375
-113.90625
-112.921875
-111.90625
-110.828125
-109.71875
-108.53125
-107.265625
-105.875
-104.40625
-102.8125
-101.09375
-99.234375
-97.234375
-95.078125
-92.75
-90.25
-87.609375
-84.78125
-81.78125
-78.609375
-75.25
-71.734375
-68.03125
-64.15625
-60.09375
-55.890625
-51.546875
-47.03125
-42.390625
-37.609375
-32.703125
-27.6875
-22.5625
-17.3125
-12.015625
-6.640625
-1.203125
4.28125
9.8125
15.359375
20.90625
26.453125
31.984375
37.5
42.96875
48.375
53.734375
59.0
64.1875
69.265625
74.234375
79.078125
83.796875
88.40625
92.84375
97.125
101.25
105.21875
109.015625
112.640625
116.09375
119.359375
122.453125
125.359375
128.09375
130.640625
133.015625
135.21875
137.234375
139.078125
140.765625
142.28125
143.640625
144.859375
145.9375
146.859375
147.6875
148.359375
148.9375
149.390625
149.75
150.015625
150.203125
150.328125
150.375
150.359375
150.3125
150.203125
150.09375
149.953125
149.765625
149.578125
149.375
149.171875
148.96875
148.78125
148.609375
148.453125
148.296875
148.1875
148.078125
148.015625
147.96875
147.9375
147.953125
147.984375
148.03125
148.09375
148.171875
148.265625
148.375
148.484375
148.578125
148.671875
148.75
148.828125
148.859375
148.875
148.84375
148.765625
148.640625
148.453125
148.203125
147.890625
147.484375
146.984375
146.40625
145.71875
144.921875
144.03125
143.0
141.875
140.609375
139.203125
137.671875
136.015625
134.203125
132.25
130.171875
127.9375
125.578125
123.0625
120.421875
117.640625
114.734375
111.703125
108.546875
105.296875
101.90625
98.4375
94.859375
91.203125
87.484375
83.671875
79.828125
75.921875
72.0
68.046875
64.09375
60.140625
56.21875
52.328125
48.46875
44.6875
40.984375
37.359375
33.859375
30.46875
27.203125
24.109375
21.15625
18.390625
15.828125
13.453125
11.3125
9.390625
7.71875
6.296875
5.140625
4.25
3.640625
3.34375
3.328125
3.625
4.234375
5.171875
6.421875
8.015625
9.921875
12.171875
14.75
17.65625
20.890625
24.453125
28.34375
32.5625
37.09375
41.921875
47.0625
52.484375
58.1875
64.1875
70.4375
76.9375
83.6875
90.65625
97.84375
105.234375
112.8125
120.5625
128.46875
136.515625
144.6875
152.984375
161.359375
169.8125
178.34375
186.90625
195.5
204.109375
212.71875
221.296875
229.859375
238.359375
246.8125
255.1875
263.46875
271.671875
279.75
287.703125
295.53125
303.21875
310.765625
318.15625
325.375
332.4375
339.296875
346.015625
352.5625
358.921875
365.09375
371.09375
376.90625
382.546875
388.015625
393.328125
398.453125
403.4375
408.265625
412.953125
417.484375
421.90625
426.203125
430.390625
434.484375
438.46875
442.390625
446.25
450.046875
453.78125
457.5
461.1875
464.875
468.546875
472.234375
475.953125
479.6875
483.46875
487.296875
491.1875
495.140625
499.171875
503.28125
507.484375
511.765625
516.140625
520.609375
525.1875
529.875
534.65625
539.546875
544.53125
549.625
554.796875
560.0625
565.40625
570.84375
576.328125
581.890625
587.5
593.140625
598.8125
604.515625
610.234375
615.9375
621.609375
627.265625
632.875
638.421875
643.875
649.25
654.515625
659.671875
664.671875
669.515625
674.203125
678.703125
683.0
687.09375
690.96875
694.59375
697.984375
701.09375
703.953125
706.5
708.78125
710.765625
712.4375
713.8125
714.859375
715.59375
716.015625
716.109375
715.90625
715.34375
714.484375
713.3125
711.828125
710.03125
707.953125
705.59375
702.9375
700.03125
696.84375
693.4375
689.796875
685.953125
681.90625
677.65625
673.25
668.703125
664.015625
659.1875
654.28125
649.3125
644.265625
639.171875
634.046875
628.921875
623.796875
618.703125
613.65625
608.65625
603.75
598.9375
594.21875
589.625
585.140625
580.8125
576.65625
572.640625
568.8125
565.15625
561.6875
558.421875
555.328125
552.4375
549.75
547.265625
544.96875
542.859375
540.953125
539.203125
537.65625
536.28125
535.0625
534.0
533.078125
532.265625
531.59375
531.03125
530.546875
530.140625
529.796875
529.5
529.21875
528.953125
528.703125
528.421875
528.09375
527.703125
527.234375
526.671875
526.015625
525.234375
524.296875
523.203125
521.9375
520.484375
518.828125
516.96875
514.875
512.53125
509.9375
507.09375
503.984375
500.59375
496.921875
492.96875
488.71875
484.171875
479.328125
474.1875
468.734375
462.984375
456.953125
450.625
444.0
437.09375
429.90625
422.46875
414.765625
406.796875
398.609375
390.15625
381.5
372.640625
363.59375
354.359375
344.96875
335.390625
325.703125
315.875
305.9375
295.890625
285.78125
275.609375
265.375
255.109375
244.8125
234.515625
224.234375
213.984375
203.75
193.5625
183.4375
173.40625
163.453125
153.59375
143.8125
134.1875
124.6875
115.3125
106.078125
97.0
88.078125
79.328125
70.734375
62.3125
54.078125
46.015625
38.15625
30.453125
22.953125
15.65625
8.546875
1.59375
-5.140625
-11.6875
-18.046875
-24.234375
-30.234375
-36.046875
-41.6875
-47.15625
-52.484375
-57.609375
-62.59375
-67.421875
-72.109375
-76.640625
-81.03125
-85.28125
-89.421875
-93.421875
-97.296875
-101.0625
-104.71875
-108.28125
-111.71875
-115.078125
-118.359375
-121.546875
-124.625
-127.671875
-130.625
-133.515625
-136.34375
-139.140625
-141.859375
-144.53125
-147.15625
-149.75
-152.28125
-154.78125
-157.25
-159.703125
-162.109375
-164.484375
-166.84375
-169.171875
-171.46875
-173.75
-176.015625
-178.25
-180.453125
-182.65625
-184.828125
-186.984375
-189.109375
-191.234375
-193.3125
-195.375
-197.40625
-199.40625
-201.375
-203.3125
-205.21875
-207.0625
-208.875
-210.65625
-212.359375
-214.015625
-215.625
-217.15625
-218.609375
-219.984375
-221.296875
-222.515625
-223.640625
-224.6875
-225.609375
-226.421875
-227.125
-227.703125
-228.15625
-228.484375
-228.65625
-228.671875
-228.5625
-228.265625
-227.8125
-227.203125
-226.40625
-225.421875
-224.25
-222.90625
-221.328125
-219.578125
-217.640625
-215.46875
-213.09375
-210.53125
-207.75
-204.75
-201.5625
-198.140625
-194.515625
-190.703125
-186.671875
-182.4375
-178.03125
-173.421875
-168.640625
-163.671875
-158.546875
-153.28125
-147.84375
-142.28125
-136.578125
-130.78125
-124.875
-118.921875
-112.859375
-106.734375
-100.59375
-94.40625
-88.21875
-82.046875
-75.90625
-69.8125
-63.765625
-57.796875
-51.953125
-46.21875
-40.609375
-35.1875
-29.921875
-24.859375
-20.015625
-15.375
-11.015625
-6.90625
-3.078125
0.421875
3.625
6.5
9.03125
11.203125
12.984375
14.421875
15.453125
16.0625
16.296875
16.09375
15.484375
14.453125
12.984375
11.09375
8.75
6.015625
2.859375
-0.765625
-4.78125
-9.21875
-14.0625
-19.296875
-24.921875
-30.9375
-37.3125
-44.03125
-51.09375
-58.5
-66.1875
-74.1875
-82.453125
-91.0
-99.75
-108.734375
-117.9375
-127.28125
-136.828125
-146.484375
-156.265625
-166.15625
-176.109375
-186.140625
-196.1875
-206.28125
-216.328125
-226.359375
-236.359375
-246.28125
-256.140625
-265.875
-275.5
-284.984375
-294.3125
-303.46875
-312.4375
-321.21875
-329.765625
-338.109375
-346.1875
-354.03125
-361.609375
-368.9375
-375.953125
-382.703125
-389.15625
-395.3125
-401.15625
-406.6875
-411.90625
-416.796875
-421.375
-425.609375
-429.53125
-433.09375
-436.359375
-439.265625
-441.828125
-444.09375
-445.984375
-447.578125
-448.78125
-449.703125
-450.265625
-450.515625
-450.421875
-450.015625
-449.25
-448.1875
-446.765625
-445.046875
-442.984375
-440.59375
-437.875
-434.859375
-431.484375
-427.8125
-423.796875
-419.484375
-414.8125
-409.84375
-404.546875
-398.921875
-392.953125
-386.6875
-380.09375
-373.1875
-365.9375
-358.390625
-350.5
-342.3125
-333.796875
-324.96875
-315.8125
-306.359375
-296.59375
-286.53125
-276.15625
-265.5
-254.53125
-243.296875
-231.765625
-219.984375
-207.90625
-195.59375
-183.015625
-170.234375
-157.203125
-143.96875
-130.515625
-116.890625
-103.09375
-89.09375
-74.96875
-60.703125
-46.3125
-31.8125
-17.234375
-2.578125
12.125
26.875
41.625
56.375
71.125
85.828125
100.5
115.078125
129.5625
143.9375
158.1875
172.28125
186.203125
199.953125
213.5
226.84375
239.921875
252.78125
265.359375
277.6875
289.6875
301.390625
312.796875
323.859375
334.609375
344.984375
355.015625
364.671875
373.96875
382.90625
391.421875
399.578125
407.34375
414.703125
421.6875
428.28125
434.484375
440.28125
445.6875
450.734375
455.390625
459.671875
463.578125
467.125
470.328125
473.15625
475.65625
477.828125
479.65625
481.203125
482.40625
483.34375
483.96875
484.328125
484.421875
484.25
483.859375
483.21875
482.34375
481.28125
480.0
478.53125
476.890625
475.078125
473.109375
470.984375
468.71875
466.34375
463.84375
461.21875
458.53125
455.734375
452.859375
449.890625
446.875
443.8125
440.6875
437.53125
434.359375
431.140625
427.921875
424.703125
421.484375
418.28125
415.09375
411.9375
408.796875
405.734375
402.703125
399.71875
396.828125
394.0
391.28125
388.640625
386.09375
383.65625
381.359375
379.171875
377.125
375.234375
373.5
371.90625
370.515625
369.296875
368.265625
367.4375
366.8125
366.40625
366.234375
366.28125
366.5625
367.109375
367.890625
368.9375
370.25
371.828125
373.671875
375.796875
378.203125
380.875
383.84375
387.09375
390.625
394.421875
398.515625
402.890625
407.515625
412.40625
417.5625
422.96875
428.609375
434.484375
440.59375
446.90625
453.421875
460.125
466.984375
473.984375
481.140625
488.421875
495.796875
503.25
510.765625
518.34375
525.921875
533.515625
541.078125
548.609375
556.078125
563.453125
570.734375
577.875
584.859375
591.671875
598.296875
604.703125
610.875
616.78125
622.40625
627.75
632.75
637.4375
641.765625
645.75
649.34375
652.546875
655.34375
657.734375
659.703125
661.234375
662.328125
663.0
663.203125
662.96875
662.28125
661.140625
659.578125
657.5625
655.09375
652.203125
648.875
645.140625
641.0
636.453125
631.515625
626.203125
620.546875
614.53125
608.1875
601.515625
594.5625
587.328125
579.828125
572.078125
564.09375
555.90625
547.53125
538.96875
530.265625
521.40625
512.421875
503.34375
494.171875
484.921875
475.609375
466.265625
456.875
447.5
438.09375
428.6875
419.3125
409.96875
400.640625
391.390625
382.15625
373.0
363.890625
354.84375
345.875
336.984375
328.15625
319.390625
310.703125
302.078125
293.515625
285.03125
276.609375
268.234375
259.90625
251.640625
243.40625
235.21875
227.0625
218.9375
210.859375
202.765625
194.6875
186.625
178.5625
170.5
162.4375
154.375
146.296875
138.1875
130.078125
121.9375
113.78125
105.609375
97.421875
89.21875
81.015625
72.796875
64.578125
56.34375
48.125
39.90625
31.71875
23.5625
15.421875
7.34375
-0.6875
-8.640625
-16.515625
-24.3125
-32.03125
-39.625
-47.109375
-54.453125
-61.65625
-68.703125
-75.578125
-82.28125
-88.78125
-95.078125
-101.15625
-107.015625
-112.640625
-118.015625
-123.140625
-127.984375
-132.578125
-136.890625
-140.9375
-144.671875
-148.109375
-151.265625
-154.140625
-156.703125
-158.953125
-160.921875
-162.59375
-163.953125
-165.015625
-165.8125
-166.328125
-166.5625
-166.53125
-166.234375
-165.6875
-164.90625
-163.875
-162.640625
-161.1875
-159.53125
-157.6875
-155.671875
-153.484375
-151.171875
-148.703125
-146.125
-143.4375
-140.640625
-137.78125
-134.84375
-131.84375
-128.796875
-125.71875
-122.625
-119.515625
-116.40625
-113.296875
-110.203125
-107.140625
-104.109375
-101.109375
-98.15625
-95.25
-92.40625
-89.625
-86.90625
-84.25
-81.671875
-79.140625
-76.6875
-74.3125
-71.984375
-69.71875
-67.53125
-65.390625
-63.296875
-61.265625
-59.296875
-57.34375
-55.4375
-53.546875
-51.703125
-49.859375
-48.046875
-46.21875
-44.421875
-42.609375
-40.8125
-38.984375
-37.15625
-35.296875
-33.421875
-31.53125
-29.609375
-27.640625
-25.65625
-23.65625
-21.609375
-19.515625
-17.40625
-15.25
-13.078125
-10.875
-8.65625
-6.40625
-4.140625
-1.875
0.40625
2.65625
4.90625
7.15625
9.375
11.5625
13.71875
15.8125
17.875
19.859375
21.78125
23.59375
25.34375
27.0
28.546875
29.984375
31.296875
32.5
33.5625
34.484375
35.25
35.875
36.34375
36.65625
36.8125
36.796875
36.625
36.265625
35.75
35.0625
34.21875
33.21875
32.046875
30.71875
29.234375
27.609375
25.84375
23.953125
21.921875
19.78125
17.515625
15.171875
12.71875
10.1875
7.578125
4.921875
2.203125
-0.5625
-3.34375
-6.125
-8.921875
-11.71875
-14.484375
-17.234375
-19.921875
-22.5625
-25.140625
-27.640625
-30.078125
-32.390625
-34.609375
-36.71875
-38.6875
-40.5625
-42.296875
-43.875
-45.328125
-46.625
-47.796875
-48.78125
-49.625
-50.3125
-50.828125
-51.21875
-51.4375
-51.5
-51.421875
-51.203125
-50.828125
-50.328125
-49.703125
-48.9375
-48.09375
-47.09375
-46.015625
-44.84375
-43.609375
-42.296875
-40.90625
-39.484375
-38.015625
-36.515625
-34.984375
-33.453125
-31.9375
-30.421875
-28.9375
-27.484375
-26.078125
-24.734375
-23.4375
-22.21875
-21.109375
-20.078125
-19.15625
-18.328125
-17.640625
-17.078125
-16.640625
-16.375
-16.21875
-16.234375
-16.40625
-16.75
-17.234375
-17.90625
-18.75
-19.75
-20.9375
-22.296875
-23.84375
-25.546875
-27.4375
-29.515625
-31.734375
-34.125
-36.6875
-39.421875
-42.296875
-45.359375
-48.546875
-51.875
-55.359375
-58.953125
-62.6875
-66.546875
-70.515625
-74.578125
-78.765625
-83.015625
-87.34375
-91.78125
-96.25
-100.78125
-105.375
-110.0
-114.640625
-119.3125
-123.96875
-128.640625
-133.328125
-137.984375
-142.59375
-147.203125
-151.734375
-156.21875
-160.640625
-164.96875
-169.234375
-173.375
-177.421875
-181.359375
-185.15625
-188.828125
-192.359375
-195.71875
-198.953125
-201.984375
-204.84375
-207.515625
-209.984375
-212.28125
-214.359375
-216.21875
-217.875
-219.296875
-220.484375
-221.4375
-222.15625
-222.65625
-222.875
-222.890625
-222.625
-222.125
-221.390625
-220.390625
-219.15625
-217.671875
-215.96875
-214.015625
-211.828125
-209.4375
-206.8125
-204.0
-200.96875
-197.765625
-194.359375
-190.796875
-187.0625
-183.1875
-179.1875
-175.046875
-170.828125
-166.484375
-162.09375
-157.625
-153.125
-148.59375
-144.0625
-139.515625
-135.015625
-130.546875
-126.140625
-121.859375
-117.640625
-113.546875
-109.59375
-105.796875
-102.15625
-98.734375
-95.5
-92.5
-89.71875
-87.21875
-84.96875
-83.015625
-81.359375
-80.015625
-78.96875
-78.28125
-77.90625
-77.90625
-78.234375
-78.921875
-79.984375
-81.421875
-83.21875
-85.40625
-87.953125
-90.875
-94.171875
-97.828125
-101.84375
-106.203125
-110.921875
-115.953125
-121.34375
-127.015625
-133.015625
-139.296875
-145.890625
-152.71875
-159.8125
-167.15625
-174.6875
-182.453125
-190.375
-198.5
-206.75
-215.15625
-223.6875
-232.296875
-241.0
-249.75
-258.578125
-267.40625
-276.265625
-285.109375
-293.9375
-302.734375
-311.484375
-320.171875
-328.78125
-337.296875
-345.71875
-354.015625
-362.203125
-370.265625
-378.1875
-385.96875
-393.578125
-401.046875
-408.359375
-415.5
-422.46875
-429.265625
-435.90625
-442.375
-448.65625
-454.78125
-460.734375
-466.515625
-472.140625
-477.609375
-482.921875
-488.078125
-493.09375
-497.953125
-502.6875
-507.28125
-511.75
-516.109375
-520.328125
-524.453125
-528.453125
-532.34375
-536.15625
-539.859375
-543.453125
-546.96875
-550.390625
-553.703125
-556.9375
-560.09375
-563.140625
-566.109375
-568.96875
-571.734375
-574.390625
-576.96875
-579.40625
-581.75
-583.984375
-586.09375
-588.046875
-589.875
-591.5625
-593.078125
-594.4375
-595.640625
-596.640625
-597.46875
-598.09375
-598.515625
-598.71875
-598.703125
-598.46875
-597.984375
-597.25
-596.265625
-595.03125
-593.53125
-591.765625
-589.734375
-587.4375
-584.828125
-581.96875
-578.828125
-575.40625
-571.6875
-567.71875
-563.46875
-558.953125
-554.15625
-549.125
-543.84375
-538.3125
-532.5625
-526.578125
-520.390625
-514.015625
-507.4375
-500.703125
-493.8125
-486.796875
-479.65625
-472.40625
-465.0625
-457.65625
-450.203125
-442.71875
-435.203125
-427.6875
-420.203125
-412.75
-405.359375
-398.046875
-390.796875
-383.671875
-376.6875
-369.828125
-363.109375
-356.5625
-350.1875
-344.015625
-338.0625
-332.3125
-326.78125
-321.484375
-316.40625
-311.578125
-307.015625
-302.6875
-298.609375
-294.78125
-291.203125
-287.875
-284.796875
-281.96875
-279.375
-277.0
-274.859375
-272.921875
-271.171875
-269.640625
-268.296875
-267.140625
-266.125
-265.265625
-264.546875
-263.953125
-263.453125
-263.046875
-262.734375
-262.5
-262.3125
-262.171875
-262.046875
-261.953125
-261.84375
-261.75
-261.59375
-261.4375
-261.25
-261.0
-260.6875
-260.3125
-259.875
-259.359375
-258.765625
-258.09375
-257.328125
-256.484375
-255.53125
-254.515625
-253.390625
-252.1875
-250.921875
-249.5625
-248.15625
-246.671875
-245.125
-243.546875
-241.921875
-240.265625
-238.59375
-236.90625
-235.21875
-233.546875
-231.890625
-230.265625
-228.6875
-227.171875
-225.703125
-224.328125
-223.03125
-221.828125
-220.734375
-219.765625
-218.90625
-218.1875
-217.59375
-217.15625
-216.859375
-216.734375
-216.75
-216.9375
-217.28125
-217.796875
-218.46875
-219.3125
-220.3125
-221.46875
-222.78125
-224.25
-225.859375
-227.609375
-229.46875
-231.46875
-233.5625
-235.765625
-238.0625
-240.421875
-242.859375
-245.359375
-247.90625
-250.46875
-253.046875
-255.625
-258.171875
-260.71875
-263.21875
-265.671875
-268.0625
-270.375
-272.59375
-274.71875
-276.734375
-278.625
-280.40625
-282.03125
-283.5
-284.8125
-285.96875
-286.953125
-287.78125
-288.421875
-288.875
-289.15625
-289.28125
-289.1875
-288.921875
-288.484375
-287.875
-287.109375
-286.171875
-285.078125
-283.84375
-282.453125
-280.9375
-279.28125
-277.515625
-275.65625
-273.6875
-271.671875
-269.546875
-267.375
-265.15625
-262.90625
-260.625
-258.359375
-256.0625
-253.796875
-251.546875
-249.34375
-247.1875
-245.109375
-243.078125
-241.140625
-239.28125
-237.515625
-235.859375
-234.328125
-232.890625
-231.59375
-230.40625
-229.359375
-228.46875
-227.6875
-227.046875
-226.546875
-226.203125
-225.96875
-225.859375
-225.890625
-226.046875
-226.359375
-226.75
-227.265625
-227.890625
-228.625
-229.421875
-230.3125
-231.28125
-232.34375
-233.421875
-234.578125
-235.75
-236.984375
-238.21875
-239.46875
-240.71875
-241.984375
-243.203125
-244.40625
-245.59375
-246.75
-247.84375
-248.890625
-249.90625
-250.828125
-251.6875
-252.46875
-253.203125
-253.828125
-254.375
-254.84375
-255.21875
-255.5
-255.703125
-255.828125
-255.859375
-255.796875
-255.671875
-255.453125
-255.140625
-254.796875
-254.359375
-253.859375
-253.328125
-252.71875
-252.0625
-251.390625
-250.671875
-249.90625
-249.15625
-248.359375
-247.5625
-246.78125
-245.984375
-245.203125
-244.46875
-243.71875
-243.03125
-242.359375
-241.734375
-241.15625
-240.609375
-240.125
-239.71875
-239.359375
-239.09375
-238.859375
-238.71875
-238.640625
-238.640625
-238.71875
-238.859375
-239.078125
-239.390625
-239.75
-240.203125
-240.703125
-241.265625
-241.921875
-242.625
-243.390625
-244.203125
-245.078125
-245.984375
-246.9375
-247.953125
-249.0
-250.078125
-251.171875
-252.296875
-253.421875
-254.59375
-255.75
-256.90625
-258.078125
-259.234375
-260.390625
-261.53125
-262.65625
-263.765625
-264.859375
-265.90625
-266.953125
-267.921875
-268.890625
-269.8125
-270.71875
-271.5625
-272.375
-273.125
-273.859375
-274.53125
-275.171875
-275.75
-276.296875
-276.78125
-277.234375
-277.625
-277.984375
-278.28125
-278.546875
-278.765625
-278.9375
-279.046875
-279.140625
-279.15625
-279.15625
-279.109375
-279.0
-278.875
-278.6875
-278.484375
-278.21875
-277.921875
-277.578125
-277.203125
-276.796875
-276.328125
-275.84375
-275.296875
-274.734375
-274.125
-273.46875
-272.796875
-272.0625
-271.296875
-270.484375
-269.65625
-268.796875
-267.875
-266.953125
-265.96875
-264.96875
-263.953125
-262.890625
-261.8125
-260.71875
-259.578125
-258.4375
-257.28125
-256.109375
-254.9375
-253.75
-252.5625
-251.390625
-250.203125
-249.046875
-247.90625
-246.765625
-245.6875
-244.640625
-243.609375
-242.640625
-241.71875
-240.859375
-240.0625
-239.328125
-238.671875
-238.09375
-237.609375
-237.203125
-236.90625
-236.71875
-236.625
-236.65625
-236.8125
-237.078125
-237.453125
-237.96875
-238.625
-239.390625
-240.3125
-241.375
-242.5625
-243.875
-245.328125
-246.921875
-248.640625
-250.484375
-252.46875
-254.5625
-256.75
-259.0625
-261.484375
-264.0
-266.59375
-269.265625
-272.015625
-274.828125
-277.65625
-280.546875
-283.46875
-286.390625
-289.328125
-292.25
-295.15625
-298.03125
-300.84375
-303.59375
-306.28125
-308.875
-311.359375
-313.734375
-315.96875
-318.078125
-320.03125
-321.8125
-323.421875
-324.84375
-326.046875
-327.0625
-327.828125
-328.40625
-328.734375
-328.8125
-328.65625
-328.234375
-327.578125
-326.65625
-325.453125
-324.015625
-322.28125
-320.296875
-318.0625
-315.5625
-312.8125
-309.8125
-306.578125
-303.078125
-299.375
-295.453125
-291.3125
-286.96875
-282.453125
-277.765625
-272.90625
-267.90625
-262.75
-257.5
-252.15625
-246.703125
-241.203125
-235.625
-230.03125
-224.40625
-218.78125
-213.171875
-207.59375
-202.0625
-196.578125
-191.203125
-185.921875
-180.75
-175.71875
-170.8125
-166.078125
-161.515625
-157.15625
-153.0
-149.046875
-145.328125
-141.828125
-138.59375
-135.609375
-132.890625
-130.453125
-128.28125
-126.40625
-124.8125
-123.53125
-122.546875
-121.859375
-121.46875
-121.375
-121.59375
-122.109375
-122.921875
-124.0625
-125.484375
-127.21875
-129.234375
-131.546875
-134.140625
-137.0
-140.15625
-143.5625
-147.21875
-151.140625
-155.3125
-159.71875
-164.34375
-169.203125
-174.265625
-179.546875
-185.015625
-190.6875
-196.515625
-202.515625
-208.6875
-215.0
-221.46875
-228.0625
-234.796875
-241.640625
-248.59375
-255.640625
-262.78125
-270.03125
-277.328125
-284.6875
-292.109375
-299.578125
-307.09375
-314.640625
-322.203125
-329.78125
-337.390625
-344.96875
-352.53125
-360.09375
-367.625
-375.125
-382.5625
-389.984375
-397.3125
-404.578125
-411.765625
-418.859375
-425.859375
-432.75
-439.546875
-446.1875
-452.703125
-459.078125
-465.28125
-471.359375
-477.234375
-482.9375
-488.4375
-493.71875
-498.8125
-503.703125
-508.359375
-512.765625
-516.921875
-520.859375
-524.5
-527.875
-530.984375
-533.796875
-536.34375
-538.578125
-540.5
-542.125
-543.453125
-544.453125
-545.125
-545.484375
-545.53125
-545.25
-544.609375
-543.671875
-542.421875
-540.84375
-538.9375
-536.71875
-534.203125
-531.359375
-528.21875
-524.796875
-521.078125
-517.078125
-512.796875
-508.28125
-503.5
-498.46875
-493.21875
-487.75
-482.0625
-476.203125
-470.140625
-463.921875
-457.546875
-451.03125
-444.40625
-437.671875
-430.84375
-423.921875
-416.96875
-409.9375
-402.875
-395.8125
-388.734375
-381.671875
-374.640625
-367.625
-360.65625
-353.78125
-346.96875
-340.25
-333.609375
-327.09375
-320.703125
-314.40625
-308.28125
-302.296875
-296.453125
-290.78125
-285.265625
-279.921875
-274.75
-269.75
-264.953125
-260.3125
-255.859375
-251.578125
-247.484375
-243.59375
-239.859375
-236.3125
-232.9375
-229.734375
-226.703125
-223.828125
-221.109375
-218.5625
-216.171875
-213.90625
-211.796875
-209.8125
-207.96875
-206.25
-204.640625
-203.140625
-201.765625
-200.484375
-199.296875
-198.203125
-197.203125
-196.265625
-195.4375
-194.65625
-193.96875
-193.328125
-192.765625
-192.265625
-191.8125
-191.421875
-191.109375
-190.828125
-190.625
-190.46875
-190.390625
-190.34375
-190.375
-190.46875
-190.609375
-190.828125
-191.09375
-191.4375
-191.84375
-192.34375
-192.921875
-193.546875
-194.28125
-195.078125
-195.96875
-196.921875
-198.0
-199.171875
-200.40625
-201.75
-203.1875
-204.71875
-206.359375
-208.0625
-209.875
-211.78125
-213.765625
-215.859375
-218.0
-220.25
-222.5625
-224.9375
-227.390625
-229.90625
-232.453125
-235.0625
-237.703125
-240.359375
-243.046875
-245.75
-248.4375
-251.140625
-253.8125
-256.453125
-259.0625
-261.609375
-264.09375
-266.515625
-268.84375
-271.0625
-273.1875
-275.203125
-277.078125
-278.796875
-280.390625
-281.8125
-283.046875
-284.109375
-284.984375
-285.671875
-286.125
-286.390625
-286.4375
-286.265625
-285.84375
-285.203125
-284.328125
-283.203125
-281.84375
-280.25
-278.40625
-276.34375
-274.015625
-271.46875
-268.703125
-265.703125
-262.5
-259.046875
-255.421875
-251.59375
-247.578125
-243.390625
-239.015625
-234.515625
-229.859375
-225.078125
-220.1875
-215.171875
-210.078125
-204.90625
-199.6875
-194.40625
-189.09375
-183.765625
-178.4375
-173.125
-167.828125
-162.578125
-157.390625
-152.28125
-147.203125
-142.265625
-137.4375
-132.734375
-128.15625
-123.734375
-119.484375
-115.375
-111.4375
-107.671875
-104.109375
-100.734375
-97.578125
-94.609375
-91.859375
-89.328125
-87.015625
-84.90625
-83.015625
-81.359375
-79.890625
-78.640625
-77.59375
-76.765625
-76.140625
-75.71875
-75.484375
-75.421875
-75.546875
-75.828125
-76.28125
-76.875
-77.609375
-78.46875
-79.453125
-80.546875
-81.734375
-83.015625
-84.359375
-85.78125
-87.234375
-88.75
-90.28125
-91.8125
-93.375
-94.9375
-96.46875
-97.984375
-99.453125
-100.890625
-102.265625
-103.5625
-104.796875
-105.953125
-107.015625
-107.984375
-108.859375
-109.625
-110.265625
-110.796875
-111.1875
-111.46875
-111.609375
-111.625
-111.484375
-111.234375
-110.84375
-110.3125
-109.65625
-108.875
-107.953125
-106.890625
-105.703125
-104.40625
-102.96875
-101.421875
-99.765625
-97.984375
-96.125
-94.15625
-92.09375
-89.9375
-87.703125
-85.390625
-83.0
-80.5625
-78.046875
-75.484375
-72.890625
-70.25
-67.5625
-64.875
-62.15625
-59.421875
-56.671875
-53.90625
-51.171875
-48.421875
-45.6875
-42.953125
-40.25
-37.59375
-34.9375
-32.3125
-29.71875
-27.1875
-24.671875
-22.1875
-19.75
-17.375
-15.046875
-12.765625
-10.53125
-8.328125
-6.21875
-4.125
-2.078125
-0.109375
1.828125
3.71875
5.5625
7.34375
9.09375
10.796875
12.4375
14.0625
15.640625
17.1875
18.6875
20.15625
21.59375
22.96875
24.34375
25.6875
26.984375
28.265625
29.515625
30.734375
31.9375
33.125
34.265625
35.390625
36.5
37.578125
38.640625
39.65625
40.671875
41.65625
42.59375
43.515625
44.421875
45.265625
46.09375
46.859375
47.59375
48.296875
48.9375
49.53125
50.0625
50.546875
50.9375
51.296875
51.578125
51.765625
51.890625
51.921875
51.875
51.703125
51.453125
51.09375
50.640625
50.078125
49.359375
48.546875
47.59375
46.5
45.28125
43.921875
42.40625
40.75
38.921875
36.96875
34.84375
32.5625
30.109375
27.5
24.703125
21.765625
18.640625
15.375
11.921875
8.296875
4.53125
0.578125
-3.515625
-7.796875
-12.203125
-16.796875
-21.5
-26.375
-31.390625
-36.515625
-41.796875
-47.171875
-52.671875
-58.265625
-63.96875
-69.765625
-75.625
-81.578125
-87.578125
-93.65625
-99.765625
-105.890625
-112.046875
-118.234375
-124.390625
-130.578125
-136.71875
-142.859375
-148.953125
-154.984375
-160.984375
-166.90625
-172.734375
-178.484375
-184.140625
-189.6875
-195.125
-200.4375
-205.59375
-210.640625
-215.53125
-220.25
-224.828125
-229.234375
-233.484375
-237.53125
-241.421875
-245.140625
-248.65625
-251.984375
-255.140625
-258.109375
-260.875
-263.453125
-265.859375
-268.078125
-270.09375
-271.9375
-273.609375
-275.109375
-276.421875
-277.578125
-278.578125
-279.4375
-280.09375
-280.65625
-281.078125
-281.359375
-281.53125
-281.5625
-281.5
-281.328125
-281.0625
-280.703125
-280.25
-279.734375
-279.15625
-278.5
-277.796875
-277.03125
-276.1875
-275.328125
-274.4375
-273.5
-272.53125
-271.515625
-270.46875
-269.390625
-268.296875
-267.171875
-266.03125
-264.84375
-263.625
-262.375
-261.09375
-259.765625
-258.359375
-256.9375
-255.4375
-253.890625
-252.265625
-250.546875
-248.765625
-246.875
-244.875
-242.765625
-240.53125
-238.15625
-235.640625
-232.984375
-230.15625
-227.171875
-224.0
-220.640625
-217.078125
-213.296875
-209.3125
-205.09375
-200.65625
-195.96875
-191.03125
-185.828125
-180.375
-174.671875
-168.6875
-162.4375
-155.90625
-149.109375
-142.015625
-134.671875
-127.0625
-119.1875
-111.0625
-102.65625
-94.0
-85.109375
-75.96875
-66.625
-57.046875
-47.28125
-37.328125
-27.1875
-16.90625
-6.46875
4.078125
14.75
25.46875
36.296875
47.15625
58.046875
68.953125
79.828125
90.65625
101.4375
112.109375
122.671875
133.109375
143.390625
153.484375
163.375
173.046875
182.4375
191.578125
200.421875
208.9375
217.125
224.953125
232.375
239.4375
246.0625
252.265625
258.046875
263.328125
268.15625
272.5
276.34375
279.671875
282.484375
284.78125
286.5625
287.8125
288.53125
288.6875
288.34375
287.46875
286.0625
284.109375
281.671875
278.703125
275.234375
271.28125
266.859375
261.984375
256.609375
250.8125
244.609375
237.96875
230.953125
223.5625
215.8125
207.71875
199.328125
190.625
181.65625
172.4375
162.984375
153.3125
143.46875
133.453125
123.28125
113.0
102.59375
92.140625
81.609375
71.0625
60.484375
49.90625
39.328125
28.8125
18.328125
7.953125
-2.34375
-12.5625
-22.625
-32.578125
-42.375
-52.0
-61.484375
-70.75
-79.859375
-88.75
-97.4375
-105.90625
-114.15625
-122.171875
-129.953125
-137.53125
-144.84375
-151.953125
-158.796875
-165.421875
-171.796875
-177.9375
-183.84375
-189.515625
-194.953125
-200.171875
-205.15625
-209.9375
-214.5
-218.84375
-222.984375
-226.9375
-230.6875
-234.265625
-237.640625
-240.859375
-243.890625
-246.796875
-249.53125
-252.125
-254.578125
-256.890625
-259.09375
-261.15625
-263.125
-264.984375
-266.734375
-268.421875
-269.984375
-271.5
-272.9375
-274.296875
-275.609375
-276.84375
-278.0625
-279.21875
-280.34375
-281.421875
-282.5
-283.546875
-284.578125
-285.625
-286.640625
-287.671875
-288.71875
-289.765625
-290.84375
-291.953125
-293.078125
-294.265625
-295.484375
-296.734375
-298.046875
-299.4375
-300.859375
-302.390625
-303.984375
-305.65625
-307.390625
-309.25
-311.203125
-313.28125
-315.4375
-317.71875
-320.125
-322.671875
-325.3125
-328.109375
-331.046875
-334.125
-337.328125
-340.703125
-344.234375
-347.90625
-351.734375
-355.71875
-359.875
-364.1875
-368.65625
-373.265625
-378.03125
-382.96875
-388.0625
-393.3125
-398.6875
-404.21875
-409.859375
-415.65625
-421.5625
-427.59375
-433.734375
-439.953125
-446.28125
-452.65625
-459.109375
-465.625
-472.1875
-478.765625
-485.359375
-491.953125
-498.546875
-505.078125
-511.578125
-518.015625
-524.390625
-530.65625
-536.8125
-542.84375
-548.734375
-554.46875
-560.0
-565.359375
-570.484375
-575.390625
-580.046875
-584.453125
-588.5625
-592.390625
-595.90625
-599.109375
-601.96875
-604.484375
-606.640625
-608.4375
-609.84375
-610.890625
-611.53125
-611.78125
-611.625
-611.0625
-610.078125
-608.703125
-606.90625
-604.703125
-602.109375
-599.09375
-595.6875
-591.890625
-587.71875
-583.171875
-578.265625
-573.015625
-567.421875
-561.484375
-555.25
-548.734375
-541.9375
-534.890625
-527.609375
-520.109375
-512.421875
-504.578125
-496.5625
-488.421875
-480.171875
-471.859375
-463.46875
-455.0625
-446.671875
-438.265625
-429.921875
-421.625
-413.4375
-405.359375
-397.421875
-389.625
-382.03125
-374.640625
-367.46875
-360.5625
-353.90625
-347.53125
-341.453125
-335.703125
-330.28125
-325.1875
-320.46875
-316.109375
-312.125
-308.53125
-305.3125
-302.515625
-300.09375
-298.078125
-296.46875
-295.28125
-294.453125
-294.046875
-294.046875
-294.421875
-295.171875
-296.296875
-297.796875
-299.625
-301.796875
-304.296875
-307.09375
-310.1875
-313.578125
-317.21875
-321.078125
-325.1875
-329.5
-333.96875
-338.640625
-343.421875
-348.359375
-353.34375
-358.4375
-363.609375
-368.796875
-374.015625
-379.21875
-384.390625
-389.53125
-394.59375
-399.59375
-404.46875
-409.21875
-413.84375
-418.3125
-422.609375
-426.71875
-430.640625
-434.328125
-437.796875
-441.03125
-444.015625
-446.75
-449.203125
-451.390625
-453.296875
-454.9375
-456.28125
-457.34375
-458.109375
-458.59375
-458.78125
-458.65625
-458.28125
-457.59375
-456.640625
-455.390625
-453.90625
-452.125
-450.109375
-447.828125
-445.328125
-442.59375
-439.640625
-436.46875
-433.09375
-429.546875
-425.828125
-421.953125
-417.921875
-413.75
-409.453125
-405.046875
-400.5625
-395.984375
-391.328125
-386.609375
-381.875
-377.078125
-372.28125
-367.46875
-362.65625
-357.875
-353.140625
-348.40625
-343.75
-339.15625
-334.640625
-330.203125
-325.875
-321.640625
-317.515625
-313.53125
-309.65625
-305.921875
-302.34375
-298.90625
-295.609375
-292.5
-289.546875
-286.78125
-284.15625
-281.734375
-279.5
-277.4375
-275.546875
-273.859375
-272.34375
-271.03125
-269.921875
-268.96875
-268.21875
-267.671875
-267.296875
-267.109375
-267.078125
-267.25
-267.578125
-268.09375
-268.765625
-269.59375
-270.5625
-271.703125
-272.984375
-274.40625
-275.953125
-277.625
-279.421875
-281.296875
-283.296875
-285.390625
-287.578125
-289.828125
-292.15625
-294.53125
-296.96875
-299.4375
-301.9375
-304.4375
-306.96875
-309.5
-312.015625
-314.5
-316.96875
-319.375
-321.734375
-324.03125
-326.25
-328.390625
-330.40625
-332.328125
-334.140625
-335.828125
-337.359375
-338.765625
-340.0
-341.078125
-341.984375
-342.703125
-343.21875
-343.546875
-343.671875
-343.59375
-343.28125
-342.75
-342.0
-341.0
-339.78125
-338.328125
-336.625
-334.6875
-332.46875
-330.03125
-327.359375
-324.4375
-321.265625
-317.859375
-314.21875
-310.359375
-306.28125
-301.953125
-297.421875
-292.6875
-287.734375
-282.609375
-277.28125
-271.8125
-266.15625
-260.34375
-254.375
-248.28125
-242.09375
-235.75
-229.34375
-222.84375
-216.265625
-209.640625
-202.984375
-196.28125
-189.5625
-182.828125
-176.125
-169.4375
-162.78125
-156.1875
-149.65625
-143.1875
-136.8125
-130.53125
-124.390625
-118.359375
-112.453125
-106.703125
-101.078125
-95.625
-90.359375
-85.265625
-80.359375
-75.65625
-71.15625
-66.84375
-62.75
-58.890625
-55.234375
-51.796875
-48.59375
-45.609375
-42.84375
-40.328125
-38.03125
-35.953125
-34.109375
-32.46875
-31.0625
-29.875
-28.875
-28.109375
-27.546875
-27.1875
-27.015625
-27.046875
-27.25
-27.625
-28.1875
-28.90625
-29.796875
-30.8125
-32.015625
-33.328125
-34.78125
-36.359375
-38.0625
-39.859375
-41.78125
-43.796875
-45.90625
-48.078125
-50.359375
-52.703125
-55.125
-57.59375
-60.140625
-62.71875
-65.359375
-68.015625
-70.734375
-73.46875
-76.25
-79.046875
-81.84375
-84.671875
-87.5
-90.328125
-93.15625
-95.984375
-98.8125
-101.609375
-104.390625
-107.15625
-109.890625
-112.59375
-115.25
-117.890625
-120.484375
-122.984375
-125.453125
-127.875
-130.203125
-132.46875
-134.65625
-136.734375
-138.75
-140.65625
-142.421875
-144.109375
-145.65625
-147.078125
-148.34375
-149.484375
-150.453125
-151.25
-151.90625
-152.359375
-152.640625
-152.703125
-152.59375
-152.25
-151.6875
-150.890625
-149.875
-148.609375
-147.09375
-145.328125
-143.28125
-140.984375
-138.40625
-135.5625
-132.421875
-128.984375
-125.28125
-121.28125
-116.984375
-112.390625
-107.5
-102.328125
-96.828125
-91.0625
-85.0
-78.65625
-72.03125
-65.125
-57.953125
-50.5
-42.78125
-34.828125
-26.625
-18.203125
-9.546875
-0.671875
8.40625
17.671875
27.125
36.734375
46.5
56.40625
66.4375
76.578125
86.828125
97.15625
107.5625
118.015625
128.515625
139.0625
149.609375
160.15625
170.703125
181.21875
191.703125
202.140625
212.515625
222.8125
233.03125
243.15625
253.203125
263.125
272.921875
282.59375
292.140625
301.546875
310.796875
319.90625
328.875
337.6875
346.328125
354.828125
363.171875
371.359375
379.390625
387.25
394.96875
402.53125
409.953125
417.234375
424.375
431.390625
438.25
444.984375
451.609375
458.125
464.515625
470.78125
476.96875
483.0625
489.078125
494.984375
500.8125
506.578125
512.265625
517.875
523.421875
528.90625
534.34375
539.703125
545.0
550.25
555.453125
560.578125
565.640625
570.640625
575.578125
580.4375
585.21875
589.9375
594.546875
599.078125
603.5
607.8125
612.015625
616.09375
620.03125
623.84375
627.484375
630.96875
634.296875
637.40625
640.359375
643.09375
645.625
647.921875
649.96875
651.78125
653.328125
654.625
655.640625
656.359375
656.796875
656.9375
656.765625
656.28125
655.484375
654.34375
652.890625
651.09375
648.984375
646.515625
643.71875
640.578125
637.109375
633.3125
629.1875
624.71875
619.9375
614.828125
609.421875
603.6875
597.6875
591.375
584.796875
577.9375
570.828125
563.484375
555.890625
548.09375
540.0625
531.84375
523.453125
514.890625
506.171875
497.3125
488.328125
479.234375
470.015625
460.71875
451.359375
441.921875
432.4375
422.921875
413.375
403.8125
394.25
384.6875
375.140625
365.625
356.125
346.65625
337.234375
327.890625
318.5625
309.296875
300.09375
291.03125
282.03125
273.09375
264.234375
255.421875
246.671875
237.984375
229.359375
220.78125
212.265625
203.78125
195.34375
186.953125
178.59375
170.25
161.9375
153.640625
145.359375
137.09375
128.8125
120.53125
112.25
103.953125
95.640625
87.3125
78.9375
70.5625
62.140625
53.6875
45.203125
36.6875
28.140625
19.5625
10.9375
2.296875
-6.359375
-15.046875
-23.765625
-32.5
-41.234375
-49.96875
-58.703125
-67.421875
-76.125
-84.78125
-93.4375
-102.015625
-110.546875
-119.0
-127.375
-135.65625
-143.84375
-151.90625
-159.84375
-167.65625
-175.3125
-182.8125
-190.140625
-197.28125
-204.234375
-210.984375
-217.515625
-223.84375
-229.921875
-235.765625
-241.359375
-246.703125
-251.78125
-256.59375
-261.140625
-265.40625
-269.390625
-273.09375
-276.515625
-279.65625
-282.515625
-285.109375
-287.40625
-289.421875
-291.15625
-292.640625
-293.84375
-294.796875
-295.484375
-295.9375
-296.15625
-296.140625
-295.90625
-295.46875
-294.828125
-293.984375
-292.984375
-291.796875
-290.46875
-288.984375
-287.375
-285.640625
-283.78125
-281.84375
-279.8125
-277.703125
-275.515625
-273.296875
-271.015625
-268.703125
-266.359375
-264.0
-261.640625
-259.296875
-256.9375
-254.578125
-252.25
-249.953125
-247.671875
-245.4375
-243.21875
-241.0625
-238.9375
-236.84375
-234.8125
-232.8125
-230.859375
-228.953125
-227.078125
-225.25
-223.453125
-221.703125
-219.96875
-218.265625
-216.59375
-214.9375
-213.28125
-211.65625
-210.015625
-208.390625
-206.75
-205.109375
-203.453125
-201.78125
-200.109375
-198.375
-196.625
-194.828125
-193.0
-191.125
-189.21875
-187.25
-185.25
-183.1875
-181.078125
-178.921875
-176.703125
-174.4375
-172.125
-169.75
-167.34375
-164.890625
-162.390625
-159.859375
-157.28125
-154.6875
-152.046875
-149.40625
-146.734375
-144.0625
-141.375
-138.6875
-136.015625
-133.359375
-130.734375
-128.125
-125.5625
-123.03125
-120.546875
-118.125
-115.75
-113.453125
-111.25
-109.109375
-107.0625
-105.109375
-103.265625
-101.53125
-99.90625
-98.390625
-97.015625
-95.75
-94.625
-93.640625
-92.796875
-92.09375
-91.53125
-91.109375
-90.84375
-90.734375
-90.78125
-90.984375
-91.328125
-91.84375
-92.5
-93.3125
-94.296875
-95.421875
-96.71875
-98.171875
-99.75
-101.5
-103.390625
-105.4375
-107.625
-109.96875
-112.4375
-115.0625
-117.828125
-120.734375
-123.765625
-126.953125
-130.265625
-133.71875
-137.296875
-141.015625
-144.859375
-148.828125
-152.9375
-157.171875
-161.53125
-166.015625
-170.625
-175.375
-180.234375
-185.234375
-190.34375
-195.59375
-200.953125
-206.453125
-212.078125
-217.828125
-223.6875
-229.671875
-235.765625
-242.0
-248.34375
-254.796875
-261.359375
-268.046875
-274.84375
-281.734375
-288.75
-295.84375
-303.046875
-310.328125
-317.703125
-325.15625
-332.6875
-340.296875
-347.953125
-355.65625
-363.421875
-371.21875
-379.046875
-386.890625
-394.75
-402.609375
-410.46875
-418.296875
-426.09375
-433.84375
-441.5625
-449.1875
-456.75
-464.203125
-471.5625
-478.8125
-485.921875
-492.890625
-499.703125
-506.34375
-512.796875
-519.0625
-525.125
-530.96875
-536.578125
-541.953125
-547.0625
-551.90625
-556.484375
-560.78125
-564.78125
-568.46875
-571.859375
-574.921875
-577.65625
-580.078125
-582.140625
-583.875
-585.265625
-586.3125
-587.0
-587.34375
-587.34375
-586.984375
-586.28125
-585.21875
-583.8125
-582.078125
-580.0
-577.59375
-574.859375
-571.8125
-568.453125
-564.796875
-560.84375
-556.625
-552.125
-547.359375
-542.359375
-537.109375
-531.65625
-525.984375
-520.109375
-514.0625
-507.859375
-501.484375
-494.984375
-488.359375
-481.640625
-474.8125
-467.921875
-460.96875
-453.96875
-446.953125
-439.9375
-432.890625
-425.875
-418.890625
-411.953125
-405.078125
-398.28125
-391.578125
-384.96875
-378.46875
-372.109375
-365.875
-359.796875
-353.875
-348.125
-342.5625
-337.1875
-332.0
-327.03125
-322.265625
-317.71875
-313.40625
-309.3125
-305.46875
-301.84375
-298.46875
-295.328125
-292.4375
-289.796875
-287.40625
-285.25
-283.34375
-281.6875
-280.265625
-279.078125
-278.125
-277.40625
-276.890625
-276.609375
-276.546875
-276.671875
-277.0
-277.53125
-278.234375
-279.109375
-280.15625
-281.34375
-282.671875
-284.15625
-285.734375
-287.4375
-289.234375
-291.125
-293.078125
-295.09375
-297.171875
-299.265625
-301.390625
-303.515625
-305.640625
-307.75
-309.828125
-311.859375
-313.828125
-315.71875
-317.546875
-319.265625
-320.859375
-322.328125
-323.671875
-324.859375
-325.890625
-326.75
-327.421875
-327.90625
-328.1875
-328.25
-328.09375
-327.71875
-327.09375
-326.234375
-325.109375
-323.75
-322.125
-320.234375
-318.078125
-315.65625
-312.953125
-309.984375
-306.75
-303.25
-299.484375
-295.4375
-291.140625
-286.59375
-281.796875
-276.75
-271.484375
-265.96875
-260.234375
-254.296875
-248.140625
-241.8125
-235.296875
-228.625
-221.796875
-214.828125
-207.734375
-200.546875
-193.25
-185.875
-178.421875
-170.9375
-163.421875
-155.890625
-148.359375
-140.859375
-133.375
-125.953125
-118.609375
-111.34375
-104.1875
-97.140625
-90.234375
-83.484375
-76.90625
-70.5
-64.296875
-58.3125
-52.546875
-47.03125
-41.765625
-36.75
-32.0
-27.546875
-23.390625
-19.546875
-16.0
-12.78125
-9.890625
-7.328125
-5.109375
-3.234375
-1.703125
-0.53125
0.28125
0.75
0.859375
0.609375
0.015625
-0.9375
-2.25
-3.90625
-5.921875
-8.28125
-10.984375
-14.015625
-17.375
-21.078125
-25.09375
-29.421875
-34.046875
-38.984375
-44.21875
-49.734375
-55.53125
-61.578125
-67.90625
-74.46875
-81.28125
-88.328125
-95.59375
-103.09375
-110.78125
-118.671875
-126.75
-135.0
-143.421875
-152.0
-160.734375
-169.609375
-178.59375
-187.71875
-196.9375
-206.25
-215.65625
-225.140625
-234.6875
-244.296875
-253.953125
-263.640625
-273.359375
-283.078125
-292.8125
-302.53125
-312.234375
-321.90625
-331.53125
-341.09375
-350.59375
-360.015625
-369.34375
-378.578125
-387.6875
-396.671875
-405.515625
-414.203125
-422.734375
-431.09375
-439.25
-447.203125
-454.953125
-462.46875
-469.75
-476.796875
-483.5625
-490.0625
-496.28125
-502.203125
-507.8125
-513.125
-518.09375
-522.75
-527.0625
-531.03125
-534.625
-537.875
-540.765625
-543.296875
-545.4375
-547.203125
-548.578125
-549.59375
-550.21875
-550.46875
-550.34375
-549.828125
-548.96875
-547.734375
-546.140625
-544.203125
-541.90625
-539.296875
-536.359375
-533.109375
-529.546875
-525.71875
-521.609375
-517.25
-512.640625
-507.828125
-502.796875
-497.578125
-492.1875
-486.65625
-480.984375
-475.21875
-469.359375
-463.421875
-457.453125
-451.453125
-445.453125
-439.46875
-433.515625
-427.625
-421.8125
-416.109375
-410.515625
-405.0625
-399.765625
-394.640625
-389.703125
-384.984375
-380.46875
-376.203125
-372.1875
-368.421875
-364.9375
-361.734375
-358.8125
-356.203125
-353.890625
-351.875
-350.1875
-348.796875
-347.734375
-346.984375
-346.53125
-346.40625
-346.578125
-347.046875
-347.8125
-348.859375
-350.1875
-351.78125
-353.65625
-355.75
-358.09375
-360.640625
-363.40625
-366.359375
-369.5
-372.796875
-376.25
-379.828125
-383.53125
-387.34375
-391.25
-395.21875
-399.25
-403.328125
-407.4375
-411.5625
-415.6875
-419.8125
-423.90625
-427.96875
-432.0
-435.96875
-439.890625
-443.734375
-447.5
-451.1875
-454.796875
-458.3125
-461.75
-465.078125
-468.3125
-471.46875
-474.515625
-477.46875
-480.328125
-483.109375
-485.796875
-488.421875
-490.96875
-493.4375
-495.859375
-498.234375
-500.5625
-502.84375
-505.109375
-507.34375
-509.5625
-511.796875
-514.015625
-516.25
-518.515625
-520.796875
-523.109375
-525.46875
-527.875
-530.328125
-532.84375
-535.40625
-538.046875
-540.75
-543.515625
-546.34375
-549.25
-552.21875
-555.265625
-558.34375
-561.5
-564.6875
-567.9375
-571.21875
-574.53125
-577.859375
-581.203125
-584.546875
-587.875
-591.1875
-594.46875
-597.6875
-600.859375
-603.953125
-606.953125
-609.859375
-612.640625
-615.296875
-617.796875
-620.140625
-622.296875
-624.28125
-626.046875
-627.59375
-628.921875
-630.015625
-630.84375
-631.40625
-631.703125
-631.71875
-631.453125
-630.890625
-630.03125
-628.875
-627.390625
-625.609375
-623.515625
-621.125
-618.421875
-615.40625
-612.109375
-608.515625
-604.640625
-600.5
-596.078125
-591.421875
-586.515625
-581.390625
-576.046875
-570.5
-564.78125
-558.90625
-552.875
-546.734375
-540.46875
-534.140625
-527.71875
-521.265625
-514.78125
-508.296875
-501.828125
-495.390625
-489.015625
-482.71875
-476.515625
-470.421875
-464.484375
-458.671875
-453.03125
-447.578125
-442.328125
-437.28125
-432.46875
-427.890625
-423.5625
-419.484375
-415.671875
-412.125
-408.859375
-405.875
-403.15625
-400.734375
-398.59375
-396.734375
-395.140625
-393.828125
-392.78125
-391.984375
-391.4375
-391.125
-391.03125
-391.171875
-391.5
-392.015625
-392.71875
-393.5625
-394.546875
-395.65625
-396.859375
-398.1875
-399.546875
-400.953125
-402.40625
-403.859375
-405.296875
-406.71875
-408.09375
-409.40625
-410.640625
-411.765625
-412.78125
-413.671875
-414.40625
-414.984375
-415.390625
-415.609375
-415.625
-415.453125
-415.046875
-414.421875
-413.5625
-412.46875
-411.140625
-409.5625
-407.734375
-405.65625
-403.34375
-400.765625
-397.96875
-394.921875
-391.65625
-388.15625
-384.4375
-380.53125
-376.40625
-372.09375
-367.609375
-362.953125
-358.15625
-353.203125
-348.140625
-342.96875
-337.703125
-332.359375
-326.96875
-321.515625
-316.046875
-310.5625
-305.078125
-299.625
-294.203125
-288.84375
-283.546875
-278.34375
-273.234375
-268.25
-263.40625
-258.703125
-254.15625
-249.78125
-245.578125
-241.578125
-237.796875
-234.21875
-230.859375
-227.75
-224.859375
-222.234375
-219.859375
-217.734375
-215.859375
-214.25
-212.90625
-211.828125
-211.015625
-210.46875
-210.1875
-210.15625
-210.390625
-210.875
-211.625
-212.609375
-213.828125
-215.28125
-216.96875
-218.875
-220.984375
-223.296875
-225.8125
-228.5
-231.359375
-234.390625
-237.578125
-240.90625
-244.375
-247.953125
-251.65625
-255.453125
-259.34375
-263.3125
-267.34375
-271.421875
-275.578125
-279.75
-283.9375
-288.140625
-292.34375
-296.546875
-300.71875
-304.859375
-308.96875
-313.03125
-317.03125
-320.96875
-324.828125
-328.609375
-332.28125
-335.859375
-339.34375
-342.703125
-345.9375
-349.046875
-352.015625
-354.84375
-357.53125
-360.0625
-362.4375
-364.640625
-366.6875
-368.5625
-370.28125
-371.8125
-373.15625
-374.328125
-375.328125
-376.125
-376.765625
-377.203125
-377.453125
-377.515625
-377.390625
-377.078125
-376.59375
-375.921875
-375.078125
-374.046875
-372.84375
-371.453125
-369.90625
-368.203125
-366.328125
-364.296875
-362.109375
-359.78125
-357.296875
-354.6875
-351.9375
-349.0625
-346.078125
-342.96875
-339.75
-336.4375
-333.03125
-329.53125
-325.953125
-322.296875
-318.578125
-314.796875
-310.96875
-307.078125
-303.171875
-299.21875
-295.234375
-291.21875
-287.203125
-283.171875
-279.140625
-275.125
-271.09375
-267.09375
-263.09375
-259.125
-255.171875
-251.265625
-247.375
-243.515625
-239.703125
-235.921875
-232.171875
-228.46875
-224.8125
-221.1875
-217.609375
-214.0625
-210.5625
-207.09375
-203.65625
-200.234375
-196.859375
-193.5
-190.15625
-186.84375
-183.53125
-180.21875
-176.921875
-173.625
-170.296875
-166.96875
-163.609375
-160.21875
-156.8125
-153.34375
-149.84375
-146.296875
-142.6875
-139.0
-135.265625
-131.4375
-127.546875
-123.5625
-119.484375
-115.3125
-111.0625
-106.6875
-102.21875
-97.640625
-92.96875
-88.171875
-83.265625
-78.25
-73.125
-67.875
-62.53125
-57.078125
-51.515625
-45.84375
-40.078125
-34.234375
-28.28125
-22.265625
-16.171875
-10.0
-3.765625
2.515625
8.84375
15.21875
21.625
28.03125
34.453125
40.875
47.28125
53.640625
59.984375
66.265625
72.46875
78.609375
84.65625
90.609375
96.4375
102.140625
107.703125
113.109375
118.34375
123.390625
128.25
132.90625
137.34375
141.5625
145.53125
149.234375
152.6875
155.875
158.765625
161.375
163.65625
165.65625
167.328125
168.6875
169.71875
170.40625
170.75
170.75
170.390625
169.6875
168.640625
167.21875
165.4375
163.3125
160.828125
157.96875
154.765625
151.21875
147.3125
143.046875
138.453125
133.53125
128.265625
122.671875
116.78125
110.5625
104.046875
97.234375
90.15625
82.78125
75.15625
67.28125
59.15625
50.8125
42.25
33.46875
24.5
15.359375
6.0625
-3.359375
-12.953125
-22.65625
-32.46875
-42.359375
-52.328125
-62.375
-72.4375
-82.546875
-92.65625
-102.765625
-112.859375
-122.921875
-132.921875
-142.84375
-152.6875
-162.4375
-172.0625
-181.5625
-190.90625
-200.09375
-209.09375
-217.90625
-226.515625
-234.890625
-243.03125
-250.90625
-258.53125
-265.875
-272.921875
-279.671875
-286.125
-292.21875
-297.984375
-303.40625
-308.453125
-313.140625
-317.4375
-321.359375
-324.890625
-328.015625
-330.71875
-333.03125
-334.90625
-336.359375
-337.390625
-337.984375
-338.140625
-337.875
-337.171875
-336.015625
-334.4375
-332.421875
-329.96875
-327.078125
-323.765625
-320.03125
-315.875
-311.3125
-306.34375
-300.96875
-295.203125
-289.046875
-282.515625
-275.625
-268.375
-260.78125
-252.859375
-244.609375
-236.046875
-227.1875
-218.03125
-208.609375
-198.9375
-189.015625
-178.859375
-168.5
-157.9375
-147.1875
-136.28125
-125.21875
-114.015625
-102.6875
-91.265625
-79.75
-68.15625
-56.515625
-44.828125
-33.125
-21.390625
-9.6875
2.0
13.65625
25.265625
36.8125
48.265625
59.640625
70.90625
82.0625
93.0625
103.9375
114.65625
125.1875
135.5625
145.734375
155.71875
165.5
175.0625
184.390625
193.484375
202.34375
210.953125
219.3125
227.40625
235.234375
242.796875
250.078125
257.078125
263.78125
270.21875
276.359375
282.203125
287.75
293.0
297.96875
302.625
306.984375
311.046875
314.8125
318.265625
321.4375
324.3125
326.875
329.15625
331.15625
332.84375
334.265625
335.375
336.21875
336.796875
337.078125
337.09375
336.84375
336.328125
335.546875
334.515625
333.21875
331.6875
329.890625
327.859375
325.59375
323.09375
320.359375
317.390625
314.21875
310.8125
307.203125
303.390625
299.359375
295.140625
290.734375
286.125
281.34375
276.375
271.234375
265.921875
260.4375
254.796875
249.0
243.046875
236.953125
230.71875
224.34375
217.8125
211.1875
204.421875
197.546875
190.5625
183.46875
176.265625
168.96875
161.59375
154.109375
146.5625
138.9375
131.234375
123.46875
115.640625
107.765625
99.84375
91.875
83.875
75.84375
67.78125
59.71875
51.625
43.53125
35.453125
27.375
19.3125
11.265625
3.265625
-4.703125
-12.625
-20.5
-28.328125
-36.078125
-43.75
-51.34375
-58.875
-66.265625
-73.578125
-80.75
-87.8125
-94.75
-101.53125
-108.171875
-114.65625
-120.96875
-127.109375
-133.0625
-138.828125
-144.390625
-149.75
-154.890625
-159.796875
-164.46875
-168.90625
-173.078125
-177.015625
-180.671875
-184.046875
-187.15625
-189.96875
-192.484375
-194.703125
-196.625
-198.21875
-199.5
-200.453125
-201.09375
-201.390625
-201.359375
-200.984375
-200.265625
-199.21875
-197.828125
-196.078125
-193.984375
-191.546875
-188.765625
-185.640625
-182.171875
-178.359375
-174.21875
-169.75
-164.9375
-159.8125
-154.375
-148.625
-142.5625
-136.21875
-129.578125
-122.640625
-115.453125
-108.0
-100.296875
-92.34375
-84.171875
-75.765625
-67.15625
-58.359375
-49.390625
-40.234375
-30.921875
-21.484375
-11.90625
-2.203125
7.578125
17.453125
27.421875
37.421875
47.484375
57.578125
67.703125
77.828125
87.9375
98.015625
108.078125
118.078125
128.015625
137.890625
147.671875
157.359375
166.9375
176.390625
185.71875
194.90625
203.9375
212.8125
221.515625
230.046875
238.390625
246.546875
254.484375
262.234375
269.765625
277.0625
284.15625
291.0
297.625
304.015625
310.15625
316.046875
321.703125
327.09375
332.25
337.125
341.75
346.125
350.234375
354.09375
357.6875
361.015625
364.09375
366.90625
369.4375
371.734375
373.75
375.5
377.0
378.234375
379.21875
379.9375
380.390625
380.59375
380.53125
380.21875
379.640625
378.8125
377.75
376.421875
374.828125
373.015625
370.9375
368.609375
366.046875
363.25
360.203125
356.921875
353.421875
349.671875
345.703125
341.515625
337.09375
332.453125
327.625
322.578125
317.328125
311.890625
306.25
300.4375
294.453125
288.28125
281.96875
275.484375
268.859375
262.109375
255.21875
248.21875
241.109375
233.890625
226.59375
219.21875
211.78125
204.296875
196.765625
189.21875
181.640625
174.0625
166.5
158.96875
151.46875
144.015625
136.625
129.3125
122.09375
114.984375
107.984375
101.109375
94.375
87.796875
81.390625
75.15625
69.125
63.28125
57.65625
52.25
47.078125
42.140625
37.453125
33.015625
28.828125
24.921875
21.296875
17.9375
14.859375
12.0625
9.546875
7.328125
5.390625
3.75
2.390625
1.328125
0.53125
0.03125
-0.1875
-0.140625
0.15625
0.71875
1.546875
2.625
3.9375
5.484375
7.25
9.234375
11.421875
13.78125
16.34375
19.09375
21.984375
25.046875
28.25
31.578125
35.015625
38.578125
42.21875
45.953125
49.765625
53.640625
57.5625
61.53125
65.53125
69.5625
73.578125
77.625
81.640625
85.640625
89.625
93.578125
97.484375
101.328125
105.125
108.859375
112.515625
116.09375
119.578125
122.984375
126.28125
129.484375
132.578125
135.5625
138.4375
141.1875
143.78125
146.28125
148.640625
150.859375
152.9375
154.859375
156.640625
158.28125
159.75
161.0625
162.21875
163.203125
164.015625
164.65625
165.125
165.40625
165.5
165.40625
165.125
164.640625
163.96875
163.09375
162.0
160.703125
159.203125
157.484375
155.53125
153.375
150.984375
148.375
145.546875
142.46875
139.171875
135.65625
131.890625
127.90625
123.6875
119.234375
114.5625
109.65625
104.546875
99.21875
93.671875
87.921875
81.984375
75.828125
69.515625
63.0
56.328125
49.515625
42.53125
35.421875
28.203125
20.859375
13.421875
5.921875
-1.640625
-9.265625
-16.921875
-24.59375
-32.265625
-39.90625
-47.515625
-55.0625
-62.53125
-69.90625
-77.15625
-84.28125
-91.25
-98.03125
-104.640625
-111.015625
-117.1875
-123.09375
-128.75
-134.125
-139.1875
-143.9375
-148.375
-152.46875
-156.203125
-159.578125
-162.578125
-165.203125
-167.4375
-169.28125
-170.71875
-171.75
-172.375
-172.59375
-172.40625
-171.828125
-170.828125
-169.453125
-167.6875
-165.53125
-163.0
-160.125
-156.890625
-153.328125
-149.4375
-145.234375
-140.765625
-136.0
-131.0
-125.75
-120.296875
-114.65625
-108.84375
-102.875
-96.78125
-90.59375
-84.3125
-77.96875
-71.59375
-65.203125
-58.8125
-52.46875
-46.15625
-39.921875
-33.78125
-27.75
-21.84375
-16.078125
-10.484375
-5.0625
0.15625
5.171875
9.984375
14.5625
18.90625
23.0
26.859375
30.453125
33.796875
36.875
39.703125
42.265625
44.578125
46.625
48.4375
50.0
51.34375
52.453125
53.34375
54.03125
54.53125
54.859375
55.015625
55.0
54.875
54.625
54.265625
53.828125
53.3125
52.734375
52.125
51.5
50.859375
50.234375
49.625
49.0625
48.546875
48.109375
47.75
47.484375
47.328125
47.28125
47.375
47.59375
47.953125
48.453125
49.109375
49.9375
50.90625
52.046875
53.34375
54.796875
56.421875
58.1875
60.109375
62.171875
64.375
66.703125
69.15625
71.703125
74.34375
77.09375
79.90625
82.78125
85.6875
88.640625
91.609375
94.578125
97.515625
100.4375
103.296875
106.109375
108.8125
111.4375
113.9375
116.3125
118.53125
120.59375
122.484375
124.171875
125.640625
126.90625
127.9375
128.703125
129.234375
129.484375
129.46875
129.15625
128.546875
127.640625
126.4375
124.90625
123.0625
120.90625
118.421875
115.609375
112.46875
109.015625
105.21875
101.109375
96.6875
91.953125
86.90625
81.5625
75.90625
69.96875
63.734375
57.234375
50.453125
43.421875
36.140625
28.609375
20.859375
12.875
4.6875
-3.6875
-12.265625
-21.015625
-29.9375
-39.015625
-48.21875
-57.5625
-67.03125
-76.59375
-86.265625
-96.0
-105.828125
-115.6875
-125.609375
-135.5625
-145.53125
-155.515625
-165.5
-175.453125
-185.390625
-195.296875
-205.15625
-214.9375
-224.65625
-234.265625
-243.796875
-253.203125
-262.5
-271.640625
-280.65625
-289.5
-298.171875
-306.65625
-314.9375
-323.015625
-330.875
-338.5
-345.875
-352.984375
-359.828125
-366.390625
-372.65625
-378.625
-384.265625
-389.5625
-394.53125
-399.140625
-403.390625
-407.265625
-410.765625
-413.859375
-416.5625
-418.84375
-420.703125
-422.140625
-423.140625
-423.71875
-423.828125
-423.515625
-422.75
-421.515625
-419.828125
-417.6875
-415.078125
-412.03125
-408.515625
-404.546875
-400.15625
-395.296875
-390.03125
-384.3125
-378.203125
-371.671875
-364.734375
-357.421875
-349.75
-341.703125
-333.3125
-324.609375
-315.578125
-306.265625
-296.671875
-286.8125
-276.734375
-266.421875
-255.921875
-245.25
-234.40625
-223.4375
-212.359375
-201.203125
-189.96875
-178.6875
-167.375
-156.0625
-144.78125
-133.53125
-122.328125
-111.234375
-100.21875
-89.3125
-78.546875
-67.921875
-57.484375
-47.203125
-37.125
-27.25
-17.59375
-8.171875
1.0
9.9375
18.625
27.0625
35.234375
43.140625
50.78125
58.15625
65.265625
72.109375
78.6875
85.015625
91.09375
96.921875
102.5
107.859375
113.0
117.921875
122.640625
127.1875
131.53125
135.71875
139.75
143.625
147.390625
151.03125
154.5625
157.984375
161.359375
164.65625
167.90625
171.109375
174.28125
177.4375
180.578125
183.734375
186.890625
190.0625
193.265625
196.515625
199.796875
203.125
206.5
209.9375
213.421875
216.96875
220.578125
224.25
227.984375
231.765625
235.609375
239.5
243.453125
247.453125
251.484375
255.546875
259.640625
263.75
267.890625
272.03125
276.15625
280.28125
284.390625
288.46875
292.515625
296.515625
300.453125
304.34375
308.15625
311.890625
315.546875
319.109375
322.5625
325.90625
329.140625
332.25
335.234375
338.09375
340.8125
343.375
345.8125
348.09375
350.21875
352.1875
354.015625
355.671875
357.171875
358.53125
359.71875
360.75
361.640625
362.359375
362.9375
363.359375
363.640625
363.765625
363.765625
363.609375
363.328125
362.90625
362.34375
361.65625
360.859375
359.921875
358.859375
357.671875
356.390625
354.984375
353.46875
351.84375
350.09375
348.25
346.28125
344.21875
342.046875
339.75
337.359375
334.859375
332.234375
329.5
326.65625
323.6875
320.609375
317.421875
314.09375
310.65625
307.09375
303.40625
299.59375
295.65625
291.59375
287.40625
283.078125
278.625
274.046875
269.359375
264.53125
259.59375
254.53125
249.359375
244.078125
238.6875
233.203125
227.640625
221.96875
216.234375
210.453125
204.59375
198.703125
192.78125
186.828125
180.875
174.921875
168.984375
163.09375
157.234375
151.4375
145.734375
140.109375
134.59375
129.21875
123.96875
118.890625
113.984375
109.265625
104.75
100.453125
96.390625
92.578125
89.03125
85.765625
82.765625
80.078125
77.703125
75.640625
73.890625
72.484375
71.40625
70.671875
70.28125
70.21875
70.515625
71.140625
72.109375
73.40625
75.046875
77.0
79.265625
81.828125
84.6875
87.8125
91.203125
94.859375
98.734375
102.8125
107.09375
111.5625
116.171875
120.921875
125.78125
130.734375
135.765625
140.828125
145.921875
151.015625
156.09375
161.125
166.09375
170.984375
175.75
180.40625
184.90625
189.25
193.390625
197.359375
201.09375
204.625
207.890625
210.921875
213.703125
216.203125
218.4375
220.390625
222.046875
223.453125
224.5625
225.40625
225.96875
226.265625
226.296875
226.078125
225.625
224.9375
224.03125
222.921875
221.625
220.171875
218.546875
216.796875
214.9375
212.984375
210.96875
208.890625
206.78125
204.671875
202.578125
200.53125
198.53125
196.609375
194.796875
193.09375
191.546875
190.15625
188.953125
187.9375
187.140625
186.5625
186.234375
186.171875
186.359375
186.828125
187.578125
188.609375
189.953125
191.59375
193.546875
195.796875
198.34375
201.1875
204.328125
207.765625
211.5
215.484375
219.75
224.28125
229.046875
234.03125
239.25
244.671875
250.28125
256.0625
261.984375
268.0625
274.265625
280.5625
286.953125
293.421875
299.921875
306.46875
313.03125
319.609375
326.15625
332.671875
339.15625
345.578125
351.921875
358.1875
364.359375
370.421875
376.375
382.203125
387.90625
393.453125
398.875
404.15625
409.296875
414.296875
419.125
423.828125
428.375
432.78125
437.046875
441.1875
445.1875
449.0625
452.828125
456.46875
460.015625
463.453125
466.8125
470.09375
473.28125
476.421875
479.5
482.515625
485.484375
488.421875
491.328125
494.21875
497.0625
499.90625
502.71875
505.53125
508.328125
511.109375
513.875
516.640625
519.375
522.09375
524.78125
527.4375
530.0625
532.609375
535.125
537.578125
539.953125
542.21875
544.40625
546.46875
548.40625
550.1875
551.8125
553.265625
554.53125
555.578125
556.421875
557.015625
557.34375
557.40625
557.1875
556.671875
555.828125
554.65625
553.140625
551.28125
549.046875
546.421875
543.421875
540.03125
536.234375
532.03125
527.421875
522.390625
516.953125
511.09375
504.828125
498.140625
491.0625
483.578125
475.703125
467.453125
458.828125
449.859375
440.515625
430.859375
420.90625
410.640625
400.125
389.328125
378.3125
367.078125
355.671875
344.078125
332.359375
320.5
308.5625
296.5625
284.515625
272.453125
260.390625
248.375
236.40625
224.515625
212.75
201.09375
189.609375
178.28125
167.15625
156.25
145.578125
135.15625
125.0
115.140625
105.578125
96.328125
87.40625
78.828125
70.59375
62.703125
55.1875
48.046875
41.265625
34.875
28.84375
23.21875
17.96875
13.09375
8.609375
4.5
0.75
-2.609375
-5.609375
-8.265625
-10.578125
-12.53125
-14.15625
-15.453125
-16.421875
-17.09375
-17.453125
-17.53125
-17.3125
-16.8125
-16.046875
-15.03125
-13.765625
-12.25
-10.515625
-8.546875
-6.359375
-3.953125
-1.359375
1.421875
4.40625
7.5625
10.90625
14.421875
18.09375
21.9375
25.921875
30.046875
34.328125
38.75
43.296875
47.953125
52.734375
57.640625
62.65625
67.78125
72.984375
78.296875
83.671875
89.125
94.640625
100.203125
105.8125
111.453125
117.125
122.796875
128.46875
134.125
139.75
145.3125
150.828125
156.265625
161.59375
166.8125
171.90625
176.84375
181.59375
186.171875
190.515625
194.640625
198.5
202.078125
205.359375
208.328125
210.953125
213.203125
215.0625
216.53125
217.5625
218.15625
218.28125
217.921875
217.046875
215.671875
213.765625
211.328125
208.328125
204.75
200.609375
195.890625
190.578125
184.671875
178.171875
171.09375
163.40625
155.140625
146.296875
136.875
126.890625
116.359375
105.296875
93.703125
81.609375
69.046875
56.015625
42.546875
28.671875
14.40625
-0.1875
-15.140625
-30.375
-45.859375
-61.59375
-77.5
-93.578125
-109.78125
-126.0625
-142.390625
-158.734375
-175.046875
-191.296875
-207.453125
-223.46875
-239.34375
-254.984375
-270.390625
-285.515625
-300.359375
-314.84375
-328.984375
-342.71875
-356.046875
-368.9375
-381.359375
-393.296875
-404.734375
-415.65625
-426.0625
-435.90625
-445.203125
-453.9375
-462.109375
-469.71875
-476.75
-483.21875
-489.125
-494.46875
-499.25
-503.5
-507.21875
-510.421875
-513.109375
-515.3125
-517.046875
-518.34375
-519.1875
-519.625
-519.6875
-519.375
-518.71875
-517.75
-516.46875
-514.9375
-513.15625
-511.171875
-508.96875
-506.59375
-504.078125
-501.4375
-498.6875
-495.859375
-492.96875
-490.046875
-487.09375
-484.125
-481.1875
-478.265625
-475.390625
-472.5625
-469.796875
-467.109375
-464.5
-461.984375
-459.5625
-457.234375
-455.0
-452.875
-450.84375
-448.90625
-447.0625
-445.328125
-443.671875
-442.09375
-440.59375
-439.15625
-437.78125
-436.453125
-435.171875
-433.90625
-432.671875
-431.453125
-430.234375
-429.0
-427.734375
-426.453125
-425.140625
-423.75
-422.3125
-420.796875
-419.21875
-417.546875
-415.78125
-413.921875
-411.96875
-409.90625
-407.734375
-405.4375
-403.03125
-400.515625
-397.890625
-395.140625
-392.296875
-389.328125
-386.265625
-383.09375
-379.84375
-376.484375
-373.0625
-369.5625
-365.984375
-362.359375
-358.6875
-354.96875
-351.21875
-347.4375
-343.65625
-339.859375
-336.078125
-332.3125
-328.578125
-324.859375
-321.1875
-317.5625
-314.0
-310.484375
-307.046875
-303.6875
-300.40625
-297.1875
-294.0625
-291.015625
-288.046875
-285.15625
-282.359375
-279.640625
-277.0
-274.4375
-271.9375
-269.515625
-267.125
-264.8125
-262.515625
-260.265625
-258.046875
-255.828125
-253.625
-251.421875
-249.1875
-246.9375
-244.640625
-242.3125
-239.90625
-237.4375
-234.875
-232.234375
-229.484375
-226.640625
-223.65625
-220.546875
-217.3125
-213.9375
-210.40625
-206.71875
-202.875
-198.890625
-194.71875
-190.40625
-185.921875
-181.28125
-176.5
-171.5625
-166.46875
-161.234375
-155.859375
-150.375
-144.765625
-139.0625
-133.265625
-127.390625
-121.453125
-115.46875
-109.4375
-103.40625
-97.359375
-91.328125
-85.34375
-79.40625
-73.53125
-67.75
-62.078125
-56.53125
-51.125
-45.875
-40.8125
-35.9375
-31.28125
-26.84375
-22.65625
-18.734375
-15.078125
-11.6875
-8.609375
-5.828125
-3.359375
-1.21875
0.59375
2.078125
3.234375
4.046875
4.515625
4.65625
4.4375
3.890625
3.015625
1.828125
0.3125
-1.484375
-3.609375
-6.015625
-8.703125
-11.65625
-14.875
-18.3125
-21.984375
-25.859375
-29.921875
-34.15625
-38.5625
-43.09375
-47.734375
-52.5
-57.328125
-62.234375
-67.1875
-72.15625
-77.15625
-82.140625
-87.09375
-92.015625
-96.890625
-101.6875
-106.40625
-111.015625
-115.515625
-119.90625
-124.15625
-128.25
-132.203125
-136.0
-139.609375
-143.0625
-146.328125
-149.40625
-152.296875
-155.015625
-157.53125
-159.84375
-161.96875
-163.890625
-165.640625
-167.1875
-168.546875
-169.734375
-170.75
-171.578125
-172.25
-172.75
-173.09375
-173.28125
-173.328125
-173.234375
-173.0
-172.640625
-172.15625
-171.5625
-170.84375
-170.03125
-169.109375
-168.09375
-166.984375
-165.78125
-164.484375
-163.125
-161.65625
-160.125
-158.515625
-156.828125
-155.046875
-153.203125
-151.28125
-149.265625
-147.1875
-145.015625
-142.765625
-140.421875
-137.984375
-135.46875
-132.859375
-130.125
-127.296875
-124.359375
-121.328125
-118.15625
-114.890625
-111.484375
-107.96875
-104.3125
-100.546875
-96.640625
-92.59375
-88.421875
-84.125
-79.6875
-75.125
-70.421875
-65.59375
-60.65625
-55.578125
-50.375
-45.078125
-39.65625
-34.140625
-28.53125
-22.84375
-17.0625
-11.21875
-5.3125
0.625
6.609375
12.625
18.671875
24.703125
30.734375
36.75
42.71875
48.65625
54.515625
60.3125
66.015625
71.609375
77.109375
82.46875
87.703125
92.78125
97.6875
102.4375
107.0
111.359375
115.53125
119.46875
123.203125
126.71875
129.984375
133.015625
135.8125
138.359375
140.671875
142.71875
144.515625
146.0625
147.375
148.4375
149.25
149.828125
150.171875
150.296875
150.203125
149.890625
149.375
148.671875
147.78125
146.703125
145.484375
144.109375
142.578125
140.9375
139.171875
137.3125
135.34375
133.3125
131.21875
129.078125
126.890625
124.65625
122.421875
120.1875
117.96875
115.765625
113.59375
111.453125
109.359375
107.328125
105.359375
103.46875
101.640625
99.90625
98.25
96.6875
95.21875
93.859375
92.578125
91.40625
90.3125
89.328125
88.4375
87.625
86.921875
86.28125
85.71875
85.234375
84.8125
84.453125
84.140625
83.875
83.65625
83.453125
83.265625
83.09375
82.9375
82.75
82.5625
82.359375
82.109375
81.8125
81.484375
81.09375
80.609375
80.078125
79.46875
78.78125
77.984375
77.109375
76.125
75.03125
73.828125
72.515625
71.09375
69.5625
67.90625
66.140625
64.265625
62.28125
60.171875
57.96875
55.640625
53.234375
50.71875
48.125
45.453125
42.6875
39.859375
36.96875
34.03125
31.03125
28.015625
24.953125
21.890625
18.796875
15.71875
12.640625
9.59375
6.5625
3.578125
0.640625
-2.234375
-5.046875
-7.78125
-10.4375
-13.0
-15.453125
-17.8125
-20.046875
-22.15625
-24.140625
-25.96875
-27.671875
-29.234375
-30.625
-31.875
-32.96875
-33.890625
-34.65625
-35.25
-35.6875
-35.9375
-36.046875
-35.96875
-35.734375
-35.328125
-34.75
-34.03125
-33.140625
-32.109375
-30.90625
-29.578125
-28.09375
-26.46875
-24.71875
-22.84375
-20.828125
-18.71875
-16.484375
-14.140625
-11.703125
-9.171875
-6.546875
-3.84375
-1.0625
1.765625
4.671875
7.640625
10.65625
13.71875
16.828125
19.953125
23.109375
26.296875
29.515625
32.734375
35.96875
39.203125
42.4375
45.671875
48.90625
52.125
55.328125
58.515625
61.6875
64.828125
67.953125
71.046875
74.125
77.15625
80.171875
83.140625
86.09375
89.0
91.859375
94.703125
97.5
100.265625
103.0
105.6875
108.34375
110.96875
113.546875
116.09375
118.609375
121.078125
123.53125
125.9375
128.3125
130.65625
132.96875
135.25
137.5
139.71875
141.90625
144.046875
146.171875
148.28125
150.34375
152.390625
154.40625
156.390625
158.359375
160.28125
162.1875
164.0625
165.921875
167.734375
169.515625
171.265625
173.0
174.6875
176.34375
177.96875
179.546875
181.09375
182.609375
184.078125
185.5
186.875
188.203125
189.46875
190.703125
191.875
192.984375
194.03125
195.015625
195.9375
196.78125
197.5625
198.265625
198.890625
199.421875
199.875
200.234375
200.515625
200.6875
200.75
200.71875
200.578125
200.328125
199.96875
199.5
198.90625
198.1875
197.359375
196.390625
195.3125
194.09375
192.75
191.265625
189.65625
187.90625
186.03125
184.03125
181.890625
179.609375
177.21875
174.6875
172.03125
169.25
166.359375
163.34375
160.234375
157.0
153.671875
150.25
146.734375
143.140625
139.484375
135.734375
131.9375
128.09375
124.203125
120.296875
116.34375
112.390625
108.421875
104.46875
100.546875
96.640625
92.78125
88.96875
85.21875
81.53125
77.9375
74.453125
71.078125
67.828125
64.703125
61.71875
58.875
56.21875
53.71875
51.40625
49.28125
47.359375
45.65625
44.15625
42.875
41.828125
41.015625
40.4375
40.09375
40.0
40.15625
40.5625
41.203125
42.109375
43.25
44.640625
46.265625
48.125
50.234375
52.546875
55.09375
57.859375
60.8125
63.96875
67.3125
70.828125
74.515625
78.34375
82.3125
86.40625
90.609375
94.921875
99.3125
103.78125
108.265625
112.828125
117.40625
121.984375
126.5625
131.109375
135.625
140.078125
144.46875
148.78125
152.984375
157.078125
161.0625
164.890625
168.578125
172.09375
175.4375
178.609375
181.578125
184.359375
186.921875
189.28125
191.40625
193.3125
195.0
196.453125
197.671875
198.671875
199.421875
199.953125
200.265625
200.34375
200.203125
199.859375
199.3125
198.5625
197.625
196.5
195.21875
193.78125
192.203125
190.484375
188.65625
186.71875
184.703125
182.59375
180.4375
178.234375
176.015625
173.765625
171.546875
169.328125
167.171875
165.046875
163.015625
161.046875
159.203125
157.46875
155.875
154.421875
153.140625
152.015625
151.09375
150.375
149.859375
149.578125
149.515625
149.703125
150.140625
150.828125
151.78125
153.0
154.484375
156.25
158.28125
160.59375
163.1875
166.0625
169.203125
172.625
176.296875
180.234375
184.4375
188.875
193.5625
198.46875
203.609375
208.953125
214.5
220.234375
226.15625
232.203125
238.4375
244.78125
251.25
257.828125
264.5
271.234375
278.03125
284.859375
291.703125
298.5625
305.421875
312.234375
319.015625
325.71875
332.359375
338.90625
345.34375
351.640625
357.8125
363.8125
369.65625
375.3125
380.78125
386.03125
391.046875
395.84375
400.390625
404.671875
408.703125
412.453125
415.90625
419.09375
421.96875
424.53125
426.796875
428.75
430.375
431.6875
432.671875
433.34375
433.6875
433.6875
433.375
432.75
431.78125
430.5
428.90625
427.0
424.78125
422.265625
419.46875
416.359375
412.984375
409.328125
405.40625
401.21875
396.78125
392.09375
387.1875
382.046875
376.703125
371.15625
365.40625
359.46875
353.375
347.109375
340.703125
334.140625
327.453125
320.65625
313.734375
306.734375
299.640625
292.46875
285.21875
277.921875
270.578125
263.203125
255.796875
248.375
240.9375
233.5
226.078125
218.65625
211.265625
203.90625
196.578125
189.296875
182.0625
174.890625
167.765625
160.703125
153.71875
146.796875
139.96875
133.203125
126.53125
119.9375
113.4375
107.015625
100.6875
94.453125
88.3125
82.265625
76.296875
70.4375
64.65625
58.96875
53.359375
47.84375
42.421875
37.078125
31.828125
26.640625
21.546875
16.53125
11.578125
6.703125
1.90625
-2.8125
-7.484375
-12.09375
-16.625
-21.09375
-25.515625
-29.875
-34.171875
-38.421875
-42.609375
-46.734375
-50.8125
-54.828125
-58.796875
-62.71875
-66.5625
-70.359375
-74.09375
-77.78125
-81.390625
-84.9375
-88.421875
-91.828125
-95.15625
-98.40625
-101.5625
-104.65625
-107.640625
-110.53125
-113.328125
-116.015625
-118.59375
-121.0625
-123.40625
-125.609375
-127.6875
-129.625
-131.421875
-133.078125
-134.5625
-135.890625
-137.046875
-138.03125
-138.84375
-139.46875
-139.890625
-140.140625
-140.1875
-140.03125
-139.671875
-139.109375
-138.328125
-137.34375
-136.140625
-134.71875
-133.078125
-131.234375
-129.171875
-126.890625
-124.390625
-121.6875
-118.765625
-115.65625
-112.34375
-108.828125
-105.140625
-101.265625
-97.203125
-92.984375
-88.59375
-84.0625
-79.390625
-74.578125
-69.65625
-64.625
-59.5
-54.28125
-49.0
-43.671875
-38.28125
-32.875
-27.46875
-22.046875
-16.65625
-11.296875
-5.984375
-0.734375
4.40625
9.46875
14.40625
19.21875
23.875
28.375
32.671875
36.796875
40.6875
44.359375
47.78125
50.9375
53.828125
56.421875
58.734375
60.71875
62.375
63.703125
64.6875
65.3125
65.5625
65.453125
64.953125
64.0625
62.78125
61.09375
59.015625
56.53125
53.640625
50.359375
46.65625
42.5625
38.0625
33.15625
27.859375
22.1875
16.125
9.6875
2.875
-4.265625
-11.765625
-19.59375
-27.75
-36.21875
-44.984375
-54.015625
-63.3125
-72.875
-82.65625
-92.640625
-102.828125
-113.203125
-123.71875
-134.390625
-145.171875
-156.046875
-167.0
-178.0
-189.046875
-200.09375
-211.15625
-222.171875
-233.140625
-244.03125
-254.84375
-265.53125
-276.09375
-286.5
-296.71875
-306.75
-316.578125
-326.171875
-335.515625
-344.59375
-353.390625
-361.875
-370.046875
-377.890625
-385.390625
-392.53125
-399.296875
-405.671875
-411.671875
-417.25
-422.421875
-427.171875
-431.484375
-435.375
-438.8125
-441.796875
-444.328125
-446.421875
-448.046875
-449.203125
-449.90625
-450.15625
-449.9375
-449.265625
-448.125
-446.546875
-444.5
-442.015625
-439.09375
-435.71875
-431.921875
-427.703125
-423.0625
-418.015625
-412.5625
-406.703125
-400.46875
-393.859375
-386.859375
-379.515625
-371.8125
-363.765625
-355.390625
-346.671875
-337.65625
-328.328125
-318.71875
-308.8125
-298.625
-288.171875
-277.453125
-266.5
-255.296875
-243.859375
-232.1875
-220.3125
-208.234375
-195.96875
-183.5
-170.84375
-158.015625
-145.03125
-131.890625
-118.578125
-105.140625
-91.5625
-77.84375
-64.015625
-50.0625
-36.0
-21.84375
-7.578125
6.75
21.1875
35.6875
50.265625
64.890625
79.59375
94.328125
109.109375
123.921875
138.75
153.609375
168.46875
183.328125
198.1875
213.015625
227.828125
242.609375
257.34375
272.015625
286.625
301.171875
315.625
329.96875
344.21875
358.34375
372.359375
386.21875
399.9375
413.484375
426.859375
440.046875
453.046875
465.828125
478.375
490.703125
502.796875
514.625
526.171875
537.453125
548.453125
559.15625
569.546875
579.609375
589.359375
598.765625
607.84375
616.5625
624.9375
632.9375
640.578125
647.84375
654.734375
661.265625
667.40625
673.15625
678.53125
683.53125
688.15625
692.40625
696.28125
699.78125
702.9375
705.71875
708.15625
710.25
712.015625
713.46875
714.59375
715.421875
715.96875
716.234375
716.21875
715.984375
715.5
714.8125
713.921875
712.84375
711.59375
710.203125
708.671875
707.046875
705.3125
703.5
701.625
699.71875
697.78125
695.84375
693.921875
692.03125
690.1875
688.421875
686.734375
685.15625
683.6875
682.34375
681.15625
680.140625
679.28125
678.625
678.15625
677.90625
677.875
678.0625
678.5
679.1875
680.125
681.328125
682.78125
684.5
686.5
688.765625
691.296875
694.109375
697.1875
700.546875
704.15625
708.03125
712.171875
716.5625
721.171875
726.046875
731.15625
736.46875
742.0
747.75
753.671875
759.78125
766.0625
772.484375
779.0625
785.78125
792.59375
799.53125
806.546875
813.640625
820.796875
828.0
835.25
842.5
849.765625
857.0
864.234375
871.40625
878.53125
885.578125
892.5625
899.4375
906.21875
912.875
919.390625
925.75
931.96875
938.0
943.859375
949.515625
954.984375
960.21875
965.25
970.03125
974.578125
978.875
982.921875
986.6875
990.203125
993.421875
996.375
999.03125
1001.40625
1003.46875
1005.234375
1006.703125
1007.875
1008.734375
1009.28125
1009.53125
1009.46875
1009.109375
1008.421875
1007.453125
1006.171875
1004.59375
1002.71875
1000.5625
998.109375
995.375
992.359375
989.078125
985.53125
981.734375
977.6875
973.390625
968.875
964.125
959.171875
954.015625
948.65625
943.125
937.421875
931.5625
925.546875
919.390625
913.125
906.75
900.265625
893.703125
887.078125
880.390625
873.671875
866.90625
860.109375
853.328125
846.53125
839.765625
833.03125
826.34375
819.71875
813.15625
806.65625
800.25
793.953125
787.75
781.6875
775.734375
769.90625
764.234375
758.703125
753.3125
748.078125
743.015625
738.09375
733.34375
728.75
724.3125
720.046875
715.9375
711.984375
708.171875
704.5
700.984375
697.59375
694.328125
691.171875
688.140625
685.1875
682.328125
679.546875
676.8125
674.140625
671.5
668.875
666.265625
663.65625
661.015625
658.34375
655.609375
652.828125
649.953125
646.984375
643.921875
640.71875
637.390625
633.921875
630.28125
626.46875
622.484375
618.296875
613.921875
609.328125
604.5
599.46875
594.21875
588.734375
583.015625
577.0625
570.875
564.46875
557.828125
550.96875
543.890625
536.59375
529.109375
521.4375
513.578125
505.546875
497.375
489.0625
480.625
472.09375
463.46875
454.765625
446.03125
437.265625
428.5
419.734375
411.03125
402.375
393.8125
385.359375
377.03125
368.859375
360.859375
353.078125
345.5
338.171875
331.109375
324.34375
317.859375
311.71875
305.90625
300.453125
295.375
290.671875
286.359375
282.46875
278.984375
275.9375
273.296875
271.109375
269.328125
268.0
267.109375
266.65625
266.625
267.015625
267.828125
269.03125
270.625
272.609375
274.953125
277.640625
280.671875
284.015625
287.640625
291.546875
295.703125
300.09375
304.6875
309.453125
314.390625
319.4375
324.609375
329.859375
335.15625
340.484375
345.828125
351.140625
356.40625
361.59375
366.703125
371.6875
376.546875
381.234375
385.75
390.0625
394.15625
398.03125
401.671875
405.03125
408.140625
410.96875
413.5
415.75
417.6875
419.328125
420.65625
421.6875
422.40625
422.828125
422.953125
422.765625
422.3125
421.59375
420.59375
419.328125
417.828125
416.09375
414.15625
412.0
409.65625
407.140625
404.46875
401.671875
398.734375
395.703125
392.578125
389.390625
386.140625
382.859375
379.5625
376.265625
372.984375
369.71875
366.5
363.34375
360.25
357.234375
354.296875
351.484375
348.765625
346.15625
343.6875
341.328125
339.109375
337.03125
335.078125
333.265625
331.578125
330.03125
328.625
327.328125
326.15625
325.09375
324.15625
323.296875
322.546875
321.875
321.265625
320.734375
320.25
319.796875
319.375
318.96875
318.59375
318.1875
317.78125
317.34375
316.875
316.359375
315.78125
315.140625
314.421875
313.609375
312.71875
311.734375
310.625
309.421875
308.109375
306.671875
305.109375
303.4375
301.640625
299.734375
297.703125
295.546875
293.28125
290.921875
288.453125
285.875
283.21875
280.46875
277.640625
274.765625
271.8125
268.828125
265.796875
262.734375
259.65625
256.578125
253.5
250.421875
247.390625
244.375
241.421875
238.515625
235.671875
232.90625
230.21875
227.625
225.125
222.734375
220.453125
218.265625
216.203125
214.265625
212.453125
210.765625
209.21875
207.78125
206.46875
205.28125
204.203125
203.234375
202.390625
201.640625
201.0
200.4375
199.96875
199.5625
199.234375
198.953125
198.71875
198.515625
198.34375
198.1875
198.046875
197.890625
197.71875
197.53125
197.296875
197.015625
196.6875
196.28125
195.8125
195.265625
194.625
193.890625
193.0625
192.109375
191.0625
189.90625
188.625
187.234375
185.71875
184.078125
182.328125
180.46875
178.484375
176.390625
174.203125
171.921875
169.53125
167.0625
164.53125
161.890625
159.21875
156.5
153.734375
150.9375
148.109375
145.28125
142.453125
139.640625
136.84375
134.078125
131.359375
128.6875
126.078125
123.546875
121.09375
118.71875
116.453125
114.28125
112.234375
110.28125
108.46875
106.765625
105.1875
103.734375
102.421875
101.21875
100.15625
99.203125
98.390625
97.671875
97.078125
96.59375
96.1875
95.890625
95.671875
95.515625
95.4375
95.40625
95.40625
95.453125
95.515625
95.578125
95.640625
95.6875
95.71875
95.6875
95.625
95.484375
95.28125
94.984375
94.59375
94.09375
93.484375
92.765625
91.921875
90.9375
89.828125
88.5625
87.171875
85.625
83.9375
82.109375
80.140625
78.046875
75.8125
73.4375
70.96875
68.375
65.6875
62.90625
60.046875
57.140625
54.171875
51.171875
48.140625
45.125
42.109375
39.125
36.203125
33.34375
30.578125
27.90625
25.375
22.96875
20.734375
18.6875
16.84375
15.203125
13.796875
12.65625
11.765625
11.15625
10.828125
10.828125
11.125
11.75
12.703125
14.0
15.640625
17.625
19.96875
22.65625
25.6875
29.078125
32.796875
36.859375
41.25
45.96875
50.984375
56.3125
61.921875
67.796875
73.921875
80.28125
86.859375
93.640625
100.59375
107.703125
114.953125
122.296875
129.75
137.25
144.78125
152.328125
159.875
167.375
174.828125
182.1875
189.4375
196.5625
203.53125
210.328125
216.921875
223.296875
229.4375
235.328125
240.9375
246.265625
251.296875
256.0
260.375
264.421875
268.109375
271.453125
274.4375
277.046875
279.28125
281.15625
282.65625
283.78125
284.546875
284.9375
284.96875
284.640625
283.96875
282.96875
281.625
279.953125
277.984375
275.71875
273.171875
270.359375
267.28125
263.953125
260.390625
256.625
252.640625
248.484375
244.140625
239.640625
235.0
230.21875
225.328125
220.328125
215.21875
210.046875
204.796875
199.484375
194.109375
188.703125
183.265625
177.796875
172.3125
166.796875
161.296875
155.765625
150.25
144.734375
139.21875
133.71875
128.21875
122.71875
117.234375
111.75
106.265625
100.796875
95.328125
89.859375
84.390625
78.90625
73.4375
67.953125
62.453125
56.953125
51.4375
45.90625
40.359375
34.796875
29.234375
23.65625
18.0625
12.4375
6.84375
1.234375
-4.359375
-9.96875
-15.546875
-21.125
-26.65625
-32.171875
-37.640625
-43.0625
-48.421875
-53.71875
-58.921875
-64.03125
-69.046875
-73.953125
-78.71875
-83.359375
-87.84375
-92.15625
-96.296875
-100.25
-104.0
-107.53125
-110.84375
-113.921875
-116.75
-119.328125
-121.625
-123.671875
-125.421875
-126.890625
-128.0625
-128.953125
-129.53125
-129.8125
-129.78125
-129.46875
-128.84375
-127.921875
-126.71875
-125.234375
-123.453125
-121.421875
-119.125
-116.59375
-113.828125
-110.84375
-107.65625
-104.28125
-100.75
-97.0625
-93.25
-89.34375
-85.359375
-81.296875
-77.203125
-73.09375
-68.984375
-64.9375
-60.9375
-57.015625
-53.21875
-49.5625
-46.0625
-42.75
-39.640625
-36.765625
-34.15625
-31.8125
-29.78125
-28.0625
-26.671875
-25.640625
-24.984375
-24.703125
-24.828125
-25.359375
-26.3125
-27.703125
-29.515625
-31.765625
-34.453125
-37.59375
-41.171875
-45.203125
-49.65625
-54.546875
-59.859375
-65.59375
-71.71875
-78.25
-85.140625
-92.40625
-100.0
-107.9375
-116.171875
-124.703125
-133.484375
-142.515625
-151.765625
-161.21875
-170.84375
-180.609375
-190.484375
-200.46875
-210.53125
-220.640625
-230.765625
-240.875
-250.953125
-260.984375
-270.9375
-280.796875
-290.53125
-300.109375
-309.546875
-318.78125
-327.828125
-336.65625
-345.265625
-353.625
-361.71875
-369.546875
-377.109375
-384.375
-391.34375
-398.03125
-404.40625
-410.484375
-416.265625
-421.734375
-426.90625
-431.78125
-436.359375
-440.671875
-444.6875
-448.4375
-451.9375
-455.1875
-458.1875
-460.96875
-463.546875
-465.90625
-468.09375
-470.109375
-471.96875
-473.6875
-475.28125
-476.75
-478.140625
-479.4375
-480.65625
-481.828125
-482.96875
-484.078125
-485.15625
-486.234375
-487.328125
-488.421875
-489.546875
-490.703125
-491.90625
-493.140625
-494.40625
-495.734375
-497.109375
-498.53125
-500.015625
-501.546875
-503.109375
-504.71875
-506.375
-508.046875
-509.75
-511.453125
-513.15625
-514.859375
-516.546875
-518.203125
-519.796875
-521.34375
-522.8125
-524.203125
-525.46875
-526.625
-527.640625
-528.484375
-529.171875
-529.671875
-529.96875
-530.046875
-529.875
-529.46875
-528.78125
-527.8125
-526.546875
-524.96875
-523.078125
-520.859375
-518.28125
-515.359375
-512.0625
-508.40625
-504.375
-499.953125
-495.15625
-489.96875
-484.390625
-478.4375
-472.078125
-465.359375
-458.25
-450.765625
-442.921875
-434.71875
-426.171875
-417.296875
-408.109375
-398.59375
-388.78125
-378.703125
-368.359375
-357.78125
-346.984375
-335.96875
-324.78125
-313.4375
-301.953125
-290.359375
-278.671875
-266.921875
-255.125
-243.296875
-231.5
-219.71875
-208.0
-196.359375
-184.828125
-173.421875
-162.171875
-151.09375
-140.21875
-129.5625
-119.140625
-109.0
-99.125
-89.546875
-80.296875
-71.375
-62.8125
-54.609375
-46.78125
-39.34375
-32.3125
-25.6875
-19.484375
-13.703125
-8.359375
-3.453125
1.015625
5.046875
8.640625
11.796875
14.515625
16.796875
18.65625
20.09375
21.109375
21.734375
21.953125
21.78125
21.25
20.359375
19.09375
17.515625
15.625
13.421875
10.9375
8.1875
5.1875
1.953125
-1.46875
-5.109375
-8.9375
-12.90625
-17.015625
-21.25
-25.59375
-30.0
-34.484375
-39.0
-43.546875
-48.109375
-52.65625
-57.171875
-61.640625
-66.0625
-70.421875
-74.671875
-78.84375
-82.890625
-86.8125
-90.59375
-94.234375
-97.703125
-101.03125
-104.171875
-107.125
-109.90625
-112.484375
-114.875
-117.0625
-119.046875
-120.828125
-122.40625
-123.78125
-124.9375
-125.90625
-126.671875
-127.234375
-127.609375
-127.78125
-127.78125
-127.59375
-127.21875
-126.6875
-126.0
-125.140625
-124.140625
-123.0
-121.71875
-120.3125
-118.796875
-117.15625
-115.40625
-113.578125
-111.65625
-109.640625
-107.5625
-105.421875
-103.234375
-100.984375
-98.703125
-96.375
-94.015625
-91.640625
-89.234375
-86.828125
-84.421875
-82.0
-79.59375
-77.1875
-74.78125
-72.390625
-70.03125
-67.6875
-65.359375
-63.046875
-60.765625
-58.515625
-56.28125
-54.09375
-51.921875
-49.78125
-47.671875
-45.578125
-43.53125
-41.5
-39.5
-37.53125
-35.59375
-33.671875
-31.78125
-29.90625
-28.0625
-26.234375
-24.4375
-22.65625
-20.90625
-19.171875
-17.453125
-15.765625
-14.09375
-12.4375
-10.8125
-9.203125
-7.625
-6.09375
-4.5625
-3.0625
-1.578125
-0.140625
1.25
2.625
3.96875
5.265625
6.53125
7.75
8.921875
10.046875
11.125
12.15625
13.125
14.046875
14.90625
15.703125
16.453125
17.125
17.75
18.296875
18.78125
19.203125
19.5625
19.84375
20.078125
20.234375
20.328125
20.359375
20.328125
20.234375
20.09375
19.90625
19.65625
19.359375
19.015625
18.640625
18.234375
17.796875
17.328125
16.84375
16.34375
15.84375
15.328125
14.828125
14.328125
13.84375
13.390625
12.953125
12.5625
12.203125
11.890625
11.625
11.4375
11.296875
11.21875
11.21875
11.3125
11.484375
11.75
12.09375
12.53125
13.078125
13.71875
14.46875
15.3125
16.265625
17.328125
18.5
19.765625
21.125
22.59375
24.171875
25.828125
27.59375
29.4375
31.359375
33.375
35.453125
37.609375
39.828125
42.09375
44.40625
46.78125
49.171875
51.59375
54.046875
56.5
58.953125
61.421875
63.859375
66.28125
68.6875
71.046875
73.359375
75.625
77.84375
79.984375
82.0625
84.0625
85.984375
87.796875
89.53125
91.171875
92.703125
94.125
95.453125
96.65625
97.75
98.71875
99.578125
100.328125
100.953125
101.453125
101.859375
102.140625
102.3125
102.375
102.328125
102.1875
101.9375
101.59375
101.15625
100.640625
100.046875
99.359375
98.609375
97.78125
96.90625
95.953125
94.96875
93.921875
92.828125
91.703125
90.546875
89.359375
88.140625
86.90625
85.640625
84.375
83.078125
81.78125
80.46875
79.15625
77.828125
76.5
75.15625
73.8125
72.453125
71.078125
69.703125
68.3125
66.90625
65.46875
64.015625
62.546875
61.03125
59.484375
57.90625
56.265625
54.59375
52.859375
51.078125
49.21875
47.296875
45.296875
43.21875
41.0625
38.828125
36.484375
34.046875
31.515625
28.875
26.140625
23.28125
20.328125
17.265625
14.09375
10.8125
7.40625
3.90625
0.28125
-3.421875
-7.25
-11.171875
-15.1875
-19.296875
-23.5
-27.78125
-32.125
-36.546875
-41.015625
-45.546875
-50.125
-54.71875
-59.34375
-63.984375
-68.625
-73.265625
-77.890625
-82.484375
-87.03125
-91.53125
-95.984375
-100.359375
-104.640625
-108.84375
-112.9375
-116.921875
-120.78125
-124.5
-128.078125
-131.515625
-134.78125
-137.875
-140.796875
-143.53125
-146.078125
-148.421875
-150.5625
-152.5
-154.21875
-155.734375
-157.015625
-158.09375
-158.921875
-159.546875
-159.921875
-160.078125
-160.015625
-159.71875
-159.1875
-158.453125
-157.46875
-156.265625
-154.84375
-153.203125
-151.34375
-149.265625
-146.984375
-144.5
-141.796875
-138.90625
-135.8125
-132.515625
-129.03125
-125.359375
-121.5
-117.453125
-113.21875
-108.8125
-104.21875
-99.453125
-94.5
-89.375
-84.0625
-78.59375
-72.9375
-67.09375
-61.078125
-54.890625
-48.515625
-41.96875
-35.21875
-28.296875
-21.1875
-13.890625
-6.390625
1.28125
9.15625
17.234375
25.5
33.984375
42.65625
51.53125
60.609375
69.875
79.359375
89.03125
98.890625
108.953125
119.203125
129.640625
140.25
151.046875
162.0
173.109375
184.375
195.78125
207.3125
218.96875
230.71875
242.546875
254.484375
266.46875
278.5
290.5625
302.625
314.6875
326.71875
338.71875
350.625
362.453125
374.171875
385.75
397.171875
408.421875
419.453125
430.28125
440.84375
451.15625
461.15625
470.859375
480.21875
489.234375
497.875
506.109375
513.953125
521.359375
528.328125
534.828125
540.859375
546.421875
551.484375
556.046875
560.09375
563.640625
566.65625
569.171875
571.15625
572.625
573.578125
574.03125
573.96875
573.421875
572.390625
570.90625
568.953125
566.5625
563.75
560.546875
556.953125
553.0
548.71875
544.125
539.25
534.109375
528.734375
523.15625
517.40625
511.515625
505.515625
499.421875
493.25
487.078125
480.90625
474.765625
468.703125
462.703125
456.84375
451.109375
445.546875
440.1875
435.03125
430.125
425.46875
421.078125
417.0
413.21875
409.75
406.625
403.828125
401.390625
399.3125
397.578125
396.21875
395.203125
394.546875
394.25
394.28125
394.65625
395.359375
396.375
397.703125
399.296875
401.171875
403.296875
405.65625
408.21875
410.96875
413.875
416.9375
420.109375
423.375
426.703125
430.078125
433.46875
436.84375
440.1875
443.484375
446.671875
449.765625
452.71875
455.515625
458.140625
460.5625
462.75
464.71875
466.4375
467.875
469.03125
469.90625
470.453125
470.703125
470.609375
470.1875
469.453125
468.375
466.96875
465.21875
463.140625
460.75
458.03125
455.0
451.671875
448.046875
444.140625
439.984375
435.5625
430.921875
426.0625
421.0
415.75
410.34375
404.796875
399.125
393.359375
387.5
381.59375
375.625
369.65625
363.671875
357.703125
351.78125
345.90625
340.09375
334.359375
328.734375
323.21875
317.84375
312.578125
307.46875
302.515625
297.71875
293.078125
288.609375
284.3125
280.1875
276.234375
272.4375
268.8125
265.328125
262.0
258.8125
255.75
252.8125
249.96875
247.234375
244.5625
241.953125
239.375
236.84375
234.296875
231.75
229.171875
226.546875
223.828125
221.046875
218.140625
215.109375
211.921875
208.5625
205.03125
201.28125
197.3125
193.09375
188.625
183.890625
178.859375
173.546875
167.921875
161.96875
155.703125
149.09375
142.140625
134.859375
127.21875
119.234375
110.90625
102.234375
93.21875
83.875
74.1875
64.1875
53.890625
43.265625
32.375
21.203125
9.765625
-1.90625
-13.8125
-25.921875
-38.234375
-50.703125
-63.34375
-76.109375
-88.984375
-101.9375
-114.96875
-128.046875
-141.15625
-154.265625
-167.34375
-180.390625
-193.375
-206.28125
-219.078125
-231.75
-244.296875
-256.6875
-268.890625
-280.921875
-292.734375
-304.34375
-315.71875
-326.84375
-337.71875
-348.328125
-358.671875
-368.75
-378.546875
-388.03125
-397.25
-406.15625
-414.78125
-423.109375
-431.140625
-438.890625
-446.359375
-453.53125
-460.4375
-467.0625
-473.421875
-479.53125
-485.390625
-491.0
-496.375
-501.53125
-506.46875
-511.21875
-515.75
-520.109375
-524.28125
-528.28125
-532.140625
-535.84375
-539.390625
-542.828125
-546.125
-549.296875
-552.359375
-555.328125
-558.171875
-560.9375
-563.59375
-566.15625
-568.640625
-571.015625
-573.3125
-575.515625
-577.625
-579.640625
-581.546875
-583.34375
-585.046875
-586.609375
-588.0625
-589.390625
-590.5625
-591.609375
-592.46875
-593.1875
-593.703125
-594.046875
-594.1875
-594.109375
-593.8125
-593.28125
-592.5
-591.46875
-590.15625
-588.578125
-586.6875
-584.53125
-582.03125
-579.234375
-576.078125
-572.609375
-568.78125
-564.609375
-560.0625
-555.171875
-549.90625
-544.265625
-538.265625
-531.875
-525.125
-518.0
-510.5
-502.640625
-494.421875
-485.84375
-476.921875
-467.65625
-458.046875
-448.140625
-437.90625
-427.390625
-416.578125
-405.5
-394.171875
-382.609375
-370.8125
-358.828125
-346.65625
-334.3125
-321.828125
-309.21875
-296.515625
-283.71875
-270.859375
-257.96875
-245.046875
-232.140625
-219.25
-206.40625
-193.640625
-180.953125
-168.390625
-155.9375
-143.65625
-131.53125
-119.59375
-107.875
-96.359375
-85.109375
-74.09375
-63.359375
-52.921875
-42.765625
-32.921875
-23.40625
-14.21875
-5.359375
3.125
11.265625
19.0625
26.46875
33.53125
40.21875
46.53125
52.484375
58.078125
63.296875
68.15625
72.65625
76.8125
80.625
84.09375
87.234375
90.0625
92.578125
94.796875
96.734375
98.390625
99.78125
100.921875
101.828125
102.53125
103.0
103.296875
103.40625
103.359375
103.171875
102.84375
102.40625
101.859375
101.234375
100.546875
99.78125
99.0
98.171875
97.34375
96.515625
95.6875
94.90625
94.140625
93.4375
92.8125
92.234375
91.75
91.359375
91.0625
90.875
90.8125
90.875
91.0625
91.375
91.84375
92.453125
93.203125
94.109375
95.171875
96.390625
97.765625
99.296875
101.0
102.859375
104.875
107.046875
109.375
111.859375
114.484375
117.265625
120.203125
123.296875
126.515625
129.875
133.375
137.015625
140.765625
144.65625
148.65625
152.78125
157.0
161.34375
165.796875
170.328125
174.96875
179.703125
184.53125
189.4375
194.421875
199.5
204.640625
209.859375
215.140625
220.484375
225.90625
231.375
236.90625
242.5
248.125
253.828125
259.5625
265.34375
271.1875
277.0625
282.96875
288.921875
294.90625
300.921875
306.984375
313.0625
319.171875
325.296875
331.453125
337.625
343.8125
350.015625
356.21875
362.4375
368.640625
374.859375
381.0625
387.25
393.421875
399.578125
405.703125
411.796875
417.84375
423.859375
429.8125
435.71875
441.546875
447.3125
452.984375
458.578125
464.0625
469.453125
474.734375
479.90625
484.9375
489.84375
494.59375
499.203125
503.640625
507.921875
512.015625
515.9375
519.65625
523.171875
526.484375
529.59375
532.46875
535.109375
537.53125
539.703125
541.640625
543.328125
544.75
545.921875
546.84375
547.484375
547.875
547.984375
547.828125
547.40625
546.71875
545.765625
544.53125
543.046875
541.296875
539.296875
537.03125
534.515625
531.75
528.75
525.515625
522.0625
518.375
514.484375
510.375
506.078125
501.59375
496.921875
492.078125
487.078125
481.921875
476.625
471.1875
465.640625
459.96875
454.1875
448.3125
442.34375
436.3125
430.203125
424.03125
417.8125
411.546875
405.234375
398.90625
392.546875
386.15625
379.75
373.359375
366.953125
360.546875
354.15625
347.765625
341.375
335.0
328.640625
322.28125
315.9375
309.609375
303.28125
296.953125
290.640625
284.328125
278.0
271.65625
265.3125
258.953125
252.5625
246.15625
239.703125
233.21875
226.6875
220.109375
213.453125
206.75
199.984375
193.125
186.1875
179.171875
172.0625
164.84375
157.53125
150.125
142.59375
134.953125
127.203125
119.328125
111.34375
103.234375
95.015625
86.671875
78.21875
69.65625
60.96875
52.1875
43.296875
34.3125
25.234375
16.078125
6.84375
-2.4375
-11.796875
-21.203125
-30.640625
-40.109375
-49.59375
-59.078125
-68.546875
-77.984375
-87.40625
-96.75
-106.046875
-115.25
-124.359375
-133.359375
-142.234375
-150.96875
-159.53125
-167.9375
-176.15625
-184.15625
-191.953125
-199.515625
-206.84375
-213.90625
-220.703125
-227.234375
-233.453125
-239.390625
-245.015625
-250.3125
-255.28125
-259.921875
-264.21875
-268.171875
-271.78125
-275.046875
-277.9375
-280.484375
-282.671875
-284.515625
-286.0
-287.125
-287.921875
-288.375
-288.484375
-288.265625
-287.734375
-286.890625
-285.75
-284.3125
-282.609375
-280.625
-278.390625
-275.90625
-273.203125
-270.28125
-267.171875
-263.875
-260.40625
-256.78125
-253.015625
-249.140625
-245.171875
-241.09375
-236.953125
-232.765625
-228.53125
-224.265625
-220.0
-215.75
-211.515625
-207.3125
-203.171875
-199.078125
-195.0625
-191.140625
-187.328125
-183.609375
-180.015625
-176.5625
-173.234375
-170.0625
-167.03125
-164.1875
-161.484375
-158.953125
-156.609375
-154.421875
-152.421875
-150.59375
-148.9375
-147.46875
-146.1875
-145.0625
-144.125
-143.359375
-142.75
-142.296875
-142.015625
-141.875
-141.875
-142.015625
-142.296875
-142.6875
-143.1875
-143.796875
-144.5
-145.296875
-146.15625
-147.09375
-148.09375
-149.140625
-150.21875
-151.34375
-152.46875
-153.609375
-154.75
-155.890625
-157.0
-158.09375
-159.140625
-160.140625
-161.078125
-161.96875
-162.78125
-163.515625
-164.15625
-164.71875
-165.171875
-165.515625
-165.765625
-165.875
-165.875
-165.75
-165.5
-165.109375
-164.578125
-163.90625
-163.09375
-162.125
-161.015625
-159.765625
-158.359375
-156.8125
-155.109375
-153.25
-151.25
-149.09375
-146.796875
-144.359375
-141.765625
-139.046875
-136.1875
-133.1875
-130.0625
-126.796875
-123.40625
-119.890625
-116.265625
-112.515625
-108.671875
-104.71875
-100.65625
-96.5
-92.25
-87.921875
-83.515625
-79.03125
-74.46875
-69.84375
-65.171875
-60.4375
-55.65625
-50.828125
-45.96875
-41.078125
-36.171875
-31.234375
-26.28125
-21.328125
-16.359375
-11.40625
-6.453125
-1.515625
3.390625
8.296875
13.15625
17.984375
22.78125
27.53125
32.25
36.890625
41.484375
46.03125
50.5
54.90625
59.234375
63.484375
67.671875
71.765625
75.78125
79.703125
83.546875
87.296875
90.953125
94.515625
98.0
101.375
104.65625
107.828125
110.921875
113.921875
116.8125
119.625
122.328125
124.953125
127.484375
129.921875
132.28125
134.5625
136.765625
138.875
140.921875
142.890625
144.796875
146.65625
148.453125
150.203125
151.90625
153.5625
155.1875
156.78125
158.34375
159.90625
161.4375
162.984375
164.515625
166.0625
167.609375
169.1875
170.796875
172.421875
174.109375
175.828125
177.609375
179.453125
181.34375
183.328125
185.390625
187.53125
189.765625
192.09375
194.53125
197.078125
199.734375
202.5
205.40625
208.4375
211.59375
214.875
218.3125
221.890625
225.59375
229.46875
233.46875
237.625
241.9375
246.390625
251.0
255.75
260.65625
265.6875
270.890625
276.21875
281.671875
287.28125
293.0
298.859375
304.828125
310.890625
317.078125
323.359375
329.71875
336.171875
342.6875
349.265625
355.90625
362.578125
369.28125
376.0
382.71875
389.4375
396.140625
402.8125
409.421875
415.96875
422.453125
428.84375
435.140625
441.3125
447.34375
453.234375
458.953125
464.5
469.84375
474.96875
479.875
484.53125
488.9375
493.078125
496.921875
500.46875
503.6875
506.59375
509.140625
511.34375
513.1875
514.640625
515.703125
516.375
516.640625
516.484375
515.90625
514.890625
513.4375
511.546875
509.21875
506.421875
503.1875
499.5
495.359375
490.765625
485.71875
480.21875
474.296875
467.921875
461.125
453.90625
446.265625
438.21875
429.796875
420.984375
411.8125
402.28125
392.40625
382.21875
371.71875
360.9375
349.875
338.578125
327.046875
315.296875
303.375
291.28125
279.03125
266.671875
254.21875
241.6875
229.09375
216.484375
203.859375
191.265625
178.703125
166.21875
153.8125
141.515625
129.359375
117.34375
105.515625
93.890625
82.484375
71.3125
60.390625
49.75
39.40625
29.34375
19.625
10.234375
1.1875
-7.484375
-15.796875
-23.734375
-31.296875
-38.453125
-45.203125
-51.5625
-57.5
-63.046875
-68.171875
-72.890625
-77.1875
-81.09375
-84.578125
-87.671875
-90.375
-92.703125
-94.640625
-96.203125
-97.421875
-98.28125
-98.796875
-98.984375
-98.859375
-98.4375
-97.71875
-96.734375
-95.484375
-93.984375
-92.25
-90.296875
-88.15625
-85.8125
-83.3125
-80.640625
-77.828125
-74.890625
-71.84375
-68.703125
-65.46875
-62.15625
-58.78125
-55.375
-51.921875
-48.453125
-44.953125
-41.46875
-37.984375
-34.515625
-31.0625
-27.640625
-24.265625
-20.921875
-17.640625
-14.40625
-11.21875
-8.109375
-5.0625
-2.078125
0.828125
3.671875
6.453125
9.125
11.765625
14.3125
16.8125
19.21875
21.578125
23.859375
26.078125
28.234375
30.328125
32.359375
34.34375
36.265625
38.125
39.9375
41.703125
43.421875
45.09375
46.71875
48.3125
49.84375
51.328125
52.78125
54.1875
55.546875
56.859375
58.140625
59.359375
60.515625
61.640625
62.703125
63.703125
64.65625
65.53125
66.34375
67.09375
67.765625
68.359375
68.859375
69.28125
69.609375
69.828125
69.96875
69.984375
69.90625
69.703125
69.390625
68.953125
68.40625
67.71875
66.890625
65.9375
64.84375
63.625
62.25
60.75
59.09375
57.296875
55.359375
53.28125
51.0625
48.703125
46.21875
43.578125
40.8125
37.921875
34.90625
31.78125
28.53125
25.171875
21.703125
18.140625
14.484375
10.734375
6.90625
3.015625
-0.953125
-4.96875
-9.03125
-13.15625
-17.296875
-21.484375
-25.671875
-29.890625
-34.109375
-38.328125
-42.53125
-46.71875
-50.90625
-55.046875
-59.171875
-63.25
-67.28125
-71.28125
-75.21875
-79.109375
-82.953125
-86.71875
-90.4375
-94.09375
-97.703125
-101.234375
-104.703125
-108.125
-111.46875
-114.78125
-118.015625
-121.21875
-124.375
-127.484375
-130.546875
-133.578125
-136.59375
-139.578125
-142.546875
-145.515625
-148.46875
-151.421875
-154.390625
-157.375
-160.390625
-163.421875
-166.484375
-169.59375
-172.75
-175.953125
-179.21875
-182.546875
-185.953125
-189.421875
-192.96875
-196.609375
-200.328125
-204.125
-208.03125
-212.015625
-216.09375
-220.265625
-224.515625
-228.875
-233.328125
-237.859375
-242.46875
-247.171875
-251.9375
-256.796875
-261.703125
-266.671875
-271.703125
-276.78125
-281.890625
-287.046875
-292.21875
-297.40625
-302.59375
-307.765625
-312.921875
-318.046875
-323.140625
-328.1875
-333.15625
-338.078125
-342.890625
-347.625
-352.234375
-356.734375
-361.109375
-365.328125
-369.40625
-373.3125
-377.046875
-380.59375
-383.953125
-387.09375
-390.03125
-392.75
-395.234375
-397.46875
-399.46875
-401.21875
-402.71875
-403.9375
-404.90625
-405.59375
-406.0
-406.125
-405.984375
-405.546875
-404.84375
-403.84375
-402.5625
-401.0
-399.15625
-397.03125
-394.640625
-391.96875
-389.03125
-385.828125
-382.359375
-378.65625
-374.6875
-370.484375
-366.046875
-361.375
-356.484375
-351.390625
-346.09375
-340.59375
-334.90625
-329.046875
-323.015625
-316.828125
-310.484375
-304.0
-297.390625
-290.65625
-283.8125
-276.875
-269.828125
-262.71875
-255.515625
-248.265625
-240.96875
-233.609375
-226.21875
-218.8125
-211.390625
-203.953125
-196.53125
-189.109375
-181.71875
-174.34375
-167.015625
-159.71875
-152.46875
-145.28125
-138.15625
-131.109375
-124.140625
-117.265625
-110.46875
-103.78125
-97.1875
-90.703125
-84.34375
-78.09375
-71.984375
-66.0
-60.140625
-54.421875
-48.859375
-43.4375
-38.15625
-33.046875
-28.078125
-23.28125
-18.65625
-14.1875
-9.875
-5.75
-1.796875
1.96875
5.578125
9.0
12.234375
15.3125
18.1875
20.890625
23.40625
25.734375
27.890625
29.84375
31.625
33.234375
34.640625
35.875
36.921875
37.78125
38.46875
38.96875
39.296875
39.4375
39.40625
39.203125
38.8125
38.265625
37.546875
36.65625
35.59375
34.375
32.984375
31.4375
29.71875
27.859375
25.828125
23.65625
21.328125
18.859375
16.234375
13.46875
10.5625
7.5
4.3125
0.984375
-2.453125
-6.046875
-9.765625
-13.609375
-17.578125
-21.6875
-25.90625
-30.21875
-34.671875
-39.21875
-43.875
-48.640625
-53.515625
-58.484375
-63.546875
-68.703125
-73.9375
-79.28125
-84.6875
-90.171875
-95.734375
-101.359375
-107.0625
-112.8125
-118.609375
-124.46875
-130.359375
-136.296875
-142.265625
-148.25
-154.265625
-160.28125
-166.3125
-172.328125
-178.34375
-184.328125
-190.296875
-196.234375
-202.125
-207.96875
-213.734375
-219.453125
-225.09375
-230.640625
-236.078125
-241.4375
-246.671875
-251.78125
-256.75
-261.59375
-266.265625
-270.796875
-275.15625
-279.328125
-283.328125
-287.125
-290.71875
-294.109375
-297.265625
-300.21875
-302.9375
-305.40625
-307.640625
-309.625
-311.359375
-312.84375
-314.0625
-315.015625
-315.703125
-316.125
-316.28125
-316.15625
-315.78125
-315.125
-314.203125
-313.015625
-311.578125
-309.875
-307.921875
-305.71875
-303.265625
-300.578125
-297.65625
-294.53125
-291.171875
-287.609375
-283.875
-279.921875
-275.796875
-271.5
-267.0625
-262.453125
-257.71875
-252.875
-247.890625
-242.828125
-237.671875
-232.4375
-227.125
-221.78125
-216.375
-210.953125
-205.515625
-200.0625
-194.625
-189.1875
-183.796875
-178.421875
-173.109375
-167.84375
-162.640625
-157.515625
-152.46875
-147.5
-142.640625
-137.859375
-133.203125
-128.65625
-124.21875
-119.890625
-115.6875
-111.625
-107.671875
-103.84375
-100.140625
-96.578125
-93.125
-89.8125
-86.609375
-83.546875
-80.578125
-77.75
-75.015625
-72.390625
-69.890625
-67.46875
-65.15625
-62.921875
-60.78125
-58.71875
-56.734375
-54.8125
-52.96875
-51.171875
-49.421875
-47.734375
-46.09375
-44.484375
-42.90625
-41.359375
-39.84375
-38.34375
-36.859375
-35.390625
-33.9375
-32.484375
-31.046875
-29.609375
-28.171875
-26.734375
-25.296875
-23.875
-22.4375
-21.0
-19.578125
-18.15625
-16.734375
-15.3125
-13.921875
-12.53125
-11.15625
-9.78125
-8.4375
-7.125
-5.828125
-4.5625
-3.34375
-2.15625
-1.015625
0.0625
1.109375
2.09375
3.015625
3.875
4.65625
5.375
6.015625
6.578125
7.0625
7.453125
7.765625
7.96875
8.078125
8.109375
8.015625
7.84375
7.5625
7.171875
6.6875
6.09375
5.40625
4.609375
3.703125
2.703125
1.609375
0.40625
-0.875
-2.28125
-3.765625
-5.34375
-7.0
-8.75
-10.59375
-12.5
-14.484375
-16.546875
-18.671875
-20.859375
-23.109375
-25.40625
-27.765625
-30.171875
-32.625
-35.109375
-37.625
-40.1875
-42.765625
-45.375
-48.0
-50.640625
-53.296875
-55.953125
-58.625
-61.296875
-63.96875
-66.625
-69.28125
-71.921875
-74.546875
-77.140625
-79.734375
-82.296875
-84.828125
-87.328125
-89.8125
-92.25
-94.65625
-97.015625
-99.34375
-101.609375
-103.84375
-106.03125
-108.1875
-110.265625
-112.296875
-114.265625
-116.1875
-118.046875
-119.828125
-121.5625
-123.234375
-124.828125
-126.359375
-127.828125
-129.21875
-130.546875
-131.796875
-132.96875
-134.078125
-135.109375
-136.0625
-136.9375
-137.75
-138.484375
-139.140625
-139.71875
-140.234375
-140.6875
-141.0625
-141.375
-141.625
-141.828125
-141.953125
-142.046875
-142.078125
-142.0625
-142.015625
-141.9375
-141.828125
-141.6875
-141.546875
-141.390625
-141.234375
-141.09375
-140.953125
-140.84375
-140.765625
-140.734375
-140.75
-140.828125
-140.96875
-141.1875
-141.5
-141.921875
-142.4375
-143.078125
-143.859375
-144.765625
-145.828125
-147.046875
-148.4375
-150.0
-151.75
-153.6875
-155.84375
-158.203125
-160.765625
-163.5625
-166.578125
-169.84375
-173.328125
-177.046875
-181.03125
-185.234375
-189.6875
-194.390625
-199.328125
-204.515625
-209.921875
-215.578125
-221.453125
-227.546875
-233.84375
-240.359375
-247.0625
-253.953125
-261.015625
-268.265625
-275.640625
-283.140625
-290.765625
-298.5
-306.3125
-314.203125
-322.140625
-330.125
-338.125
-346.109375
-354.078125
-362.015625
-369.890625
-377.671875
-385.375
-392.953125
-400.375
-407.65625
-414.765625
-421.671875
-428.375
-434.84375
-441.0625
-447.03125
-452.71875
-458.109375
-463.203125
-467.984375
-472.421875
-476.53125
-480.3125
-483.71875
-486.765625
-489.46875
-491.78125
-493.734375
-495.3125
-496.53125
-497.359375
-497.84375
-497.953125
-497.703125
-497.109375
-496.171875
-494.90625
-493.3125
-491.40625
-489.21875
-486.734375
-483.984375
-480.984375
-477.734375
-474.28125
-470.609375
-466.765625
-462.75
-458.59375
-454.296875
-449.90625
-445.421875
-440.859375
-436.265625
-431.625
-426.96875
-422.328125
-417.71875
-413.140625
-408.609375
-404.171875
-399.8125
-395.5625
-391.421875
-387.421875
-383.546875
-379.84375
-376.28125
-372.890625
-369.6875
-366.640625
-363.796875
-361.125
-358.65625
-356.375
-354.265625
-352.359375
-350.625
-349.0625
-347.6875
-346.46875
-345.40625
-344.484375
-343.6875
-343.03125
-342.484375
-342.03125
-341.671875
-341.375
-341.15625
-340.953125
-340.796875
-340.640625
-340.46875
-340.28125
-340.0625
-339.78125
-339.4375
-338.984375
-338.453125
-337.78125
-336.984375
-336.03125
-334.9375
-333.640625
-332.171875
-330.5
-328.625
-326.515625
-324.1875
-321.625
-318.8125
-315.765625
-312.453125
-308.890625
-305.0625
-300.984375
-296.640625
-292.046875
-287.203125
-282.109375
-276.78125
-271.203125
-265.390625
-259.375
-253.125
-246.6875
-240.078125
-233.265625
-226.3125
-219.203125
-211.953125
-204.59375
-197.140625
-189.609375
-182.0
-174.359375
-166.671875
-158.984375
-151.3125
-143.671875
-136.0625
-128.546875
-121.09375
-113.765625
-106.546875
-99.484375
-92.5625
-85.84375
-79.3125
-72.984375
-66.90625
-61.0625
-55.46875
-50.15625
-45.140625
-40.40625
-36.0
-31.90625
-28.140625
-24.71875
-21.640625
-18.921875
-16.5625
-14.5625
-12.9375
-11.6875
-10.796875
-10.296875
-10.15625
-10.390625
-11.0
-11.96875
-13.296875
-14.96875
-17.015625
-19.390625
-22.09375
-25.140625
-28.484375
-32.15625
-36.109375
-40.34375
-44.859375
-49.640625
-54.65625
-59.90625
-65.375
-71.0625
-76.921875
-82.96875
-89.171875
-95.515625
-101.984375
-108.578125
-115.265625
-122.03125
-128.859375
-135.75
-142.65625
-149.59375
-156.546875
-163.46875
-170.390625
-177.25
-184.078125
-190.828125
-197.5
-204.078125
-210.546875
-216.90625
-223.140625
-229.234375
-235.1875
-240.96875
-246.59375
-252.046875
-257.296875
-262.375
-267.25
-271.921875
-276.390625
-280.640625
-284.671875
-288.484375
-292.078125
-295.4375
-298.5625
-301.46875
-304.125
-306.5625
-308.765625
-310.734375
-312.484375
-313.984375
-315.265625
-316.328125
-317.171875
-317.78125
-318.1875
-318.375
-318.34375
-318.125
-317.703125
-317.078125
-316.25
-315.25
-314.0625
-312.703125
-311.15625
-309.453125
-307.578125
-305.546875
-303.359375
-301.015625
-298.53125
-295.90625
-293.140625
-290.234375
-287.1875
-284.046875
-280.75
-277.34375
-273.796875
-270.15625
-266.375
-262.5
-258.5
-254.390625
-250.15625
-245.828125
-241.390625
-236.828125
-232.171875
-227.390625
-222.5
-217.515625
-212.40625
-207.171875
-201.84375
-196.390625
-190.828125
-185.140625
-179.34375
-173.421875
-167.390625
-161.234375
-154.953125
-148.5625
-142.046875
-135.40625
-128.65625
-121.78125
-114.796875
-107.6875
-100.46875
-93.140625
-85.71875
-78.171875
-70.546875
-62.8125
-54.984375
-47.09375
-39.109375
-31.046875
-22.9375
-14.765625
-6.546875
1.703125
10.0
18.296875
26.625
34.9375
43.234375
51.515625
59.75
67.953125
76.078125
84.125
92.09375
99.96875
107.71875
115.34375
122.828125
130.15625
137.3125
144.296875
151.078125
157.65625
164.015625
170.140625
176.03125
181.671875
187.046875
192.15625
196.984375
201.515625
205.75
209.6875
213.3125
216.625
219.625
222.3125
224.671875
226.703125
228.40625
229.8125
230.875
231.640625
232.078125
232.21875
232.0625
231.609375
230.875
229.859375
228.578125
227.0625
225.296875
223.296875
221.09375
218.6875
216.09375
213.328125
210.40625
207.359375
204.171875
200.890625
197.53125
194.09375
190.59375
187.078125
183.53125
179.984375
176.453125
172.96875
169.515625
166.125
162.828125
159.609375
156.515625
153.515625
150.671875
147.953125
145.390625
142.984375
140.75
138.703125
136.828125
135.140625
133.65625
132.359375
131.25
130.328125
129.609375
129.09375
128.75
128.59375
128.609375
128.796875
129.15625
129.65625
130.3125
131.09375
132.0
133.015625
134.109375
135.3125
136.5625
137.859375
139.203125
140.5625
141.9375
143.28125
144.609375
145.875
147.09375
148.21875
149.25
150.171875
150.96875
151.609375
152.109375
152.421875
152.546875
152.46875
152.171875
151.65625
150.90625
149.90625
148.640625
147.125
145.34375
143.28125
140.921875
138.296875
135.375
132.15625
128.65625
124.859375
120.78125
116.421875
111.765625
106.84375
101.65625
96.203125
90.484375
84.515625
78.3125
71.890625
65.25
58.390625
51.34375
44.125
36.75
29.21875
21.546875
13.75
5.859375
-2.109375
-10.171875
-18.28125
-26.4375
-34.625
-42.828125
-51.015625
-59.1875
-67.328125
-75.40625
-83.4375
-91.375
-99.21875
-106.96875
-114.59375
-122.078125
-129.4375
-136.625
-143.65625
-150.53125
-157.203125
-163.6875
-169.984375
-176.0625
-181.9375
-187.609375
-193.046875
-198.265625
-203.25
-208.015625
-212.546875
-216.84375
-220.90625
-224.734375
-228.34375
-231.71875
-234.859375
-237.796875
-240.5
-242.984375
-245.25
-247.328125
-249.1875
-250.859375
-252.328125
-253.625
-254.75
-255.6875
-256.46875
-257.09375
-257.5625
-257.890625
-258.09375
-258.171875
-258.125
-257.96875
-257.71875
-257.359375
-256.921875
-256.40625
-255.828125
-255.1875
-254.484375
-253.734375
-252.9375
-252.125
-251.28125
-250.421875
-249.546875
-248.671875
-247.796875
-246.921875
-246.0625
-245.234375
-244.4375
-243.65625
-242.921875
-242.21875
-241.5625
-240.96875
-240.40625
-239.921875
-239.484375
-239.125
-238.828125
-238.59375
-238.4375
-238.359375
-238.359375
-238.4375
-238.578125
-238.828125
-239.140625
-239.53125
-240.015625
-240.5625
-241.1875
-241.90625
-242.703125
-243.5625
-244.5
-245.515625
-246.59375
-247.75
-248.96875
-250.25
-251.578125
-252.984375
-254.421875
-255.921875
-257.46875
-259.046875
-260.65625
-262.3125
-263.984375
-265.6875
-267.40625
-269.140625
-270.890625
-272.640625
-274.390625
-276.140625
-277.890625
-279.625
-281.34375
-283.046875
-284.71875
-286.359375
-287.984375
-289.578125
-291.125
-292.640625
-294.125
-295.5625
-296.953125
-298.3125
-299.609375
-300.875
-302.09375
-303.265625
-304.390625
-305.484375
-306.53125
-307.53125
-308.515625
-309.453125
-310.359375
-311.234375
-312.078125
-312.921875
-313.734375
-314.546875
-315.34375
-316.140625
-316.9375
-317.75
-318.5625
-319.40625
-320.28125
-321.171875
-322.09375
-323.0625
-324.078125
-325.140625
-326.265625
-327.453125
-328.6875
-330.0
-331.390625
-332.84375
-334.390625
-336.015625
-337.71875
-339.5
-341.375
-343.328125
-345.375
-347.5
-349.71875
-352.015625
-354.390625
-356.84375
-359.359375
-361.953125
-364.609375
-367.328125
-370.09375
-372.921875
-375.765625
-378.65625
-381.5625
-384.484375
-387.40625
-390.359375
-393.265625
-396.15625
-399.015625
-401.828125
-404.578125
-407.265625
-409.890625
-412.421875
-414.859375
-417.1875
-419.390625
-421.484375
-423.421875
-425.21875
-426.875
-428.359375
-429.65625
-430.796875
-431.734375
-432.5
-433.046875
-433.40625
-433.5625
-433.5
-433.21875
-432.734375
-432.046875
-431.125
-430.0
-428.671875
-427.125
-425.375
-423.421875
-421.28125
-418.953125
-416.453125
-413.765625
-410.921875
-407.921875
-404.765625
-401.484375
-398.078125
-394.578125
-390.953125
-387.265625
-383.5
-379.671875
-375.796875
-371.890625
-367.96875
-364.046875
-360.125
-356.234375
-352.390625
-348.59375
-344.875
-341.21875
-337.671875
-334.21875
-330.875
-327.671875
-324.609375
-321.6875
-318.9375
-316.34375
-313.921875
-311.6875
-309.625
-307.765625
-306.109375
-304.640625
-303.375
-302.3125
-301.46875
-300.8125
-300.359375
-300.109375
-300.046875
-300.1875
-300.5
-301.0
-301.671875
-302.515625
-303.5
-304.640625
-305.921875
-307.328125
-308.859375
-310.484375
-312.203125
-314.015625
-315.875
-317.796875
-319.765625
-321.765625
-323.765625
-325.78125
-327.765625
-329.734375
-331.671875
-333.546875
-335.359375
-337.078125
-338.734375
-340.28125
-341.703125
-343.0
-344.15625
-345.171875
-346.03125
-346.734375
-347.25
-347.59375
-347.75
-347.71875
-347.484375
-347.046875
-346.40625
-345.5625
-344.5
-343.21875
-341.734375
-340.046875
-338.125
-336.015625
-333.6875
-331.140625
-328.40625
-325.484375
-322.359375
-319.046875
-315.546875
-311.890625
-308.046875
-304.0625
-299.921875
-295.640625
-291.21875
-286.671875
-282.015625
-277.25
-272.40625
-267.46875
-262.453125
-257.375
-252.234375
-247.0625
-241.875
-236.640625
-231.421875
-226.1875
-220.96875
-215.78125
-210.625
-205.515625
-200.453125
-195.46875
-190.546875
-185.703125
-180.96875
-176.328125
-171.8125
-167.40625
-163.125
-159.0
-155.0
-151.15625
-147.46875
-143.953125
-140.59375
-137.421875
-134.4375
-131.625
-129.0
-126.578125
-124.359375
-122.328125
-120.515625
-118.890625
-117.484375
-116.28125
-115.28125
-114.484375
-113.90625
-113.53125
-113.359375
-113.390625
-113.609375
-114.046875
-114.65625
-115.46875
-116.453125
-117.625
-118.96875
-120.46875
-122.140625
-123.953125
-125.921875
-128.015625
-130.234375
-132.59375
-135.046875
-137.59375
-140.234375
-142.96875
-145.75
-148.59375
-151.484375
-154.421875
-157.359375
-160.328125
-163.28125
-166.234375
-169.15625
-172.03125
-174.84375
-177.609375
-180.296875
-182.890625
-185.390625
-187.78125
-190.0625
-192.203125
-194.1875
-196.046875
-197.71875
-199.234375
-200.578125
-201.71875
-202.671875
-203.4375
-203.984375
-204.328125
-204.453125
-204.359375
-204.03125
-203.5
-202.734375
-201.75
-200.53125
-199.09375
-197.4375
-195.5625
-193.484375
-191.1875
-188.6875
-185.984375
-183.09375
-180.015625
-176.765625
-173.359375
-169.78125
-166.0625
-162.203125
-158.21875
-154.125
-149.921875
-145.640625
-141.265625
-136.84375
-132.359375
-127.828125
-123.265625
-118.6875
-114.109375
-109.546875
-104.984375
-100.453125
-95.96875
-91.53125
-87.15625
-82.84375
-78.609375
-74.46875
-70.40625
-66.4375
-62.5625
-58.8125
-55.15625
-51.609375
-48.171875
-44.84375
-41.625
-38.515625
-35.5
-32.59375
-29.765625
-27.046875
-24.390625
-21.8125
-19.296875
-16.84375
-14.421875
-12.03125
-9.65625
-7.296875
-4.921875
-2.515625
-0.078125
2.390625
4.953125
7.59375
10.328125
13.1875
16.171875
19.3125
22.609375
26.078125
29.75
33.625
37.71875
42.046875
46.625
51.46875
56.578125
61.953125
67.640625
73.609375
79.875
86.453125
93.359375
100.5625
108.09375
115.953125
124.09375
132.578125
141.375
150.46875
159.875
169.5625
179.53125
189.78125
200.28125
211.015625
222.0
233.1875
244.578125
256.140625
267.859375
279.71875
291.6875
303.75
315.890625
328.078125
340.28125
352.46875
364.640625
376.75
388.78125
400.703125
412.484375
424.109375
435.53125
446.75
457.734375
468.4375
478.859375
488.953125
498.71875
508.125
517.140625
525.75
533.9375
541.671875
548.953125
555.75
562.046875
567.84375
573.125
577.859375
582.0625
585.71875
588.8125
591.34375
593.3125
594.703125
595.546875
595.796875
595.5
594.625
593.203125
591.234375
588.71875
585.671875
582.09375
578.015625
573.4375
568.375
562.859375
556.875
550.46875
543.640625
536.421875
528.828125
520.875
512.578125
503.984375
495.09375
485.921875
476.515625
466.890625
457.046875
447.03125
436.875
426.578125
416.15625
405.671875
395.109375
384.5
373.859375
363.234375
352.609375
342.03125
331.5
321.046875
310.6875
300.4375
290.296875
280.296875
270.453125
260.765625
251.25
241.921875
232.796875
223.875
215.15625
206.65625
198.390625
190.359375
182.546875
174.984375
167.65625
160.5625
153.71875
147.109375
140.734375
134.609375
128.703125
123.046875
117.59375
112.359375
107.359375
102.5625
97.96875
93.578125
89.375
85.34375
81.484375
77.78125
74.25
70.859375
67.59375
64.453125
61.4375
58.53125
55.71875
53.0
50.34375
47.765625
45.265625
42.796875
40.375
38.0
35.640625
33.296875
30.984375
28.671875
26.34375
24.03125
21.6875
19.34375
16.96875
14.578125
12.15625
9.71875
7.234375
4.71875
2.171875
-0.390625
-3.015625
-5.65625
-8.34375
-11.046875
-13.78125
-16.546875
-19.328125
-22.125
-24.9375
-27.75
-30.5625
-33.375
-36.15625
-38.9375
-41.6875
-44.40625
-47.078125
-49.703125
-52.265625
-54.765625
-57.1875
-59.53125
-61.78125
-63.921875
-65.953125
-67.859375
-69.625
-71.265625
-72.75
-74.09375
-75.25
-76.234375
-77.046875
-77.65625
-78.078125
-78.28125
-78.28125
-78.0625
-77.609375
-76.921875
-76.0
-74.828125
-73.421875
-71.75
-69.828125
-67.65625
-65.21875
-62.515625
-59.546875
-56.3125
-52.828125
-49.0625
-45.046875
-40.75
-36.203125
-31.40625
-26.34375
-21.046875
-15.484375
-9.6875
-3.671875
2.578125
9.0625
15.75
22.65625
29.765625
37.078125
44.5625
52.21875
60.046875
68.015625
76.140625
84.40625
92.796875
101.28125
109.890625
118.578125
127.34375
136.1875
145.078125
154.0
162.96875
171.9375
180.921875
189.90625
198.875
207.796875
216.6875
225.515625
234.28125
242.953125
251.546875
260.015625
268.375
276.609375
284.703125
292.625
300.40625
307.984375
315.390625
322.59375
329.59375
336.359375
342.90625
349.203125
355.25
361.03125
366.5625
371.796875
376.75
381.390625
385.75
389.78125
393.5
396.875
399.9375
402.640625
405.015625
407.03125
408.6875
409.984375
410.921875
411.484375
411.671875
411.5
410.9375
410.0
408.671875
406.984375
404.90625
402.4375
399.609375
396.390625
392.8125
388.859375
384.53125
379.84375
374.8125
369.40625
363.671875
357.59375
351.1875
344.453125
337.390625
330.046875
322.390625
314.453125
306.25
297.78125
289.0625
280.09375
270.90625
261.5
251.90625
242.125
232.171875
222.0625
211.8125
201.4375
190.953125
180.375
169.71875
159.0
148.21875
137.40625
126.59375
115.765625
104.9375
94.140625
83.390625
72.703125
62.0625
51.515625
41.046875
30.703125
20.453125
10.34375
0.375
-9.4375
-19.109375
-28.625
-37.96875
-47.125
-56.109375
-64.890625
-73.5
-81.890625
-90.09375
-98.109375
-105.90625
-113.5
-120.890625
-128.09375
-135.078125
-141.875
-148.484375
-154.890625
-161.109375
-167.140625
-173.0
-178.6875
-184.203125
-189.5625
-194.75
-199.796875
-204.703125
-209.46875
-214.09375
-218.59375
-223.0
-227.265625
-231.4375
-235.5
-239.453125
-243.328125
-247.109375
-250.796875
-254.40625
-257.9375
-261.375
-264.75
-268.046875
-271.265625
-274.390625
-277.453125
-280.421875
-283.3125
-286.109375
-288.8125
-291.40625
-293.90625
-296.28125
-298.546875
-300.6875
-302.6875
-304.53125
-306.234375
-307.765625
-309.140625
-310.3125
-311.28125
-312.0625
-312.625
-312.953125
-313.03125
-312.875
-312.453125
-311.765625
-310.796875
-309.53125
-307.96875
-306.109375
-303.921875
-301.421875
-298.609375
-295.4375
-291.953125
-288.109375
-283.9375
-279.421875
-274.546875
-269.34375
-263.796875
-257.921875
-251.703125
-245.171875
-238.3125
-231.140625
-223.6875
-215.921875
-207.890625
-199.59375
-191.046875
-182.265625
-173.265625
-164.0625
-154.671875
-145.140625
-135.4375
-125.640625
-115.71875
-105.734375
-95.6875
-85.59375
-75.5
-65.421875
-55.375
-45.390625
-35.484375
-25.6875
-16.015625
-6.5
2.828125
11.984375
20.921875
29.625
38.078125
46.265625
54.140625
61.734375
68.984375
75.90625
82.484375
88.703125
94.546875
100.0
105.078125
109.765625
114.03125
117.90625
121.375
124.4375
127.09375
129.328125
131.171875
132.609375
133.65625
134.3125
134.578125
134.484375
134.015625
133.203125
132.03125
130.53125
128.71875
126.59375
124.1875
121.5
118.53125
115.328125
111.890625
108.21875
104.359375
100.296875
96.0625
91.671875
87.140625
82.46875
77.6875
72.796875
67.8125
62.734375
57.609375
52.421875
47.1875
41.9375
36.640625
31.34375
26.03125
20.71875
15.421875
10.125
4.859375
-0.375
-5.609375
-10.796875
-15.953125
-21.078125
-26.15625
-31.203125
-36.21875
-41.171875
-46.09375
-50.96875
-55.8125
-60.59375
-65.34375
-70.0625
-74.71875
-79.34375
-83.921875
-88.46875
-92.96875
-97.421875
-101.828125
-106.1875
-110.515625
-114.78125
-119.0
-123.171875
-127.28125
-131.328125
-135.3125
-139.234375
-143.09375
-146.859375
-150.546875
-154.140625
-157.65625
-161.046875
-164.34375
-167.53125
-170.578125
-173.515625
-176.296875
-178.9375
-181.4375
-183.765625
-185.921875
-187.90625
-189.71875
-191.328125
-192.75
-193.96875
-194.984375
-195.78125
-196.359375
-196.703125
-196.828125
-196.734375
-196.40625
-195.828125
-195.03125
-193.984375
-192.71875
-191.21875
-189.484375
-187.515625
-185.328125
-182.90625
-180.28125
-177.4375
-174.40625
-171.171875
-167.734375
-164.140625
-160.359375
-156.421875
-152.328125
-148.09375
-143.71875
-139.234375
-134.640625
-129.9375
-125.15625
-120.28125
-115.359375
-110.359375
-105.328125
-100.265625
-95.171875
-90.0625
-84.9375
-79.828125
-74.71875
-69.625
-64.546875
-59.5
-54.46875
-49.484375
-44.546875
-39.640625
-34.765625
-29.9375
-25.140625
-20.390625
-15.671875
-10.984375
-6.328125
-1.6875
2.9375
7.546875
12.171875
16.796875
21.4375
26.109375
30.8125
35.5625
40.375
45.25
50.203125
55.234375
60.375
65.625
71.0
76.5
82.125
87.90625
93.859375
99.953125
106.234375
112.671875
119.3125
126.140625
133.15625
140.359375
147.765625
155.359375
163.140625
171.109375
179.28125
187.625
196.140625
204.8125
213.65625
222.640625
231.765625
241.015625
250.375
259.8125
269.34375
278.9375
288.578125
298.234375
307.90625
317.5625
327.1875
336.75
346.234375
355.625
364.90625
374.03125
383.0
391.796875
400.375
408.734375
416.84375
424.703125
432.265625
439.53125
446.46875
453.078125
459.34375
465.25
470.78125
475.921875
480.671875
485.015625
488.953125
492.484375
495.59375
498.28125
500.546875
502.40625
503.84375
504.875
505.5
505.71875
505.5625
505.03125
504.140625
502.890625
501.3125
499.40625
497.203125
494.71875
491.96875
488.96875
485.734375
482.3125
478.6875
474.921875
471.0
466.96875
462.84375
458.65625
454.40625
450.125
445.84375
441.578125
437.34375
433.171875
429.0625
425.0625
421.15625
417.375
413.734375
410.25
406.9375
403.796875
400.859375
398.109375
395.5625
393.234375
391.125
389.234375
387.5625
386.125
384.90625
383.921875
383.15625
382.59375
382.265625
382.140625
382.21875
382.484375
382.9375
383.578125
384.375
385.34375
386.453125
387.6875
389.0625
390.53125
392.125
393.78125
395.53125
397.34375
399.203125
401.109375
403.046875
405.0
406.96875
408.921875
410.875
412.796875
414.703125
416.5625
418.375
420.140625
421.84375
423.5
425.078125
426.578125
428.015625
429.375
430.65625
431.859375
432.984375
434.015625
434.984375
435.859375
436.671875
437.390625
438.046875
438.625
439.140625
439.578125
439.9375
440.25
440.515625
440.71875
440.859375
440.953125
440.984375
440.984375
440.9375
440.828125
440.6875
440.5
440.265625
439.96875
439.640625
439.265625
438.828125
438.34375
437.796875
437.203125
436.53125
435.78125
434.96875
434.0625
433.078125
432.0
430.8125
429.53125
428.125
426.609375
424.953125
423.15625
421.21875
419.140625
416.890625
414.484375
411.90625
409.15625
406.203125
403.078125
399.75
396.234375
392.515625
388.578125
384.453125
380.109375
375.5625
370.796875
365.84375
360.671875
355.3125
349.734375
343.984375
338.046875
331.921875
325.625
319.171875
312.5625
305.796875
298.921875
291.921875
284.8125
277.59375
270.3125
262.96875
255.578125
248.140625
240.6875
233.234375
225.796875
218.375
211.015625
203.71875
196.484375
189.359375
182.34375
175.4375
168.6875
162.078125
155.640625
149.390625
143.3125
137.453125
131.796875
126.375
121.171875
116.21875
111.5
107.03125
102.8125
98.84375
95.140625
91.703125
88.5
85.5625
82.875
80.4375
78.234375
76.265625
74.53125
73.015625
71.703125
70.578125
69.65625
68.90625
68.3125
67.875
67.5625
67.390625
67.296875
67.3125
67.40625
67.546875
67.734375
67.953125
68.1875
68.40625
68.625
68.796875
68.921875
68.984375
68.984375
68.890625
68.6875
68.390625
67.953125
67.390625
66.6875
65.828125
64.828125
63.65625
62.3125
60.78125
59.09375
57.21875
55.15625
52.921875
50.5
47.90625
45.125
42.171875
39.046875
35.75
32.296875
28.6875
24.921875
21.015625
16.984375
12.8125
8.53125
4.140625
-0.328125
-4.890625
-9.546875
-14.265625
-19.046875
-23.875
-28.734375
-33.625
-38.53125
-43.4375
-48.328125
-53.21875
-58.078125
-62.90625
-67.6875
-72.421875
-77.109375
-81.71875
-86.25
-90.703125
-95.0625
-99.34375
-103.515625
-107.59375
-111.546875
-115.40625
-119.140625
-122.75
-126.25
-129.625
-132.875
-135.984375
-138.984375
-141.84375
-144.59375
-147.203125
-149.6875
-152.03125
-154.265625
-156.375
-158.34375
-160.203125
-161.953125
-163.578125
-165.078125
-166.46875
-167.75
-168.921875
-169.984375
-170.953125
-171.8125
-172.578125
-173.25
-173.828125
-174.3125
-174.703125
-175.03125
-175.265625
-175.421875
-175.515625
-175.53125
-175.484375
-175.375
-175.203125
-174.984375
-174.703125
-174.375
-174.015625
-173.609375
-173.171875
-172.703125
-172.203125
-171.703125
-171.171875
-170.640625
-170.109375
-169.578125
-169.0625
-168.546875
-168.0625
-167.609375
-167.1875
-166.8125
-166.484375
-166.203125
-166.0
-165.859375
-165.78125
-165.796875
-165.90625
-166.109375
-166.40625
-166.8125
-167.34375
-167.984375
-168.765625
-169.65625
-170.703125
-171.875
-173.203125
-174.671875
-176.296875
-178.0625
-180.0
-182.078125
-184.3125
-186.703125
-189.25
-191.953125
-194.8125
-197.796875
-200.9375
-204.21875
-207.625
-211.15625
-214.8125
-218.59375
-222.453125
-226.421875
-230.46875
-234.59375
-238.78125
-243.015625
-247.296875
-251.609375
-255.921875
-260.25
-264.5625
-268.84375
-273.09375
-277.28125
-281.40625
-285.4375
-289.390625
-293.21875
-296.9375
-300.515625
-303.9375
-307.203125
-310.296875
-313.203125
-315.921875
-318.421875
-320.71875
-322.78125
-324.625
-326.21875
-327.578125
-328.6875
-329.53125
-330.125
-330.46875
-330.546875
-330.375
-329.9375
-329.25
-328.296875
-327.109375
-325.671875
-324.0
-322.109375
-319.984375
-317.65625
-315.109375
-312.390625
-309.484375
-306.40625
-303.15625
-299.78125
-296.265625
-292.640625
-288.90625
-285.09375
-281.203125
-277.25
-273.25
-269.21875
-265.1875
-261.140625
-257.09375
-253.09375
-249.109375
-245.1875
-241.328125
-237.546875
-233.84375
-230.25
-226.75
-223.359375
-220.09375
-216.96875
-213.96875
-211.109375
-208.390625
-205.828125
-203.40625
-201.15625
-199.046875
-197.109375
-195.3125
-193.671875
-192.1875
-190.84375
-189.65625
-188.59375
-187.6875
-186.890625
-186.234375
-185.703125
-185.28125
-184.953125
-184.734375
-184.609375
-184.578125
-184.609375
-184.71875
-184.890625
-185.125
-185.390625
-185.703125
-186.0625
-186.4375
-186.828125
-187.25
-187.671875
-188.109375
-188.546875
-188.96875
-189.390625
-189.8125
-190.203125
-190.59375
-190.96875
-191.328125
-191.65625
-191.984375
-192.28125
-192.578125
-192.859375
-193.109375
-193.359375
-193.609375
-193.84375
-194.078125
-194.3125
-194.546875
-194.796875
-195.046875
-195.3125
-195.59375
-195.90625
-196.234375
-196.578125
-196.96875
-197.375
-197.828125
-198.3125
-198.828125
-199.390625
-199.984375
-200.609375
-201.296875
-202.0
-202.75
-203.53125
-204.359375
-205.203125
-206.09375
-206.984375
-207.921875
-208.859375
-209.8125
-210.78125
-211.75
-212.71875
-213.671875
-214.609375
-215.53125
-216.421875
-217.296875
-218.109375
-218.890625
-219.625
-220.296875
-220.90625
-221.453125
-221.9375
-222.328125
-222.640625
-222.875
-223.015625
-223.078125
-223.046875
-222.90625
-222.6875
-222.375
-221.953125
-221.453125
-220.859375
-220.1875
-219.421875
-218.578125
-217.65625
-216.671875
-215.625
-214.515625
-213.359375
-212.171875
-210.953125
-209.703125
-208.4375
-207.1875
-205.9375
-204.703125
-203.5
-202.34375
-201.234375
-200.1875
-199.21875
-198.34375
-197.546875
-196.875
-196.3125
-195.875
-195.578125
-195.4375
-195.4375
-195.59375
-195.9375
-196.453125
-197.140625
-198.015625
-199.09375
-200.359375
-201.8125
-203.46875
-205.328125
-207.375
-209.609375
-212.046875
-214.6875
-217.5
-220.484375
-223.640625
-226.984375
-230.46875
-234.109375
-237.890625
-241.796875
-245.828125
-249.96875
-254.21875
-258.546875
-262.9375
-267.40625
-271.90625
-276.453125
-281.015625
-285.59375
-290.171875
-294.734375
-299.265625
-303.765625
-308.203125
-312.578125
-316.875
-321.078125
-325.203125
-329.21875
-333.125
-336.90625
-340.546875
-344.078125
-347.46875
-350.703125
-353.796875
-356.75
-359.546875
-362.1875
-364.6875
-367.03125
-369.234375
-371.28125
-373.1875
-374.953125
-376.59375
-378.09375
-379.484375
-380.75
-381.90625
-382.96875
-383.921875
-384.796875
-385.59375
-386.328125
-386.984375
-387.609375
-388.171875
-388.71875
-389.234375
-389.734375
-390.21875
-390.703125
-391.203125
-391.703125
-392.234375
-392.796875
-393.390625
-394.03125
-394.703125
-395.4375
-396.21875
-397.046875
-397.953125
-398.90625
-399.921875
-401.0
-402.140625
-403.359375
-404.625
-405.953125
-407.359375
-408.796875
-410.3125
-411.875
-413.484375
-415.140625
-416.84375
-418.59375
-420.375
-422.171875
-424.015625
-425.890625
-427.78125
-429.6875
-431.609375
-433.546875
-435.484375
-437.4375
-439.390625
-441.359375
-443.328125
-445.296875
-447.265625
-449.234375
-451.21875
-453.1875
-455.171875
-457.171875
-459.171875
-461.1875
-463.21875
-465.28125
-467.359375
-469.46875
-471.609375
-473.78125
-476.0
-478.28125
-480.609375
-483.0
-485.453125
-487.96875
-490.578125
-493.25
-496.015625
-498.875
-501.828125
-504.859375
-508.015625
-511.25
-514.59375
-518.046875
-521.609375
-525.265625
-529.015625
-532.875
-536.828125
-540.859375
-544.984375
-549.1875
-553.46875
-557.8125
-562.203125
-566.640625
-571.109375
-575.609375
-580.109375
-584.609375
-589.09375
-593.53125
-597.921875
-602.25
-606.484375
-610.625
-614.640625
-618.53125
-622.25
-625.8125
-629.171875
-632.3125
-635.234375
-637.90625
-640.3125
-642.4375
-644.265625
-645.765625
-646.9375
-647.765625
-648.234375
-648.34375
-648.046875
-647.359375
-646.28125
-644.765625
-642.84375
-640.5
-637.71875
-634.5
-630.84375
-626.765625
-622.234375
-617.28125
-611.90625
-606.09375
-599.875
-593.25
-586.21875
-578.8125
-571.03125
-562.875
-554.390625
-545.5625
-536.421875
-527.0
-517.28125
-507.3125
-497.09375
-486.671875
-476.03125
-465.234375
-454.265625
-443.171875
-431.953125
-420.640625
-409.265625
-397.828125
-386.375
-374.90625
-363.453125
-352.015625
-340.625
-329.3125
-318.078125
-306.9375
-295.90625
-285.0
-274.234375
-263.625
-253.171875
-242.890625
-232.796875
-222.875
-213.15625
-203.640625
-194.3125
-185.203125
-176.3125
-167.625
-159.140625
-150.859375
-142.796875
-134.921875
-127.265625
-119.796875
-112.515625
-105.4375
-98.53125
-91.796875
-85.25
-78.859375
-72.625
-66.546875
-60.625
-54.828125
-49.171875
-43.65625
-38.25
-32.96875
-27.8125
-22.75
-17.796875
-12.953125
-8.21875
-3.578125
0.9375
5.375
9.703125
13.9375
18.046875
22.0625
25.96875
29.75
33.40625
36.9375
40.328125
43.59375
46.6875
49.640625
52.421875
55.03125
57.46875
59.703125
61.734375
63.546875
65.15625
66.53125
67.671875
68.5625
69.203125
69.59375
69.703125
69.53125
69.09375
68.359375
67.34375
66.015625
64.40625
62.5
60.28125
57.765625
54.953125
51.859375
48.453125
44.765625
40.796875
36.546875
32.015625
27.234375
22.203125
16.9375
11.4375
5.71875
-0.1875
-6.296875
-12.578125
-19.015625
-25.59375
-32.3125
-39.125
-46.046875
-53.03125
-60.0625
-67.140625
-74.234375
-81.34375
-88.421875
-95.46875
-102.46875
-109.40625
-116.25
-123.0
-129.640625
-136.140625
-142.5
-148.703125
-154.75
-160.609375
-166.28125
-171.765625
-177.046875
-182.109375
-186.953125
-191.578125
-195.984375
-200.15625
-204.109375
-207.84375
-211.34375
-214.609375
-217.671875
-220.515625
-223.140625
-225.578125
-227.8125
-229.84375
-231.71875
-233.40625
-234.9375
-236.3125
-237.546875
-238.65625
-239.65625
-240.53125
-241.328125
-242.03125
-242.65625
-243.234375
-243.75
-244.234375
-244.6875
-245.125
-245.5625
-245.984375
-246.421875
-246.875
-247.34375
-247.84375
-248.390625
-248.953125
-249.578125
-250.234375
-250.953125
-251.71875
-252.515625
-253.375
-254.28125
-255.21875
-256.203125
-257.234375
-258.28125
-259.359375
-260.453125
-261.546875
-262.65625
-263.765625
-264.859375
-265.921875
-266.953125
-267.953125
-268.890625
-269.765625
-270.5625
-271.28125
-271.890625
-272.40625
-272.796875
-273.0625
-273.1875
-273.171875
-273.0
-272.640625
-272.125
-271.421875
-270.53125
-269.4375
-268.125
-266.625
-264.890625
-262.9375
-260.765625
-258.375
-255.734375
-252.875
-249.78125
-246.453125
-242.90625
-239.109375
-235.09375
-230.84375
-226.390625
-221.703125
-216.796875
-211.6875
-206.375
-200.859375
-195.15625
-189.265625
-183.1875
-176.953125
-170.546875
-163.984375
-157.28125
-150.421875
-143.453125
-136.34375
-129.125
-121.796875
-114.375
-106.859375
-99.265625
-91.59375
-83.84375
-76.03125
-68.171875
-60.265625
-52.3125
-44.328125
-36.3125
-28.265625
-20.203125
-12.125
-4.03125
4.0625
12.171875
20.28125
28.390625
36.5
44.59375
52.6875
60.78125
68.859375
76.921875
84.984375
93.03125
101.078125
109.109375
117.125
125.140625
133.140625
141.125
149.109375
157.09375
165.046875
173.015625
180.953125
188.90625
196.84375
204.765625
212.6875
220.609375
228.515625
236.40625
244.296875
252.171875
260.046875
267.890625
275.734375
283.5625
291.375
299.15625
306.921875
314.65625
322.359375
330.03125
337.671875
345.28125
352.828125
360.34375
367.796875
375.1875
382.53125
389.796875
397.0
404.109375
411.140625
418.09375
424.9375
431.6875
438.328125
444.859375
451.25
457.53125
463.671875
469.671875
475.515625
481.203125
486.734375
492.09375
497.28125
502.265625
507.0625
511.671875
516.046875
520.21875
524.171875
527.890625
531.375
534.609375
537.578125
540.296875
542.75
544.9375
546.828125
548.4375
549.75
550.765625
551.484375
551.875
551.96875
551.734375
551.171875
550.28125
549.0625
547.515625
545.625
543.390625
540.828125
537.9375
534.6875
531.109375
527.203125
522.953125
518.390625
513.484375
508.265625
502.75
496.90625
490.78125
484.359375
477.65625
470.671875
463.453125
455.96875
448.265625
440.328125
432.203125
423.890625
415.40625
406.765625
397.984375
389.09375
380.109375
371.046875
361.921875
352.765625
343.59375
334.4375
325.296875
316.21875
307.21875
298.3125
289.53125
280.875
272.40625
264.109375
256.015625
248.15625
240.53125
233.1875
226.109375
219.34375
212.90625
206.796875
201.015625
195.625
190.578125
185.9375
181.671875
177.8125
174.359375
171.3125
168.6875
166.46875
164.65625
163.25
162.265625
161.65625
161.453125
161.640625
162.1875
163.09375
164.34375
165.921875
167.8125
169.984375
172.4375
175.140625
178.0625
181.203125
184.5
187.96875
191.5625
195.25
199.0
202.8125
206.625
210.4375
214.203125
217.890625
221.484375
224.953125
228.28125
231.40625
234.34375
237.03125
239.46875
241.640625
243.5
245.03125
246.234375
247.078125
247.546875
247.625
247.296875
246.5625
245.40625
243.8125
241.796875
239.34375
236.4375
233.109375
229.328125
225.125
220.484375
215.421875
209.953125
204.078125
197.8125
191.1875
184.1875
176.84375
169.171875
161.203125
152.9375
144.40625
135.625
126.625
117.40625
108.015625
98.46875
88.78125
78.984375
69.109375
59.140625
49.140625
39.109375
29.078125
19.0625
9.078125
-0.84375
-10.71875
-20.5
-30.1875
-39.765625
-49.234375
-58.5625
-67.75
-76.796875
-85.6875
-94.40625
-102.984375
-111.40625
-119.65625
-127.75
-135.6875
-143.46875
-151.109375
-158.609375
-165.984375
-173.234375
-180.375
-187.421875
-194.375
-201.25
-208.046875
-214.8125
-221.53125
-228.234375
-234.921875
-241.609375
-248.328125
-255.0625
-261.84375
-268.6875
-275.59375
-282.578125
-289.65625
-296.8125
-304.09375
-311.484375
-318.984375
-326.625
-334.375
-342.25
-350.265625
-358.40625
-366.671875
-375.0625
-383.578125
-392.1875
-400.90625
-409.734375
-418.625
-427.609375
-436.640625
-445.71875
-454.828125
-463.953125
-473.078125
-482.1875
-491.25
-500.265625
-509.21875
-518.0625
-526.796875
-535.390625
-543.828125
-552.109375
-560.1875
-568.046875
-575.6875
-583.078125
-590.203125
-597.046875
-603.59375
-609.828125
-615.75
-621.328125
-626.5625
-631.4375
-635.9375
-640.078125
-643.84375
-647.234375
-650.234375
-652.859375
-655.09375
-656.953125
-658.4375
-659.5625
-660.3125
-660.703125
-660.75
-660.46875
-659.859375
-658.9375
-657.734375
-656.234375
-654.46875
-652.453125
-650.203125
-647.75
-645.09375
-642.25
-639.265625
-636.125
-632.859375
-629.484375
-626.03125
-622.5
-618.921875
-615.3125
-611.65625
-608.015625
-604.375
-600.75
-597.140625
-593.59375
-590.09375
-586.640625
-583.265625
-579.953125
-576.71875
-573.5625
-570.484375
-567.484375
-564.5625
-561.71875
-558.953125
-556.25
-553.609375
-551.015625
-548.484375
-545.984375
-543.515625
-541.0625
-538.625
-536.171875
-533.703125
-531.21875
-528.671875
-526.078125
-523.421875
-520.671875
-517.84375
-514.890625
-511.828125
-508.625
-505.28125
-501.78125
-498.125
-494.296875
-490.28125
-486.078125
-481.671875
-477.078125
-472.28125
-467.28125
-462.0625
-456.640625
-451.0
-445.171875
-439.140625
-432.90625
-426.484375
-419.875
-413.078125
-406.140625
-399.03125
-391.78125
-384.40625
-376.90625
-369.296875
-361.59375
-353.828125
-346.0
-338.125
-330.234375
-322.3125
-314.40625
-306.53125
-298.6875
-290.890625
-283.171875
-275.546875
-268.015625
-260.609375
-253.3125
-246.171875
-239.171875
-232.34375
-225.703125
-219.21875
-212.9375
-206.859375
-200.96875
-195.28125
-189.8125
-184.546875
-179.5
-174.640625
-170.0
-165.5625
-161.3125
-157.265625
-153.390625
-149.6875
-146.15625
-142.78125
-139.53125
-136.4375
-133.453125
-130.5625
-127.78125
-125.0625
-122.421875
-119.8125
-117.25
-114.703125
-112.15625
-109.59375
-107.0
-104.390625
-101.703125
-98.96875
-96.140625
-93.234375
-90.234375
-87.109375
-83.875
-80.515625
-77.015625
-73.375
-69.609375
-65.6875
-61.609375
-57.40625
-53.046875
-48.53125
-43.890625
-39.109375
-34.1875
-29.140625
-23.984375
-18.734375
-13.375
-7.921875
-2.40625
3.15625
8.796875
14.453125
20.125
25.8125
31.46875
37.109375
42.6875
48.21875
53.65625
59.0
64.21875
69.3125
74.265625
79.046875
83.640625
88.046875
92.25
96.21875
99.953125
103.4375
106.65625
109.609375
112.28125
114.65625
116.734375
118.515625
119.984375
121.125
121.953125
122.46875
122.65625
122.515625
122.046875
121.265625
120.171875
118.75
117.015625
114.984375
112.640625
110.015625
107.09375
103.890625
100.421875
96.703125
92.734375
88.515625
84.0625
79.40625
74.53125
69.46875
64.21875
58.796875
53.203125
47.46875
41.609375
35.609375
29.5
23.28125
16.984375
10.609375
4.15625
-2.328125
-8.875
-15.46875
-22.078125
-28.703125
-35.34375
-41.96875
-48.59375
-55.1875
-61.75
-68.28125
-74.75
-81.171875
-87.53125
-93.8125
-100.0
-106.109375
-112.125
-118.03125
-123.8125
-129.484375
-135.015625
-140.40625
-145.65625
-150.734375
-155.65625
-160.40625
-164.96875
-169.34375
-173.515625
-177.46875
-181.203125
-184.71875
-187.984375
-191.0
-193.765625
-196.265625
-198.484375
-200.40625
-202.046875
-203.375
-204.390625
-205.09375
-205.46875
-205.5
-205.203125
-204.546875
-203.53125
-202.171875
-200.4375
-198.34375
-195.875
-193.046875
-189.84375
-186.265625
-182.3125
-178.015625
-173.328125
-168.296875
-162.921875
-157.1875
-151.125
-144.734375
-138.03125
-131.03125
-123.734375
-116.171875
-108.34375
-100.265625
-91.984375
-83.5
-74.828125
-66.0
-57.03125
-47.9375
-38.765625
-29.53125
-20.25
-10.96875
-1.6875
7.53125
16.6875
25.765625
34.703125
43.5
52.125
60.53125
68.71875
76.65625
84.296875
91.625
98.640625
105.296875
111.578125
117.453125
122.9375
127.96875
132.546875
136.671875
140.3125
143.46875
146.125
148.265625
149.890625
150.984375
151.5625
151.609375
151.125
150.125
148.59375
146.546875
143.984375
140.921875
137.375
133.34375
128.84375
123.890625
118.5
112.6875
106.46875
99.875
92.921875
85.625
78.0
70.09375
61.90625
53.46875
44.78125
35.921875
26.875
17.671875
8.34375
-1.078125
-10.59375
-20.171875
-29.796875
-39.421875
-49.046875
-58.65625
-68.203125
-77.703125
-87.109375
-96.421875
-105.625
-114.703125
-123.640625
-132.421875
-141.046875
-149.5
-157.765625
-165.84375
-173.734375
-181.4375
-188.921875
-196.21875
-203.3125
-210.1875
-216.875
-223.359375
-229.640625
-235.734375
-241.625
-247.34375
-252.875
-258.234375
-263.421875
-268.453125
-273.328125
-278.0625
-282.671875
-287.140625
-291.484375
-295.703125
-299.828125
-303.859375
-307.78125
-311.625
-315.390625
-319.078125
-322.703125
-326.265625
-329.75
-333.1875
-336.578125
-339.90625
-343.1875
-346.421875
-349.609375
-352.734375
-355.8125
-358.84375
-361.8125
-364.734375
-367.578125
-370.359375
-373.0625
-375.703125
-378.25
-380.703125
-383.0625
-385.3125
-387.46875
-389.484375
-391.375
-393.140625
-394.75
-396.21875
-397.53125
-398.65625
-399.625
-400.40625
-400.984375
-401.375
-401.5625
-401.546875
-401.296875
-400.84375
-400.140625
-399.21875
-398.0625
-396.65625
-395.015625
-393.125
-391.0
-388.609375
-385.984375
-383.109375
-379.984375
-376.609375
-373.0
-369.140625
-365.046875
-360.71875
-356.171875
-351.390625
-346.390625
-341.171875
-335.75
-330.140625
-324.328125
-318.328125
-312.15625
-305.8125
-299.3125
-292.65625
-285.859375
-278.9375
-271.890625
-264.75
-257.5
-250.15625
-242.734375
-235.25
-227.703125
-220.125
-212.5
-204.859375
-197.21875
-189.5625
-181.9375
-174.328125
-166.765625
-159.25
-151.796875
-144.421875
-137.140625
-129.953125
-122.890625
-115.953125
-109.140625
-102.5
-96.015625
-89.703125
-83.59375
-77.6875
-71.984375
-66.53125
-61.3125
-56.34375
-51.65625
-47.234375
-43.125
-39.3125
-35.828125
-32.671875
-29.859375
-27.390625
-25.296875
-23.578125
-22.25
-21.3125
-20.78125
-20.671875
-20.96875
-21.71875
-22.890625
-24.5
-26.5625
-29.078125
-32.0625
-35.484375
-39.375
-43.71875
-48.53125
-53.796875
-59.515625
-65.671875
-72.28125
-79.328125
-86.796875
-94.703125
-103.0
-111.703125
-120.78125
-130.234375
-140.046875
-150.203125
-160.671875
-171.4375
-182.484375
-193.796875
-205.359375
-217.125
-229.078125
-241.21875
-253.484375
-265.875
-278.359375
-290.90625
-303.484375
-316.078125
-328.65625
-341.1875
-353.640625
-366.0
-378.234375
-390.3125
-402.21875
-413.921875
-425.390625
-436.625
-447.5625
-458.21875
-468.5625
-478.546875
-488.203125
-497.46875
-506.34375
-514.828125
-522.890625
-530.53125
-537.75
-544.5
-550.8125
-556.671875
-562.078125
-567.03125
-571.515625
-575.546875
-579.125
-582.25
-584.9375
-587.203125
-589.046875
-590.46875
-591.5
-592.140625
-592.40625
-592.3125
-591.890625
-591.15625
-590.09375
-588.765625
-587.15625
-585.3125
-583.234375
-580.953125
-578.484375
-575.84375
-573.0625
-570.15625
-567.125
-564.015625
-560.828125
-557.59375
-554.3125
-551.0
-547.6875
-544.375
-541.078125
-537.8125
-534.578125
-531.40625
-528.28125
-525.21875
-522.234375
-519.3125
-516.46875
-513.703125
-511.015625
-508.40625
-505.875
-503.421875
-501.03125
-498.703125
-496.453125
-494.25
-492.09375
-489.984375
-487.90625
-485.859375
-483.8125
-481.796875
-479.78125
-477.75
-475.703125
-473.625
-471.515625
-469.375
-467.1875
-464.9375
-462.640625
-460.265625
-457.828125
-455.3125
-452.734375
-450.078125
-447.328125
-444.515625
-441.640625
-438.671875
-435.65625
-432.578125
-429.4375
-426.25
-423.03125
-419.78125
-416.515625
-413.234375
-409.96875
-406.71875
-403.515625
-400.359375
-397.265625
-394.25
-391.34375
-388.546875
-385.890625
-383.390625
-381.046875
-378.890625
-376.9375
-375.203125
-373.71875
-372.46875
-371.484375
-370.78125
-370.375
-370.28125
-370.5
-371.03125
-371.90625
-373.125
-374.6875
-376.609375
-378.875
-381.5
-384.484375
-387.8125
-391.5
-395.515625
-399.875
-404.5625
-409.5625
-414.859375
-420.453125
-426.328125
-432.453125
-438.8125
-445.40625
-452.1875
-459.140625
-466.265625
-473.515625
-480.875
-488.3125
-495.796875
-503.3125
-510.84375
-518.34375
-525.796875
-533.171875
-540.4375
-547.578125
-554.5625
-561.359375
-567.96875
-574.328125
-580.453125
-586.296875
-591.859375
-597.09375
-602.0
-606.578125
-610.78125
-614.59375
-618.046875
-621.078125
-623.71875
-625.9375
-627.734375
-629.109375
-630.0625
-630.59375
-630.6875
-630.375
-629.625
-628.46875
-626.90625
-624.953125
-622.59375
-619.875
-616.78125
-613.328125
-609.546875
-605.421875
-601.0
-596.28125
-591.28125
-586.03125
-580.515625
-574.78125
-568.84375
-562.703125
-556.375
-549.890625
-543.265625
-536.5
-529.640625
-522.65625
-515.59375
-508.453125
-501.265625
-494.015625
-486.71875
-479.40625
-472.0625
-464.703125
-457.34375
-449.96875
-442.609375
-435.25
-427.90625
-420.5625
-413.234375
-405.921875
-398.625
-391.34375
-384.0625
-376.78125
-369.515625
-362.25
-354.984375
-347.703125
-340.40625
-333.109375
-325.78125
-318.4375
-311.078125
-303.671875
-296.234375
-288.78125
-281.265625
-273.734375
-266.140625
-258.53125
-250.859375
-243.171875
-235.4375
-227.671875
-219.890625
-212.078125
-204.25
-196.40625
-188.5625
-180.734375
-172.921875
-165.15625
-157.40625
-149.71875
-142.109375
-134.578125
-127.125
-119.8125
-112.609375
-105.5625
-98.671875
-91.953125
-85.4375
-79.140625
-73.0625
-67.25
-61.6875
-56.421875
-51.453125
-46.796875
-42.46875
-38.484375
-34.875
-31.625
-28.75
-26.28125
-24.21875
-22.578125
-21.34375
-20.546875
-20.1875
-20.25
-20.765625
-21.703125
-23.09375
-24.90625
-27.15625
-29.828125
-32.921875
-36.421875
-40.328125
-44.625
-49.296875
-54.328125
-59.71875
-65.4375
-71.46875
-77.796875
-84.40625
-91.265625
-98.375
-105.703125
-113.21875
-120.921875
-128.765625
-136.734375
-144.8125
-152.984375
-161.203125
-169.46875
-177.75
-186.03125
-194.28125
-202.484375
-210.625
-218.671875
-226.625
-234.4375
-242.125
-249.65625
-257.015625
-264.1875
-271.171875
-277.9375
-284.5
-290.8125
-296.90625
-302.765625
-308.359375
-313.71875
-318.8125
-323.640625
-328.21875
-332.53125
-336.59375
-340.390625
-343.9375
-347.234375
-350.265625
-353.078125
-355.640625
-357.96875
-360.0625
-361.953125
-363.625
-365.09375
-366.359375
-367.4375
-368.328125
-369.0625
-369.609375
-370.0
-370.25
-370.34375
-370.3125
-370.140625
-369.84375
-369.4375
-368.90625
-368.28125
-367.546875
-366.703125
-365.78125
-364.75
-363.640625
-362.453125
-361.171875
-359.8125
-358.375
-356.859375
-355.265625
-353.59375
-351.828125
-350.015625
-348.109375
-346.125
-344.0625
-341.921875
-339.703125
-337.40625
-335.046875
-332.59375
-330.0625
-327.453125
-324.765625
-322.0
-319.15625
-316.25
-313.25
-310.1875
-307.0625
-303.875
-300.609375
-297.296875
-293.9375
-290.515625
-287.046875
-283.53125
-279.984375
-276.40625
-272.8125
-269.1875
-265.5625
-261.921875
-258.28125
-254.640625
-251.03125
-247.421875
-243.84375
-240.3125
-236.796875
-233.328125
-229.921875
-226.546875
-223.25
-220.0
-216.8125
-213.703125
-210.65625
-207.671875
-204.765625
-201.9375
-199.171875
-196.46875
-193.84375
-191.265625
-188.765625
-186.296875
-183.890625
-181.53125
-179.203125
-176.890625
-174.609375
-172.328125
-170.046875
-167.765625
-165.453125
-163.109375
-160.71875
-158.28125
-155.765625
-153.15625
-150.46875
-147.671875
-144.75
-141.6875
-138.5
-135.140625
-131.625
-127.921875
-124.03125
-119.953125
-115.65625
-111.15625
-106.421875
-101.46875
-96.265625
-90.84375
-85.171875
-79.25
-73.09375
-66.703125
-60.0625
-53.1875
-46.078125
-38.75
-31.1875
-23.421875
-15.46875
-7.3125
1.0
9.5
18.140625
26.921875
35.8125
44.8125
53.890625
63.03125
72.21875
81.421875
90.625
99.8125
108.953125
118.046875
127.046875
135.9375
144.703125
153.3125
161.765625
170.015625
178.078125
185.890625
193.46875
200.78125
207.8125
214.546875
220.96875
227.078125
232.84375
238.28125
243.34375
248.0625
252.40625
256.390625
260.0
263.234375
266.09375
268.578125
270.6875
272.4375
273.84375
274.890625
275.59375
275.953125
276.015625
275.75
275.203125
274.390625
273.296875
271.96875
270.40625
268.640625
266.671875
264.546875
262.265625
259.84375
257.3125
254.671875
251.96875
249.21875
246.421875
243.609375
240.796875
238.0
235.234375
232.53125
229.875
227.3125
224.828125
222.453125
220.203125
218.0625
216.046875
214.1875
212.46875
210.890625
209.46875
208.1875
207.078125
206.109375
205.28125
204.609375
204.078125
203.6875
203.421875
203.28125
203.25
203.3125
203.46875
203.6875
203.984375
204.34375
204.71875
205.140625
205.5625
205.96875
206.359375
206.71875
207.015625
207.265625
207.421875
207.46875
207.421875
207.25
206.921875
206.453125
205.828125
205.015625
204.015625
202.8125
201.421875
199.796875
197.953125
195.875
193.5625
191.015625
188.21875
185.171875
181.875
178.328125
174.53125
170.46875
166.171875
161.640625
156.859375
151.828125
146.578125
141.09375
135.40625
129.5
123.390625
117.078125
110.59375
103.921875
97.09375
90.109375
82.984375
75.71875
68.34375
60.84375
53.25
45.578125
37.8125
30.0
22.125
14.203125
6.265625
-1.6875
-9.671875
-17.640625
-25.609375
-33.5625
-41.46875
-49.34375
-57.171875
-64.953125
-72.65625
-80.296875
-87.859375
-95.328125
-102.703125
-109.984375
-117.140625
-124.203125
-131.140625
-137.953125
-144.640625
-151.203125
-157.609375
-163.875
-170.0
-175.96875
-181.765625
-187.421875
-192.890625
-198.203125
-203.328125
-208.28125
-213.03125
-217.609375
-221.984375
-226.15625
-230.125
-233.890625
-237.4375
-240.765625
-243.875
-246.75
-249.390625
-251.796875
-253.953125
-255.859375
-257.515625
-258.921875
-260.0625
-260.921875
-261.515625
-261.84375
-261.875
-261.640625
-261.109375
-260.296875
-259.1875
-257.796875
-256.09375
-254.109375
-251.828125
-249.234375
-246.359375
-243.1875
-239.71875
-235.96875
-231.921875
-227.59375
-222.984375
-218.109375
-212.953125
-207.546875
-201.890625
-195.96875
-189.828125
-183.4375
-176.84375
-170.03125
-163.03125
-155.828125
-148.453125
-140.921875
-133.25
-125.421875
-117.484375
-109.4375
-101.296875
-93.078125
-84.796875
-76.46875
-68.109375
-59.71875
-51.328125
-42.953125
-34.609375
-26.3125
-18.0625
-9.875
-1.78125
6.1875
14.0625
21.828125
29.4375
36.90625
44.203125
51.328125
58.28125
65.03125
71.578125
77.90625
84.03125
89.921875
95.578125
101.0
106.171875
111.09375
115.78125
120.203125
124.359375
128.265625
131.90625
135.28125
138.40625
141.25
143.859375
146.203125
148.28125
150.109375
151.703125
153.03125
154.125
154.984375
155.609375
156.0
156.171875
156.125
155.859375
155.390625
154.734375
153.859375
152.8125
151.578125
150.171875
148.59375
146.84375
144.953125
142.90625
140.703125
138.375
135.90625
133.328125
130.625
127.796875
124.875
121.84375
118.71875
115.515625
112.234375
108.859375
105.421875
101.921875
98.375
94.765625
91.109375
87.421875
83.6875
79.921875
76.15625
72.359375
68.546875
64.734375
60.921875
57.125
53.34375
49.5625
45.828125
42.109375
38.4375
34.796875
31.21875
27.671875
24.203125
20.796875
17.453125
14.171875
10.984375
7.875
4.859375
1.9375
-0.890625
-3.625
-6.25
-8.78125
-11.21875
-13.53125
-15.734375
-17.84375
-19.828125
-21.703125
-23.484375
-25.140625
-26.703125
-28.140625
-29.5
-30.75
-31.921875
-32.984375
-33.96875
-34.890625
-35.71875
-36.5
-37.21875
-37.875
-38.5
-39.09375
-39.65625
-40.203125
-40.75
-41.296875
-41.859375
-42.453125
-43.0625
-43.734375
-44.453125
-45.25
-46.109375
-47.0625
-48.109375
-49.25
-50.515625
-51.90625
-53.421875
-55.09375
-56.890625
-58.859375
-60.96875
-63.265625
-65.71875
-68.34375
-71.140625
-74.125
-77.28125
-80.625
-84.140625
-87.84375
-91.703125
-95.75
-99.953125
-104.328125
-108.84375
-113.515625
-118.328125
-123.25
-128.3125
-133.46875
-138.734375
-144.0625
-149.46875
-154.9375
-160.4375
-165.96875
-171.515625
-177.046875
-182.546875
-188.015625
-193.421875
-198.765625
-204.0
-209.140625
-214.140625
-219.0
-223.703125
-228.21875
-232.546875
-236.671875
-240.5625
-244.203125
-247.609375
-250.734375
-253.578125
-256.125
-258.359375
-260.28125
-261.890625
-263.15625
-264.078125
-264.65625
-264.875
-264.734375
-264.21875
-263.359375
-262.109375
-260.515625
-258.53125
-256.1875
-253.484375
-250.421875
-247.0
-243.21875
-239.09375
-234.640625
-229.84375
-224.734375
-219.3125
-213.578125
-207.5625
-201.25
-194.671875
-187.828125
-180.75
-173.421875
-165.890625
-158.140625
-150.1875
-142.0625
-133.75
-125.296875
-116.703125
-107.984375
-99.140625
-90.1875
-81.15625
-72.046875
-62.875
-53.640625
-44.375
-35.078125
-25.765625
-16.453125
-7.140625
2.140625
11.421875
20.65625
29.84375
38.984375
48.0625
57.0625
66.0
74.828125
83.578125
92.21875
100.734375
109.15625
117.4375
125.59375
133.609375
141.484375
149.203125
156.765625
164.171875
171.40625
178.453125
185.328125
192.0
198.484375
204.78125
210.859375
216.71875
222.359375
227.765625
232.953125
237.890625
242.59375
247.03125
251.21875
255.125
258.78125
262.140625
265.234375
268.03125
270.53125
272.734375
274.640625
276.234375
277.5
278.46875
279.09375
279.40625
279.390625
279.046875
278.375
277.375
276.03125
274.359375
272.34375
270.015625
267.34375
264.34375
261.03125
257.390625
253.453125
249.1875
244.625
239.78125
234.625
229.203125
223.515625
217.5625
211.359375
204.921875
198.25
191.359375
184.28125
177.0
169.546875
161.9375
154.171875
146.28125
138.265625
130.140625
121.9375
113.65625
105.328125
96.953125
88.546875
80.125
71.71875
63.3125
54.953125
46.625
38.359375
30.171875
22.0625
14.0625
6.15625
-1.609375
-9.265625
-16.78125
-24.15625
-31.375
-38.421875
-45.296875
-52.015625
-58.53125
-64.875
-71.03125
-76.984375
-82.75
-88.3125
-93.671875
-98.84375
-103.8125
-108.59375
-113.171875
-117.546875
-121.734375
-125.734375
-129.546875
-133.171875
-136.625
-139.890625
-143.0
-145.9375
-148.703125
-151.3125
-153.78125
-156.09375
-158.25
-160.28125
-162.171875
-163.921875
-165.5625
-167.0625
-168.453125
-169.734375
-170.890625
-171.953125
-172.890625
-173.734375
-174.484375
-175.125
-175.671875
-176.125
-176.484375
-176.75
-176.9375
-177.015625
-177.015625
-176.921875
-176.75
-176.484375
-176.125
-175.6875
-175.171875
-174.5625
-173.875
-173.109375
-172.265625
-171.34375
-170.34375
-169.265625
-168.109375
-166.90625
-165.625
-164.28125
-162.890625
-161.453125
-159.953125
-158.421875
-156.859375
-155.265625
-153.65625
-152.046875
-150.40625
-148.796875
-147.1875
-145.609375
-144.0625
-142.546875
-141.109375
-139.71875
-138.40625
-137.1875
-136.078125
-135.0625
-134.171875
-133.421875
-132.8125
-132.359375
-132.078125
-131.984375
-132.0625
-132.34375
-132.828125
-133.53125
-134.46875
-135.625
-137.03125
-138.6875
-140.578125
-142.75
-145.15625
-147.84375
-150.78125
-153.984375
-157.453125
-161.1875
-165.1875
-169.4375
-173.9375
-178.671875
-183.65625
-188.875
-194.3125
-199.96875
-205.8125
-211.84375
-218.0625
-224.421875
-230.9375
-237.59375
-244.359375
-251.203125
-258.140625
-265.140625
-272.1875
-279.25
-286.3125
-293.375
-300.390625
-307.34375
-314.234375
-321.03125
-327.703125
-334.25
-340.640625
-346.859375
-352.890625
-358.71875
-364.3125
-369.671875
-374.78125
-379.625
-384.171875
-388.4375
-392.390625
-396.015625
-399.3125
-402.28125
-404.90625
-407.1875
-409.09375
-410.65625
-411.84375
-412.671875
-413.125
-413.21875
-412.953125
-412.3125
-411.328125
-409.984375
-408.28125
-406.25
-403.875
-401.1875
-398.171875
-394.859375
-391.234375
-387.34375
-383.171875
-378.734375
-374.0625
-369.140625
-364.0
-358.65625
-353.125
-347.40625
-341.53125
-335.5
-329.34375
-323.046875
-316.671875
-310.1875
-303.625
-297.015625
-290.34375
-283.640625
-276.921875
-270.1875
-263.46875
-256.75
-250.078125
-243.4375
-236.84375
-230.3125
-223.859375
-217.5
-211.21875
-205.046875
-198.984375
-193.03125
-187.21875
-181.53125
-175.984375
-170.59375
-165.359375
-160.28125
-155.375
-150.640625
-146.078125
-141.703125
-137.515625
-133.515625
-129.71875
-126.109375
-122.71875
-119.515625
-116.53125
-113.75
-111.171875
-108.8125
-106.671875
-104.75
-103.046875
-101.546875
-100.28125
-99.21875
-98.375
-97.75
-97.328125
-97.125
-97.125
-97.34375
-97.75
-98.359375
-99.15625
-100.140625
-101.3125
-102.65625
-104.171875
-105.828125
-107.65625
-109.625
-111.734375
-113.953125
-116.28125
-118.734375
-121.25
-123.859375
-126.53125
-129.25
-132.0
-134.78125
-137.5625
-140.34375
-143.09375
-145.8125
-148.46875
-151.046875
-153.53125
-155.921875
-158.1875
-160.3125
-162.265625
-164.0625
-165.671875
-167.078125
-168.25
-169.203125
-169.90625
-170.34375
-170.515625
-170.390625
-169.96875
-169.25
-168.203125
-166.828125
-165.140625
-163.09375
-160.71875
-157.984375
-154.921875
-151.5
-147.71875
-143.609375
-139.140625
-134.34375
-129.21875
-123.75
-117.984375
-111.90625
-105.515625
-98.859375
-91.9375
-84.75
-77.3125
-69.671875
-61.8125
-53.78125
-45.578125
-37.21875
-28.734375
-20.15625
-11.5
-2.765625
5.984375
14.765625
23.546875
32.296875
41.0
49.625
58.171875
66.59375
74.890625
83.046875
91.015625
98.8125
106.40625
113.78125
120.921875
127.828125
134.46875
140.859375
146.96875
152.796875
158.359375
163.609375
168.59375
173.265625
177.671875
181.765625
185.59375
189.140625
192.40625
195.421875
198.1875
200.703125
202.984375
205.046875
206.921875
208.59375
210.109375
211.46875
212.6875
213.78125
214.78125
215.703125
216.5625
217.375
218.171875
218.953125
219.765625
220.59375
221.484375
222.4375
223.46875
224.609375
225.859375
227.25
228.78125
230.453125
232.3125
234.328125
236.53125
238.9375
241.515625
244.3125
247.296875
250.46875
253.859375
257.4375
261.21875
265.1875
269.34375
273.671875
278.15625
282.8125
287.609375
292.53125
297.578125
302.734375
307.984375
313.296875
318.671875
324.078125
329.515625
334.953125
340.375
345.78125
351.109375
356.390625
361.578125
366.65625
371.609375
376.421875
381.09375
385.578125
389.890625
394.0
397.890625
401.5625
405.0
408.1875
411.125
413.8125
416.21875
418.359375
420.21875
421.8125
423.125
424.15625
424.90625
425.375
425.59375
425.53125
425.21875
424.640625
423.828125
422.78125
421.5
420.015625
418.3125
416.421875
414.359375
412.125
409.71875
407.1875
404.515625
401.734375
398.84375
395.859375
392.796875
389.671875
386.484375
383.25
380.0
376.703125
373.40625
370.09375
366.78125
363.484375
360.1875
356.921875
353.65625
350.421875
347.21875
344.03125
340.875
337.734375
334.625
331.515625
328.421875
325.34375
322.265625
319.171875
316.0625
312.9375
309.78125
306.59375
303.34375
300.03125
296.65625
293.203125
289.65625
286.0
282.234375
278.34375
274.328125
270.171875
265.859375
261.375
256.734375
251.90625
246.90625
241.703125
236.328125
230.734375
224.9375
218.953125
212.75
206.34375
199.734375
192.921875
185.90625
178.703125
171.296875
163.71875
155.953125
148.03125
139.9375
131.6875
123.3125
114.8125
106.1875
97.46875
88.65625
79.78125
70.84375
61.859375
52.859375
43.84375
34.828125
25.84375
16.890625
7.984375
-0.8125
-9.5625
-18.1875
-26.71875
-35.109375
-43.34375
-51.4375
-59.34375
-67.0625
-74.609375
-81.921875
-89.046875
-95.921875
-102.578125
-109.0
-115.171875
-121.078125
-126.75
-132.15625
-137.296875
-142.171875
-146.796875
-151.15625
-155.25
-159.078125
-162.65625
-165.984375
-169.0625
-171.875
-174.46875
-176.8125
-178.9375
-180.828125
-182.5
-183.96875
-185.21875
-186.28125
-187.15625
-187.828125
-188.34375
-188.671875
-188.828125
-188.828125
-188.6875
-188.375
-187.921875
-187.328125
-186.609375
-185.734375
-184.734375
-183.609375
-182.34375
-180.96875
-179.453125
-177.8125
-176.03125
-174.140625
-172.109375
-169.953125
-167.65625
-165.21875
-162.65625
-159.953125
-157.09375
-154.09375
-150.9375
-147.625
-144.15625
-140.53125
-136.75
-132.796875
-128.671875
-124.390625
-119.921875
-115.296875
-110.5
-105.53125
-100.390625
-95.09375
-89.625
-84.0
-78.21875
-72.28125
-66.21875
-60.0
-53.671875
-47.21875
-40.65625
-33.984375
-27.25
-20.421875
-13.546875
-6.625
0.3125
7.28125
14.234375
21.171875
28.078125
34.921875
41.703125
48.390625
54.953125
61.390625
67.6875
73.8125
79.75
85.484375
91.0
96.28125
101.296875
106.046875
110.5
114.65625
118.5
122.015625
125.1875
128.015625
130.484375
132.59375
134.328125
135.6875
136.671875
137.28125
137.5
137.34375
136.8125
135.90625
134.640625
133.015625
131.046875
128.734375
126.109375
123.171875
119.9375
116.421875
112.640625
108.625
104.375
99.9375
95.3125
90.53125
85.625
80.59375
75.484375
70.3125
65.109375
59.890625
54.6875
49.53125
44.4375
39.421875
34.515625
29.765625
25.15625
20.734375
16.515625
12.515625
8.75
5.25
2.015625
-0.890625
-3.53125
-5.84375
-7.84375
-9.5
-10.796875
-11.765625
-12.375
-12.625
-12.5
-12.046875
-11.21875
-10.046875
-8.515625
-6.65625
-4.46875
-1.953125
0.859375
3.984375
7.390625
11.078125
15.0
19.171875
23.5625
28.15625
32.921875
37.859375
42.9375
48.125
53.421875
58.796875
64.234375
69.703125
75.1875
80.671875
86.125
91.53125
96.890625
102.15625
107.328125
112.375
117.3125
122.078125
126.703125
131.15625
135.40625
139.484375
143.34375
147.015625
150.453125
153.671875
156.671875
159.4375
161.984375
164.3125
166.40625
168.28125
169.953125
171.40625
172.65625
173.71875
174.59375
175.296875
175.84375
176.234375
176.5
176.65625
176.703125
176.65625
176.546875
176.375
176.171875
175.953125
175.734375
175.546875
175.390625
175.28125
175.25
175.34375
175.515625
175.828125
176.28125
176.90625
177.703125
178.703125
179.90625
181.34375
183.015625
184.9375
187.125
189.578125
192.328125
195.359375
198.703125
202.34375
206.28125
210.5625
215.140625
220.046875
225.265625
230.8125
236.671875
242.859375
249.34375
256.140625
263.234375
270.609375
278.265625
286.203125
294.390625
302.84375
311.515625
320.421875
329.515625
338.8125
348.28125
357.90625
367.671875
377.546875
387.53125
397.59375
407.71875
417.875
428.046875
438.21875
448.359375
458.453125
468.484375
478.421875
488.234375
497.90625
507.4375
516.765625
525.90625
534.8125
543.46875
551.875
559.984375
567.78125
575.25
582.375
589.15625
595.53125
601.53125
607.109375
612.25
616.96875
621.21875
625.015625
628.328125
631.15625
633.5
635.328125
636.65625
637.46875
637.765625
637.546875
636.796875
635.53125
633.75
631.453125
628.625
625.3125
621.484375
617.15625
612.34375
607.0625
601.3125
595.109375
588.453125
581.390625
573.90625
566.046875
557.796875
549.203125
540.265625
531.015625
521.46875
511.65625
501.59375
491.3125
480.828125
470.171875
459.359375
448.421875
437.390625
426.28125
415.140625
403.96875
392.8125
381.6875
370.625
359.640625
348.78125
338.046875
327.484375
317.109375
306.953125
297.015625
287.34375
277.953125
268.875
260.109375
251.671875
243.609375
235.921875
228.625
221.734375
215.265625
209.234375
203.640625
198.515625
193.859375
189.671875
185.96875
182.734375
180.015625
177.765625
176.03125
174.78125
174.03125
173.765625
173.984375
174.703125
175.890625
177.5625
179.6875
182.265625
185.3125
188.78125
192.671875
196.984375
201.6875
206.78125
212.25
218.078125
224.25
230.75
237.5625
244.671875
252.0625
259.703125
267.59375
275.71875
284.046875
292.578125
301.265625
310.125
319.125
328.25
337.46875
346.78125
356.171875
365.625
375.109375
384.609375
394.140625
403.640625
413.140625
422.59375
432.0
441.34375
450.609375
459.78125
468.859375
477.8125
486.625
495.3125
503.84375
512.203125
520.390625
528.40625
536.203125
543.796875
551.1875
558.328125
565.25
571.90625
578.3125
584.453125
590.328125
595.890625
601.171875
606.15625
610.828125
615.171875
619.1875
622.859375
626.1875
629.15625
631.765625
634.015625
635.875
637.359375
638.4375
639.125
639.40625
639.28125
638.734375
637.765625
636.375
634.546875
632.28125
629.578125
626.4375
622.84375
618.8125
614.34375
609.40625
604.046875
598.234375
591.96875
585.265625
578.140625
570.578125
562.59375
554.1875
545.359375
536.140625
526.53125
516.53125
506.171875
495.4375
484.359375
472.953125
461.234375
449.203125
436.890625
424.3125
411.484375
398.421875
385.140625
371.671875
358.046875
344.25
330.328125
316.3125
302.203125
288.03125
273.828125
259.59375
245.375
231.1875
217.046875
202.984375
189.015625
175.15625
161.4375
147.890625
134.515625
121.34375
108.390625
95.6875
83.21875
71.03125
59.125
47.53125
36.25
25.28125
14.65625
4.390625
-5.515625
-15.078125
-24.265625
-33.046875
-41.484375
-49.53125
-57.203125
-64.484375
-71.390625
-77.90625
-84.046875
-89.828125
-95.234375
-100.296875
-105.0
-109.359375
-113.390625
-117.09375
-120.5
-123.609375
-126.421875
-128.96875
-131.265625
-133.3125
-135.140625
-136.75
-138.171875
-139.40625
-140.484375
-141.390625
-142.1875
-142.84375
-143.421875
-143.890625
-144.296875
-144.625
-144.921875
-145.1875
-145.421875
-145.640625
-145.875
-146.109375
-146.375
-146.671875
-147.0
-147.375
-147.8125
-148.296875
-148.84375
-149.46875
-150.15625
-150.90625
-151.734375
-152.640625
-153.609375
-154.65625
-155.78125
-156.953125
-158.203125
-159.515625
-160.875
-162.296875
-163.75
-165.25
-166.78125
-168.34375
-169.921875
-171.515625
-173.109375
-174.703125
-176.296875
-177.859375
-179.40625
-180.921875
-182.390625
-183.8125
-185.1875
-186.5
-187.75
-188.921875
-190.015625
-191.03125
-191.953125
-192.796875
-193.53125
-194.171875
-194.703125
-195.140625
-195.46875
-195.671875
-195.78125
-195.78125
-195.671875
-195.453125
-195.125
-194.703125
-194.171875
-193.53125
-192.796875
-191.96875
-191.046875
-190.03125
-188.9375
-187.765625
-186.515625
-185.203125
-183.8125
-182.359375
-180.859375
-179.3125
-177.703125
-176.0625
-174.390625
-172.671875
-170.9375
-169.171875
-167.390625
-165.59375
-163.78125
-161.953125
-160.125
-158.296875
-156.453125
-154.609375
-152.78125
-150.9375
-149.09375
-147.25
-145.421875
-143.578125
-141.71875
-139.875
-138.015625
-136.140625
-134.25
-132.34375
-130.421875
-128.46875
-126.484375
-124.453125
-122.390625
-120.265625
-118.09375
-115.84375
-113.546875
-111.15625
-108.6875
-106.125
-103.46875
-100.703125
-97.8125
-94.8125
-91.6875
-88.40625
-85.0
-81.421875
-77.6875
-73.796875
-69.71875
-65.453125
-61.015625
-56.375
-51.53125
-46.46875
-41.203125
-35.71875
-30.015625
-24.078125
-17.921875
-11.515625
-4.875
2.0
9.125
16.484375
24.109375
31.96875
40.078125
48.4375
57.03125
65.875
74.953125
84.265625
93.828125
103.609375
113.609375
123.828125
134.265625
144.90625
155.75
166.78125
178.0
189.390625
200.9375
212.65625
224.5
236.484375
248.578125
260.78125
273.09375
285.46875
297.921875
310.421875
322.96875
335.53125
348.109375
360.6875
373.21875
385.734375
398.1875
410.5625
422.859375
435.03125
447.109375
459.03125
470.796875
482.40625
493.8125
505.03125
516.015625
526.765625
537.265625
547.5
557.453125
567.109375
576.46875
585.5
594.1875
602.53125
610.53125
618.140625
625.390625
632.234375
638.703125
644.75
650.40625
655.625
660.4375
664.828125
668.796875
672.328125
675.421875
678.09375
680.359375
682.171875
683.578125
684.546875
685.125
685.28125
685.03125
684.390625
683.375
681.96875
680.203125
678.09375
675.625
672.84375
669.734375
666.328125
662.625
658.640625
654.40625
649.921875
645.203125
640.28125
635.15625
629.84375
624.359375
618.71875
612.953125
607.046875
601.046875
594.953125
588.78125
582.53125
576.234375
569.890625
563.53125
557.140625
550.75
544.34375
537.96875
531.59375
525.25
518.9375
512.640625
506.40625
500.203125
494.03125
487.921875
481.84375
475.8125
469.8125
463.859375
457.953125
452.0625
446.203125
440.359375
434.53125
428.703125
422.875
417.03125
411.171875
405.296875
399.359375
393.390625
387.359375
381.265625
375.09375
368.828125
362.46875
356.0
349.40625
342.703125
335.859375
328.875
321.734375
314.453125
307.0
299.375
291.59375
283.640625
275.5
267.1875
258.6875
250.015625
241.171875
232.15625
222.96875
213.609375
204.109375
194.453125
184.640625
174.703125
164.65625
154.484375
144.21875
133.859375
123.4375
112.96875
102.453125
91.90625
81.359375
70.8125
60.3125
49.84375
39.453125
29.140625
18.9375
8.859375
-1.0625
-10.828125
-20.421875
-29.8125
-39.0
-47.9375
-56.625
-65.046875
-73.1875
-81.03125
-88.5625
-95.765625
-102.625
-109.140625
-115.3125
-121.109375
-126.53125
-131.59375
-136.25
-140.53125
-144.4375
-147.9375
-151.0625
-153.796875
-156.15625
-158.125
-159.734375
-160.984375
-161.875
-162.421875
-162.640625
-162.53125
-162.109375
-161.390625
-160.390625
-159.125
-157.609375
-155.859375
-153.90625
-151.734375
-149.390625
-146.875
-144.234375
-141.4375
-138.546875
-135.5625
-132.515625
-129.390625
-126.234375
-123.0625
-119.875
-116.6875
-113.53125
-110.40625
-107.34375
-104.328125
-101.375
-98.515625
-95.734375
-93.046875
-90.46875
-88.0
-85.640625
-83.40625
-81.265625
-79.265625
-77.359375
-75.578125
-73.90625
-72.34375
-70.890625
-69.53125
-68.25
-67.0625
-65.9375
-64.890625
-63.890625
-62.9375
-62.0
-61.09375
-60.203125
-59.296875
-58.375
-57.4375
-56.4375
-55.390625
-54.28125
-53.09375
-51.8125
-50.421875
-48.921875
-47.296875
-45.546875
-43.640625
-41.59375
-39.390625
-37.015625
-34.46875
-31.75
-28.84375
-25.765625
-22.5
-19.046875
-15.421875
-11.59375
-7.609375
-3.4375
0.875
5.375
10.015625
14.8125
19.75
24.8125
29.984375
35.25
40.625
46.0625
51.5625
57.125
62.703125
68.296875
73.890625
79.46875
85.015625
90.5
95.921875
101.25
106.484375
111.59375
116.5625
121.375
126.015625
130.484375
134.734375
138.796875
142.609375
146.1875
149.515625
152.59375
155.375
157.890625
160.109375
162.046875
163.671875
164.984375
165.984375
166.671875
167.046875
167.109375
166.859375
166.28125
165.40625
164.21875
162.734375
160.953125
158.875
156.515625
153.890625
151.0
147.859375
144.46875
140.859375
137.015625
132.984375
128.75
124.328125
119.75
115.015625
110.140625
105.140625
100.03125
94.828125
89.546875
84.203125
78.78125
73.34375
67.859375
62.359375
56.859375
51.375
45.890625
40.453125
35.03125
29.671875
24.375
19.125
13.953125
8.84375
3.828125
-1.078125
-5.921875
-10.671875
-15.328125
-19.890625
-24.34375
-28.703125
-32.96875
-37.125
-41.203125
-45.1875
-49.0625
-52.875
-56.59375
-60.234375
-63.796875
-67.28125
-70.71875
-74.078125
-77.390625
-80.65625
-83.875
-87.046875
-90.1875
-93.3125
-96.40625
-99.46875
-102.53125
-105.578125
-108.609375
-111.65625
-114.6875
-117.734375
-120.765625
-123.828125
-126.875
-129.953125
-133.015625
-136.109375
-139.203125
-142.296875
-145.390625
-148.5
-151.59375
-154.6875
-157.765625
-160.84375
-163.890625
-166.921875
-169.90625
-172.875
-175.78125
-178.65625
-181.453125
-184.203125
-186.875
-189.46875
-191.96875
-194.375
-196.6875
-198.890625
-200.96875
-202.9375
-204.75
-206.4375
-207.984375
-209.375
-210.625
-211.6875
-212.59375
-213.34375
-213.90625
-214.28125
-214.484375
-214.515625
-214.34375
-214.0
-213.46875
-212.75
-211.859375
-210.765625
-209.515625
-208.078125
-206.46875
-204.6875
-202.75
-200.65625
-198.421875
-196.03125
-193.5
-190.859375
-188.09375
-185.203125
-182.21875
-179.15625
-176.0
-172.765625
-169.484375
-166.140625
-162.765625
-159.359375
-155.921875
-152.484375
-149.0625
-145.625
-142.234375
-138.875
-135.546875
-132.296875
-129.09375
-125.96875
-122.921875
-119.96875
-117.09375
-114.34375
-111.703125
-109.171875
-106.765625
-104.484375
-102.328125
-100.3125
-98.4375
-96.703125
-95.109375
-93.65625
-92.359375
-91.203125
-90.1875
-89.3125
-88.578125
-88.0
-87.546875
-87.21875
-87.03125
-86.96875
-87.03125
-87.21875
-87.5
-87.90625
-88.40625
-89.015625
-89.703125
-90.484375
-91.34375
-92.28125
-93.28125
-94.34375
-95.46875
-96.65625
-97.875
-99.15625
-100.46875
-101.8125
-103.1875
-104.578125
-106.015625
-107.453125
-108.921875
-110.40625
-111.90625
-113.40625
-114.9375
-116.46875
-118.03125
-119.59375
-121.171875
-122.765625
-124.375
-126.015625
-127.671875
-129.359375
-131.0625
-132.796875
-134.578125
-136.390625
-138.25
-140.15625
-142.109375
-144.125
-146.1875
-148.328125
-150.515625
-152.78125
-155.125
-157.546875
-160.03125
-162.609375
-165.265625
-168.015625
-170.84375
-173.75
-176.765625
-179.84375
-183.03125
-186.28125
-189.625
-193.046875
-196.53125
-200.109375
-203.734375
-207.4375
-211.171875
-214.96875
-218.8125
-222.671875
-226.5625
-230.46875
-234.375
-238.28125
-242.171875
-246.015625
-249.828125
-253.59375
-257.28125
-260.90625
-264.421875
-267.84375
-271.140625
-274.3125
-277.34375
-280.203125
-282.890625
-285.40625
-287.71875
-289.8125
-291.6875
-293.328125
-294.734375
-295.875
-296.75
-297.34375
-297.671875
-297.6875
-297.421875
-296.84375
-295.953125
-294.75
-293.21875
-291.375
-289.21875
-286.71875
-283.90625
-280.765625
-277.3125
-273.546875
-269.453125
-265.0625
-260.375
-255.390625
-250.125
-244.5625
-238.75
-232.6875
-226.375
-219.8125
-213.046875
-206.078125
-198.90625
-191.546875
-184.046875
-176.375
-168.578125
-160.65625
-152.640625
-144.53125
-136.359375
-128.125
-119.84375
-111.53125
-103.21875
-94.921875
-86.625
-78.375
-70.15625
-62.015625
-53.9375
-45.9375
-38.046875
-30.25
-22.5625
-15.015625
-7.609375
-0.328125
6.78125
13.75
20.5625
27.21875
33.6875
40.0
46.140625
52.09375
57.875
63.484375
68.921875
74.1875
79.265625
84.1875
88.9375
93.53125
97.953125
102.234375
106.34375
110.328125
114.15625
117.84375
121.40625
124.84375
128.15625
131.34375
134.4375
137.40625
140.28125
143.0625
145.75
148.34375
150.859375
153.28125
155.640625
157.90625
160.109375
162.234375
164.296875
166.28125
168.203125
170.0625
171.84375
173.5625
175.21875
176.796875
178.296875
179.734375
181.09375
182.390625
183.59375
184.71875
185.765625
186.734375
187.59375
188.375
189.078125
189.671875
190.171875
190.578125
190.875
191.09375
191.1875
191.203125
191.109375
190.90625
190.625
190.234375
189.75
189.171875
188.515625
187.765625
186.953125
186.046875
185.078125
184.0625
182.984375
181.859375
180.6875
179.484375
178.265625
177.046875
175.8125
174.59375
173.390625
172.21875
171.09375
170.015625
169.0
168.0625
167.203125
166.453125
165.796875
165.265625
164.859375
164.59375
164.484375
164.515625
164.703125
165.078125
165.625
166.34375
167.25
168.359375
169.65625
171.140625
172.828125
174.71875
176.796875
179.0625
181.515625
184.140625
186.953125
189.9375
193.078125
196.359375
199.78125
203.34375
207.0
210.765625
214.625
218.546875
222.515625
226.53125
230.546875
234.578125
238.578125
242.53125
246.421875
250.25
253.953125
257.546875
260.984375
264.265625
267.375
270.265625
272.9375
275.359375
277.53125
279.40625
281.0
282.28125
283.25
283.859375
284.125
284.03125
283.5625
282.71875
281.46875
279.84375
277.8125
275.375
272.53125
269.296875
265.65625
261.609375
257.1875
252.359375
247.171875
241.609375
235.6875
229.40625
222.796875
215.859375
208.625
201.109375
193.3125
185.265625
176.984375
168.484375
159.796875
150.9375
141.921875
132.78125
123.53125
114.203125
104.796875
95.34375
85.875
76.390625
66.9375
57.515625
48.140625
38.84375
29.640625
20.53125
11.5625
2.703125
-5.984375
-14.53125
-22.90625
-31.109375
-39.140625
-46.96875
-54.609375
-62.0625
-69.3125
-76.375
-83.234375
-89.90625
-96.390625
-102.6875
-108.8125
-114.78125
-120.578125
-126.234375
-131.75
-137.140625
-142.4375
-147.625
-152.71875
-157.765625
-162.75
-167.703125
-172.625
-177.5625
-182.5
-187.46875
-192.484375
-197.546875
-202.703125
-207.9375
-213.28125
-218.75
-224.34375
-230.078125
-235.96875
-242.03125
-248.265625
-254.671875
-261.28125
-268.078125
-275.078125
-282.28125
-289.6875
-297.296875
-305.125
-313.140625
-321.375
-329.796875
-338.40625
-347.203125
-356.1875
-365.34375
-374.640625
-384.109375
-393.703125
-403.421875
-413.265625
-423.203125
-433.21875
-443.3125
-453.453125
-463.65625
-473.875
-484.09375
-494.3125
-504.515625
-514.6875
-524.8125
-534.859375
-544.828125
-554.71875
-564.5
-574.15625
-583.6875
-593.078125
-602.328125
-611.421875
-620.34375
-629.09375
-637.65625
-646.046875
-654.25
-662.25
-670.0625
-677.6875
-685.125
-692.359375
-699.40625
-706.28125
-712.953125
-719.46875
-725.796875
-731.96875
-737.984375
-743.84375
-749.5625
-755.140625
-760.609375
-765.953125
-771.1875
-776.328125
-781.390625
-786.375
-791.28125
-796.140625
-800.9375
-805.703125
-810.421875
-815.125
-819.796875
-824.46875
-829.109375
-833.765625
-838.40625
-843.046875
-847.703125
-852.34375
-857.0
-861.640625
-866.28125
-870.921875
-875.546875
-880.15625
-884.734375
-889.296875
-893.796875
-898.265625
-902.65625
-906.96875
-911.203125
-915.34375
-919.359375
-923.234375
-926.984375
-930.5625
-933.96875
-937.1875
-940.203125
-942.984375
-945.515625
-947.796875
-949.8125
-951.53125
-952.953125
-954.046875
-954.8125
-955.21875
-955.28125
-954.96875
-954.265625
-953.171875
-951.671875
-949.765625
-947.4375
-944.6875
-941.515625
-937.90625
-933.859375
-929.390625
-924.484375
-919.15625
-913.390625
-907.21875
-900.625
-893.625
-886.234375
-878.453125
-870.296875
-861.765625
-852.90625
-843.703125
-834.1875
-824.375
-814.28125
-803.921875
-793.3125
-782.484375
-771.453125
-760.234375
-748.859375
-737.34375
-725.703125
-713.984375
-702.171875
-690.328125
-678.4375
-666.53125
-654.640625
-642.796875
-630.984375
-619.25
-607.609375
-596.0625
-584.65625
-573.375
-562.25
-551.3125
-540.53125
-529.96875
-519.59375
-509.453125
-499.53125
-489.828125
-480.390625
-471.1875
-462.234375
-453.53125
-445.09375
-436.921875
-429.0
-421.34375
-413.9375
-406.796875
-399.921875
-393.28125
-386.890625
-380.75
-374.84375
-369.171875
-363.71875
-358.484375
-353.453125
-348.640625
-344.015625
-339.59375
-335.34375
-331.265625
-327.359375
-323.609375
-320.015625
-316.5625
-313.234375
-310.0625
-307.0
-304.0625
-301.234375
-298.515625
-295.90625
-293.40625
-290.984375
-288.671875
-286.4375
-284.296875
-282.25
-280.296875
-278.421875
-276.625
-274.921875
-273.3125
-271.78125
-270.34375
-269.0
-267.75
-266.59375
-265.546875
-264.59375
-263.75
-263.015625
-262.390625
-261.890625
-261.5
-261.21875
-261.078125
-261.046875
-261.171875
-261.40625
-261.796875
-262.3125
-262.984375
-263.78125
-264.71875
-265.8125
-267.046875
-268.421875
-269.9375
-271.59375
-273.390625
-275.328125
-277.40625
-279.625
-281.96875
-284.453125
-287.046875
-289.78125
-292.625
-295.578125
-298.640625
-301.796875
-305.0625
-308.421875
-311.859375
-315.390625
-318.984375
-322.65625
-326.390625
-330.171875
-334.0
-337.890625
-341.796875
-345.75
-349.734375
-353.71875
-357.734375
-361.75
-365.78125
-369.8125
-373.828125
-377.84375
-381.84375
-385.8125
-389.78125
-393.71875
-397.625
-401.5
-405.34375
-409.15625
-412.9375
-416.671875
-420.375
-424.03125
-427.65625
-431.21875
-434.75
-438.234375
-441.671875
-445.0625
-448.421875
-451.71875
-454.96875
-458.171875
-461.328125
-464.421875
-467.46875
-470.46875
-473.421875
-476.3125
-479.140625
-481.90625
-484.625
-487.265625
-489.84375
-492.359375
-494.796875
-497.15625
-499.4375
-501.625
-503.734375
-505.75
-507.65625
-509.46875
-511.15625
-512.75
-514.21875
-515.546875
-516.765625
-517.828125
-518.765625
-519.546875
-520.171875
-520.640625
-520.9375
-521.078125
-521.03125
-520.8125
-520.40625
-519.828125
-519.046875
-518.078125
-516.90625
-515.546875
-513.984375
-512.21875
-510.265625
-508.109375
-505.75
-503.203125
-500.453125
-497.53125
-494.421875
-491.125
-487.671875
-484.03125
-480.25
-476.3125
-472.21875
-468.0
-463.671875
-459.21875
-454.671875
-450.03125
-445.3125
-440.546875
-435.71875
-430.859375
-425.96875
-421.078125
-416.203125
-411.34375
-406.515625
-401.75
-397.03125
-392.40625
-387.875
-383.46875
-379.171875
-375.015625
-371.015625
-367.171875
-363.5
-360.03125
-356.75
-353.671875
-350.8125
-348.171875
-345.78125
-343.609375
-341.6875
-340.015625
-338.59375
-337.4375
-336.515625
-335.859375
-335.453125
-335.3125
-335.40625
-335.75
-336.34375
-337.15625
-338.21875
-339.484375
-340.953125
-342.625
-344.5
-346.546875
-348.75
-351.109375
-353.609375
-356.234375
-358.96875
-361.796875
-364.703125
-367.671875
-370.6875
-373.71875
-376.78125
-379.828125
-382.859375
-385.859375
-388.8125
-391.6875
-394.46875
-397.171875
-399.75
-402.203125
-404.515625
-406.671875
-408.65625
-410.46875
-412.09375
-413.515625
-414.734375
-415.734375
-416.5
-417.046875
-417.359375
-417.421875
-417.25
-416.828125
-416.15625
-415.234375
-414.078125
-412.65625
-411.0
-409.109375
-406.96875
-404.59375
-402.0
-399.171875
-396.140625
-392.90625
-389.46875
-385.84375
-382.03125
-378.0625
-373.9375
-369.65625
-365.234375
-360.703125
-356.046875
-351.296875
-346.46875
-341.5625
-336.578125
-331.5625
-326.5
-321.40625
-316.3125
-311.21875
-306.125
-301.0625
-296.03125
-291.046875
-286.125
-281.25
-276.46875
-271.765625
-267.15625
-262.65625
-258.265625
-254.0
-249.859375
-245.84375
-241.984375
-238.25
-234.6875
-231.265625
-228.015625
-224.921875
-222.0
-219.25
-216.671875
-214.265625
-212.03125
-209.984375
-208.125
-206.4375
-204.9375
-203.609375
-202.46875
-201.515625
-200.734375
-200.109375
-199.6875
-199.4375
-199.359375
-199.46875
-199.734375
-200.171875
-200.78125
-201.546875
-202.46875
-203.5625
-204.8125
-206.21875
-207.765625
-209.46875
-211.3125
-213.296875
-215.421875
-217.6875
-220.078125
-222.609375
-225.265625
-228.046875
-230.953125
-233.96875
-237.09375
-240.34375
-243.703125
-247.15625
-250.71875
-254.375
-258.125
-261.984375
-265.921875
-269.9375
-274.046875
-278.234375
-282.484375
-286.828125
-291.234375
-295.703125
-300.25
-304.84375
-309.5
-314.21875
-318.984375
-323.796875
-328.65625
-333.578125
-338.53125
-343.53125
-348.5625
-353.640625
-358.75
-363.890625
-369.078125
-374.28125
-379.515625
-384.796875
-390.09375
-395.4375
-400.796875
-406.1875
-411.609375
-417.0625
-422.546875
-428.0625
-433.609375
-439.1875
-444.8125
-450.46875
-456.171875
-461.90625
-467.6875
-473.515625
-479.375
-485.296875
-491.265625
-497.296875
-503.375
-509.515625
-515.703125
-521.96875
-528.28125
-534.671875
-541.109375
-547.625
-554.203125
-560.84375
-567.5625
-574.34375
-581.1875
-588.09375
-595.078125
-602.109375
-609.203125
-616.359375
-623.5625
-630.8125
-638.109375
-645.4375
-652.8125
-660.203125
-667.609375
-675.046875
-682.46875
-689.90625
-697.3125
-704.703125
-712.0625
-719.390625
-726.65625
-733.84375
-740.96875
-748.0
-754.9375
-761.75
-768.453125
-775.0
-781.390625
-787.625
-793.671875
-799.53125
-805.171875
-810.609375
-815.796875
-820.734375
-825.421875
-829.84375
-833.96875
-837.8125
-841.34375
-844.5625
-847.453125
-850.015625
-852.234375
-854.109375
-855.609375
-856.765625
-857.546875
-857.953125
-857.984375
-857.640625
-856.90625
-855.796875
-854.3125
-852.453125
-850.21875
-847.609375
-844.625
-841.296875
-837.59375
-833.5625
-829.171875
-824.46875
-819.4375
-814.09375
-808.453125
-802.53125
-796.34375
-789.890625
-783.1875
-776.25
-769.109375
-761.765625
-754.234375
-746.546875
-738.703125
-730.71875
-722.609375
-714.40625
-706.125
-697.765625
-689.34375
-680.90625
-672.421875
-663.9375
-655.46875
-647.015625
-638.578125
-630.203125
-621.890625
-613.640625
-605.46875
-597.390625
-589.40625
-581.515625
-573.765625
-566.109375
-558.59375
-551.203125
-543.953125
-536.828125
-529.84375
-523.0
-516.296875
-509.734375
-503.296875
-497.0
-490.828125
-484.796875
-478.875
-473.0625
-467.375
-461.78125
-456.296875
-450.890625
-445.578125
-440.328125
-435.140625
-430.03125
-424.953125
-419.90625
-414.90625
-409.921875
-404.9375
-399.96875
-395.0
-390.0
-384.984375
-379.953125
-374.875
-369.75
-364.5625
-359.328125
-354.03125
-348.671875
-343.21875
-337.703125
-332.109375
-326.421875
-320.65625
-314.796875
-308.859375
-302.828125
-296.703125
-290.484375
-284.1875
-277.8125
-271.34375
-264.796875
-258.171875
-251.484375
-244.734375
-237.90625
-231.015625
-224.09375
-217.09375
-210.078125
-203.03125
-195.9375
-188.84375
-181.734375
-174.609375
-167.484375
-160.359375
-153.25
-146.171875
-139.109375
-132.078125
-125.09375
-118.140625
-111.25
-104.40625
-97.625
-90.90625
-84.25
-77.671875
-71.171875
-64.75
-58.40625
-52.15625
-46.0
-39.921875
-33.9375
-28.046875
-22.25
-16.546875
-10.9375
-5.421875
0.0
5.296875
10.53125
15.671875
20.71875
25.671875
30.53125
35.3125
40.0
44.59375
49.109375
53.546875
57.890625
62.140625
66.3125
70.40625
74.421875
78.34375
82.1875
85.9375
89.609375
93.203125
96.6875
100.09375
103.40625
106.625
109.734375
112.75
115.671875
118.46875
121.15625
123.734375
126.1875
128.5
130.703125
132.75
134.65625
136.421875
138.03125
139.484375
140.765625
141.890625
142.828125
143.59375
144.15625
144.546875
144.71875
144.703125
144.484375
144.046875
143.40625
142.53125
141.453125
140.140625
138.609375
136.859375
134.875
132.671875
130.234375
127.5625
124.6875
121.578125
118.25
114.703125
110.9375
106.984375
102.8125
98.453125
93.90625
89.171875
84.265625
79.1875
73.953125
68.578125
63.0625
57.421875
51.65625
45.796875
39.84375
33.796875
27.6875
21.53125
15.3125
9.078125
2.828125
-3.421875
-9.6875
-15.921875
-22.125
-28.28125
-34.390625
-40.421875
-46.359375
-52.21875
-57.953125
-63.578125
-69.078125
-74.4375
-79.640625
-84.6875
-89.578125
-94.28125
-98.796875
-103.125
-107.265625
-111.1875
-114.90625
-118.40625
-121.671875
-124.734375
-127.5625
-130.15625
-132.53125
-134.65625
-136.546875
-138.21875
-139.640625
-140.828125
-141.796875
-142.515625
-143.015625
-143.28125
-143.328125
-143.15625
-142.765625
-142.15625
-141.34375
-140.3125
-139.09375
-137.65625
-136.046875
-134.25
-132.265625
-130.109375
-127.765625
-125.265625
-122.609375
-119.796875
-116.84375
-113.734375
-110.484375
-107.09375
-103.578125
-99.9375
-96.1875
-92.3125
-88.328125
-84.234375
-80.046875
-75.75
-71.375
-66.890625
-62.34375
-57.703125
-52.984375
-48.1875
-43.328125
-38.40625
-33.421875
-28.359375
-23.265625
-18.109375
-12.890625
-7.640625
-2.359375
2.96875
8.328125
13.71875
19.140625
24.578125
30.03125
35.515625
40.984375
46.46875
51.953125
57.421875
62.890625
68.328125
73.75
79.140625
84.5
89.8125
95.078125
100.28125
105.4375
110.515625
115.515625
120.4375
125.265625
130.0
134.625
139.140625
143.53125
147.796875
151.921875
155.90625
159.734375
163.40625
166.90625
170.234375
173.375
176.328125
179.078125
181.625
183.96875
186.078125
187.984375
189.640625
191.078125
192.265625
193.203125
193.890625
194.3125
194.484375
194.40625
194.046875
193.40625
192.515625
191.34375
189.890625
188.15625
186.15625
183.875
181.3125
178.484375
175.375
171.984375
168.328125
164.40625
160.21875
155.765625
151.046875
146.078125
140.875
135.40625
129.71875
123.78125
117.625
111.25
104.65625
97.859375
90.875
83.6875
76.328125
68.796875
61.09375
53.25
45.25
37.125
28.859375
20.484375
12.015625
3.4375
-5.203125
-13.921875
-22.71875
-31.5625
-40.4375
-49.359375
-58.28125
-67.21875
-76.15625
-85.0625
-93.953125
-102.796875
-111.59375
-120.328125
-128.984375
-137.5625
-146.03125
-154.40625
-162.65625
-170.765625
-178.75
-186.578125
-194.234375
-201.734375
-209.03125
-216.15625
-223.0625
-229.765625
-236.234375
-242.484375
-248.5
-254.265625
-259.78125
-265.03125
-270.015625
-274.71875
-279.15625
-283.296875
-287.15625
-290.71875
-293.984375
-296.953125
-299.609375
-301.984375
-304.03125
-305.796875
-307.25
-308.390625
-309.25
-309.8125
-310.078125
-310.046875
-309.75
-309.15625
-308.296875
-307.1875
-305.828125
-304.21875
-302.390625
-300.34375
-298.078125
-295.609375
-292.96875
-290.171875
-287.203125
-284.109375
-280.890625
-277.5625
-274.15625
-270.671875
-267.140625
-263.578125
-260.0
-256.4375
-252.890625
-249.390625
-245.96875
-242.625
-239.375
-236.265625
-233.296875
-230.5
-227.875
-225.46875
-223.28125
-221.328125
-219.640625
-218.21875
-217.09375
-216.265625
-215.78125
-215.609375
-215.796875
-216.34375
-217.25
-218.546875
-220.234375
-222.3125
-224.796875
-227.6875
-230.984375
-234.6875
-238.8125
-243.359375
-248.296875
-253.65625
-259.40625
-265.5625
-272.109375
-279.03125
-286.3125
-293.96875
-301.953125
-310.28125
-318.90625
-327.84375
-337.0625
-346.53125
-356.25
-366.1875
-376.3125
-386.625
-397.078125
-407.671875
-418.359375
-429.125
-439.953125
-450.796875
-461.640625
-472.453125
-483.21875
-493.90625
-504.484375
-514.9375
-525.21875
-535.328125
-545.21875
-554.890625
-564.296875
-573.421875
-582.25
-590.75
-598.90625
-606.703125
-614.125
-621.15625
-627.765625
-633.9375
-639.6875
-644.96875
-649.796875
-654.15625
-658.046875
-661.4375
-664.359375
-666.78125
-668.703125
-670.140625
-671.09375
-671.5625
-671.546875
-671.046875
-670.109375
-668.703125
-666.84375
-664.5625
-661.84375
-658.734375
-655.234375
-651.359375
-647.125
-642.546875
-637.65625
-632.46875
-627.015625
-621.28125
-615.328125
-609.171875
-602.8125
-596.28125
-589.625
-582.828125
-575.953125
-569.0
-561.984375
-554.953125
-547.921875
-540.890625
-533.90625
-526.96875
-520.125
-513.359375
-506.71875
-500.21875
-493.859375
-487.65625
-481.640625
-475.828125
-470.203125
-464.796875
-459.625
-454.671875
-449.96875
-445.515625
-441.3125
-437.359375
-433.671875
-430.234375
-427.046875
-424.125
-421.453125
-419.03125
-416.84375
-414.90625
-413.1875
-411.6875
-410.390625
-409.296875
-408.390625
-407.65625
-407.078125
-406.640625
-406.328125
-406.140625
-406.046875
-406.03125
-406.078125
-406.15625
-406.265625
-406.390625
-406.5
-406.578125
-406.609375
-406.578125
-406.453125
-406.234375
-405.890625
-405.40625
-404.78125
-403.96875
-402.984375
-401.78125
-400.375
-398.734375
-396.859375
-394.734375
-392.328125
-389.65625
-386.703125
-383.453125
-379.921875
-376.0625
-371.921875
-367.453125
-362.671875
-357.59375
-352.1875
-346.46875
-340.453125
-334.125
-327.5
-320.578125
-313.375
-305.90625
-298.140625
-290.140625
-281.90625
-273.4375
-264.765625
-255.890625
-246.828125
-237.59375
-228.234375
-218.734375
-209.125
-199.4375
-189.671875
-179.859375
-170.046875
-160.21875
-150.40625
-140.65625
-130.96875
-121.359375
-111.890625
-102.546875
-93.375
-84.390625
-75.609375
-67.078125
-58.78125
-50.78125
-43.078125
-35.703125
-28.65625
-21.984375
-15.6875
-9.796875
-4.328125
0.703125
5.28125
9.40625
13.046875
16.1875
18.84375
20.96875
22.578125
23.640625
24.1875
24.171875
23.625
22.515625
20.859375
18.65625
15.890625
12.59375
8.75
4.359375
-0.53125
-5.96875
-11.921875
-18.375
-25.328125
-32.75
-40.625
-48.96875
-57.734375
-66.90625
-76.46875
-86.421875
-96.71875
-107.359375
-118.3125
-129.546875
-141.046875
-152.78125
-164.734375
-176.890625
-189.203125
-201.65625
-214.21875
-226.875
-239.59375
-252.34375
-265.109375
-277.859375
-290.5625
-303.1875
-315.734375
-328.15625
-340.4375
-352.546875
-364.484375
-376.1875
-387.671875
-398.90625
-409.859375
-420.53125
-430.875
-440.90625
-450.59375
-459.921875
-468.890625
-477.453125
-485.640625
-493.40625
-500.765625
-507.71875
-514.234375
-520.328125
-525.984375
-531.21875
-536.0
-540.34375
-544.265625
-547.75
-550.796875
-553.4375
-555.65625
-557.46875
-558.875
-559.890625
-560.546875
-560.8125
-560.734375
-560.296875
-559.546875
-558.484375
-557.109375
-555.46875
-553.546875
-551.375
-548.984375
-546.359375
-543.546875
-540.546875
-537.375
-534.0625
-530.625
-527.078125
-523.421875
-519.703125
-515.90625
-512.078125
-508.203125
-504.3125
-500.421875
-496.53125
-492.671875
-488.828125
-485.046875
-481.296875
-477.625
-474.015625
-470.484375
-467.03125
-463.671875
-460.390625
-457.203125
-454.109375
-451.109375
-448.203125
-445.390625
-442.65625
-440.015625
-437.453125
-434.953125
-432.53125
-430.15625
-427.84375
-425.5625
-423.3125
-421.078125
-418.859375
-416.625
-414.375
-412.09375
-409.765625
-407.390625
-404.921875
-402.390625
-399.734375
-396.96875
-394.078125
-391.046875
-387.84375
-384.46875
-380.921875
-377.15625
-373.1875
-369.0
-364.5625
-359.890625
-354.96875
-349.765625
-344.296875
-338.5625
-332.53125
-326.203125
-319.578125
-312.671875
-305.453125
-297.9375
-290.125
-282.0
-273.59375
-264.890625
-255.921875
-246.65625
-237.125
-227.328125
-217.28125
-207.0
-196.484375
-185.765625
-174.828125
-163.71875
-152.4375
-140.984375
-129.421875
-117.734375
-105.9375
-94.078125
-82.140625
-70.1875
-58.203125
-46.21875
-34.265625
-22.359375
-10.515625
1.21875
12.859375
24.375
35.75
46.9375
57.953125
68.75
79.328125
89.65625
99.734375
109.53125
119.03125
128.234375
137.109375
145.671875
153.890625
161.75
169.25
176.390625
183.15625
189.546875
195.546875
201.171875
206.40625
211.265625
215.734375
219.8125
223.515625
226.84375
229.796875
232.390625
234.625
236.515625
238.0625
239.28125
240.171875
240.765625
241.046875
241.0625
240.796875
240.28125
239.515625
238.515625
237.296875
235.890625
234.28125
232.5
230.5625
228.46875
226.25
223.90625
221.453125
218.90625
216.265625
213.5625
210.796875
207.96875
205.109375
202.21875
199.28125
196.34375
193.375
190.40625
187.4375
184.46875
181.5
178.546875
175.59375
172.640625
169.703125
166.796875
163.875
160.96875
158.046875
155.140625
152.21875
149.296875
146.375
143.421875
140.453125
137.453125
134.4375
131.375
128.28125
125.140625
121.953125
118.703125
115.40625
112.046875
108.609375
105.109375
101.546875
97.890625
94.171875
90.390625
86.515625
82.5625
78.546875
74.453125
70.28125
66.046875
61.75
57.390625
52.984375
48.53125
44.03125
39.5
34.9375
30.375
25.796875
21.21875
16.65625
12.125
7.625
3.171875
-1.203125
-5.515625
-9.75
-13.90625
-17.9375
-21.84375
-25.640625
-29.28125
-32.765625
-36.09375
-39.25
-42.21875
-44.984375
-47.5625
-49.921875
-52.078125
-54.0
-55.703125
-57.171875
-58.40625
-59.421875
-60.1875
-60.71875
-61.015625
-61.078125
-60.921875
-60.53125
-59.9375
-59.125
-58.109375
-56.90625
-55.53125
-53.96875
-52.265625
-50.40625
-48.421875
-46.3125
-44.109375
-41.8125
-39.453125
-37.046875
-34.609375
-32.15625
-29.6875
-27.265625
-24.859375
-22.53125
-20.265625
-18.09375
-16.0
-14.0625
-12.265625
-10.640625
-9.171875
-7.890625
-6.8125
-5.9375
-5.296875
-4.875
-4.703125
-4.78125
-5.125
-5.71875
-6.578125
-7.703125
-9.09375
-10.75
-12.6875
-14.875
-17.328125
-20.03125
-22.984375
-26.171875
-29.59375
-33.21875
-37.0625
-41.109375
-45.328125
-49.71875
-54.265625
-58.9375
-63.734375
-68.625
-73.609375
-78.65625
-83.75
-88.875
-94.015625
-99.15625
-104.265625
-109.328125
-114.34375
-119.265625
-124.109375
-128.84375
-133.453125
-137.921875
-142.25
-146.40625
-150.390625
-154.1875
-157.796875
-161.21875
-164.40625
-167.40625
-170.171875
-172.734375
-175.0625
-177.171875
-179.0625
-180.734375
-182.203125
-183.453125
-184.5
-185.359375
-186.015625
-186.5
-186.828125
-186.984375
-187.0
-186.890625
-186.65625
-186.3125
-185.890625
-185.375
-184.8125
-184.1875
-183.546875
-182.875
-182.21875
-181.5625
-180.9375
-180.359375
-179.828125
-179.375
-179.0
-178.703125
-178.53125
-178.46875
-178.515625
-178.703125
-179.015625
-179.484375
-180.09375
-180.875
-181.796875
-182.875
-184.125
-185.53125
-187.078125
-188.796875
-190.65625
-192.65625
-194.796875
-197.078125
-199.484375
-202.0
-204.625
-207.34375
-210.15625
-213.03125
-215.984375
-218.984375
-222.03125
-225.109375
-228.203125
-231.296875
-234.390625
-237.453125
-240.484375
-243.484375
-246.4375
-249.3125
-252.125
-254.84375
-257.484375
-260.015625
-262.453125
-264.78125
-266.984375
-269.078125
-271.046875
-272.890625
-274.609375
-276.203125
-277.671875
-279.03125
-280.265625
-281.390625
-282.390625
-283.3125
-284.125
-284.859375
-285.5
-286.09375
-286.609375
-287.078125
-287.515625
-287.921875
-288.328125
-288.71875
-289.109375
-289.53125
-289.984375
-290.484375
-291.046875
-291.65625
-292.359375
-293.15625
-294.046875
-295.03125
-296.15625
-297.390625
-298.75
-300.25
-301.890625
-303.6875
-305.609375
-307.6875
-309.921875
-312.296875
-314.8125
-317.484375
-320.28125
-323.21875
-326.265625
-329.4375
-332.71875
-336.09375
-339.546875
-343.078125
-346.671875
-350.296875
-353.96875
-357.65625
-361.34375
-365.015625
-368.65625
-372.234375
-375.765625
-379.1875
-382.53125
-385.734375
-388.8125
-391.734375
-394.484375
-397.046875
-399.40625
-401.546875
-403.46875
-405.125
-406.546875
-407.6875
-408.5625
-409.140625
-409.421875
-409.40625
-409.09375
-408.46875
-407.53125
-406.265625
-404.703125
-402.828125
-400.640625
-398.15625
-395.359375
-392.28125
-388.921875
-385.28125
-381.375
-377.21875
-372.828125
-368.203125
-363.375
-358.34375
-353.140625
-347.765625
-342.234375
-336.578125
-330.8125
-324.953125
-319.015625
-313.015625
-306.96875
-300.90625
-294.84375
-288.78125
-282.75
-276.765625
-270.828125
-264.984375
-259.203125
-253.53125
-247.96875
-242.53125
-237.234375
-232.0625
-227.046875
-222.1875
-217.484375
-212.953125
-208.578125
-204.375
-200.359375
-196.5
-192.796875
-189.28125
-185.921875
-182.703125
-179.65625
-176.75
-173.96875
-171.328125
-168.8125
-166.40625
-164.09375
-161.890625
-159.75
-157.6875
-155.6875
-153.71875
-151.796875
-149.90625
-148.015625
-146.140625
-144.25
-142.34375
-140.421875
-138.453125
-136.4375
-134.375
-132.25
-130.046875
-127.78125
-125.421875
-122.984375
-120.46875
-117.859375
-115.15625
-112.359375
-109.453125
-106.46875
-103.390625
-100.21875
-96.96875
-93.625
-90.203125
-86.703125
-83.140625
-79.5
-75.8125
-72.0625
-68.265625
-64.421875
-60.5625
-56.671875
-52.75
-48.828125
-44.90625
-40.96875
-37.0625
-33.15625
-29.265625
-25.40625
-21.578125
-17.78125
-14.015625
-10.296875
-6.625
-3.0
0.5625
4.09375
7.578125
11.03125
14.421875
17.78125
21.09375
24.375
27.625
30.84375
34.046875
37.234375
40.40625
43.578125
46.75
49.9375
53.125
56.359375
59.609375
62.890625
66.21875
69.609375
73.046875
76.53125
80.09375
83.734375
87.453125
91.234375
95.109375
99.0625
103.09375
107.21875
111.421875
115.703125
120.0625
124.5
129.015625
133.59375
138.21875
142.890625
147.609375
152.359375
157.125
161.890625
166.671875
171.421875
176.140625
180.8125
185.421875
189.953125
194.390625
198.734375
202.9375
207.0
210.90625
214.640625
218.1875
221.53125
224.65625
227.53125
230.171875
232.546875
234.65625
236.46875
237.984375
239.203125
240.125
240.71875
240.984375
240.9375
240.546875
239.84375
238.8125
237.46875
235.796875
233.828125
231.546875
228.984375
226.125
223.015625
219.65625
216.046875
212.234375
208.21875
204.015625
199.671875
195.1875
190.59375
185.921875
181.171875
176.40625
171.625
166.875
162.15625
157.53125
153.0
148.59375
144.34375
140.28125
136.40625
132.78125
129.40625
126.3125
123.515625
121.046875
118.90625
117.109375
115.703125
114.671875
114.046875
113.8125
114.015625
114.625
115.65625
117.109375
119.0
121.3125
124.046875
127.203125
130.75
134.703125
139.03125
143.71875
148.78125
154.171875
159.859375
165.84375
172.109375
178.609375
185.34375
192.265625
199.359375
206.59375
213.9375
221.375
228.859375
236.375
243.890625
251.359375
258.78125
266.125
273.328125
280.40625
287.3125
294.03125
300.53125
306.796875
312.796875
318.53125
323.953125
329.078125
333.875
338.328125
342.4375
346.203125
349.59375
352.609375
355.265625
357.546875
359.46875
361.015625
362.203125
363.03125
363.515625
363.65625
363.46875
362.984375
362.1875
361.109375
359.765625
358.1875
356.359375
354.328125
352.109375
349.71875
347.171875
344.5
341.71875
338.859375
335.921875
332.953125
329.953125
326.9375
323.9375
320.96875
318.046875
315.171875
312.390625
309.6875
307.09375
304.609375
302.25
300.015625
297.921875
295.96875
294.171875
292.5
291.0
289.625
288.40625
287.328125
286.390625
285.578125
284.90625
284.328125
283.875
283.515625
283.25
283.046875
282.90625
282.8125
282.765625
282.734375
282.71875
282.703125
282.65625
282.609375
282.5
282.34375
282.140625
281.84375
281.484375
281.015625
280.46875
279.796875
279.03125
278.140625
277.140625
276.015625
274.765625
273.40625
271.9375
270.34375
268.65625
266.875
264.984375
263.03125
261.0
258.90625
256.765625
254.609375
252.421875
250.234375
248.078125
245.9375
243.859375
241.859375
239.9375
238.125
236.4375
234.890625
233.515625
232.3125
231.328125
230.546875
230.015625
229.71875
229.703125
229.953125
230.5
231.34375
232.515625
234.0
235.8125
237.953125
240.4375
243.265625
246.4375
249.9375
253.78125
257.96875
262.46875
267.28125
272.40625
277.828125
283.53125
289.5
295.734375
302.1875
308.859375
315.71875
322.765625
329.953125
337.265625
344.671875
352.171875
359.71875
367.296875
374.875
382.4375
389.9375
397.359375
404.6875
411.875
418.921875
425.78125
432.453125
438.90625
445.109375
451.046875
456.703125
462.078125
467.125
471.84375
476.234375
480.265625
483.9375
487.234375
490.15625
492.703125
494.859375
496.640625
498.03125
499.046875
499.6875
499.953125
499.859375
499.40625
498.59375
497.453125
496.0
494.234375
492.171875
489.8125
487.203125
484.359375
481.265625
477.96875
474.46875
470.796875
466.96875
463.0
458.90625
454.703125
450.421875
446.0625
441.640625
437.1875
432.703125
428.21875
423.71875
419.25
414.796875
410.375
406.0
401.65625
397.390625
393.171875
389.015625
384.9375
380.90625
376.953125
373.078125
369.25
365.484375
361.78125
358.140625
354.53125
350.96875
347.4375
343.9375
340.453125
336.96875
333.484375
330.0
326.5
322.96875
319.40625
315.796875
312.125
308.421875
304.640625
300.78125
296.84375
292.8125
288.703125
284.515625
280.21875
275.828125
271.359375
266.78125
262.125
257.390625
252.5625
247.65625
242.703125
237.671875
232.609375
227.5
222.359375
217.203125
212.0625
206.921875
201.828125
196.78125
191.796875
186.890625
182.078125
177.40625
172.859375
168.46875
164.25
160.234375
156.4375
152.875
149.546875
146.5
143.734375
141.265625
139.109375
137.28125
135.8125
134.6875
133.921875
133.546875
133.546875
133.9375
134.71875
135.90625
137.5
139.484375
141.875
144.65625
147.84375
151.421875
155.375
159.6875
164.375
169.421875
174.78125
180.484375
186.484375
192.765625
199.328125
206.140625
213.1875
220.4375
227.875
235.484375
243.234375
251.09375
259.0625
267.109375
275.203125
283.3125
291.4375
299.546875
307.59375
315.59375
323.5
331.3125
338.984375
346.515625
353.875
361.0625
368.046875
374.8125
381.375
387.671875
393.75
399.546875
405.09375
410.359375
415.34375
420.046875
424.46875
428.59375
432.4375
436.0
439.265625
442.25
444.96875
447.40625
449.578125
451.484375
453.15625
454.5625
455.75
456.703125
457.453125
458.0
458.34375
458.5
458.5
458.328125
458.015625
457.5625
456.984375
456.28125
455.46875
454.546875
453.546875
452.46875
451.3125
450.078125
448.796875
447.453125
446.046875
444.609375
443.125
441.59375
440.015625
438.40625
436.765625
435.078125
433.34375
431.578125
429.765625
427.890625
425.96875
424.0
421.96875
419.875
417.703125
415.46875
413.140625
410.734375
408.234375
405.640625
402.953125
400.15625
397.234375
394.21875
391.078125
387.8125
384.421875
380.921875
377.28125
373.53125
369.65625
365.640625
361.5
357.25
352.875
348.390625
343.796875
339.109375
334.3125
329.4375
324.5
319.484375
314.40625
309.28125
304.125
298.953125
293.765625
288.578125
283.421875
278.28125
273.203125
268.171875
263.234375
258.375
253.625
249.0
244.5
240.15625
235.984375
231.984375
228.171875
224.578125
221.1875
218.03125
215.109375
212.4375
210.015625
207.875
206.0
204.40625
203.09375
202.0625
201.328125
200.890625
200.734375
200.875
201.3125
202.03125
203.03125
204.328125
205.875
207.703125
209.796875
212.125
214.703125
217.5
220.53125
223.75
227.171875
230.765625
234.546875
238.453125
242.515625
246.6875
250.96875
255.34375
259.796875
264.296875
268.859375
273.4375
278.03125
282.640625
287.21875
291.765625
296.28125
300.71875
305.109375
309.421875
313.640625
317.734375
321.734375
325.609375
329.34375
332.953125
336.40625
339.703125
342.859375
345.84375
348.65625
351.3125
353.78125
356.09375
358.234375
360.203125
361.984375
363.609375
365.0625
366.34375
367.453125
368.40625
369.203125
369.859375
370.34375
370.703125
370.90625
370.984375
370.921875
370.734375
370.4375
370.015625
369.484375
368.84375
368.109375
367.28125
366.34375
365.328125
364.21875
363.03125
361.765625
360.421875
359.0
357.5
355.9375
354.296875
352.59375
350.8125
348.96875
347.046875
345.0625
342.984375
340.84375
338.625
336.328125
333.9375
331.453125
328.890625
326.234375
323.484375
320.625
317.65625
314.578125
311.375
308.0625
304.625
301.0625
297.359375
293.515625
289.53125
285.40625
281.125
276.671875
272.078125
267.3125
262.375
257.28125
251.984375
246.53125
240.875
235.046875
229.015625
222.8125
216.40625
209.796875
203.0
196.0
188.8125
181.421875
173.8125
166.015625
158.015625
149.828125
141.421875
132.8125
124.015625
115.015625
105.8125
96.40625
86.8125
77.03125
67.046875
56.875
46.515625
35.96875
25.234375
14.328125
3.25
-8.0
-19.421875
-31.03125
-42.78125
-54.703125
-66.765625
-78.984375
-91.34375
-103.84375
-116.484375
-129.234375
-142.109375
-155.109375
-168.203125
-181.390625
-194.671875
-208.03125
-221.46875
-234.96875
-248.53125
-262.125
-275.75
-289.40625
-303.078125
-316.75
-330.390625
-344.015625
-357.609375
-371.15625
-384.625
-398.015625
-411.3125
-424.515625
-437.578125
-450.515625
-463.28125
-475.890625
-488.328125
-500.546875
-512.5625
-524.34375
-535.875
-547.140625
-558.109375
-568.8125
-579.203125
-589.265625
-599.0
-608.375
-617.390625
-626.03125
-634.265625
-642.109375
-649.546875
-656.546875
-663.125
-669.25
-674.9375
-680.15625
-684.90625
-689.203125
-693.0
-696.328125
-699.171875
-701.53125
-703.40625
-704.796875
-705.6875
-706.09375
-706.03125
-705.484375
-704.453125
-702.96875
-701.0
-698.578125
-695.71875
-692.40625
-688.671875
-684.5
-679.921875
-674.9375
-669.546875
-663.796875
-657.671875
-651.1875
-644.34375
-637.1875
-629.703125
-621.90625
-613.828125
-605.46875
-596.828125
-587.9375
-578.796875
-569.421875
-559.828125
-550.03125
-540.03125
-529.84375
-519.484375
-508.953125
-498.265625
-487.421875
-476.4375
-465.328125
-454.09375
-442.734375
-431.265625
-419.6875
-408.015625
-396.25
-384.390625
-372.4375
-360.40625
-348.296875
-336.109375
-323.84375
-311.515625
-299.109375
-286.640625
-274.109375
-261.53125
-248.875
-236.171875
-223.421875
-210.625
-197.765625
-184.875
-171.9375
-158.96875
-145.96875
-132.953125
-119.90625
-106.84375
-93.78125
-80.703125
-67.640625
-54.59375
-41.578125
-28.59375
-15.640625
-2.75
10.0625
22.8125
35.46875
48.015625
60.453125
72.765625
84.9375
96.953125
108.78125
120.4375
131.875
143.109375
154.109375
164.859375
175.34375
185.546875
195.46875
205.078125
214.375
223.328125
231.953125
240.203125
248.09375
255.609375
262.734375
269.453125
275.78125
281.703125
287.203125
292.28125
296.9375
301.171875
304.984375
308.375
311.34375
313.890625
316.03125
317.765625
319.109375
320.0625
320.625
320.828125
320.671875
320.1875
319.359375
318.234375
316.796875
315.09375
313.140625
310.953125
308.53125
305.921875
303.125
300.171875
297.09375
293.890625
290.609375
287.25
283.828125
280.40625
276.953125
273.53125
270.125
266.78125
263.5
260.3125
257.234375
254.28125
251.4375
248.765625
246.234375
243.890625
241.703125
239.71875
237.921875
236.328125
234.9375
233.734375
232.75
231.96875
231.390625
231.0
230.8125
230.8125
230.984375
231.328125
231.828125
232.46875
233.265625
234.171875
235.1875
236.296875
237.484375
238.71875
240.015625
241.328125
242.65625
243.96875
245.25
246.5
247.671875
248.78125
249.78125
250.65625
251.421875
252.03125
252.46875
252.734375
252.8125
252.6875
252.359375
251.796875
251.0
249.96875
248.6875
247.140625
245.34375
243.296875
240.96875
238.390625
235.546875
232.453125
229.109375
225.515625
221.65625
217.578125
213.265625
208.734375
204.0
199.078125
193.953125
188.6875
183.25
177.671875
171.984375
166.171875
160.28125
154.328125
148.3125
142.25
136.1875
130.109375
124.046875
118.03125
112.0625
106.15625
100.328125
94.609375
89.015625
83.546875
78.21875
73.0625
68.0625
63.265625
58.65625
54.25
50.046875
46.078125
42.34375
38.828125
35.578125
32.546875
29.78125
27.265625
24.984375
22.96875
21.203125
19.6875
18.421875
17.390625
16.59375
16.03125
15.703125
15.59375
15.703125
16.015625
16.515625
17.21875
18.09375
19.140625
20.359375
21.71875
23.21875
24.84375
26.59375
28.453125
30.421875
32.453125
34.578125
36.765625
39.015625
41.3125
43.640625
46.0
48.375
50.75
53.125
55.5
57.84375
60.15625
62.4375
64.6875
66.875
69.0
71.0625
73.046875
74.96875
76.78125
78.515625
80.15625
81.671875
83.09375
84.390625
85.5625
86.609375
87.515625
88.296875
88.90625
89.375
89.6875
89.828125
89.796875
89.59375
89.203125
88.625
87.84375
86.859375
85.671875
84.265625
82.640625
80.765625
78.671875
76.328125
73.734375
70.890625
67.78125
64.40625
60.75
56.8125
52.609375
48.09375
43.296875
38.1875
32.78125
27.078125
21.046875
14.71875
8.078125
1.125
-6.125
-13.71875
-21.609375
-29.796875
-38.3125
-47.125
-56.21875
-65.625
-75.296875
-85.25
-95.46875
-105.953125
-116.671875
-127.640625
-138.828125
-150.203125
-161.796875
-173.5625
-185.5
-197.578125
-209.796875
-222.125
-234.53125
-247.03125
-259.578125
-272.15625
-284.75
-297.328125
-309.890625
-322.390625
-334.8125
-347.15625
-359.375
-371.453125
-383.375
-395.109375
-406.65625
-417.96875
-429.046875
-439.859375
-450.390625
-460.640625
-470.5625
-480.15625
-489.40625
-498.296875
-506.8125
-514.9375
-522.671875
-530.0
-536.90625
-543.390625
-549.4375
-555.0625
-560.234375
-564.96875
-569.265625
-573.109375
-576.515625
-579.484375
-582.0
-584.09375
-585.75
-586.984375
-587.8125
-588.234375
-588.25
-587.875
-587.140625
-586.03125
-584.5625
-582.765625
-580.640625
-578.203125
-575.453125
-572.4375
-569.15625
-565.609375
-561.84375
-557.84375
-553.625
-549.234375
-544.65625
-539.921875
-535.03125
-530.0
-524.859375
-519.609375
-514.25
-508.828125
-503.328125
-497.765625
-492.15625
-486.515625
-480.828125
-475.125
-469.390625
-463.65625
-457.921875
-452.1875
-446.453125
-440.734375
-435.015625
-429.328125
-423.640625
-417.984375
-412.34375
-406.71875
-401.09375
-395.5
-389.921875
-384.34375
-378.78125
-373.21875
-367.65625
-362.09375
-356.53125
-350.953125
-345.359375
-339.75
-334.109375
-328.453125
-322.75
-317.015625
-311.25
-305.4375
-299.578125
-293.65625
-287.6875
-281.65625
-275.5625
-269.40625
-263.1875
-256.90625
-250.546875
-244.125
-237.625
-231.0625
-224.421875
-217.71875
-210.953125
-204.109375
-197.203125
-190.234375
-183.21875
-176.140625
-169.0
-161.828125
-154.609375
-147.34375
-140.0625
-132.734375
-125.40625
-118.046875
-110.671875
-103.3125
-95.953125
-88.609375
-81.296875
-74.0
-66.75
-59.53125
-52.375
-45.28125
-38.25
-31.296875
-24.4375
-17.65625
-11.0
-4.4375
1.96875
8.28125
14.4375
20.453125
26.3125
32.0
37.53125
42.875
48.015625
52.96875
57.71875
62.25
66.5625
70.65625
74.5
78.109375
81.453125
84.546875
87.375
89.9375
92.21875
94.21875
95.9375
97.359375
98.46875
99.296875
99.8125
100.015625
99.90625
99.484375
98.75
97.6875
96.3125
94.609375
92.59375
90.265625
87.609375
84.625
81.34375
77.75
73.84375
69.640625
65.140625
60.359375
55.28125
49.9375
44.328125
38.453125
32.328125
25.984375
19.40625
12.609375
5.625
-1.53125
-8.875
-16.375
-24.03125
-31.796875
-39.671875
-47.640625
-55.6875
-63.78125
-71.90625
-80.046875
-88.1875
-96.3125
-104.390625
-112.40625
-120.328125
-128.15625
-135.875
-143.4375
-150.84375
-158.078125
-165.109375
-171.9375
-178.515625
-184.859375
-190.921875
-196.71875
-202.203125
-207.390625
-212.265625
-216.796875
-220.984375
-224.8125
-228.296875
-231.40625
-234.140625
-236.5
-238.484375
-240.09375
-241.3125
-242.15625
-242.625
-242.71875
-242.4375
-241.8125
-240.828125
-239.515625
-237.859375
-235.90625
-233.640625
-231.078125
-228.265625
-225.1875
-221.890625
-218.359375
-214.65625
-210.78125
-206.75
-202.59375
-198.34375
-194.015625
-189.625
-185.21875
-180.796875
-176.421875
-172.078125
-167.8125
-163.625
-159.59375
-155.703125
-151.984375
-148.453125
-145.15625
-142.09375
-139.28125
-136.765625
-134.546875
-132.65625
-131.09375
-129.875
-129.03125
-128.578125
-128.5
-128.8125
-129.546875
-130.703125
-132.265625
-134.25
-136.671875
-139.515625
-142.796875
-146.484375
-150.59375
-155.125
-160.046875
-165.375
-171.09375
-177.1875
-183.640625
-190.4375
-197.5625
-205.015625
-212.765625
-220.78125
-229.0625
-237.578125
-246.3125
-255.25
-264.34375
-273.59375
-282.96875
-292.4375
-302.0
-311.59375
-321.234375
-330.859375
-340.46875
-350.046875
-359.546875
-368.953125
-378.234375
-387.390625
-396.375
-405.1875
-413.796875
-422.1875
-430.34375
-438.234375
-445.84375
-453.171875
-460.1875
-466.875
-473.234375
-479.265625
-484.90625
-490.203125
-495.109375
-499.65625
-503.796875
-507.546875
-510.90625
-513.859375
-516.40625
-518.546875
-520.296875
-521.625
-522.5625
-523.09375
-523.234375
-522.96875
-522.328125
-521.296875
-519.90625
-518.140625
-516.015625
-513.53125
-510.703125
-507.546875
-504.078125
-500.28125
-496.1875
-491.78125
-487.109375
-482.171875
-476.953125
-471.5
-465.796875
-459.875
-453.734375
-447.390625
-440.84375
-434.125
-427.21875
-420.15625
-412.953125
-405.59375
-398.109375
-390.5
-382.78125
-374.96875
-367.0625
-359.0625
-350.984375
-342.84375
-334.640625
-326.390625
-318.109375
-309.78125
-301.421875
-293.03125
-284.640625
-276.234375
-267.828125
-259.421875
-251.03125
-242.65625
-234.296875
-225.96875
-217.671875
-209.40625
-201.171875
-193.0
-184.859375
-176.796875
-168.78125
-160.828125
-152.9375
-145.125
-137.390625
-129.734375
-122.15625
-114.65625
-107.25
-99.9375
-92.71875
-85.59375
-78.5625
-71.640625
-64.828125
-58.125
-51.53125
-45.046875
-38.6875
-32.4375
-26.296875
-20.28125
-14.390625
-8.625
-2.984375
2.515625
7.90625
13.171875
18.296875
23.3125
28.1875
32.9375
37.546875
42.046875
46.40625
50.640625
54.75
58.71875
62.578125
66.3125
69.90625
73.390625
76.75
79.984375
83.09375
86.09375
88.984375
91.75
94.390625
96.9375
99.375
101.703125
103.90625
106.03125
108.03125
109.9375
111.75
113.46875
115.078125
116.609375
118.03125
119.375
120.640625
121.796875
122.875
123.875
124.78125
125.609375
126.359375
127.03125
127.609375
128.140625
128.578125
128.953125
129.25
129.46875
129.640625
129.71875
129.75
129.71875
129.625
129.453125
129.234375
128.96875
128.640625
128.25
127.828125
127.34375
126.8125
126.234375
125.625
124.984375
124.296875
123.578125
122.84375
122.078125
121.28125
120.484375
119.65625
118.84375
118.015625
117.1875
116.359375
115.546875
114.765625
113.984375
113.25
112.53125
111.859375
111.234375
110.65625
110.140625
109.6875
109.3125
109.0
108.78125
108.640625
108.609375
108.671875
108.84375
109.125
109.53125
110.078125
110.75
111.5625
112.53125
113.640625
114.921875
116.359375
117.96875
119.75
121.703125
123.84375
126.171875
128.6875
131.390625
134.3125
137.421875
140.734375
144.25
147.96875
151.890625
156.03125
160.375
164.921875
169.6875
174.65625
179.8125
185.1875
190.765625
196.53125
202.484375
208.625
214.953125
221.453125
228.140625
234.984375
241.984375
249.125
256.421875
263.84375
271.40625
279.078125
286.84375
294.71875
302.671875
310.703125
318.796875
326.9375
335.109375
343.3125
351.515625
359.734375
367.921875
376.078125
384.203125
392.25
400.234375
408.125
415.90625
423.578125
431.09375
438.484375
445.6875
452.71875
459.546875
466.171875
472.5625
478.703125
484.59375
490.21875
495.5625
500.59375
505.328125
509.71875
513.78125
517.484375
520.84375
523.8125
526.40625
528.609375
530.421875
531.828125
532.8125
533.375
533.515625
533.21875
532.5
531.34375
529.75
527.71875
525.234375
522.328125
518.984375
515.21875
511.015625
506.40625
501.375
495.9375
490.109375
483.890625
477.296875
470.34375
463.03125
455.390625
447.421875
439.15625
430.59375
421.75
412.65625
403.328125
393.78125
384.03125
374.109375
364.03125
353.8125
343.484375
333.0625
322.578125
312.03125
301.46875
290.890625
280.34375
269.828125
259.375
249.0
238.734375
228.578125
218.578125
208.75
199.078125
189.625
180.375
171.359375
162.59375
154.109375
145.875
137.921875
130.265625
122.921875
115.890625
109.1875
102.796875
96.75
91.046875
85.671875
80.640625
75.9375
71.59375
67.578125
63.890625
60.546875
57.5
54.78125
52.375
50.265625
48.4375
46.890625
45.609375
44.578125
43.78125
43.203125
42.859375
42.6875
42.71875
42.90625
43.234375
43.703125
44.296875
44.984375
45.765625
46.609375
47.515625
48.453125
49.421875
50.390625
51.375
52.328125
53.25
54.140625
54.984375
55.765625
56.46875
57.078125
57.625
58.0625
58.40625
58.640625
58.78125
58.796875
58.703125
58.5
58.171875
57.75
57.203125
56.546875
55.796875
54.953125
54.015625
52.984375
51.875
50.6875
49.421875
48.109375
46.75
45.359375
43.9375
42.484375
41.03125
39.5625
38.125
36.6875
35.28125
33.921875
32.609375
31.359375
30.15625
29.046875
28.015625
27.0625
26.203125
25.453125
24.796875
24.265625
23.84375
23.53125
23.34375
23.265625
23.3125
23.484375
23.765625
24.171875
24.6875
25.3125
26.03125
26.859375
27.796875
28.796875
29.890625
31.0625
32.296875
33.59375
34.921875
36.296875
37.703125
39.125
40.5625
41.984375
43.40625
44.796875
46.15625
47.484375
48.765625
49.96875
51.109375
52.171875
53.15625
54.03125
54.8125
55.484375
56.0625
56.515625
56.828125
57.03125
57.109375
57.046875
56.859375
56.53125
56.078125
55.5
54.796875
53.96875
53.03125
51.96875
50.796875
49.53125
48.171875
46.734375
45.203125
43.625
41.96875
40.28125
38.546875
36.796875
35.03125
33.265625
31.5
29.765625
28.078125
26.421875
24.828125
23.3125
21.875
20.53125
19.296875
18.1875
17.203125
16.359375
15.671875
15.15625
14.796875
14.609375
14.609375
14.8125
15.203125
15.8125
16.625
17.640625
18.890625
20.359375
22.046875
23.953125
26.078125
28.4375
31.015625
33.828125
36.84375
40.078125
43.515625
47.171875
51.03125
55.09375
59.34375
63.78125
68.390625
73.171875
78.125
83.234375
88.484375
93.890625
99.421875
105.078125
110.84375
116.734375
122.71875
128.78125
134.953125
141.1875
147.5
153.859375
160.296875
166.765625
173.265625
179.8125
186.390625
192.984375
199.59375
206.21875
212.84375
219.46875
226.09375
232.703125
239.296875
245.875
252.4375
258.96875
265.46875
271.9375
278.375
284.765625
291.109375
297.421875
303.671875
309.875
316.015625
322.09375
328.09375
334.046875
339.90625
345.703125
351.40625
357.015625
362.53125
367.953125
373.265625
378.453125
383.515625
388.46875
393.265625
397.921875
402.40625
406.75
410.90625
414.890625
418.671875
422.234375
425.59375
428.71875
431.609375
434.25
436.625
438.734375
440.546875
442.0625
443.28125
444.171875
444.734375
444.953125
444.8125
444.3125
443.4375
442.171875
440.515625
438.46875
436.0
433.109375
429.8125
426.078125
421.90625
417.296875
412.25
406.75
400.8125
394.421875
387.59375
380.3125
372.609375
364.453125
355.875
346.859375
337.4375
327.609375
317.375
306.75
295.75
284.390625
272.671875
260.625
248.25
235.578125
222.609375
209.375
195.90625
182.1875
168.265625
154.171875
139.890625
125.484375
110.9375
96.296875
81.59375
66.8125
52.015625
37.21875
22.4375
7.703125
-6.96875
-21.578125
-36.0625
-50.421875
-64.625
-78.671875
-92.5
-106.140625
-119.53125
-132.671875
-145.546875
-158.125
-170.40625
-182.375
-194.015625
-205.296875
-216.234375
-226.78125
-236.96875
-246.765625
-256.15625
-265.140625
-273.71875
-281.890625
-289.625
-296.953125
-303.84375
-310.328125
-316.375
-322.0
-327.1875
-331.96875
-336.34375
-340.296875
-343.84375
-347.0
-349.75
-352.125
-354.125
-355.75
-357.015625
-357.9375
-358.515625
-358.78125
-358.71875
-358.34375
-357.6875
-356.734375
-355.53125
-354.046875
-352.328125
-350.375
-348.203125
-345.828125
-343.25
-340.46875
-337.53125
-334.4375
-331.171875
-327.765625
-324.234375
-320.59375
-316.828125
-312.96875
-309.015625
-304.984375
-300.875
-296.703125
-292.46875
-288.171875
-283.84375
-279.453125
-275.03125
-270.578125
-266.109375
-261.59375
-257.0625
-252.515625
-247.953125
-243.359375
-238.75
-234.140625
-229.5
-224.84375
-220.171875
-215.46875
-210.75
-206.015625
-201.234375
-196.4375
-191.59375
-186.703125
-181.78125
-176.8125
-171.78125
-166.6875
-161.53125
-156.3125
-151.0
-145.625
-140.15625
-134.59375
-128.921875
-123.15625
-117.265625
-111.265625
-105.140625
-98.890625
-92.5
-85.96875
-79.296875
-72.46875
-65.5
-58.375
-51.078125
-43.625
-36.0
-28.21875
-20.234375
-12.109375
-3.8125
4.640625
13.265625
22.078125
31.046875
40.171875
49.46875
58.921875
68.515625
78.25
88.125
98.125
108.25
118.484375
128.8125
139.25
149.765625
160.34375
170.984375
181.65625
192.375
203.109375
213.828125
224.546875
235.234375
245.875
256.453125
266.953125
277.359375
287.65625
297.8125
307.8125
317.65625
327.3125
336.765625
346.0
354.984375
363.71875
372.1875
380.359375
388.234375
395.78125
403.0
409.859375
416.359375
422.46875
428.203125
433.546875
438.453125
442.953125
447.03125
450.65625
453.859375
456.59375
458.890625
460.71875
462.09375
463.015625
463.484375
463.5
463.046875
462.15625
460.8125
459.046875
456.84375
454.234375
451.203125
447.78125
443.96875
439.78125
435.25
430.375
425.171875
419.65625
413.84375
407.765625
401.4375
394.875
388.09375
381.125
373.984375
366.703125
359.28125
351.75
344.125
336.453125
328.71875
320.984375
313.234375
305.5
297.8125
290.171875
282.625
275.171875
267.828125
260.625
253.5625
246.671875
239.953125
233.421875
227.109375
221.015625
215.140625
209.515625
204.125
199.0
194.140625
189.546875
185.234375
181.1875
177.4375
173.96875
170.78125
167.875
165.25
162.921875
160.890625
159.109375
157.609375
156.375
155.421875
154.703125
154.25
154.046875
154.078125
154.34375
154.828125
155.53125
156.4375
157.546875
158.84375
160.3125
161.96875
163.78125
165.734375
167.859375
170.109375
172.484375
174.984375
177.609375
180.328125
183.15625
186.0625
189.078125
192.15625
195.3125
198.53125
201.8125
205.15625
208.546875
211.984375
215.484375
219.0
222.578125
226.171875
229.796875
233.453125
237.125
240.828125
244.546875
248.28125
252.03125
255.78125
259.546875
263.3125
267.078125
270.84375
274.59375
278.34375
282.078125
285.796875
289.484375
293.15625
296.78125
300.375
303.921875
307.421875
310.84375
314.203125
317.5
320.703125
323.8125
326.828125
329.71875
332.5
335.140625
337.640625
340.0
342.1875
344.203125
346.03125
347.65625
349.078125
350.265625
351.234375
351.953125
352.421875
352.625
352.53125
352.171875
351.5
350.53125
349.234375
347.609375
345.65625
343.359375
340.703125
337.703125
334.34375
330.609375
326.515625
322.046875
317.1875
311.96875
306.375
300.40625
294.0625
287.359375
280.28125
272.84375
265.0625
256.9375
248.46875
239.6875
230.578125
221.15625
211.453125
201.46875
191.234375
180.734375
170.015625
159.0625
147.921875
136.625
125.140625
113.515625
101.765625
89.90625
77.96875
65.984375
53.9375
41.890625
29.828125
17.796875
5.796875
-6.109375
-17.96875
-29.703125
-41.328125
-52.8125
-64.125
-75.265625
-86.21875
-96.9375
-107.4375
-117.703125
-127.703125
-137.421875
-146.875
-156.015625
-164.859375
-173.375
-181.5625
-189.421875
-196.9375
-204.109375
-210.9375
-217.390625
-223.5
-229.25
-234.625
-239.640625
-244.3125
-248.609375
-252.5625
-256.140625
-259.390625
-262.296875
-264.859375
-267.09375
-269.0
-270.59375
-271.875
-272.84375
-273.53125
-273.9375
-274.0625
-273.9375
-273.546875
-272.90625
-272.03125
-270.9375
-269.625
-268.109375
-266.40625
-264.5
-262.4375
-260.1875
-257.796875
-255.25
-252.5625
-249.734375
-246.796875
-243.71875
-240.546875
-237.25
-233.859375
-230.375
-226.8125
-223.140625
-219.40625
-215.578125
-211.6875
-207.71875
-203.671875
-199.5625
-195.390625
-191.140625
-186.828125
-182.453125
-178.0
-173.5
-168.921875
-164.265625
-159.546875
-154.765625
-149.90625
-144.96875
-139.953125
-134.875
-129.703125
-124.46875
-119.140625
-113.71875
-108.21875
-102.640625
-96.96875
-91.203125
-85.359375
-79.421875
-73.375
-67.25
-61.046875
-54.734375
-48.328125
-41.84375
-35.265625
-28.578125
-21.828125
-15.0
-8.078125
-1.09375
5.96875
13.09375
20.3125
27.578125
34.90625
42.296875
49.71875
57.203125
64.71875
72.265625
79.84375
87.4375
95.03125
102.65625
110.265625
117.875
125.46875
133.046875
140.59375
148.09375
155.5625
162.984375
170.328125
177.625
184.84375
191.96875
199.015625
205.96875
212.8125
219.5625
226.171875
232.671875
239.046875
245.265625
251.359375
257.296875
263.078125
268.703125
274.171875
279.453125
284.578125
289.515625
294.265625
298.828125
303.21875
307.390625
311.390625
315.171875
318.765625
322.15625
325.34375
328.328125
331.109375
333.6875
336.0625
338.234375
340.1875
341.953125
343.515625
344.890625
346.0625
347.046875
347.828125
348.4375
348.875
349.125
349.203125
349.109375
348.859375
348.453125
347.90625
347.203125
346.359375
345.390625
344.28125
343.078125
341.75
340.3125
338.796875
337.1875
335.484375
333.71875
331.890625
330.0
328.0625
326.078125
324.078125
322.03125
319.984375
317.921875
315.859375
313.796875
311.75
309.734375
307.734375
305.765625
303.84375
301.984375
300.15625
298.40625
296.71875
295.09375
293.546875
292.078125
290.703125
289.40625
288.21875
287.109375
286.109375
285.203125
284.390625
283.6875
283.09375
282.59375
282.203125
281.90625
281.71875
281.640625
281.640625
281.765625
281.96875
282.265625
282.65625
283.125
283.6875
284.3125
285.03125
285.796875
286.640625
287.53125
288.484375
289.484375
290.515625
291.578125
292.6875
293.796875
294.9375
296.078125
297.21875
298.359375
299.484375
300.59375
301.671875
302.734375
303.75
304.71875
305.625
306.5
307.296875
308.03125
308.6875
309.265625
309.765625
310.171875
310.484375
310.703125
310.8125
310.828125
310.734375
310.515625
310.203125
309.75
309.1875
308.515625
307.71875
306.796875
305.734375
304.5625
303.25
301.828125
300.265625
298.578125
296.765625
294.828125
292.765625
290.59375
288.296875
285.875
283.34375
280.6875
277.921875
275.046875
272.078125
268.984375
265.8125
262.53125
259.15625
255.6875
252.125
248.484375
244.765625
240.96875
237.09375
233.15625
229.140625
225.078125
220.953125
216.765625
212.53125
208.25
203.921875
199.5625
195.171875
190.75
186.296875
181.8125
177.328125
172.8125
168.296875
163.765625
159.25
154.71875
150.203125
145.6875
141.203125
136.71875
132.265625
127.828125
123.421875
119.078125
114.75
110.453125
106.203125
102.0
97.859375
93.765625
89.734375
85.765625
81.875
78.03125
74.265625
70.578125
66.984375
63.453125
60.0
56.640625
53.375
50.203125
47.109375
44.125
41.234375
38.4375
35.734375
33.140625
30.640625
28.234375
25.9375
23.75
21.65625
19.671875
17.78125
15.984375
14.296875
12.703125
11.1875
9.78125
8.46875
7.25
6.09375
5.046875
4.0625
3.15625
2.328125
1.5625
0.875
0.234375
-0.328125
-0.84375
-1.328125
-1.765625
-2.15625
-2.53125
-2.859375
-3.171875
-3.453125
-3.734375
-4.015625
-4.296875
-4.5625
-4.84375
-5.140625
-5.46875
-5.796875
-6.171875
-6.5625
-7.0
-7.484375
-8.0
-8.578125
-9.203125
-9.875
-10.625
-11.4375
-12.3125
-13.25
-14.265625
-15.375
-16.546875
-17.796875
-19.140625
-20.5625
-22.0625
-23.671875
-25.359375
-27.125
-29.0
-30.953125
-33.015625
-35.171875
-37.40625
-39.75
-42.1875
-44.71875
-47.34375
-50.0625
-52.875
-55.796875
-58.796875
-61.90625
-65.109375
-68.40625
-71.8125
-75.296875
-78.890625
-82.578125
-86.359375
-90.234375
-94.203125
-98.28125
-102.4375
-106.703125
-111.0625
-115.515625
-120.0625
-124.71875
-129.46875
-134.3125
-139.25
-144.296875
-149.421875
-154.65625
-159.96875
-165.390625
-170.890625
-176.5
-182.1875
-187.96875
-193.828125
-199.78125
-205.8125
-211.921875
-218.109375
-224.375
-230.703125
-237.109375
-243.5625
-250.09375
-256.65625
-263.28125
-269.9375
-276.625
-283.359375
-290.09375
-296.859375
-303.625
-310.390625
-317.15625
-323.890625
-330.609375
-337.296875
-343.921875
-350.515625
-357.03125
-363.484375
-369.84375
-376.109375
-382.28125
-388.328125
-394.265625
-400.0625
-405.71875
-411.21875
-416.546875
-421.6875
-426.671875
-431.453125
-436.046875
-440.421875
-444.578125
-448.515625
-452.21875
-455.671875
-458.890625
-461.875
-464.578125
-467.03125
-469.21875
-471.15625
-472.8125
-474.1875
-475.3125
-476.140625
-476.71875
-477.015625
-477.046875
-476.8125
-476.3125
-475.546875
-474.546875
-473.28125
-471.765625
-470.03125
-468.046875
-465.859375
-463.4375
-460.8125
-458.0
-454.984375
-451.796875
-448.4375
-444.921875
-441.25
-437.453125
-433.515625
-429.453125
-425.296875
-421.03125
-416.6875
-412.25
-407.765625
-403.203125
-398.609375
-393.96875
-389.296875
-384.59375
-379.890625
-375.171875
-370.4375
-365.734375
-361.03125
-356.34375
-351.6875
-347.0625
-342.453125
-337.890625
-333.359375
-328.859375
-324.40625
-319.984375
-315.609375
-311.28125
-306.984375
-302.734375
-298.515625
-294.328125
-290.1875
-286.078125
-281.984375
-277.9375
-273.90625
-269.90625
-265.90625
-261.9375
-257.984375
-254.046875
-250.109375
-246.1875
-242.265625
-238.34375
-234.421875
-230.515625
-226.609375
-222.703125
-218.796875
-214.890625
-211.0
-207.109375
-203.234375
-199.375
-195.53125
-191.703125
-187.921875
-184.171875
-180.453125
-176.796875
-173.203125
-169.65625
-166.203125
-162.828125
-159.546875
-156.359375
-153.296875
-150.359375
-147.5625
-144.921875
-142.4375
-140.125
-138.0
-136.0625
-134.34375
-132.828125
-131.546875
-130.5
-129.71875
-129.1875
-128.921875
-128.921875
-129.21875
-129.796875
-130.671875
-131.859375
-133.34375
-135.125
-137.234375
-139.640625
-142.359375
-145.40625
-148.734375
-152.375
-156.3125
-160.546875
-165.0625
-169.859375
-174.90625
-180.21875
-185.78125
-191.5625
-197.5625
-203.765625
-210.15625
-216.703125
-223.40625
-230.234375
-237.1875
-244.21875
-251.328125
-258.484375
-265.65625
-272.859375
-280.03125
-287.171875
-294.265625
-301.265625
-308.171875
-314.9375
-321.578125
-328.0625
-334.359375
-340.453125
-346.34375
-352.0
-357.390625
-362.53125
-367.40625
-371.96875
-376.25
-380.21875
-383.875
-387.203125
-390.21875
-392.890625
-395.234375
-397.25
-398.9375
-400.296875
-401.328125
-402.046875
-402.46875
-402.59375
-402.421875
-401.984375
-401.28125
-400.34375
-399.1875
-397.8125
-396.25
-394.515625
-392.625
-390.625
-388.515625
-386.3125
-384.078125
-381.796875
-379.5
-377.234375
-375.015625
-372.859375
-370.796875
-368.84375
-367.03125
-365.40625
-363.953125
-362.703125
-361.703125
-360.953125
-360.46875
-360.265625
-360.390625
-360.84375
-361.640625
-362.78125
-364.296875
-366.203125
-368.484375
-371.171875
-374.25
-377.75
-381.65625
-385.96875
-390.703125
-395.84375
-401.390625
-407.34375
-413.6875
-420.4375
-427.546875
-435.046875
-442.890625
-451.078125
-459.609375
-468.4375
-477.578125
-487.0
-496.6875
-506.609375
-516.765625
-527.125
-537.671875
-548.390625
-559.234375
-570.21875
-581.296875
-592.4375
-603.65625
-614.90625
-626.171875
-637.421875
-648.65625
-659.84375
-670.96875
-682.015625
-692.953125
-703.78125
-714.46875
-725.015625
-735.390625
-745.59375
-755.59375
-765.40625
-775.0
-784.375
-793.515625
-802.4375
-811.09375
-819.515625
-827.671875
-835.578125
-843.21875
-850.59375
-857.703125
-864.546875
-871.125
-877.4375
-883.484375
-889.265625
-894.796875
-900.0625
-905.078125
-909.84375
-914.375
-918.65625
-922.703125
-926.5
-930.09375
-933.453125
-936.59375
-939.515625
-942.234375
-944.734375
-947.046875
-949.15625
-951.0625
-952.796875
-954.328125
-955.671875
-956.828125
-957.8125
-958.609375
-959.234375
-959.671875
-959.9375
-960.015625
-959.921875
-959.65625
-959.203125
-958.578125
-957.765625
-956.765625
-955.59375
-954.234375
-952.6875
-950.9375
-949.015625
-946.90625
-944.59375
-942.109375
-939.421875
-936.546875
-933.46875
-930.21875
-926.765625
-923.125
-919.296875
-915.28125
-911.078125
-906.71875
-902.15625
-897.4375
-892.5625
-887.515625
-882.3125
-876.96875
-871.484375
-865.875
-860.125
-854.28125
-848.328125
-842.28125
-836.15625
-829.953125
-823.6875
-817.390625
-811.046875
-804.6875
-798.296875
-791.9375
-785.578125
-779.234375
-772.953125
-766.703125
-760.53125
-754.4375
-748.421875
-742.515625
-736.71875
-731.046875
-725.5
-720.09375
-714.84375
-709.734375
-704.796875
-700.03125
-695.453125
-691.015625
-686.78125
-682.75
-678.890625
-675.21875
-671.734375
-668.421875
-665.3125
-662.375
-659.609375
-657.015625
-654.578125
-652.296875
-650.171875
-648.171875
-646.3125
-644.5625
-642.921875
-641.375
-639.90625
-638.5
-637.15625
-635.859375
-634.578125
-633.328125
-632.0625
-630.78125
-629.46875
-628.109375
-626.703125
-625.21875
-623.640625
-621.96875
-620.1875
-618.265625
-616.234375
-614.03125
-611.6875
-609.171875
-606.5
-603.625
-600.578125
-597.328125
-593.875
-590.234375
-586.375
-582.328125
-578.0625
-573.59375
-568.921875
-564.046875
-558.984375
-553.703125
-548.25
-542.625
-536.828125
-530.859375
-524.734375
-518.46875
-512.0625
-505.53125
-498.875
-492.125
-485.296875
-478.375
-471.390625
-464.359375
-457.28125
-450.171875
-443.046875
-435.921875
-428.796875
-421.703125
-414.625
-407.609375
-400.625
-393.703125
-386.859375
-380.078125
-373.390625
-366.78125
-360.265625
-353.859375
-347.546875
-341.34375
-335.25
-329.25
-323.359375
-317.578125
-311.890625
-306.296875
-300.8125
-295.40625
-290.078125
-284.828125
-279.640625
-274.515625
-269.4375
-264.390625
-259.390625
-254.40625
-249.421875
-244.4375
-239.421875
-234.390625
-229.328125
-224.21875
-219.046875
-213.8125
-208.484375
-203.0625
-197.546875
-191.921875
-186.171875
-180.296875
-174.28125
-168.140625
-161.84375
-155.390625
-148.796875
-142.046875
-135.15625
-128.09375
-120.890625
-113.53125
-106.015625
-98.375
-90.609375
-82.703125
-74.6875
-66.578125
-58.359375
-50.0625
-41.703125
-33.296875
-24.84375
-16.390625
-7.921875
0.515625
8.921875
17.265625
25.546875
33.71875
41.765625
49.6875
57.421875
64.984375
72.34375
79.453125
86.328125
92.921875
99.21875
105.203125
110.84375
116.15625
121.078125
125.609375
129.734375
133.4375
136.71875
139.53125
141.890625
143.78125
145.1875
146.09375
146.515625
146.4375
145.859375
144.78125
143.1875
141.09375
138.515625
135.421875
131.84375
127.78125
123.25
118.25
112.796875
106.90625
100.578125
93.859375
86.734375
79.234375
71.390625
63.1875
54.6875
45.875
36.796875
27.453125
17.890625
8.125
-1.8125
-11.9375
-22.1875
-32.5625
-43.015625
-53.53125
-64.09375
-74.6875
-85.265625
-95.828125
-106.328125
-116.78125
-127.140625
-137.375
-147.5
-157.484375
-167.3125
-176.96875
-186.421875
-195.6875
-204.71875
-213.53125
-222.109375
-230.421875
-238.484375
-246.28125
-253.8125
-261.0625
-268.015625
-274.703125
-281.078125
-287.1875
-292.984375
-298.5
-303.71875
-308.65625
-313.3125
-317.671875
-321.75
-325.5625
-329.09375
-332.375
-335.390625
-338.140625
-340.65625
-342.921875
-344.953125
-346.765625
-348.359375
-349.734375
-350.90625
-351.875
-352.671875
-353.265625
-353.703125
-353.953125
-354.0625
-354.0
-353.796875
-353.453125
-352.984375
-352.375
-351.640625
-350.796875
-349.8125
-348.734375
-347.5625
-346.296875
-344.921875
-343.453125
-341.90625
-340.265625
-338.546875
-336.75
-334.875
-332.9375
-330.90625
-328.828125
-326.65625
-324.4375
-322.140625
-319.796875
-317.375
-314.90625
-312.359375
-309.765625
-307.125
-304.421875
-301.65625
-298.84375
-295.984375
-293.078125
-290.125
-287.109375
-284.0625
-280.96875
-277.828125
-274.640625
-271.421875
-268.15625
-264.84375
-261.515625
-258.140625
-254.734375
-251.28125
-247.8125
-244.296875
-240.765625
-237.203125
-233.59375
-229.96875
-226.3125
-222.625
-218.921875
-215.15625
-211.390625
-207.578125
-203.75
-199.875
-195.984375
-192.046875
-188.078125
-184.0625
-180.015625
-175.921875
-171.78125
-167.609375
-163.375
-159.09375
-154.75
-150.359375
-145.90625
-141.375
-136.796875
-132.140625
-127.421875
-122.625
-117.75
-112.796875
-107.765625
-102.65625
-97.453125
-92.171875
-86.8125
-81.34375
-75.796875
-70.171875
-64.453125
-58.65625
-52.765625
-46.796875
-40.75
-34.625
-28.421875
-22.15625
-15.828125
-9.453125
-3.0
3.46875
9.984375
16.546875
23.125
29.71875
36.3125
42.9375
49.515625
56.078125
62.59375
69.078125
75.5
81.84375
88.125
94.296875
100.375
106.34375
112.171875
117.859375
123.390625
128.765625
133.96875
138.96875
143.78125
148.390625
152.78125
156.9375
160.859375
164.546875
167.96875
171.140625
174.03125
176.671875
179.015625
181.09375
182.890625
184.40625
185.625
186.5625
187.21875
187.59375
187.6875
187.5
187.046875
186.3125
185.328125
184.09375
182.609375
180.875
178.9375
176.765625
174.390625
171.828125
169.078125
166.140625
163.078125
159.859375
156.5
153.03125
149.46875
145.796875
142.0625
138.265625
134.4375
130.5625
126.671875
122.796875
118.90625
115.0625
111.234375
107.46875
103.75
100.109375
96.546875
93.0625
89.6875
86.421875
83.265625
80.21875
77.3125
74.53125
71.875
69.359375
66.984375
64.734375
62.640625
60.671875
58.84375
57.140625
55.578125
54.140625
52.828125
51.625
50.53125
49.546875
48.65625
47.859375
47.140625
46.5
45.90625
45.390625
44.90625
44.453125
44.03125
43.65625
43.25
42.859375
42.453125
42.015625
41.5625
41.0625
40.53125
39.9375
39.28125
38.546875
37.75
36.875
35.921875
34.859375
33.71875
32.484375
31.140625
29.6875
28.140625
26.484375
24.734375
22.875
20.90625
18.828125
16.671875
14.40625
12.046875
9.59375
7.046875
4.421875
1.734375
-1.03125
-3.875
-6.765625
-9.734375
-12.734375
-15.796875
-18.890625
-22.015625
-25.171875
-28.34375
-31.53125
-34.734375
-37.9375
-41.140625
-44.34375
-47.53125
-50.703125
-53.84375
-56.984375
-60.09375
-63.171875
-66.234375
-69.25
-72.25
-75.203125
-78.125
-81.015625
-83.875
-86.6875
-89.484375
-92.25
-94.96875
-97.671875
-100.359375
-103.015625
-105.640625
-108.265625
-110.875
-113.46875
-116.046875
-118.625
-121.203125
-123.796875
-126.375
-128.96875
-131.578125
-134.1875
-136.828125
-139.484375
-142.140625
-144.828125
-147.546875
-150.28125
-153.03125
-155.796875
-158.59375
-161.421875
-164.25
-167.109375
-169.96875
-172.859375
-175.75
-178.640625
-181.53125
-184.421875
-187.3125
-190.171875
-193.03125
-195.859375
-198.671875
-201.4375
-204.171875
-206.84375
-209.484375
-212.046875
-214.5625
-217.0
-219.359375
-221.625
-223.8125
-225.90625
-227.890625
-229.78125
-231.5625
-233.21875
-234.765625
-236.203125
-237.515625
-238.6875
-239.75
-240.671875
-241.484375
-242.15625
-242.703125
-243.125
-243.4375
-243.609375
-243.671875
-243.625
-243.46875
-243.21875
-242.84375
-242.40625
-241.859375
-241.25
-240.5625
-239.796875
-239.0
-238.140625
-237.25
-236.3125
-235.375
-234.40625
-233.4375
-232.46875
-231.515625
-230.578125
-229.6875
-228.828125
-228.015625
-227.25
-226.546875
-225.90625
-225.34375
-224.859375
-224.453125
-224.125
-223.90625
-223.765625
-223.71875
-223.765625
-223.90625
-224.140625
-224.484375
-224.90625
-225.421875
-226.015625
-226.703125
-227.46875
-228.296875
-229.1875
-230.125
-231.125
-232.15625
-233.21875
-234.3125
-235.40625
-236.5
-237.578125
-238.625
-239.65625
-240.625
-241.53125
-242.359375
-243.109375
-243.765625
-244.296875
-244.703125
-244.96875
-245.09375
-245.046875
-244.828125
-244.421875
-243.796875
-242.96875
-241.921875
-240.65625
-239.140625
-237.375
-235.359375
-233.0625
-230.5
-227.65625
-224.53125
-221.109375
-217.390625
-213.375
-209.046875
-204.421875
-199.484375
-194.234375
-188.6875
-182.828125
-176.640625
-170.171875
-163.375
-156.28125
-148.890625
-141.203125
-133.21875
-124.953125
-116.40625
-107.5625
-98.453125
-89.078125
-79.453125
-69.5625
-59.421875
-49.03125
-38.40625
-27.5625
-16.5
-5.21875
6.25
17.9375
29.8125
41.859375
54.09375
66.5
79.0625
91.78125
104.640625
117.625
130.75
143.984375
157.328125
170.78125
184.3125
197.9375
211.640625
225.421875
239.25
253.125
267.03125
280.984375
294.9375
308.90625
322.859375
336.8125
350.71875
364.609375
378.421875
392.1875
405.875
419.453125
432.9375
446.28125
459.5
472.578125
485.46875
498.171875
510.6875
522.96875
535.015625
546.8125
558.328125
569.5625
580.484375
591.0625
601.3125
611.1875
620.6875
629.78125
638.453125
646.6875
654.46875
661.78125
668.59375
674.9375
680.734375
686.0
690.71875
694.890625
698.46875
701.484375
703.90625
705.71875
706.9375
707.546875
707.53125
706.890625
705.640625
703.78125
701.28125
698.1875
694.46875
690.15625
685.25
679.765625
673.703125
667.078125
659.921875
652.234375
644.03125
635.34375
626.1875
616.59375
606.578125
596.171875
585.40625
574.28125
562.875
551.171875
539.21875
527.0625
514.71875
502.234375
489.625
476.953125
464.21875
451.484375
438.765625
426.109375
413.5625
401.125
388.859375
376.796875
364.953125
353.359375
342.0625
331.09375
320.453125
310.203125
300.34375
290.90625
281.921875
273.40625
265.390625
257.859375
250.859375
244.40625
238.484375
233.125
228.34375
224.125
220.484375
217.421875
214.953125
213.0625
211.734375
211.0
210.8125
211.1875
212.109375
213.5625
215.546875
218.03125
221.015625
224.46875
228.375
232.71875
237.484375
242.625
248.15625
254.03125
260.21875
266.71875
273.5
280.53125
287.78125
295.234375
302.875
310.671875
318.609375
326.640625
334.765625
342.9375
351.15625
359.40625
367.640625
375.859375
384.046875
392.171875
400.21875
408.1875
416.0625
423.8125
431.4375
438.921875
446.265625
453.453125
460.46875
467.328125
474.015625
480.515625
486.828125
492.96875
498.921875
504.6875
510.265625
515.65625
520.875
525.90625
530.75
535.4375
539.9375
544.28125
548.453125
552.46875
556.328125
560.046875
563.625
567.046875
570.34375
573.5
576.53125
579.4375
582.21875
584.890625
587.421875
589.875
592.1875
594.375
596.453125
598.421875
600.265625
602.0
603.59375
605.0625
606.40625
607.609375
608.671875
609.59375
610.359375
610.953125
611.390625
611.65625
611.734375
611.625
611.3125
610.78125
610.046875
609.078125
607.875
606.4375
604.734375
602.78125
600.5625
598.0625
595.28125
592.203125
588.84375
585.1875
581.21875
576.9375
572.34375
567.4375
562.21875
556.6875
550.828125
544.671875
538.1875
531.40625
524.3125
516.921875
509.234375
501.265625
493.046875
484.53125
475.765625
466.75
457.515625
448.046875
438.390625
428.546875
418.515625
408.328125
398.015625
387.578125
377.046875
366.421875
355.734375
345.015625
334.265625
323.515625
312.78125
302.078125
291.453125
280.90625
270.453125
260.125
249.9375
239.921875
230.078125
220.4375
211.015625
201.828125
192.890625
184.234375
175.859375
167.78125
160.03125
152.59375
145.515625
138.765625
132.390625
126.390625
120.78125
115.546875
110.703125
106.265625
102.234375
98.609375
95.40625
92.59375
90.203125
88.21875
86.640625
85.484375
84.71875
84.359375
84.390625
84.796875
85.609375
86.78125
88.3125
90.203125
92.4375
95.015625
97.921875
101.140625
104.65625
108.46875
112.5625
116.90625
121.515625
126.359375
131.421875
136.703125
142.1875
147.84375
153.65625
159.640625
165.75
172.0
178.34375
184.78125
191.3125
197.90625
204.53125
211.21875
217.90625
224.609375
231.3125
237.984375
244.625
251.21875
257.75
264.203125
270.578125
276.828125
282.96875
288.984375
294.859375
300.5625
306.109375
311.46875
316.640625
321.609375
326.359375
330.890625
335.15625
339.1875
342.953125
346.453125
349.65625
352.5625
355.171875
357.46875
359.4375
361.078125
362.359375
363.296875
363.875
364.09375
363.9375
363.390625
362.453125
361.125
359.40625
357.265625
354.734375
351.78125
348.40625
344.609375
340.40625
335.78125
330.71875
325.25
319.359375
313.03125
306.296875
299.15625
291.609375
283.640625
275.296875
266.546875
257.421875
247.90625
238.03125
227.796875
217.203125
206.28125
195.046875
183.484375
171.640625
159.515625
147.109375
134.453125
121.5625
108.46875
95.15625
81.671875
68.015625
54.21875
40.296875
26.265625
12.15625
-2.015625
-16.234375
-30.484375
-44.75
-58.984375
-73.1875
-87.328125
-101.390625
-115.359375
-129.21875
-142.921875
-156.484375
-169.859375
-183.03125
-196.0
-208.75
-221.234375
-233.46875
-245.421875
-257.078125
-268.421875
-279.453125
-290.15625
-300.484375
-310.484375
-320.109375
-329.375
-338.25
-346.734375
-354.828125
-362.515625
-369.796875
-376.671875
-383.140625
-389.1875
-394.828125
-400.0625
-404.890625
-409.296875
-413.3125
-416.90625
-420.125
-422.9375
-425.359375
-427.421875
-429.09375
-430.40625
-431.375
-431.984375
-432.265625
-432.21875
-431.859375
-431.1875
-430.234375
-428.984375
-427.46875
-425.703125
-423.6875
-421.4375
-418.953125
-416.265625
-413.390625
-410.328125
-407.078125
-403.671875
-400.125
-396.4375
-392.625
-388.6875
-384.640625
-380.515625
-376.3125
-372.03125
-367.6875
-363.296875
-358.859375
-354.375
-349.890625
-345.375
-340.84375
-336.328125
-331.796875
-327.296875
-322.8125
-318.34375
-313.90625
-309.515625
-305.15625
-300.859375
-296.59375
-292.390625
-288.25
-284.1875
-280.171875
-276.234375
-272.375
-268.59375
-264.875
-261.265625
-257.71875
-254.28125
-250.921875
-247.65625
-244.5
-241.4375
-238.46875
-235.59375
-232.84375
-230.1875
-227.640625
-225.203125
-222.890625
-220.6875
-218.59375
-216.609375
-214.765625
-213.03125
-211.421875
-209.953125
-208.59375
-207.375
-206.28125
-205.328125
-204.5
-203.796875
-203.234375
-202.8125
-202.53125
-202.375
-202.34375
-202.46875
-202.71875
-203.109375
-203.625
-204.28125
-205.0625
-205.96875
-207.015625
-208.171875
-209.453125
-210.84375
-212.34375
-213.96875
-215.671875
-217.484375
-219.390625
-221.375
-223.4375
-225.5625
-227.765625
-230.015625
-232.296875
-234.640625
-236.984375
-239.359375
-241.734375
-244.109375
-246.453125
-248.78125
-251.078125
-253.296875
-255.46875
-257.5625
-259.5625
-261.46875
-263.265625
-264.921875
-266.4375
-267.796875
-269.0
-270.015625
-270.84375
-271.46875
-271.875
-272.046875
-271.984375
-271.65625
-271.078125
-270.21875
-269.078125
-267.65625
-265.921875
-263.875
-261.53125
-258.84375
-255.84375
-252.5
-248.828125
-244.8125
-240.453125
-235.734375
-230.6875
-225.296875
-219.5625
-213.484375
-207.078125
-200.328125
-193.25
-185.859375
-178.140625
-170.140625
-161.828125
-153.234375
-144.359375
-135.21875
-125.828125
-116.203125
-106.359375
-96.3125
-86.078125
-75.65625
-65.09375
-54.375
-43.546875
-32.609375
-21.59375
-10.515625
0.59375
11.734375
22.890625
34.015625
45.125
56.15625
67.125
78.0
88.75
99.359375
109.8125
120.109375
130.203125
140.078125
149.75
159.15625
168.328125
177.203125
185.8125
194.109375
202.09375
209.75
217.078125
224.0625
230.6875
236.953125
242.859375
248.390625
253.546875
258.328125
262.71875
266.71875
270.34375
273.609375
276.46875
278.953125
281.0625
282.8125
284.1875
285.21875
285.890625
286.234375
286.234375
285.921875
285.296875
284.375
283.15625
281.671875
279.9375
277.9375
275.71875
273.265625
270.609375
267.765625
264.75
261.5625
258.234375
254.765625
251.1875
247.515625
243.75
239.90625
236.0
232.0625
228.09375
224.09375
220.09375
216.109375
212.125
208.1875
204.28125
200.4375
196.65625
192.9375
189.296875
185.75
182.28125
178.953125
175.703125
172.578125
169.5625
166.671875
163.921875
161.296875
158.796875
156.4375
154.21875
152.15625
150.21875
148.421875
146.765625
145.25
143.890625
142.65625
141.5625
140.609375
139.78125
139.09375
138.546875
138.109375
137.8125
137.625
137.5625
137.609375
137.765625
138.046875
138.421875
138.90625
139.484375
140.15625
140.921875
141.78125
142.71875
143.734375
144.84375
146.015625
147.25
148.5625
149.9375
151.359375
152.84375
154.390625
155.984375
157.625
159.296875
161.0
162.75
164.515625
166.3125
168.140625
169.984375
171.828125
173.6875
175.5625
177.421875
179.28125
181.140625
182.984375
184.796875
186.59375
188.359375
190.09375
191.78125
193.421875
195.03125
196.5625
198.046875
199.453125
200.78125
202.046875
203.21875
204.296875
205.28125
206.171875
206.9375
207.609375
208.15625
208.59375
208.890625
209.078125
209.109375
209.015625
208.78125
208.40625
207.890625
207.21875
206.421875
205.453125
204.34375
203.078125
201.671875
200.109375
198.421875
196.578125
194.59375
192.484375
190.25
187.875
185.390625
182.796875
180.09375
177.296875
174.40625
171.4375
168.40625
165.296875
162.15625
158.96875
155.75
152.515625
149.28125
146.0625
142.859375
139.6875
136.5625
133.5
130.515625
127.609375
124.8125
122.125
119.5625
117.140625
114.859375
112.75
110.828125
109.078125
107.515625
106.171875
105.046875
104.125
103.46875
103.03125
102.84375
102.90625
103.234375
103.8125
104.65625
105.765625
107.140625
108.78125
110.671875
112.84375
115.265625
117.953125
120.890625
124.0625
127.46875
131.109375
134.96875
139.046875
143.3125
147.765625
152.40625
157.203125
162.140625
167.21875
172.40625
177.703125
183.078125
188.53125
194.046875
199.578125
205.140625
210.6875
216.234375
221.734375
227.1875
232.578125
237.875
243.0625
248.125
253.0625
257.84375
262.4375
266.875
271.109375
275.109375
278.90625
282.453125
285.734375
288.78125
291.546875
294.03125
296.234375
298.140625
299.75
301.046875
302.03125
302.71875
303.078125
303.125
302.859375
302.265625
301.375
300.15625
298.640625
296.828125
294.703125
292.28125
289.59375
286.609375
283.359375
279.84375
276.09375
272.09375
267.859375
263.40625
258.734375
253.890625
248.84375
243.625
238.265625
232.75
227.109375
221.34375
215.46875
209.515625
203.5
197.390625
191.25
185.0625
178.859375
172.640625
166.421875
160.21875
154.046875
147.921875
141.84375
135.828125
129.890625
124.03125
118.28125
112.625
107.09375
101.703125
96.421875
91.3125
86.34375
81.53125
76.890625
72.4375
68.15625
64.078125
60.1875
56.5
53.03125
49.765625
46.734375
43.921875
41.328125
38.984375
36.875
35.0
33.375
32.0
30.875
30.015625
29.40625
29.046875
28.953125
29.125
29.578125
30.28125
31.25
32.484375
33.984375
35.75
37.78125
40.078125
42.65625
45.484375
48.578125
51.921875
55.53125
59.40625
63.53125
67.890625
72.515625
77.359375
82.453125
87.78125
93.328125
99.09375
105.0625
111.25
117.625
124.203125
130.953125
137.890625
144.984375
152.21875
159.609375
167.140625
174.78125
182.546875
190.40625
198.359375
206.390625
214.484375
222.625
230.8125
239.015625
247.234375
255.46875
263.6875
271.875
280.015625
288.109375
296.140625
304.078125
311.9375
319.6875
327.328125
334.828125
342.203125
349.421875
356.46875
363.359375
370.046875
376.5625
382.859375
388.96875
394.84375
400.5
405.921875
411.125
416.078125
420.78125
425.234375
429.4375
433.390625
437.09375
440.546875
443.734375
446.65625
449.34375
451.78125
453.953125
455.890625
457.59375
459.046875
460.28125
461.28125
462.0625
462.625
462.984375
463.15625
463.140625
462.921875
462.53125
461.96875
461.25
460.375
459.359375
458.203125
456.921875
455.515625
454.0
452.390625
450.671875
448.859375
446.96875
445.0
442.96875
440.859375
438.6875
436.46875
434.1875
431.859375
429.46875
427.046875
424.578125
422.078125
419.515625
416.921875
414.28125
411.609375
408.875
406.109375
403.28125
400.40625
397.46875
394.484375
391.421875
388.296875
385.09375
381.8125
378.4375
374.984375
371.4375
367.8125
364.0625
360.203125
356.21875
352.125
347.90625
343.5625
339.078125
334.46875
329.703125
324.8125
319.765625
314.578125
309.25
303.78125
298.15625
292.390625
286.46875
280.421875
274.25
267.9375
261.484375
254.921875
248.25
241.46875
234.59375
227.640625
220.59375
213.484375
206.328125
199.125
191.890625
184.640625
177.390625
170.15625
162.953125
155.796875
148.6875
141.671875
134.75
127.9375
121.25
114.71875
108.359375
102.171875
96.1875
90.421875
84.890625
79.609375
74.59375
69.875
65.4375
61.328125
57.546875
54.09375
51.015625
48.296875
45.953125
44.0
42.4375
41.296875
40.546875
40.234375
40.34375
40.875
41.84375
43.234375
45.0625
47.3125
50.0
53.09375
56.625
60.5625
64.890625
69.625
74.75
80.25
86.09375
92.296875
98.84375
105.6875
112.84375
120.28125
127.984375
135.9375
144.109375
152.5
161.0625
169.78125
178.640625
187.625
196.6875
205.828125
215.0
224.203125
233.40625
242.578125
251.6875
260.734375
269.6875
278.5
287.1875
295.6875
304.015625
312.140625
320.015625
327.65625
335.03125
342.109375
348.890625
355.359375
361.484375
367.265625
372.6875
377.75
382.421875
386.703125
390.59375
394.078125
397.140625
399.8125
402.0625
403.890625
405.3125
406.3125
406.90625
407.09375
406.890625
406.296875
405.3125
403.9375
402.203125
400.125
397.6875
394.9375
391.859375
388.5
384.859375
380.9375
376.796875
372.40625
367.828125
363.046875
358.109375
353.015625
347.8125
342.5
337.109375
331.65625
326.171875
320.671875
315.171875
309.703125
304.296875
298.9375
293.6875
288.546875
283.53125
278.671875
273.96875
269.46875
265.15625
261.0625
257.21875
253.609375
250.25
247.1875
244.390625
241.890625
239.703125
237.828125
236.265625
235.03125
234.109375
233.515625
233.265625
233.34375
233.75
234.484375
235.546875
236.9375
238.640625
240.640625
242.96875
245.578125
248.484375
251.65625
255.09375
258.78125
262.71875
266.890625
271.25
275.828125
280.59375
285.515625
290.59375
295.796875
301.125
306.5625
312.078125
317.671875
323.296875
328.96875
334.65625
340.359375
346.03125
351.671875
357.265625
362.796875
368.25
373.609375
378.875
384.015625
389.03125
393.90625
398.625
403.171875
407.5625
411.75
415.765625
419.59375
423.21875
426.625
429.828125
432.828125
435.59375
438.15625
440.5
442.625
444.546875
446.234375
447.71875
448.984375
450.046875
450.90625
451.578125
452.046875
452.328125
452.4375
452.359375
452.125
451.734375
451.171875
450.46875
449.640625
448.65625
447.5625
446.34375
445.015625
443.59375
442.0625
440.4375
438.734375
436.953125
435.09375
433.1875
431.1875
429.140625
427.03125
424.859375
422.640625
420.375
418.046875
415.671875
413.25
410.78125
408.265625
405.6875
403.046875
400.359375
397.609375
394.78125
391.90625
388.9375
385.890625
382.765625
379.546875
376.25
372.828125
369.3125
365.6875
361.9375
358.0625
354.046875
349.90625
345.625
341.203125
336.609375
331.875
326.984375
321.921875
316.6875
311.296875
305.734375
300.0
294.09375
288.03125
281.78125
275.359375
268.78125
262.03125
255.140625
248.09375
240.890625
233.5625
226.09375
218.515625
210.8125
203.03125
195.140625
187.171875
179.15625
171.078125
162.96875
154.828125
146.6875
138.546875
130.453125
122.390625
114.375
106.453125
98.625
90.90625
83.3125
75.875
68.609375
61.515625
54.625
47.953125
41.53125
35.34375
29.4375
23.796875
18.46875
13.453125
8.765625
4.40625
0.40625
-3.203125
-6.46875
-9.359375
-11.859375
-13.953125
-15.640625
-16.9375
-17.8125
-18.265625
-18.3125
-17.921875
-17.140625
-15.921875
-14.296875
-12.25
-9.8125
-6.953125
-3.71875
-0.078125
3.90625
8.296875
13.03125
18.125
23.5625
29.3125
35.390625
41.765625
48.421875
55.359375
62.546875
69.984375
77.65625
85.546875
93.625
101.890625
110.328125
118.921875
127.65625
136.515625
145.484375
154.546875
163.703125
172.9375
182.203125
191.53125
200.875
210.25
219.625
229.0
238.375
247.71875
257.046875
266.328125
275.5625
284.75
293.890625
302.953125
311.96875
320.890625
329.75
338.546875
347.234375
355.859375
364.40625
372.859375
381.21875
389.5
397.6875
405.796875
413.8125
421.75
429.609375
437.375
445.046875
452.65625
460.171875
467.609375
474.96875
482.25
489.4375
496.5625
503.59375
510.546875
517.4375
524.234375
530.953125
537.578125
544.109375
550.5625
556.921875
563.171875
569.34375
575.390625
581.34375
587.1875
592.890625
598.484375
603.953125
609.28125
614.46875
619.5
624.375
629.09375
633.640625
638.0
642.1875
646.171875
649.953125
653.515625
656.875
660.0
662.890625
665.53125
667.9375
670.078125
671.96875
673.578125
674.921875
675.96875
676.734375
677.21875
677.390625
677.28125
676.84375
676.125
675.09375
673.734375
672.0625
670.078125
667.765625
665.15625
662.21875
658.984375
655.421875
651.5625
647.390625
642.921875
638.140625
633.078125
627.734375
622.09375
616.1875
610.015625
603.578125
596.875
589.9375
582.75
575.328125
567.6875
559.84375
551.78125
543.53125
535.09375
526.484375
517.703125
508.765625
499.671875
490.4375
481.078125
471.609375
462.015625
452.328125
442.5625
432.6875
422.765625
412.78125
402.71875
392.625
382.484375
372.3125
362.109375
351.90625
341.6875
331.46875
321.265625
311.0625
300.890625
290.75
280.640625
270.5625
260.546875
250.578125
240.6875
230.84375
221.078125
211.390625
201.796875
192.28125
182.875
173.578125
164.375
155.296875
146.34375
137.515625
128.8125
120.265625
111.859375
103.609375
95.515625
87.59375
79.859375
72.296875
64.921875
57.734375
50.765625
44.0
37.46875
31.140625
25.046875
19.1875
13.578125
8.21875
3.125
-1.703125
-6.265625
-10.546875
-14.546875
-18.265625
-21.6875
-24.796875
-27.609375
-30.125
-32.3125
-34.203125
-35.765625
-37.0
-37.921875
-38.515625
-38.796875
-38.75
-38.375
-37.6875
-36.671875
-35.34375
-33.703125
-31.765625
-29.515625
-26.96875
-24.125
-21.015625
-17.625
-13.953125
-10.03125
-5.875
-1.46875
3.140625
7.984375
13.046875
18.296875
23.703125
29.28125
35.0
40.859375
46.84375
52.9375
59.109375
65.359375
71.671875
78.03125
84.421875
90.84375
97.25
103.640625
110.015625
116.34375
122.625
128.828125
134.96875
141.0
146.9375
152.765625
158.46875
164.046875
169.484375
174.765625
179.90625
184.875
189.6875
194.328125
198.796875
203.109375
207.234375
211.171875
214.953125
218.5625
221.984375
225.25
228.375
231.3125
234.109375
236.75
239.25
241.625
243.875
246.0
248.015625
249.953125
251.796875
253.546875
255.25
256.890625
258.484375
260.046875
261.578125
263.09375
264.625
266.140625
267.6875
269.25
270.859375
272.5
274.203125
275.953125
277.765625
279.65625
281.625
283.671875
285.8125
288.03125
290.34375
292.734375
295.234375
297.8125
300.46875
303.21875
306.046875
308.953125
311.9375
315.0
318.09375
321.25
324.453125
327.671875
330.921875
334.1875
337.453125
340.703125
343.921875
347.125
350.265625
353.34375
356.34375
359.265625
362.078125
364.78125
367.359375
369.796875
372.078125
374.1875
376.125
377.875
379.421875
380.75
381.875
382.765625
383.421875
383.828125
383.984375
383.890625
383.546875
382.9375
382.0625
380.921875
379.515625
377.859375
375.9375
373.765625
371.328125
368.671875
365.765625
362.625
359.25
355.6875
351.90625
347.953125
343.828125
339.53125
335.09375
330.53125
325.859375
321.078125
316.21875
311.296875
306.328125
301.328125
296.328125
291.328125
286.359375
281.4375
276.578125
271.796875
267.109375
262.546875
258.109375
253.8125
249.6875
245.71875
241.953125
238.390625
235.03125
231.90625
229.015625
226.359375
223.9375
221.796875
219.890625
218.265625
216.890625
215.8125
214.984375
214.421875
214.109375
214.0625
214.28125
214.734375
215.4375
216.375
217.53125
218.890625
220.46875
222.21875
224.171875
226.265625
228.515625
230.90625
233.40625
236.015625
238.703125
241.46875
244.296875
247.140625
250.015625
252.90625
255.765625
258.609375
261.40625
264.140625
266.796875
269.375
271.84375
274.203125
276.421875
278.515625
280.453125
282.234375
283.859375
285.296875
286.546875
287.640625
288.53125
289.21875
289.703125
290.0
290.09375
290.0
289.703125
289.21875
288.5625
287.703125
286.6875
285.5
284.140625
282.640625
281.0
279.234375
277.34375
275.34375
273.234375
271.0625
268.796875
266.484375
264.109375
261.71875
259.28125
256.859375
254.421875
252.0
249.609375
247.25
244.953125
242.703125
240.515625
238.421875
236.40625
234.484375
232.65625
230.9375
229.328125
227.84375
226.46875
225.21875
224.078125
223.0625
222.171875
221.390625
220.71875
220.171875
219.71875
219.375
219.125
218.953125
218.859375
218.828125
218.859375
218.953125
219.0625
219.203125
219.359375
219.515625
219.65625
219.78125
219.859375
219.890625
219.84375
219.734375
219.515625
219.203125
218.78125
218.21875
217.515625
216.65625
215.640625
214.453125
213.078125
211.515625
209.75
207.765625
205.578125
203.1875
200.5625
197.703125
194.609375
191.28125
187.734375
183.9375
179.921875
175.671875
171.203125
166.5
161.59375
156.46875
151.140625
145.609375
139.890625
134.0
127.9375
121.71875
115.34375
108.828125
102.1875
95.4375
88.578125
81.640625
74.625
67.546875
60.40625
53.234375
46.03125
38.828125
31.609375
24.421875
17.234375
10.09375
3.0
-4.03125
-11.015625
-17.921875
-24.734375
-31.46875
-38.109375
-44.640625
-51.078125
-57.40625
-63.609375
-69.6875
-75.65625
-81.5
-87.21875
-92.8125
-98.28125
-103.625
-108.859375
-113.96875
-118.96875
-123.859375
-128.65625
-133.328125
-137.921875
-142.421875
-146.84375
-151.1875
-155.453125
-159.671875
-163.8125
-167.921875
-171.96875
-176.0
-179.984375
-183.9375
-187.890625
-191.828125
-195.75
-199.671875
-203.59375
-207.515625
-211.46875
-215.421875
-219.375
-223.359375
-227.375
-231.390625
-235.4375
-239.5
-243.59375
-247.6875
-251.8125
-255.9375
-260.0625
-264.203125
-268.34375
-272.484375
-276.59375
-280.703125
-284.78125
-288.828125
-292.84375
-296.8125
-300.734375
-304.578125
-308.375
-312.078125
-315.71875
-319.25
-322.6875
-326.03125
-329.25
-332.359375
-335.328125
-338.171875
-340.890625
-343.453125
-345.859375
-348.125
-350.234375
-352.1875
-353.96875
-355.578125
-357.03125
-358.328125
-359.453125
-360.40625
-361.203125
-361.84375
-362.328125
-362.65625
-362.828125
-362.859375
-362.75
-362.515625
-362.140625
-361.65625
-361.046875
-360.328125
-359.53125
-358.625
-357.640625
-356.59375
-355.46875
-354.296875
-353.078125
-351.8125
-350.53125
-349.21875
-347.890625
-346.5625
-345.234375
-343.90625
-342.609375
-341.3125
-340.0625
-338.828125
-337.640625
-336.484375
-335.375
-334.3125
-333.296875
-332.296875
-331.359375
-330.46875
-329.625
-328.8125
-328.046875
-327.3125
-326.59375
-325.90625
-325.21875
-324.546875
-323.875
-323.203125
-322.5
-321.78125
-321.015625
-320.21875
-319.34375
-318.421875
-317.40625
-316.3125
-315.109375
-313.8125
-312.375
-310.8125
-309.109375
-307.265625
-305.234375
-303.046875
-300.6875
-298.125
-295.375
-292.421875
-289.265625
-285.890625
-282.296875
-278.5
-274.46875
-270.21875
-265.71875
-261.015625
-256.09375
-250.96875
-245.609375
-240.046875
-234.296875
-228.328125
-222.1875
-215.875
-209.375
-202.734375
-195.953125
-189.03125
-182.0
-174.875
-167.65625
-160.375
-153.03125
-145.65625
-138.25
-130.859375
-123.484375
-116.140625
-108.859375
-101.65625
-94.53125
-87.53125
-80.65625
-73.921875
-67.359375
-60.96875
-54.78125
-48.8125
-43.078125
-37.578125
-32.328125
-27.359375
-22.65625
-18.234375
-14.125
-10.328125
-6.859375
-3.6875
-0.859375
1.640625
3.828125
5.671875
7.1875
8.390625
9.265625
9.8125
10.046875
9.984375
9.625
8.96875
8.046875
6.859375
5.421875
3.75
1.84375
-0.234375
-2.53125
-5.0
-7.609375
-10.359375
-13.234375
-16.1875
-19.234375
-22.328125
-25.453125
-28.59375
-31.71875
-34.828125
-37.890625
-40.890625
-43.8125
-46.59375
-49.28125
-51.828125
-54.203125
-56.421875
-58.4375
-60.25
-61.84375
-63.203125
-64.3125
-65.171875
-65.765625
-66.09375
-66.140625
-65.890625
-65.34375
-64.515625
-63.375
-61.953125
-60.21875
-58.1875
-55.859375
-53.234375
-50.328125
-47.140625
-43.671875
-39.9375
-35.953125
-31.71875
-27.25
-22.5625
-17.65625
-12.5625
-7.28125
-1.84375
3.734375
9.46875
15.3125
21.25
27.28125
33.359375
39.484375
45.640625
51.78125
57.921875
64.03125
70.09375
76.078125
81.96875
87.75
93.40625
98.921875
104.28125
109.453125
114.421875
119.203125
123.734375
128.046875
132.09375
135.859375
139.359375
142.5625
145.453125
148.046875
150.296875
152.234375
153.8125
155.046875
155.9375
156.453125
156.609375
156.40625
155.828125
154.875
153.546875
151.84375
149.765625
147.3125
144.515625
141.328125
137.78125
133.875
129.609375
125.0
120.03125
114.75
109.125
103.1875
96.9375
90.375
83.53125
76.40625
69.0
61.34375
53.4375
45.28125
36.90625
28.3125
19.53125
10.546875
1.390625
-7.90625
-17.375
-26.984375
-36.71875
-46.5625
-56.5
-66.53125
-76.625
-86.78125
-96.984375
-107.21875
-117.46875
-127.734375
-138.0
-148.25
-158.453125
-168.625
-178.765625
-188.84375
-198.84375
-208.765625
-218.609375
-228.34375
-237.984375
-247.515625
-256.90625
-266.1875
-275.328125
-284.328125
-293.171875
-301.875
-310.421875
-318.8125
-327.03125
-335.09375
-342.984375
-350.703125
-358.25
-365.640625
-372.84375
-379.875
-386.734375
-393.4375
-399.953125
-406.3125
-412.515625
-418.546875
-424.4375
-430.15625
-435.734375
-441.171875
-446.46875
-451.625
-456.65625
-461.53125
-466.328125
-471.0
-475.5625
-480.015625
-484.390625
-488.671875
-492.859375
-496.984375
-501.03125
-505.0
-508.921875
-512.78125
-516.59375
-520.359375
-524.078125
-527.78125
-531.4375
-535.0625
-538.65625
-542.234375
-545.796875
-549.34375
-552.859375
-556.375
-559.859375
-563.34375
-566.8125
-570.25
-573.6875
-577.09375
-580.484375
-583.859375
-587.203125
-590.515625
-593.78125
-597.03125
-600.21875
-603.359375
-606.453125
-609.484375
-612.46875
-615.359375
-618.1875
-620.9375
-623.578125
-626.140625
-628.578125
-630.921875
-633.140625
-635.25
-637.21875
-639.046875
-640.734375
-642.265625
-643.65625
-644.875
-645.9375
-646.8125
-647.53125
-648.0625
-648.421875
-648.59375
-648.578125
-648.359375
-647.96875
-647.375
-646.609375
-645.640625
-644.484375
-643.140625
-641.609375
-639.90625
-638.015625
-635.96875
-633.734375
-631.328125
-628.78125
-626.09375
-623.25
-620.28125
-617.1875
-613.96875
-610.65625
-607.234375
-603.71875
-600.125
-596.46875
-592.75
-588.984375
-585.1875
-581.359375
-577.515625
-573.671875
-569.828125
-566.0
-562.203125
-558.453125
-554.734375
-551.078125
-547.484375
-543.96875
-540.546875
-537.203125
-533.953125
-530.8125
-527.796875
-524.875
-522.078125
-519.40625
-516.859375
-514.453125
-512.171875
-510.015625
-507.984375
-506.09375
-504.328125
-502.703125
-501.1875
-499.8125
-498.546875
-497.375
-496.328125
-495.375
-494.515625
-493.734375
-493.03125
-492.40625
-491.828125
-491.296875
-490.8125
-490.34375
-489.90625
-489.46875
-489.015625
-488.5625
-488.0625
-487.546875
-486.96875
-486.328125
-485.609375
-484.8125
-483.921875
-482.9375
-481.828125
-480.59375
-479.21875
-477.71875
-476.0625
-474.25
-472.265625
-470.125
-467.78125
-465.265625
-462.578125
-459.703125
-456.625
-453.359375
-449.90625
-446.25
-442.40625
-438.375
-434.140625
-429.71875
-425.109375
-420.328125
-415.375
-410.25
-404.953125
-399.5
-393.90625
-388.171875
-382.296875
-376.296875
-370.1875
-363.984375
-357.671875
-351.28125
-344.828125
-338.296875
-331.71875
-325.109375
-318.46875
-311.8125
-305.140625
-298.484375
-291.84375
-285.234375
-278.65625
-272.109375
-265.640625
-259.21875
-252.890625
-246.640625
-240.484375
-234.4375
-228.484375
-222.640625
-216.921875
-211.328125
-205.859375
-200.515625
-195.328125
-190.265625
-185.328125
-180.546875
-175.90625
-171.40625
-167.046875
-162.828125
-158.75
-154.8125
-151.0
-147.3125
-143.75
-140.3125
-137.0
-133.78125
-130.6875
-127.671875
-124.765625
-121.9375
-119.203125
-116.53125
-113.921875
-111.375
-108.875
-106.421875
-104.015625
-101.640625
-99.28125
-96.953125
-94.625
-92.3125
-90.0
-87.6875
-85.34375
-83.0
-80.640625
-78.25
-75.828125
-73.375
-70.890625
-68.375
-65.8125
-63.21875
-60.578125
-57.890625
-55.171875
-52.40625
-49.59375
-46.75
-43.859375
-40.9375
-37.984375
-34.984375
-31.96875
-28.9375
-25.859375
-22.78125
-19.6875
-16.578125
-13.46875
-10.34375
-7.234375
-4.109375
-1.015625
2.046875
5.09375
8.140625
11.140625
14.109375
17.046875
19.953125
22.796875
25.609375
28.375
31.078125
33.734375
36.34375
38.890625
41.375
43.8125
46.203125
48.515625
50.796875
53.0
55.171875
57.296875
59.359375
61.390625
63.375
65.328125
67.25
69.140625
71.015625
72.875
74.71875
76.5625
78.40625
80.25
82.109375
84.015625
85.921875
87.859375
89.84375
91.875
93.953125
96.09375
98.296875
100.5625
102.90625
105.34375
107.859375
110.46875
113.171875
115.984375
118.890625
121.90625
125.046875
128.28125
131.640625
135.109375
138.6875
142.390625
146.203125
150.140625
154.1875
158.34375
162.609375
166.96875
171.4375
176.0
180.65625
185.40625
190.21875
195.109375
200.078125
205.09375
210.1875
215.296875
220.453125
225.625
230.828125
236.03125
241.234375
246.421875
251.59375
256.75
261.859375
266.921875
271.921875
276.875
281.734375
286.53125
291.21875
295.8125
300.3125
304.6875
308.953125
313.078125
317.078125
320.9375
324.671875
328.234375
331.671875
334.9375
338.0625
341.03125
343.828125
346.484375
348.96875
351.3125
353.5
355.53125
357.421875
359.15625
360.765625
362.234375
363.5625
364.765625
365.859375
366.828125
367.703125
368.484375
369.171875
369.78125
370.3125
370.78125
371.203125
371.5625
371.90625
372.21875
372.5
372.78125
373.0625
373.359375
373.671875
374.0
374.359375
374.78125
375.234375
375.75
376.3125
376.96875
377.671875
378.46875
379.34375
380.296875
381.359375
382.5
383.71875
385.046875
386.46875
388.0
389.59375
391.296875
393.078125
394.9375
396.890625
398.90625
401.0
403.171875
405.390625
407.65625
409.96875
412.328125
414.71875
417.125
419.546875
421.96875
424.375
426.78125
429.15625
431.5
433.78125
436.03125
438.203125
440.296875
442.3125
444.234375
446.046875
447.75
449.328125
450.78125
452.109375
453.28125
454.296875
455.15625
455.859375
456.390625
456.75
456.921875
456.921875
456.734375
456.359375
455.796875
455.03125
454.09375
452.953125
451.640625
450.140625
448.453125
446.578125
444.53125
442.3125
439.9375
437.390625
434.6875
431.828125
428.84375
425.71875
422.453125
419.078125
415.59375
412.015625
408.328125
404.5625
400.703125
396.796875
392.828125
388.796875
384.734375
380.640625
376.515625
372.375
368.234375
364.09375
359.953125
355.828125
351.71875
347.640625
343.59375
339.59375
335.625
331.703125
327.828125
324.015625
320.265625
316.5625
312.921875
309.34375
305.828125
302.375
298.984375
295.65625
292.375
289.171875
286.0
282.90625
279.84375
276.84375
273.875
270.9375
268.046875
265.1875
262.359375
259.546875
256.75
253.96875
251.1875
248.421875
245.640625
242.859375
240.09375
237.296875
234.484375
231.65625
228.796875
225.90625
223.0
220.0625
217.109375
214.109375
211.078125
208.015625
204.9375
201.8125
198.671875
195.515625
192.328125
189.125
185.90625
182.671875
179.4375
176.203125
172.984375
169.765625
166.578125
163.421875
160.296875
157.21875
154.1875
151.21875
148.3125
145.484375
142.75
140.109375
137.578125
135.15625
132.859375
130.71875
128.6875
126.828125
125.109375
123.5625
122.203125
121.015625
120.015625
119.21875
118.625
118.234375
118.0625
118.109375
118.375
118.875
119.609375
120.5625
121.75
123.171875
124.84375
126.734375
128.859375
131.21875
133.8125
136.625
139.671875
142.921875
146.390625
150.0625
153.9375
158.0
162.25
166.6875
171.28125
176.046875
180.96875
186.046875
191.234375
196.546875
201.984375
207.515625
213.125
218.828125
224.609375
230.4375
236.328125
242.25
248.203125
254.171875
260.140625
266.109375
272.078125
278.015625
283.921875
289.78125
295.59375
301.359375
307.0625
312.6875
318.25
323.703125
329.09375
334.375
339.5625
344.640625
349.609375
354.46875
359.21875
363.859375
368.375
372.765625
377.046875
381.203125
385.25
389.171875
392.96875
396.65625
400.203125
403.65625
406.984375
410.203125
413.3125
416.3125
419.203125
422.0
424.703125
427.296875
429.796875
432.203125
434.53125
436.765625
438.921875
441.0
443.0
444.921875
446.765625
448.546875
450.25
451.890625
453.46875
454.984375
456.4375
457.828125
459.140625
460.40625
461.609375
462.75
463.84375
464.859375
465.84375
466.734375
467.578125
468.359375
469.0625
469.71875
470.296875
470.8125
471.25
471.625
471.921875
472.15625
472.3125
472.390625
472.390625
472.328125
472.171875
471.9375
471.625
471.234375
470.75
470.1875
469.546875
468.828125
468.015625
467.125
466.140625
465.09375
463.953125
462.734375
461.4375
460.0625
458.609375
457.078125
455.46875
453.796875
452.0625
450.265625
448.390625
446.453125
444.453125
442.390625
440.28125
438.125
435.90625
433.640625
431.328125
428.984375
426.59375
424.15625
421.6875
419.1875
416.640625
414.078125
411.484375
408.859375
406.203125
403.515625
400.8125
398.078125
395.328125
392.546875
389.734375
386.90625
384.03125
381.140625
378.234375
375.28125
372.296875
369.28125
366.234375
363.140625
360.0
356.84375
353.625
350.359375
347.03125
343.671875
340.234375
336.75
333.1875
329.578125
325.890625
322.140625
318.3125
314.40625
310.421875
306.359375
302.234375
298.0
293.703125
289.3125
284.84375
280.28125
275.640625
270.90625
266.109375
261.203125
256.234375
251.1875
246.0625
240.859375
235.59375
230.265625
224.875
219.421875
213.921875
208.375
202.78125
197.171875
191.515625
185.84375
180.171875
174.46875
168.78125
163.09375
157.4375
151.796875
146.1875
140.625
135.109375
129.65625
124.265625
118.96875
113.75
108.625
103.59375
98.6875
93.90625
89.234375
84.71875
80.34375
76.109375
72.046875
68.140625
64.40625
60.859375
57.5
54.328125
51.34375
48.5625
46.0
43.640625
41.484375
39.546875
37.859375
36.359375
35.09375
34.046875
33.234375
32.640625
32.28125
32.140625
32.234375
32.5625
33.109375
33.875
34.875
36.09375
37.53125
39.1875
41.046875
43.140625
45.421875
47.921875
50.625
53.53125
56.625
59.921875
63.40625
67.078125
70.9375
74.96875
79.1875
83.5625
88.125
92.828125
97.703125
102.75
107.9375
113.265625
118.765625
124.390625
130.15625
136.046875
142.078125
148.21875
154.5
160.890625
167.390625
174.015625
180.734375
187.546875
194.46875
201.46875
208.5625
215.734375
222.984375
230.296875
237.671875
245.109375
252.59375
260.125
267.703125
275.296875
282.921875
290.5625
298.203125
305.84375
313.484375
321.109375
328.703125
336.265625
343.78125
351.234375
358.625
365.96875
373.21875
380.359375
387.40625
394.34375
401.171875
407.84375
414.390625
420.78125
427.015625
433.078125
438.96875
444.671875
450.171875
455.484375
460.578125
465.453125
470.125
474.546875
478.75
482.71875
486.4375
489.90625
493.140625
496.140625
498.875
501.359375
503.609375
505.609375
507.375
508.890625
510.1875
511.25
512.09375
512.71875
513.140625
513.390625
513.421875
513.28125
512.984375
512.53125
511.953125
511.234375
510.40625
509.46875
508.46875
507.390625
506.265625
505.109375
503.921875
502.75
501.578125
500.4375
499.359375
498.328125
497.375
496.53125
495.796875
495.171875
494.703125
494.375
494.21875
494.234375
494.4375
494.84375
495.453125
496.28125
497.328125
498.609375
500.109375
501.859375
503.84375
506.0625
508.515625
511.21875
514.125
517.265625
520.640625
524.203125
527.984375
531.953125
536.09375
540.40625
544.875
549.46875
554.1875
559.0
563.90625
568.859375
573.859375
578.890625
583.90625
588.890625
593.828125
598.6875
603.453125
608.09375
612.578125
616.90625
621.015625
624.921875
628.5625
631.9375
635.03125
637.796875
640.21875
642.28125
643.984375
645.265625
646.125
646.546875
646.53125
646.046875
645.078125
643.609375
641.65625
639.1875
636.203125
632.703125
628.671875
624.109375
619.03125
613.4375
607.3125
600.6875
593.546875
585.90625
577.78125
569.1875
560.125
550.625
540.6875
530.359375
519.625
508.53125
497.09375
485.328125
473.265625
460.9375
448.375
435.578125
422.59375
409.46875
396.1875
382.8125
369.359375
355.875
342.359375
328.859375
315.40625
302.015625
288.734375
275.578125
262.578125
249.75
237.140625
224.75
212.609375
200.734375
189.171875
177.90625
166.984375
156.40625
146.1875
136.359375
126.90625
117.84375
109.203125
100.96875
93.15625
85.765625
78.8125
72.265625
66.15625
60.453125
55.171875
50.296875
45.828125
41.78125
38.078125
34.75
31.796875
29.171875
26.875
24.890625
23.1875
21.765625
20.609375
19.671875
18.953125
18.421875
18.078125
17.859375
17.78125
17.796875
17.890625
18.046875
18.234375
18.4375
18.625
18.78125
18.875
18.90625
18.828125
18.640625
18.328125
17.859375
17.21875
16.40625
15.375
14.140625
12.6875
10.984375
9.046875
6.84375
4.359375
1.625
-1.390625
-4.703125
-8.296875
-12.171875
-16.34375
-20.796875
-25.53125
-30.546875
-35.84375
-41.421875
-47.25
-53.328125
-59.65625
-66.21875
-73.015625
-80.015625
-87.21875
-94.59375
-102.15625
-109.859375
-117.703125
-125.65625
-133.734375
-141.875
-150.09375
-158.359375
-166.65625
-174.953125
-183.25
-191.515625
-199.71875
-207.859375
-215.90625
-223.859375
-231.6875
-239.375
-246.890625
-254.21875
-261.359375
-268.28125
-274.96875
-281.421875
-287.609375
-293.515625
-299.125
-304.453125
-309.453125
-314.125
-318.46875
-322.46875
-326.125
-329.40625
-332.328125
-334.890625
-337.0625
-338.875
-340.296875
-341.328125
-341.984375
-342.265625
-342.171875
-341.703125
-340.859375
-339.640625
-338.078125
-336.15625
-333.859375
-331.265625
-328.328125
-325.078125
-321.515625
-317.671875
-313.53125
-309.140625
-304.46875
-299.578125
-294.453125
-289.109375
-283.578125
-277.875
-272.0
-265.984375
-259.828125
-253.5625
-247.203125
-240.765625
-234.265625
-227.71875
-221.140625
-214.5625
-207.96875
-201.421875
-194.890625
-188.421875
-182.015625
-175.703125
-169.484375
-163.375
-157.375
-151.53125
-145.828125
-140.265625
-134.875
-129.6875
-124.671875
-119.859375
-115.25
-110.859375
-106.671875
-102.703125
-98.96875
-95.46875
-92.203125
-89.15625
-86.359375
-83.796875
-81.46875
-79.375
-77.5
-75.875
-74.46875
-73.28125
-72.328125
-71.578125
-71.046875
-70.703125
-70.5625
-70.609375
-70.84375
-71.25
-71.828125
-72.5625
-73.453125
-74.46875
-75.640625
-76.921875
-78.296875
-79.8125
-81.40625
-83.109375
-84.890625
-86.734375
-88.640625
-90.609375
-92.625
-94.671875
-96.765625
-98.875
-101.015625
-103.15625
-105.296875
-107.453125
-109.59375
-111.71875
-113.84375
-115.9375
-118.0
-120.03125
-122.046875
-124.015625
-125.9375
-127.828125
-129.671875
-131.46875
-133.21875
-134.90625
-136.546875
-138.125
-139.65625
-141.125
-142.53125
-143.859375
-145.140625
-146.34375
-147.5
-148.5625
-149.5625
-150.5
-151.34375
-152.109375
-152.796875
-153.390625
-153.90625
-154.3125
-154.625
-154.828125
-154.9375
-154.921875
-154.796875
-154.546875
-154.15625
-153.640625
-152.96875
-152.171875
-151.203125
-150.0625
-148.765625
-147.28125
-145.625
-143.765625
-141.71875
-139.453125
-136.984375
-134.28125
-131.359375
-128.203125
-124.8125
-121.171875
-117.28125
-113.140625
-108.734375
-104.078125
-99.140625
-93.953125
-88.484375
-82.75
-76.734375
-70.46875
-63.921875
-57.125
-50.046875
-42.734375
-35.171875
-27.359375
-19.3125
-11.03125
-2.546875
6.125
15.0
24.0625
33.28125
42.65625
52.15625
61.765625
71.484375
81.28125
91.125
101.015625
110.921875
120.8125
130.703125
140.515625
150.265625
159.90625
169.4375
178.8125
188.03125
197.046875
205.84375
214.40625
222.6875
230.703125
238.40625
245.765625
252.78125
259.421875
265.671875
271.515625
276.921875
281.890625
286.390625
290.421875
293.96875
297.015625
299.546875
301.578125
303.078125
304.046875
304.46875
304.375
303.734375
302.5625
300.859375
298.625
295.890625
292.609375
288.828125
284.546875
279.78125
274.546875
268.84375
262.703125
256.140625
249.171875
241.8125
234.078125
226.0
217.59375
208.890625
199.890625
190.65625
181.171875
171.5
161.640625
151.625
141.46875
131.21875
120.875
110.484375
100.0625
89.640625
79.234375
68.859375
58.546875
48.328125
38.21875
28.21875
18.375
8.703125
-0.765625
-10.078125
-19.171875
-28.03125
-36.65625
-45.03125
-53.140625
-60.984375
-68.546875
-75.8125
-82.796875
-89.484375
-95.875
-101.953125
-107.734375
-113.203125
-118.375
-123.234375
-127.8125
-132.078125
-136.0625
-139.75
-143.15625
-146.28125
-149.140625
-151.734375
-154.078125
-156.171875
-158.015625
-159.640625
-161.03125
-162.203125
-163.171875
-163.9375
-164.484375
-164.875
-165.09375
-165.125
-165.015625
-164.734375
-164.296875
-163.71875
-163.015625
-162.171875
-161.1875
-160.078125
-158.859375
-157.515625
-156.046875
-154.46875
-152.78125
-150.984375
-149.078125
-147.046875
-144.921875
-142.671875
-140.3125
-137.859375
-135.28125
-132.578125
-129.765625
-126.84375
-123.8125
-120.640625
-117.359375
-113.96875
-110.4375
-106.796875
-103.015625
-99.125
-95.109375
-90.96875
-86.703125
-82.328125
-77.828125
-73.21875
-68.5
-63.671875
-58.734375
-53.6875
-48.5625
-43.34375
-38.03125
-32.65625
-27.21875
-21.703125
-16.15625
-10.546875
-4.921875
0.71875
6.390625
12.0625
17.734375
23.375
28.984375
34.5625
40.078125
45.53125
50.90625
56.1875
61.375
66.453125
71.421875
76.25
80.9375
85.46875
89.84375
94.046875
98.0625
101.90625
105.546875
109.0
112.25
115.296875
118.125
120.734375
123.125
125.3125
127.265625
129.015625
130.546875
131.875
132.984375
133.890625
134.59375
135.109375
135.4375
135.578125
135.546875
135.359375
135.015625
134.53125
133.90625
133.171875
132.328125
131.375
130.34375
129.25
128.078125
126.875
125.625
124.34375
123.078125
121.796875
120.53125
119.296875
118.109375
116.96875
115.890625
114.890625
113.96875
113.140625
112.421875
111.796875
111.296875
110.921875
110.6875
110.578125
110.609375
110.78125
111.109375
111.578125
112.1875
112.96875
113.890625
114.953125
116.171875
117.546875
119.046875
120.6875
122.46875
124.390625
126.421875
128.5625
130.8125
133.171875
135.625
138.171875
140.796875
143.484375
146.25
149.0625
151.921875
154.8125
157.75
160.703125
163.65625
166.625
169.59375
172.5625
175.5
178.421875
181.3125
184.171875
186.984375
189.75
192.46875
195.140625
197.734375
200.28125
202.765625
205.1875
207.53125
209.8125
212.03125
214.203125
216.28125
218.28125
220.234375
222.109375
223.9375
225.6875
227.390625
229.046875
230.640625
232.203125
233.703125
235.171875
236.59375
238.0
239.359375
240.703125
242.015625
243.3125
244.59375
245.859375
247.125
248.375
249.609375
250.84375
252.078125
253.328125
254.5625
255.796875
257.03125
258.265625
259.5
260.734375
261.984375
263.21875
264.4375
265.640625
266.84375
268.03125
269.203125
270.359375
271.484375
272.578125
273.640625
274.671875
275.65625
276.59375
277.484375
278.3125
279.09375
279.796875
280.4375
281.015625
281.5
281.921875
282.25
282.5
282.671875
282.734375
282.71875
282.59375
282.390625
282.09375
281.6875
281.1875
280.609375
279.921875
279.171875
278.3125
277.375
276.34375
275.234375
274.0625
272.828125
271.515625
270.15625
268.75
267.296875
265.796875
264.28125
262.734375
261.1875
259.625
258.0625
256.53125
255.0
253.515625
252.0625
250.65625
249.296875
248.015625
246.796875
245.671875
244.625
243.671875
242.828125
242.109375
241.484375
241.0
240.65625
240.421875
240.359375
240.4375
240.640625
241.015625
241.546875
242.21875
243.0625
244.0625
245.21875
246.546875
248.015625
249.65625
251.453125
253.40625
255.5
257.734375
260.125
262.640625
265.296875
268.0625
270.96875
273.96875
277.078125
280.296875
283.59375
286.984375
290.4375
293.96875
297.546875
301.171875
304.84375
308.546875
312.265625
316.0
319.734375
323.46875
327.171875
330.859375
334.515625
338.125
341.6875
345.1875
348.625
352.0
355.28125
358.46875
361.578125
364.5625
367.453125
370.234375
372.890625
375.421875
377.828125
380.09375
382.234375
384.21875
386.078125
387.78125
389.328125
390.734375
391.984375
393.078125
394.015625
394.796875
395.421875
395.890625
396.203125
396.375
396.375
396.234375
395.921875
395.484375
394.875
394.140625
393.25
392.234375
391.078125
389.78125
388.375
386.828125
385.171875
383.390625
381.515625
379.515625
377.4375
375.25
372.984375
370.625
368.203125
365.703125
363.15625
360.53125
357.875
355.171875
352.4375
349.671875
346.90625
344.109375
341.328125
338.546875
335.796875
333.0625
330.359375
327.703125
325.09375
322.546875
320.0625
317.671875
315.359375
313.15625
311.0625
309.078125
307.21875
305.5
303.921875
302.484375
301.234375
300.140625
299.21875
298.484375
297.953125
297.625
297.484375
297.578125
297.875
298.40625
299.171875
300.15625
301.390625
302.859375
304.578125
306.53125
308.75
311.203125
313.921875
316.875
320.0625
323.5
327.171875
331.09375
335.234375
339.609375
344.203125
349.015625
354.03125
359.234375
364.640625
370.21875
375.96875
381.890625
387.9375
394.140625
400.453125
406.890625
413.421875
420.03125
426.703125
433.453125
440.21875
447.03125
453.84375
460.640625
467.4375
474.1875
480.890625
487.53125
494.09375
500.578125
506.9375
513.171875
519.28125
525.234375
531.015625
536.640625
542.078125
547.3125
552.359375
557.171875
561.78125
566.140625
570.28125
574.171875
577.8125
581.203125
584.328125
587.203125
589.8125
592.171875
594.265625
596.109375
597.6875
599.015625
600.109375
600.9375
601.546875
601.90625
602.0625
601.984375
601.71875
601.25
600.609375
599.78125
598.78125
597.640625
596.359375
594.9375
593.421875
591.796875
590.09375
588.328125
586.5
584.625
582.71875
580.8125
578.890625
577.0
575.125
573.3125
571.53125
569.84375
568.21875
566.703125
565.28125
563.984375
562.828125
561.796875
560.921875
560.203125
559.640625
559.265625
559.0625
559.046875
559.234375
559.609375
560.203125
561.0
561.984375
563.203125
564.609375
566.234375
568.078125
570.125
572.390625
574.84375
577.515625
580.375
583.4375
586.6875
590.109375
593.71875
597.5
601.4375
605.546875
609.78125
614.171875
618.6875
623.328125
628.078125
632.921875
637.859375
642.890625
647.984375
653.125
658.328125
663.5625
668.828125
674.109375
679.421875
684.703125
689.953125
695.203125
700.390625
705.546875
710.625
715.640625
720.578125
725.421875
730.171875
734.8125
739.328125
743.71875
747.96875
752.078125
756.046875
759.84375
763.46875
766.9375
770.21875
773.3125
776.21875
778.9375
781.4375
783.75
785.84375
787.734375
789.40625
790.875
792.109375
793.140625
793.953125
794.546875
794.921875
795.078125
795.015625
794.734375
794.25
793.5625
792.65625
791.5625
790.265625
788.78125
787.109375
785.25
783.234375
781.03125
778.6875
776.1875
773.546875
770.765625
767.859375
764.84375
761.71875
758.484375
755.171875
751.78125
748.3125
744.796875
741.21875
737.625
733.984375
730.34375
726.6875
723.03125
719.40625
715.796875
712.21875
708.6875
705.21875
701.796875
698.453125
695.1875
692.0
688.921875
685.9375
683.0625
680.296875
677.65625
675.140625
672.75
670.484375
668.359375
666.359375
664.5
662.78125
661.203125
659.75
658.453125
657.265625
656.21875
655.296875
654.5
653.8125
653.25
652.78125
652.421875
652.171875
651.984375
651.875
651.828125
651.84375
651.90625
652.015625
652.15625
652.328125
652.5
652.671875
652.84375
653.0
653.125
653.21875
653.265625
653.25
653.1875
653.046875
652.828125
652.515625
652.125
651.625
651.03125
650.328125
649.515625
648.578125
647.53125
646.375
645.09375
643.703125
642.1875
640.5625
638.84375
637.015625
635.0625
633.03125
630.90625
628.703125
626.421875
624.078125
621.6875
619.25
616.78125
614.28125
611.78125
609.28125
606.796875
604.34375
601.9375
599.578125
597.28125
595.09375
592.984375
590.984375
589.109375
587.375
585.78125
584.359375
583.109375
582.03125
581.140625
580.46875
579.984375
579.734375
579.703125
579.90625
580.328125
580.984375
581.875
583.0
584.359375
585.953125
587.765625
589.8125
592.0625
594.53125
597.203125
600.0625
603.09375
606.296875
609.640625
613.125
616.71875
620.40625
624.1875
628.03125
631.90625
635.796875
639.6875
643.5625
647.375
651.109375
654.75
658.265625
661.640625
664.84375
667.84375
670.625
673.171875
675.421875
677.40625
679.0625
680.375
681.34375
681.9375
682.125
681.90625
681.25
680.15625
678.59375
676.578125
674.078125
671.078125
667.578125
663.59375
659.078125
654.078125
648.546875
642.515625
635.984375
628.953125
621.421875
613.40625
604.921875
595.96875
586.5625
576.734375
566.484375
555.828125
544.796875
533.4375
521.703125
509.671875
497.34375
484.765625
471.9375
458.890625
445.6875
432.3125
418.8125
405.203125
391.546875
377.828125
364.109375
350.40625
336.75
323.171875
309.6875
296.328125
283.125
270.09375
257.265625
244.65625
232.296875
220.203125
208.40625
196.890625
185.71875
174.875
164.375
154.234375
144.46875
135.09375
126.125
117.53125
109.328125
101.53125
94.15625
87.171875
80.59375
74.421875
68.640625
63.25
58.25
53.625
49.375
45.484375
41.9375
38.734375
35.84375
33.28125
31.015625
29.03125
27.3125
25.859375
24.640625
23.65625
22.890625
22.3125
21.9375
21.71875
21.65625
21.75
21.96875
22.3125
22.78125
23.328125
23.96875
24.6875
25.484375
26.34375
27.28125
28.25
29.28125
30.359375
31.5
32.671875
33.890625
35.15625
36.46875
37.84375
39.265625
40.765625
42.3125
43.9375
45.640625
47.4375
49.3125
51.3125
53.40625
55.625
57.96875
60.46875
63.09375
65.890625
68.84375
71.984375
75.3125
78.828125
82.53125
86.453125
90.578125
94.9375
99.5
104.3125
109.34375
114.625
120.125
125.875
131.859375
138.078125
144.53125
151.21875
158.125
165.25
172.578125
180.125
187.859375
195.765625
203.859375
212.109375
220.5
229.03125
237.671875
246.421875
255.25
264.140625
273.09375
282.0625
291.046875
300.046875
309.0
317.90625
326.75
335.5
344.140625
352.65625
361.03125
369.25
377.28125
385.109375
392.71875
400.109375
407.234375
414.109375
420.703125
427.0
433.015625
438.703125
444.0625
449.09375
453.796875
458.15625
462.15625
465.828125
469.125
472.078125
474.671875
476.921875
478.8125
480.375
481.59375
482.484375
483.046875
483.296875
483.25
482.890625
482.265625
481.359375
480.21875
478.8125
477.1875
475.359375
473.328125
471.109375
468.734375
466.21875
463.5625
460.796875
457.921875
454.96875
451.953125
448.875
445.765625
442.640625
439.484375
436.34375
433.21875
430.125
427.046875
424.03125
421.0625
418.15625
415.328125
412.578125
409.890625
407.28125
404.765625
402.3125
399.953125
397.6875
395.484375
393.359375
391.296875
389.3125
387.375
385.5
383.65625
381.84375
380.0625
378.296875
376.53125
374.75
372.9375
371.09375
369.21875
367.265625
365.234375
363.125
360.90625
358.59375
356.140625
353.546875
350.796875
347.890625
344.796875
341.546875
338.09375
334.421875
330.546875
326.4375
322.109375
317.5625
312.765625
307.71875
302.4375
296.921875
291.140625
285.125
278.875
272.375
265.640625
258.671875
251.484375
244.078125
236.453125
228.640625
220.640625
212.453125
204.09375
195.59375
186.953125
178.1875
169.3125
160.328125
151.28125
142.171875
133.0
123.828125
114.625
105.4375
96.265625
87.140625
78.0625
69.0625
60.171875
51.375
42.703125
34.171875
25.796875
17.578125
9.5625
1.734375
-5.875
-13.265625
-20.4375
-27.359375
-34.046875
-40.453125
-46.609375
-52.5
-58.109375
-63.4375
-68.484375
-73.25
-77.71875
-81.90625
-85.8125
-89.4375
-92.78125
-95.828125
-98.625
-101.140625
-103.40625
-105.421875
-107.171875
-108.703125
-109.984375
-111.0625
-111.921875
-112.578125
-113.046875
-113.328125
-113.4375
-113.40625
-113.21875
-112.890625
-112.4375
-111.875
-111.21875
-110.453125
-109.625
-108.71875
-107.765625
-106.765625
-105.71875
-104.640625
-103.5625
-102.46875
-101.359375
-100.265625
-99.1875
-98.125
-97.09375
-96.109375
-95.15625
-94.25
-93.390625
-92.578125
-91.828125
-91.140625
-90.5
-89.9375
-89.4375
-89.0
-88.640625
-88.34375
-88.109375
-87.9375
-87.828125
-87.796875
-87.828125
-87.90625
-88.046875
-88.25
-88.5
-88.8125
-89.171875
-89.5625
-90.015625
-90.484375
-91.015625
-91.5625
-92.140625
-92.734375
-93.359375
-94.0
-94.671875
-95.34375
-96.015625
-96.703125
-97.390625
-98.078125
-98.765625
-99.4375
-100.09375
-100.75
-101.375
-101.984375
-102.5625
-103.109375
-103.625
-104.109375
-104.5625
-104.96875
-105.328125
-105.640625
-105.90625
-106.109375
-106.25
-106.34375
-106.359375
-106.3125
-106.203125
-106.015625
-105.75
-105.375
-104.953125
-104.421875
-103.8125
-103.109375
-102.3125
-101.421875
-100.421875
-99.3125
-98.09375
-96.78125
-95.359375
-93.8125
-92.15625
-90.390625
-88.5
-86.515625
-84.390625
-82.15625
-79.8125
-77.359375
-74.78125
-72.109375
-69.3125
-66.421875
-63.421875
-60.328125
-57.140625
-53.875
-50.515625
-47.078125
-43.5625
-39.984375
-36.359375
-32.6875
-28.96875
-25.21875
-21.453125
-17.65625
-13.875
-10.078125
-6.3125
-2.578125
1.109375
4.765625
8.375
11.90625
15.34375
18.703125
21.96875
25.109375
28.140625
31.03125
33.78125
36.390625
38.84375
41.125
43.234375
45.171875
46.921875
48.484375
49.84375
51.015625
52.0
52.765625
53.34375
53.71875
53.890625
53.859375
53.640625
53.234375
52.65625
51.890625
50.96875
49.890625
48.65625
47.28125
45.796875
44.203125
42.5
40.71875
38.859375
36.96875
35.03125
33.078125
31.125
29.1875
27.296875
25.453125
23.703125
22.03125
20.46875
19.0625
17.796875
16.703125
15.796875
15.09375
14.625
14.375
14.40625
14.6875
15.25
16.125
17.296875
18.796875
20.609375
22.765625
25.265625
28.109375
31.3125
34.859375
38.75
43.0
47.609375
52.546875
57.84375
63.453125
69.390625
75.640625
82.1875
89.015625
96.125
103.484375
111.078125
118.890625
126.890625
135.09375
143.421875
151.890625
160.453125
169.109375
177.8125
186.546875
195.28125
203.984375
212.640625
221.21875
229.703125
238.03125
246.21875
254.21875
262.0
269.5625
276.84375
283.859375
290.5625
296.9375
302.96875
308.640625
313.921875
318.8125
323.28125
327.328125
330.9375
334.09375
336.796875
339.03125
340.8125
342.109375
342.9375
343.296875
343.171875
342.578125
341.53125
340.03125
338.078125
335.6875
332.875
329.640625
326.015625
322.0
317.625
312.890625
307.828125
302.4375
296.765625
290.828125
284.625
278.203125
271.5625
264.734375
257.75
250.625
243.375
236.03125
228.609375
221.140625
213.625
206.109375
198.609375
191.109375
183.671875
176.28125
168.984375
161.765625
154.65625
147.671875
140.8125
134.109375
127.546875
121.15625
114.9375
108.875
103.015625
97.328125
91.84375
86.546875
81.421875
76.515625
71.78125
67.234375
62.875
58.703125
54.703125
50.859375
47.203125
43.6875
40.328125
37.125
34.046875
31.109375
28.28125
25.5625
22.953125
20.4375
18.0
15.65625
13.375
11.15625
9.0
6.890625
4.828125
2.796875
0.796875
-1.15625
-3.09375
-5.015625
-6.921875
-8.8125
-10.6875
-12.5625
-14.421875
-16.265625
-18.09375
-19.921875
-21.734375
-23.53125
-25.296875
-27.0625
-28.796875
-30.5
-32.171875
-33.8125
-35.421875
-36.984375
-38.5
-39.96875
-41.390625
-42.75
-44.0625
-45.296875
-46.484375
-47.59375
-48.640625
-49.609375
-50.515625
-51.359375
-52.125
-52.828125
-53.46875
-54.046875
-54.5625
-55.015625
-55.4375
-55.796875
-56.125
-56.4375
-56.71875
-56.984375
-57.25
-57.515625
-57.796875
-58.109375
-58.4375
-58.84375
-59.296875
-59.84375
-60.453125
-61.1875
-62.015625
-62.96875
-64.078125
-65.3125
-66.734375
-68.3125
-70.078125
-72.046875
-74.21875
-76.59375
-79.21875
-82.0625
-85.140625
-88.46875
-92.046875
-95.875
-99.96875
-104.328125
-108.9375
-113.8125
-118.9375
-124.3125
-129.953125
-135.828125
-141.9375
-148.25
-154.796875
-161.5625
-168.515625
-175.65625
-182.9375
-190.390625
-197.96875
-205.65625
-213.4375
-221.296875
-229.203125
-237.140625
-245.09375
-253.03125
-260.9375
-268.765625
-276.53125
-284.171875
-291.6875
-299.046875
-306.234375
-313.203125
-319.953125
-326.453125
-332.671875
-338.609375
-344.234375
-349.515625
-354.453125
-359.015625
-363.1875
-366.953125
-370.3125
-373.25
-375.734375
-377.765625
-379.34375
-380.453125
-381.09375
-381.25
-380.921875
-380.125
-378.84375
-377.078125
-374.84375
-372.125
-368.96875
-365.328125
-361.265625
-356.75
-351.828125
-346.484375
-340.75
-334.625
-328.15625
-321.328125
-314.171875
-306.71875
-298.953125
-290.9375
-282.671875
-274.15625
-265.46875
-256.578125
-247.53125
-238.34375
-229.03125
-219.625
-210.15625
-200.609375
-191.046875
-181.453125
-171.875
-162.3125
-152.796875
-143.328125
-133.9375
-124.625
-115.4375
-106.34375
-97.390625
-88.578125
-79.90625
-71.390625
-63.046875
-54.890625
-46.890625
-39.09375
-31.46875
-24.046875
-16.8125
-9.765625
-2.90625
3.734375
10.203125
16.484375
22.59375
28.5
34.25
39.828125
45.25
50.5
55.609375
60.578125
65.40625
70.109375
74.6875
79.15625
83.53125
87.796875
91.96875
96.0625
100.0625
104.015625
107.890625
111.703125
115.46875
119.1875
122.859375
126.484375
130.0625
133.609375
137.125
140.609375
144.046875
147.453125
150.8125
154.140625
157.421875
160.65625
163.828125
166.953125
170.015625
173.015625
175.9375
178.78125
181.53125
184.203125
186.75
189.1875
191.515625
193.703125
195.75
197.65625
199.390625
200.96875
202.359375
203.578125
204.59375
205.40625
206.0
206.375
206.53125
206.453125
206.125
205.546875
204.71875
203.640625
202.28125
200.671875
198.78125
196.625
194.1875
191.484375
188.5
185.25
181.734375
177.953125
173.90625
169.609375
165.0625
160.265625
155.234375
149.96875
144.484375
138.78125
132.890625
126.8125
120.5625
114.140625
107.5625
100.859375
94.03125
87.09375
80.09375
72.984375
65.828125
58.625
51.390625
44.15625
36.921875
29.71875
22.546875
15.453125
8.40625
1.46875
-5.34375
-12.046875
-18.625
-25.03125
-31.28125
-37.328125
-43.1875
-48.84375
-54.265625
-59.453125
-64.390625
-69.078125
-73.5
-77.640625
-81.5
-85.0625
-88.328125
-91.296875
-93.953125
-96.28125
-98.328125
-100.046875
-101.453125
-102.546875
-103.328125
-103.796875
-103.96875
-103.828125
-103.40625
-102.671875
-101.671875
-100.390625
-98.84375
-97.03125
-94.96875
-92.6875
-90.15625
-87.421875
-84.484375
-81.359375
-78.0625
-74.59375
-70.984375
-67.25
-63.390625
-59.421875
-55.359375
-51.234375
-47.03125
-42.796875
-38.515625
-34.234375
-29.953125
-25.671875
-21.421875
-17.203125
-13.046875
-8.9375
-4.90625
-0.96875
2.875
6.625
10.265625
13.796875
17.1875
20.46875
23.59375
26.59375
29.4375
32.140625
34.703125
37.125
39.390625
41.515625
43.484375
45.328125
47.046875
48.625
50.078125
51.40625
52.65625
53.78125
54.828125
55.78125
56.671875
57.484375
58.265625
59.0
59.703125
60.40625
61.109375
61.8125
62.546875
63.328125
64.15625
65.046875
66.015625
67.0625
68.234375
69.5
70.890625
72.4375
74.109375
75.9375
77.9375
80.109375
82.453125
85.0
87.71875
90.640625
93.765625
97.109375
100.640625
104.375
108.296875
112.4375
116.765625
121.296875
126.015625
130.921875
136.0
141.234375
146.640625
152.1875
157.859375
163.671875
169.578125
175.59375
181.671875
187.828125
194.015625
200.25
206.484375
212.71875
218.921875
225.09375
231.1875
237.203125
243.109375
248.90625
254.546875
260.046875
265.359375
270.46875
275.34375
280.0
284.390625
288.515625
292.34375
295.875
299.09375
301.96875
304.5
306.6875
308.5
309.921875
310.96875
311.609375
311.859375
311.703125
311.140625
310.15625
308.75
306.9375
304.703125
302.0625
299.015625
295.5625
291.703125
287.453125
282.8125
277.796875
272.4375
266.703125
260.625
254.21875
247.5
240.46875
233.140625
225.546875
217.703125
209.609375
201.28125
192.765625
184.046875
175.15625
166.109375
156.921875
147.609375
138.203125
128.71875
119.15625
109.53125
99.875
90.203125
80.53125
70.859375
61.21875
51.609375
42.0625
32.578125
23.15625
13.859375
4.625
-4.484375
-13.5
-22.375
-31.125
-39.75
-48.234375
-56.5625
-64.734375
-72.765625
-80.625
-88.328125
-95.890625
-103.28125
-110.5
-117.578125
-124.484375
-131.25
-137.84375
-144.296875
-150.609375
-156.765625
-162.78125
-168.671875
-174.421875
-180.046875
-185.546875
-190.9375
-196.203125
-201.359375
-206.421875
-211.375
-216.25
-221.03125
-225.734375
-230.359375
-234.90625
-239.390625
-243.8125
-248.171875
-252.46875
-256.71875
-260.90625
-265.0625
-269.15625
-273.234375
-277.25
-281.25
-285.203125
-289.140625
-293.03125
-296.90625
-300.75
-304.5625
-308.359375
-312.140625
-315.890625
-319.625
-323.34375
-327.046875
-330.703125
-334.375
-338.015625
-341.65625
-345.28125
-348.90625
-352.5
-356.109375
-359.6875
-363.265625
-366.859375
-370.421875
-374.0
-377.578125
-381.15625
-384.75
-388.34375
-391.9375
-395.546875
-399.1875
-402.828125
-406.484375
-410.171875
-413.875
-417.609375
-421.375
-425.15625
-428.984375
-432.84375
-436.734375
-440.640625
-444.609375
-448.625
-452.671875
-456.75
-460.890625
-465.0625
-469.28125
-473.53125
-477.828125
-482.171875
-486.546875
-490.953125
-495.40625
-499.890625
-504.390625
-508.921875
-513.46875
-518.046875
-522.625
-527.21875
-531.796875
-536.390625
-540.96875
-545.546875
-550.078125
-554.609375
-559.09375
-563.53125
-567.921875
-572.25
-576.53125
-580.734375
-584.859375
-588.90625
-592.859375
-596.71875
-600.453125
-604.09375
-607.609375
-611.0
-614.25
-617.359375
-620.328125
-623.15625
-625.8125
-628.3125
-630.65625
-632.828125
-634.828125
-636.640625
-638.28125
-639.75
-641.03125
-642.140625
-643.046875
-643.78125
-644.328125
-644.6875
-644.875
-644.859375
-644.6875
-644.328125
-643.796875
-643.109375
-642.234375
-641.21875
-640.03125
-638.6875
-637.1875
-635.5625
-633.78125
-631.859375
-629.828125
-627.65625
-625.375
-622.96875
-620.453125
-617.84375
-615.125
-612.328125
-609.4375
-606.453125
-603.40625
-600.265625
-597.0625
-593.796875
-590.46875
-587.09375
-583.640625
-580.140625
-576.59375
-573.0
-569.375
-565.703125
-561.984375
-558.21875
-554.4375
-550.609375
-546.734375
-542.84375
-538.90625
-534.9375
-530.953125
-526.921875
-522.859375
-518.75
-514.625
-510.46875
-506.28125
-502.0625
-497.8125
-493.53125
-489.21875
-484.875
-480.515625
-476.125
-471.71875
-467.28125
-462.828125
-458.34375
-453.859375
-449.375
-444.875
-440.375
-435.875
-431.390625
-426.90625
-422.453125
-418.015625
-413.59375
-409.234375
-404.890625
-400.609375
-396.390625
-392.21875
-388.140625
-384.125
-380.203125
-376.375
-372.640625
-369.03125
-365.53125
-362.171875
-358.9375
-355.84375
-352.90625
-350.140625
-347.53125
-345.09375
-342.8125
-340.734375
-338.859375
-337.171875
-335.703125
-334.421875
-333.375
-332.53125
-331.890625
-331.5
-331.3125
-331.34375
-331.609375
-332.109375
-332.8125
-333.75
-334.90625
-336.28125
-337.875
-339.6875
-341.6875
-343.90625
-346.3125
-348.90625
-351.6875
-354.65625
-357.78125
-361.078125
-364.515625
-368.109375
-371.828125
-375.671875
-379.65625
-383.734375
-387.90625
-392.1875
-396.53125
-400.953125
-405.421875
-409.953125
-414.515625
-419.109375
-423.71875
-428.34375
-432.96875
-437.578125
-442.171875
-446.75
-451.28125
-455.78125
-460.234375
-464.625
-468.953125
-473.203125
-477.390625
-481.484375
-485.5
-489.421875
-493.234375
-496.953125
-500.5625
-504.0625
-507.453125
-510.71875
-513.875
-516.90625
-519.8125
-522.59375
-525.25
-527.765625
-530.15625
-532.421875
-534.53125
-536.515625
-538.359375
-540.0625
-541.625
-543.046875
-544.328125
-545.46875
-546.453125
-547.296875
-547.984375
-548.515625
-548.90625
-549.140625
-549.21875
-549.125
-548.890625
-548.484375
-547.890625
-547.15625
-546.25
-545.171875
-543.921875
-542.484375
-540.875
-539.09375
-537.125
-534.96875
-532.625
-530.09375
-527.359375
-524.453125
-521.34375
-518.03125
-514.53125
-510.84375
-506.953125
-502.875
-498.59375
-494.125
-489.453125
-484.59375
-479.5625
-474.328125
-468.921875
-463.328125
-457.5625
-451.625
-445.53125
-439.265625
-432.859375
-426.296875
-419.609375
-412.78125
-405.8125
-398.734375
-391.546875
-384.265625
-376.890625
-369.421875
-361.875
-354.265625
-346.59375
-338.875
-331.125
-323.34375
-315.53125
-307.71875
-299.90625
-292.09375
-284.28125
-276.515625
-268.765625
-261.046875
-253.390625
-245.765625
-238.203125
-230.703125
-223.265625
-215.90625
-208.625
-201.421875
-194.3125
-187.265625
-180.328125
-173.46875
-166.6875
-160.0
-153.40625
-146.890625
-140.46875
-134.109375
-127.84375
-121.65625
[truncated: 4,996,576 more chars]
