# Supplementary material for: Physicochemical and Antimicrobial Properties of Thermosensitive Chitosan Hydrogel Loaded with Fosfomycin
Source: Mar Drugs. 2021 Mar 6;19(3):144. doi: 10.3390/md19030144 (PMC8001123; doi:10.3390/md19030144)
Supplement: Supplementary file 1 [file marinedrugs-19-00144-s001.zip › Supplemental/fosfomycin-16h_1H_101.txt]

# File created = Wednesday, December 2, 2020 9:50:21 AM CST
# Data set = characterization  101  1  /home/nfitzkee/data/20201202_priddy_1Ds/data/priddy/nmr
# Spectral Region:
# LEFT = 12.711079597473145 ppm. RIGHT = -3.3110899580975506 ppm.
#
# SIZE = 32768 ( = number of points)
#
# In the following ordering is from the 'left' to the 'right' limits!
# Lines beginning with '#' must be considered as comment lines.
#
854.71484375
915.34765625
936.96484375
927.80859375
912.12890625
903.931640625
894.3671875
864.521484375
812.705078125
759.783203125
717.751953125
670.541015625
599.078125
509.990234375
433.826171875
395.822265625
391.095703125
397.08984375
398.72265625
398.271484375
402.75390625
411.1171875
431.78125
487.134765625
578.943359375
681.09375
767.810546875
832.591796875
880.548828125
900.6484375
870.783203125
797.07421875
718.009765625
674.091796875
683.07421875
734.5859375
797.560546875
834.810546875
825.693359375
769.345703125
673.1953125
558.69140625
455.453125
376.205078125
320.125
288.203125
278.068359375
278.82421875
282.365234375
298.8671875
355.89453125
463.16015625
584.029296875
667.556640625
707.056640625
735.853515625
773.255859375
804.05078125
806.986328125
776.56640625
707.48828125
597.708984375
468.1171875
359.876953125
307.619140625
302.85546875
305.3828125
292.12109375
269.119140625
248.091796875
231.6640625
211.537109375
173.115234375
119.45703125
71.69921875
38.353515625
11.494140625
-9.876953125
-21.814453125
-22.244140625
-8.2578125
12.5703125
18.251953125
-9.564453125
-58.48046875
-97.05859375
-115.697265625
-118.994140625
-103.166015625
-68.708984375
-10.42578125
76.232421875
175.369140625
267.8515625
334.37890625
349.357421875
306.732421875
228.70703125
135.041015625
33.521484375
-50.33984375
-82.9296875
-63.384765625
-16.7578125
37.810546875
97.212890625
159.798828125
213.46875
246.51171875
258.150390625
254.783203125
246.521484375
246.203125
266.28515625
309.1171875
367.376953125
437.6328125
520.935546875
610.076171875
685.189453125
729.66796875
759.955078125
819.35546875
926.4921875
1052.41015625
1146.318359375
1170.3125
1114.64453125
1004.541015625
891.083984375
812.3046875
765.53125
728.10546875
685.103515625
623.201171875
526.92578125
401.056640625
275.90234375
175.025390625
104.134765625
71.912109375
76.33203125
83.599609375
60.46484375
18.0390625
-12.46484375
-27.72265625
-34.701171875
-27.091796875
5.548828125
57.109375
103.734375
135.421875
170.279296875
224.138671875
279.599609375
309.15625
320.5390625
355.798828125
437.837890625
529.994140625
576.87890625
558.015625
488.990234375
403.154296875
336.44140625
299.369140625
265.474609375
221.501953125
189.060546875
182.646484375
195.203125
216.666015625
234.751953125
232.408203125
206.875
171.6484375
136.3515625
104.447265625
78.109375
62.697265625
72.47265625
118.15625
193.34765625
270.802734375
317.67578125
322.95703125
304.458984375
299.99609375
333.029296875
389.521484375
437.185546875
453.984375
451.21875
461.35546875
490.916015625
518.4765625
535.8359375
565.357421875
641.587890625
771.640625
915.455078125
1015.376953125
1037.58984375
991.59375
903.49609375
789.5625
654.86328125
498.060546875
341.666015625
227.32421875
157.34375
96.34375
27.853515625
-27.5703125
-44.62890625
-17.4609375
47.015625
142.474609375
251.935546875
336.169921875
373.501953125
388.255859375
427.732421875
511.5234375
615.017578125
700.095703125
740.20703125
728.046875
679.796875
627.302734375
598.36328125
599.103515625
611.705078125
616.81640625
615.408203125
620.1796875
631.265625
626.49609375
582.83203125
513.2421875
456.111328125
440.861328125
462.30859375
475.919921875
450.880859375
396.951171875
342.53515625
311.818359375
302.09375
291.869140625
269.771484375
248.31640625
235.794921875
209.27734375
144.060546875
52.03125
-27.107421875
-50.15625
2.916015625
111.59765625
229.353515625
325.966796875
409.2734375
490.625
561.17578125
617.189453125
670.44921875
734.18359375
817.017578125
905.65234375
969.8984375
995.205078125
990.470703125
964.63671875
907.3125
818.978515625
730.701171875
666.54296875
633.279296875
624.900390625
621.2109375
603.5859375
570.51171875
531.283203125
489.578125
441.375
389.482421875
337.703125
290.771484375
271.3359375
294.453125
337.29296875
369.8515625
390.712890625
406.15234375
417.306640625
426.048828125
421.005859375
376.322265625
276.62109375
151.8671875
62.794921875
28.16796875
19.09765625
1.375
-40.080078125
-96.13671875
-160.431640625
-230.73046875
-290.7421875
-332.349609375
-372.958984375
-432.208984375
-527.1328125
-664.4453125
-818.47265625
-957.228515625
-1066.580078125
-1139.9765625
-1179.95703125
-1196.560546875
-1176.78515625
-1095.81640625
-954.642578125
-769.75390625
-581.61328125
-455.58203125
-425.962890625
-457.744140625
-486.111328125
-482.234375
-459.23828125
-438.958984375
-426.880859375
-407.638671875
-358.810546875
-271.9140625
-168.89453125
-79.353515625
-1.369140625
74.6328125
135.251953125
164.71875
162.1484375
150.234375
152.751953125
156.87109375
136.77734375
80.005859375
-5.728515625
-97.013671875
-176.341796875
-217.984375
-186.916015625
-86.423828125
38.16015625
164.228515625
291.4453125
381.140625
391.173828125
339.451171875
264.56640625
187.71875
129.302734375
95.9765625
69.98828125
40.328125
6.91015625
-26.765625
-64.482421875
-123.34375
-204.427734375
-283.990234375
-347.064453125
-390.55859375
-408.693359375
-406.296875
-395.787109375
-379.171875
-344.146484375
-289.3515625
-232.521484375
-187.833984375
-151.833984375
-115.873046875
-75.451171875
-35.75
-4.107421875
15.970703125
22.3203125
19.330078125
11.6796875
-5.845703125
-33.62109375
-52.919921875
-57.466796875
-68.88671875
-105.8046875
-160.880859375
-222.3125
-279.26171875
-307.361328125
-282.755859375
-200.201171875
-100.041015625
-34.734375
-10.732421875
-9.998046875
-12.9140625
-3.263671875
26.08203125
80.32421875
166.556640625
283.03125
405.94140625
511.091796875
590.654296875
637.27734375
630.712890625
553.234375
428.5859375
310.390625
240.2890625
230.138671875
243.99609375
217.18359375
115.2578125
-36.634765625
-182.25
-279.068359375
-327.69140625
-354.056640625
-367.78515625
-369.6171875
-367.26953125
-361.2734375
-330.958984375
-261.25390625
-172.982421875
-100.955078125
-62.34765625
-58.583984375
-87.84765625
-148.859375
-231.6015625
-313.849609375
-369.705078125
-369.927734375
-301.615234375
-196.15234375
-105.79296875
-60.740234375
-50.33203125
-52.93359375
-66.59375
-83.59375
-77.578125
-25.75
76.158203125
209.900390625
336.072265625
403.9921875
379.236328125
275.408203125
146.986328125
44.2265625
-26.900390625
-84.69921875
-122.068359375
-109.947265625
-53.80078125
-10.734375
-28.6015625
-105.26171875
-196.138671875
-249.048828125
-256.146484375
-245.044921875
-226.236328125
-205.087890625
-215.87109375
-305.59765625
-481.6875
-695.58203125
-889.021484375
-1015.40234375
-1043.05078125
-987.08984375
-892.5546875
-784.54296875
-666.51953125
-543.138671875
-424.998046875
-323.810546875
-253.791015625
-224.861328125
-233.09765625
-270.841796875
-329.13671875
-384.39453125
-403.7421875
-380.9765625
-347.421875
-333.96484375
-342.03515625
-356.3515625
-359.701171875
-338.46875
-296.009765625
-243.943359375
-183.669921875
-126.205078125
-103.306640625
-142.849609375
-239.20703125
-350.365234375
-433.4609375
-476.271484375
-487.849609375
-480.767578125
-465.2734375
-443.755859375
-426.083984375
-439.767578125
-494.48828125
-555.34765625
-573.458984375
-534.552734375
-464.171875
-395.41796875
-339.09765625
-279.37109375
-212.982421875
-166.89453125
-156.296875
-155.123046875
-144.091796875
-150.875
-200.2890625
-281.515625
-364.314453125
-412.951171875
-421.041015625
-403.287109375
-367.04296875
-319.1953125
-272.724609375
-230.955078125
-192.841796875
-185.765625
-224.962890625
-273.998046875
-292.400390625
-269.51171875
-216.630859375
-152.998046875
-86.1015625
-17.654296875
38.392578125
80.150390625
119.0546875
166.505859375
227.591796875
292.578125
354.076171875
398.18359375
380.77734375
277.337890625
127.359375
-18.31640625
-138.970703125
-225.921875
-272.115234375
-276.171875
-240.4765625
-182.078125
-133.982421875
-120.599609375
-146.40625
-195.28125
-239.021484375
-271.8515625
-316.6171875
-392.828125
-486.27734375
-555.123046875
-576.86328125
-562.509765625
-519.24609375
-432.150390625
-302.2265625
-164.3828125
-66.953125
-61.142578125
-156.033203125
-289.890625
-387.8984375
-414.40625
-384.66015625
-341.068359375
-299.689453125
-251.923828125
-209.466796875
-195.00390625
-215.275390625
-254.310546875
-290.03125
-324.603515625
-376.76171875
-440.34375
-481.40625
-485.32421875
-458.958984375
-411.62109375
-369.05078125
-346.7109375
-312.9296875
-231.001953125
-108.2734375
29.9921875
163.701171875
256.23046875
281.693359375
267.328125
249.28125
230.623046875
203.21484375
161.13671875
104.12109375
46.302734375
-0.638671875
-32.88671875
-31.353515625
23.263671875
128.8984375
264.888671875
408.806640625
533.673828125
605.501953125
613.39453125
565.18359375
469.732421875
339.798828125
203.724609375
91.85546875
25.291015625
22.953125
74.85546875
135.595703125
161.037109375
138.26171875
96.0625
80.77734375
97.431640625
109.75
106.33984375
114.076171875
140.4609375
160.23046875
143.59375
72.798828125
-48.896484375
-191.744140625
-316.35546875
-400.81640625
-447.314453125
-487.4453125
-547.83984375
-613.015625
-657.5
-687.296875
-720.900390625
-752.423828125
-753.763671875
-713.81640625
-656.162109375
-615.908203125
-611.828125
-650.146484375
-725.978515625
-800.12109375
-816.525390625
-768.873046875
-696.251953125
-624.7421875
-555.654296875
-483.095703125
-401.75390625
-320.517578125
-262.58203125
-237.375
-229.609375
-220.71875
-207.125
-202.603515625
-232.767578125
-309.4921875
-425.234375
-563.197265625
-693.88671875
-766.3984375
-740.427734375
-625.5859375
-462.599609375
-278.1875
-77.498046875
125.486328125
294.703125
394.796875
418.33984375
383.5546875
324.3125
279.734375
267.16796875
276.46875
292.1484375
305.3515625
308.255859375
291.00390625
246.095703125
179.185546875
109.140625
59.986328125
47.3125
60.60546875
71.158203125
51.701171875
1.154296875
-36.841796875
-14.4453125
67.58203125
169.294921875
264.044921875
353.125
438.34375
502.728515625
536.85546875
570.9765625
633.533203125
703.3984375
739.3046875
731.751953125
696.109375
643.455078125
574.626953125
486.783203125
380.865234375
265.455078125
153.755859375
50.123046875
-49.958984375
-130.33984375
-167.849609375
-161.240234375
-136.462890625
-142.828125
-212.0390625
-324.875
-434.404296875
-501.5390625
-514.033203125
-488.291015625
-448.314453125
-415.65234375
-405.19921875
-412.734375
-429.087890625
-450.40625
-474.5546875
-496.078125
-516.169921875
-540.42578125
-565.16796875
-588.701171875
-612.623046875
-633.044921875
-646.12890625
-661.791015625
-683.86328125
-693.990234375
-676.427734375
-638.32421875
-595.728515625
-562.966796875
-564.337890625
-617.533203125
-703.55078125
-764.580078125
-739.486328125
-619.705078125
-456.01171875
-308.00390625
-215.5625
-187.099609375
-204.552734375
-241.2421875
-277.1953125
-320.755859375
-388.609375
-458.25390625
-475.736328125
-414.34765625
-288.009765625
-129.28125
35.587890625
202.291015625
360.53515625
480.216796875
529.544921875
499.1953125
422.3125
344.091796875
294.5234375
276.68359375
268.994140625
253.02734375
230.462890625
216.56640625
223.96484375
253.34375
286.056640625
296.443359375
271.5234375
214.671875
137.154296875
63.984375
35.580078125
60.216796875
99.34765625
114.916015625
103.833984375
80.38671875
48.09765625
0.5234375
-58.48046875
-116.3125
-158.68359375
-158.2734375
-97.126953125
-4.900390625
83.73828125
160.39453125
198.791015625
159.33984375
48.9921875
-76.84375
-164.76171875
-188.0234375
-143.279296875
-54.58984375
31.419921875
82.423828125
105.880859375
132.603515625
180.89453125
254.431640625
342.462890625
415.646484375
459.185546875
487.265625
506.8046875
500.96484375
454.951171875
368.64453125
253.4609375
136.599609375
48.564453125
4.083984375
-2.69921875
-1.38671875
-29.7265625
-108.982421875
-234.34765625
-374.849609375
-486.4765625
-554.205078125
-592.19140625
-607.443359375
-614.830078125
-646.025390625
-700.837890625
-739.388671875
-731.46875
-690.517578125
-658.5
-659.97265625
-680.560546875
-682.787109375
-620.564453125
-478.078125
-304.42578125
-176.10546875
-129.7734375
-138.09375
-162.77734375
-200.681640625
-259.693359375
-321.494140625
-352.357421875
-330.919921875
-267.2890625
-196.17578125
-137.947265625
-88.3359375
-44.66015625
-15.462890625
-5.185546875
-5.94140625
-5.451171875
0.111328125
2.78515625
-6.62109375
-26.765625
-44.16796875
-42.076171875
-8.431640625
52.462890625
111.173828125
131.154296875
103.037109375
38.09765625
-43.595703125
-112.89453125
-159.423828125
-196.123046875
-227.740234375
-240.830078125
-235.69140625
-231.052734375
-232.958984375
-227.09765625
-187.9375
-96.19140625
55.09765625
251.65234375
451.095703125
616.626953125
735.30859375
798.564453125
801.48828125
747.619140625
650.234375
534.109375
427.994140625
352.537109375
307.076171875
273.09375
231.0859375
172.201171875
102.53515625
37.21875
-22.111328125
-82.9140625
-136.58203125
-160.91015625
-142.517578125
-80.796875
20.857421875
147.478515625
261.240234375
318.212890625
316.373046875
308.998046875
346.326171875
415.462890625
464.6796875
466.283203125
435.34765625
387.33203125
319.3671875
242.8984375
174.30078125
94.646484375
-13.2265625
-112.837890625
-148.607421875
-110.990234375
-42.1953125
10.3046875
30.654296875
49.087890625
107.412109375
205.79296875
321.296875
447.201171875
572.494140625
651.84765625
629.85546875
482.677734375
248.294921875
11.951171875
-164.416015625
-267.806640625
-301.974609375
-279.75390625
-223.66015625
-150.2265625
-54.333984375
70.080078125
198.634765625
290.578125
323.40625
310.767578125
275.3203125
228.5390625
181.392578125
146.869140625
137.537109375
160.201171875
185.57421875
155.142578125
47.123046875
-113.802734375
-302.46484375
-493.021484375
-631.408203125
-656.052734375
-578.072265625
-471.400390625
-386.79296875
-341.509765625
-341.67578125
-375.21484375
-405.265625
-403.658203125
-384.458984375
-378.5546875
-394.412109375
-425.498046875
-473.54296875
-547.640625
-637.16796875
-704.322265625
-714.73828125
-652.42578125
-532.2578125
-400.38671875
-293.9765625
-234.984375
-233.00390625
-268.703125
-309.4609375
-323.029296875
-285.37109375
-205.064453125
-123.3359375
-78.4453125
-83.9765625
-127.76171875
-185.318359375
-238.0546875
-279.912109375
-319.6640625
-368.21484375
-419.8203125
-454.833984375
-472.931640625
-498.001953125
-522.201171875
-501.45703125
-429.712890625
-352.060546875
-298.234375
-263.326171875
-247.5078125
-265.6328125
-318.048828125
-380.724609375
-434.30859375
-483.12890625
-549.21484375
-645.142578125
-750.423828125
-824.375
-849.083984375
-838.23046875
-799.451171875
-718.474609375
-595.18359375
-455.478515625
-327.921875
-226.65234375
-150.474609375
-95.513671875
-55.388671875
-18.890625
9.1484375
13.62109375
-10.263671875
-57.2265625
-101.123046875
-105.822265625
-69.45703125
-29.619140625
-22.0546875
-44.2890625
-71.19140625
-90.703125
-109.6875
-123.775390625
-112.392578125
-75.212890625
-37.0
-24.705078125
-41.787109375
-61.89453125
-56.55078125
-38.353515625
-47.248046875
-97.85546875
-182.55078125
-285.021484375
-372.240234375
-424.4453125
-461.62890625
-502.24609375
-532.10546875
-531.28515625
-487.0
-384.052734375
-211.96484375
3.703125
189.82421875
274.791015625
233.939453125
93.787109375
-94.4453125
-281.921875
-427.8984375
-515.16015625
-541.40625
-522.912109375
-499.068359375
-491.076171875
-494.5703125
-497.390625
-499.8515625
-522.9296875
-570.68359375
-615.607421875
-619.201171875
-550.125
-418.541015625
-277.46875
-175.10546875
-117.2265625
-76.4375
-28.37890625
31.876953125
95.3125
147.896484375
169.78125
133.046875
18.310546875
-154.146484375
-329.67578125
-464.787109375
-549.263671875
-574.87890625
-525.1484375
-403.091796875
-238.296875
-85.017578125
-10.12109375
-52.77734375
-181.873046875
-328.595703125
-450.537109375
-530.689453125
-575.275390625
-605.162109375
-620.818359375
-619.6484375
-622.37890625
-637.5546875
-644.046875
-612.62109375
-527.896484375
-407.15234375
-282.4609375
-182.931640625
-130.029296875
-117.037109375
-108.693359375
-75.759765625
-34.794921875
-37.50390625
-110.92578125
-219.498046875
-308.216796875
-372.08203125
-439.88671875
-504.48046875
-526.365234375
-487.669921875
-403.81640625
-302.02734375
-212.7421875
-161.4296875
-150.19140625
-162.1640625
-174.630859375
-164.2734375
-132.60546875
-93.595703125
-38.814453125
39.458984375
113.736328125
143.359375
107.140625
17.02734375
-91.3125
-177.65234375
-216.548828125
-224.48828125
-243.80859375
-304.1640625
-393.501953125
-481.439453125
-569.28125
-668.92578125
-761.552734375
-810.390625
-790.017578125
-705.66015625
-592.349609375
-484.0546875
-391.572265625
-313.0234375
-233.431640625
-144.44140625
-73.580078125
-49.455078125
-76.158203125
-138.306640625
-208.1640625
-263.376953125
-316.146484375
-394.826171875
-500.724609375
-616.212890625
-710.92578125
-746.462890625
-698.6328125
-571.79296875
-396.326171875
-206.998046875
-43.044921875
47.841796875
53.1953125
18.904296875
0.794921875
19.302734375
56.49609375
98.73046875
146.376953125
192.017578125
229.3515625
255.541015625
258.63671875
242.7890625
240.5
267.7421875
317.263671875
382.0
451.203125
494.546875
483.693359375
425.525390625
340.021484375
229.009765625
92.68359375
-50.263671875
-166.119140625
-222.95703125
-222.8828125
-211.306640625
-234.5390625
-301.91015625
-389.068359375
-461.015625
-497.029296875
-516.908203125
-559.0
-643.861328125
-753.890625
-837.994140625
-863.07421875
-832.908203125
-776.603515625
-734.029296875
-728.587890625
-757.798828125
-795.09765625
-822.41796875
-850.857421875
-897.0390625
-962.796875
-1034.583984375
-1087.318359375
-1090.541015625
-1030.697265625
-922.10546875
-798.87890625
-693.55859375
-612.265625
-543.251953125
-471.48828125
-385.9609375
-297.501953125
-221.28125
-159.330078125
-108.38671875
-65.2578125
-44.751953125
-72.154296875
-131.046875
-169.12109375
-150.6953125
-73.814453125
41.265625
148.91796875
196.88671875
165.013671875
69.8203125
-52.3984375
-162.29296875
-236.0078125
-274.298828125
-282.94921875
-257.7109375
-202.283203125
-127.947265625
-34.005859375
83.623046875
215.818359375
338.4921875
418.8515625
442.37890625
423.6875
390.732421875
365.77734375
336.12109375
271.859375
166.111328125
31.841796875
-109.037109375
-231.8984375
-322.10546875
-369.89453125
-363.935546875
-303.943359375
-227.62109375
-185.21484375
-192.77734375
-224.40625
-239.8359375
-220.328125
-170.12890625
-98.326171875
-15.61328125
51.7265625
82.916015625
82.330078125
57.365234375
5.806640625
-62.291015625
-117.12890625
-135.740234375
-130.71875
-152.603515625
-240.83203125
-368.47265625
-469.208984375
-508.470703125
-500.90234375
-480.978515625
-472.078125
-474.9921875
-478.521484375
-464.880859375
-427.37890625
-390.53125
-376.193359375
-365.177734375
-336.283203125
-304.736328125
-291.8671875
-289.599609375
-276.4453125
-256.279296875
-244.01171875
-247.212890625
-260.822265625
-257.935546875
-225.734375
-186.697265625
-161.228515625
-143.896484375
-106.208984375
-30.55078125
68.9140625
167.060546875
240.732421875
278.5703125
296.150390625
312.26171875
312.17578125
268.65625
172.431640625
33.169921875
-123.486328125
-262.46484375
-359.986328125
-420.787109375
-468.42578125
-521.693359375
-573.74609375
-611.388671875
-644.091796875
-686.029296875
-735.259765625
-774.998046875
-780.583984375
-732.556640625
-638.064453125
-527.23828125
-428.66015625
-364.861328125
-349.248046875
-377.48828125
-420.1953125
-446.09375
-441.27734375
-392.72265625
-292.072265625
-154.3359375
-2.541015625
132.51953125
220.625
250.4453125
222.0390625
146.01953125
52.224609375
-31.5234375
-100.26171875
-148.861328125
-150.341796875
-93.916015625
-11.826171875
58.34765625
95.04296875
98.4765625
89.72265625
81.12890625
70.52734375
59.671875
48.50390625
39.029296875
44.642578125
86.8984375
173.2890625
277.388671875
363.306640625
413.849609375
428.71875
405.462890625
347.880859375
271.859375
185.263671875
84.857421875
-30.7578125
-149.455078125
-233.138671875
-253.201171875
-242.484375
-248.853515625
-275.392578125
-301.126953125
-328.685546875
-372.544921875
-418.068359375
-444.212890625
-451.3671875
-434.515625
-370.43359375
-245.302734375
-74.365234375
99.46484375
229.953125
283.26171875
237.640625
97.498046875
-83.52734375
-233.396484375
-332.876953125
-413.2578125
-486.4140625
-520.720703125
-491.314453125
-418.951171875
-341.65625
-284.029296875
-265.458984375
-287.763671875
-322.40625
-334.248046875
-319.490234375
-300.91015625
-293.646484375
-299.75390625
-309.748046875
-288.013671875
-205.099609375
-80.73046875
28.234375
66.935546875
20.994140625
-60.158203125
-113.541015625
-120.560546875
-84.087890625
-15.283203125
49.95703125
76.54296875
53.4453125
-18.861328125
-138.41796875
-293.025390625
-457.98828125
-624.109375
-779.75
-882.39453125
-889.458984375
-784.7734375
-576.087890625
-317.533203125
-95.88671875
38.63671875
101.814453125
138.681640625
165.484375
163.82421875
131.150390625
102.51953125
110.208984375
157.28125
222.869140625
276.244140625
307.09765625
343.548828125
403.3203125
447.896484375
423.388671875
311.623046875
151.384765625
-10.919921875
-168.24609375
-332.294921875
-503.87890625
-655.072265625
-756.28125
-797.521484375
-775.740234375
-701.958984375
-609.28515625
-523.8671875
-442.193359375
-354.693359375
-254.525390625
-126.931640625
25.81640625
167.533203125
269.349609375
351.2890625
454.638671875
575.974609375
661.2265625
671.533203125
623.572265625
558.0234375
502.13671875
471.333984375
470.39453125
487.9296875
505.767578125
498.365234375
448.1171875
377.384765625
322.05859375
294.482421875
281.2265625
260.298828125
222.0390625
187.537109375
184.240234375
206.583984375
208.16796875
133.869140625
-24.408203125
-203.4375
-312.658203125
-327.943359375
-306.373046875
-300.77734375
-310.41796875
-303.861328125
-275.90625
-240.48046875
-200.76953125
-171.478515625
-172.1640625
-203.96875
-250.916015625
-281.279296875
-265.828125
-203.55078125
-121.322265625
-37.958984375
35.185546875
77.46484375
81.85546875
72.541015625
71.3046875
76.41015625
89.37890625
104.16796875
93.583984375
59.962890625
47.17578125
77.017578125
106.75390625
77.7421875
-3.9375
-96.3515625
-177.185546875
-232.505859375
-244.16796875
-194.4140625
-89.91796875
32.580078125
139.7421875
218.734375
280.294921875
354.859375
458.072265625
565.150390625
637.27734375
654.3984375
627.134765625
588.923828125
575.029296875
610.025390625
679.65234375
732.31640625
733.0625
677.14453125
565.375
417.193359375
274.673828125
158.740234375
57.935546875
-43.384765625
-135.39453125
-181.146484375
-165.310546875
-111.748046875
-54.095703125
-32.1640625
-67.05078125
-126.603515625
-172.572265625
-217.669921875
-295.287109375
-402.732421875
-507.591796875
-579.630859375
-582.318359375
-482.564453125
-302.87109375
-124.748046875
-5.28515625
66.927734375
117.365234375
143.681640625
133.84375
81.6015625
-10.056640625
-125.50390625
-236.201171875
-312.8125
-345.39453125
-355.24609375
-371.818359375
-392.017578125
-392.119140625
-376.73046875
-363.833984375
-347.05078125
-308.34765625
-236.34765625
-136.390625
-31.009765625
66.04296875
139.384765625
163.537109375
146.619140625
134.603515625
152.212890625
174.310546875
168.521484375
138.564453125
116.3515625
115.83203125
116.580078125
80.466796875
-11.490234375
-128.73046875
-206.5625
-209.640625
-165.119140625
-105.33984375
-33.1875
49.31640625
126.75390625
178.0546875
198.60546875
216.033203125
257.419921875
308.806640625
336.791015625
335.25390625
323.884765625
321.71875
329.1484375
324.072265625
290.90234375
236.943359375
180.416015625
137.89453125
116.466796875
118.5625
146.890625
180.962890625
187.236328125
161.18359375
126.7890625
99.10546875
65.470703125
7.427734375
-85.5625
-198.3984375
-291.671875
-329.646484375
-308.15234375
-264.16015625
-233.80078125
-231.232421875
-261.580078125
-308.08203125
-337.720703125
-338.115234375
-334.869140625
-366.2109375
-444.81640625
-549.763671875
-644.87109375
-698.41796875
-685.583984375
-595.525390625
-445.3828125
-281.19921875
-156.169921875
-86.171875
-41.509765625
1.8203125
37.61328125
70.654296875
113.427734375
148.06640625
145.21484375
104.84765625
55.357421875
20.9765625
7.701171875
11.89453125
40.36328125
98.8203125
180.923828125
276.7734375
363.34765625
410.408203125
420.16015625
437.8125
496.98046875
570.76171875
610.25390625
603.3203125
568.080078125
526.126953125
506.009765625
538.533203125
616.18359375
689.5703125
714.6796875
695.0703125
671.177734375
682.841796875
733.73828125
787.125
809.240234375
792.021484375
747.205078125
699.26171875
663.76953125
630.626953125
579.90625
499.5703125
393.333984375
277.56640625
166.927734375
62.095703125
-50.181640625
-170.919921875
-278.107421875
-353.263671875
-394.671875
-410.07421875
-403.6328125
-370.40625
-311.22265625
-231.04296875
-125.697265625
0.2890625
113.1640625
168.201171875
151.51953125
89.880859375
-2.240234375
-134.71484375
-287.201171875
-410.078125
-479.59375
-513.888671875
-548.837890625
-602.34765625
-660.298828125
-692.267578125
-688.318359375
-667.58203125
-639.169921875
-588.197265625
-503.232421875
-395.89453125
-294.92578125
-220.79296875
-178.875
-170.666015625
-184.720703125
-181.091796875
-131.71875
-68.474609375
-40.052734375
-51.912109375
-79.287109375
-104.94921875
-114.890625
-109.607421875
-118.861328125
-171.044921875
-257.125
-358.216796875
-475.55859375
-599.65234375
-703.423828125
-767.958984375
-793.947265625
-797.8046875
-780.9140625
-714.046875
-583.76953125
-414.2578125
-243.18359375
-113.2734375
-61.484375
-97.212890625
-190.51171875
-296.9765625
-396.236328125
-484.6015625
-552.263671875
-579.48828125
-567.44140625
-553.615234375
-564.9375
-595.173828125
-636.837890625
-690.408203125
-755.375
-826.439453125
-883.8125
-887.91015625
-810.162109375
-664.1640625
-493.603515625
-344.302734375
-246.23046875
-200.166015625
-190.91015625
-211.087890625
-258.025390625
-316.126953125
-353.74609375
-353.462890625
-326.87890625
-284.744140625
-241.080078125
-224.671875
-246.6484375
-287.783203125
-327.009765625
-362.23828125
-388.154296875
-382.1484375
-333.798828125
-267.16796875
-219.8046875
-198.87109375
-175.01953125
-128.77734375
-74.919921875
-26.458984375
9.43359375
10.556640625
-26.517578125
-74.525390625
-116.1875
-161.880859375
-226.396484375
-298.3125
-362.05078125
-425.1640625
-496.630859375
-574.361328125
-645.087890625
-686.748046875
-679.140625
-615.712890625
-509.755859375
-380.603515625
-251.951171875
-155.982421875
-97.640625
-59.23828125
-26.546875
17.716796875
77.484375
140.76953125
208.990234375
288.26171875
373.951171875
456.294921875
526.779296875
588.609375
642.28515625
667.94140625
642.240234375
561.478515625
452.84375
356.060546875
286.724609375
233.013671875
180.0703125
113.58984375
33.947265625
-29.740234375
-60.755859375
-82.08984375
-119.080078125
-177.640625
-254.521484375
-341.353515625
-411.455078125
-418.294921875
-338.609375
-194.244140625
-32.423828125
104.888671875
203.935546875
263.2734375
280.9453125
255.013671875
191.8125
112.84375
36.74609375
-23.3515625
-40.50390625
-2.037109375
59.873046875
99.986328125
97.39453125
61.830078125
19.259765625
-10.53515625
-29.515625
-50.76171875
-79.744140625
-104.376953125
-110.884765625
-108.9453125
-123.3203125
-149.1015625
-148.826171875
-104.609375
-36.91015625
14.287109375
35.67578125
44.734375
54.623046875
70.154296875
83.6328125
63.134765625
-19.234375
-153.013671875
-298.388671875
-417.36328125
-503.015625
-563.37109375
-601.498046875
-633.052734375
-669.501953125
-689.658203125
-651.42578125
-550.630859375
-441.171875
-368.623046875
-338.591796875
-344.33984375
-368.04296875
-382.529296875
-383.046875
-386.501953125
-397.78125
-403.3515625
-393.955078125
-371.775390625
-339.84765625
-300.7734375
-256.451171875
-204.666015625
-152.73828125
-119.767578125
-110.462890625
-113.509765625
-119.53125
-117.4453125
-90.84765625
-23.076171875
69.2578125
128.46484375
113.376953125
33.189453125
-59.8046875
-125.80859375
-171.154296875
-218.7421875
-273.435546875
-320.14453125
-354.984375
-393.388671875
-453.341796875
-534.583984375
-599.322265625
-599.353515625
-523.50390625
-408.013671875
-305.853515625
-245.400390625
-213.376953125
-178.08984375
-134.921875
-115.3828125
-122.12109375
-115.619140625
-63.869140625
33.8828125
150.181640625
242.96484375
285.830078125
289.53125
262.12109375
196.716796875
117.490234375
81.041015625
114.783203125
177.501953125
196.916015625
140.076171875
27.431640625
-100.728515625
-214.140625
-299.0390625
-344.48046875
-331.61328125
-257.23046875
-160.2421875
-91.31640625
-52.892578125
-14.92578125
29.84375
71.623046875
102.580078125
121.02734375
136.54296875
160.458984375
184.9921875
199.94140625
208.4375
209.693359375
201.703125
188.65625
177.119140625
190.203125
253.326171875
347.17578125
416.31640625
421.515625
360.990234375
245.833984375
97.666015625
-57.03125
-199.0546875
-303.5234375
-338.013671875
-299.859375
-232.318359375
-173.103515625
-125.09375
-66.90234375
31.48046875
169.501953125
304.025390625
384.53125
393.150390625
345.197265625
254.572265625
122.513671875
-35.0390625
-183.72265625
-288.890625
-317.333984375
-258.916015625
-165.748046875
-121.587890625
-168.423828125
-288.4375
-438.673828125
-565.818359375
-629.02734375
-629.689453125
-585.912109375
-518.0859375
-455.61328125
-418.916015625
-410.00390625
-431.22265625
-503.234375
-646.42578125
-837.603515625
-1006.056640625
-1098.37890625
-1105.9375
-1032.013671875
-896.048828125
-740.390625
-595.1953125
-464.169921875
-351.490234375
-278.29296875
-258.34375
-270.15625
-275.529296875
-255.671875
-220.017578125
-188.212890625
-171.494140625
-191.97265625
-270.556640625
-372.291015625
-427.240234375
-417.935546875
-395.82421875
-404.5078125
-427.611328125
-420.39453125
-373.484375
-328.220703125
-319.43359375
-312.46875
-249.876953125
-137.056640625
-39.732421875
-14.765625
-66.455078125
-171.3515625
-309.83984375
-449.51953125
-541.720703125
-555.703125
-478.42578125
-313.607421875
-102.3671875
96.6015625
241.3515625
307.845703125
287.02734375
204.1953125
100.216796875
-3.21875
-89.421875
-143.197265625
-173.7734375
-205.880859375
-252.6640625
-308.029296875
-364.986328125
-419.90625
-457.552734375
-470.134765625
-466.94921875
-460.017578125
-454.3671875
-439.72265625
-407.2109375
-367.013671875
-335.900390625
-319.669921875
-304.859375
-276.53125
-236.587890625
-190.029296875
-148.197265625
-134.2265625
-148.66796875
-175.353515625
-218.029296875
-281.201171875
-339.13671875
-370.966796875
-401.279296875
-466.2265625
-568.490234375
-682.70703125
-777.07421875
-827.587890625
-822.017578125
-761.119140625
-665.140625
-576.236328125
-529.71484375
-529.88671875
-552.865234375
-557.677734375
-517.7421875
-430.15234375
-320.986328125
-234.126953125
-177.568359375
-133.833984375
-113.42578125
-140.603515625
-220.23046875
-335.076171875
-453.5546875
-543.642578125
-589.810546875
-594.091796875
-566.443359375
-522.6953125
-474.744140625
-422.638671875
-364.357421875
-292.908203125
-211.470703125
-136.71875
-71.255859375
-24.529296875
-18.974609375
-44.28515625
-65.509765625
-75.515625
-96.15625
-117.12109375
-105.125
-70.755859375
-41.076171875
-11.109375
25.111328125
51.421875
54.21484375
28.955078125
-24.8125
-100.98046875
-170.7109375
-204.130859375
-205.033203125
-187.486328125
-154.845703125
-111.123046875
-65.24609375
-29.279296875
-11.990234375
6.6796875
68.76953125
170.150390625
243.505859375
243.080078125
200.994140625
188.4765625
239.498046875
322.1640625
380.943359375
380.09765625
301.900390625
143.412109375
-74.19921875
-303.798828125
-486.982421875
-587.56640625
-608.58203125
-580.634765625
-546.513671875
-534.30078125
-544.123046875
-556.837890625
-554.4296875
-535.126953125
-508.890625
-503.908203125
-548.4375
-637.71484375
-738.5234375
-801.623046875
-800.056640625
-754.28125
-699.935546875
-668.859375
-673.466796875
-702.546875
-723.548828125
-694.005859375
-601.212890625
-474.48046875
-363.0234375
-317.1484375
-353.388671875
-427.5703125
-492.55078125
-539.943359375
-565.4921875
-555.765625
-516.09375
-467.60546875
-410.26171875
-330.13671875
-242.337890625
-187.5859375
-173.26171875
-163.80078125
-144.36328125
-138.44140625
-169.03125
-232.244140625
-284.46484375
-274.994140625
-203.048828125
-114.462890625
-60.779296875
-55.443359375
-61.466796875
-32.81640625
33.203125
94.984375
125.138671875
136.90234375
152.412109375
178.703125
211.501953125
240.828125
250.67578125
233.658203125
189.017578125
115.513671875
30.802734375
-49.162109375
-133.96875
-229.13671875
-310.642578125
-353.876953125
-357.625
-336.091796875
-314.857421875
-309.04296875
-298.7578125
-254.33203125
-173.126953125
-73.82421875
30.361328125
127.6484375
186.0703125
169.458984375
73.890625
-60.939453125
-167.359375
-192.857421875
-139.443359375
-36.294921875
94.802734375
223.431640625
307.99609375
338.771484375
337.904296875
325.8828125
307.568359375
274.748046875
223.6953125
171.720703125
140.8828125
135.41015625
134.33203125
109.7265625
67.556640625
40.203125
40.41796875
45.29296875
23.849609375
-30.640625
-85.4453125
-100.736328125
-73.041015625
-16.048828125
52.3359375
90.048828125
67.974609375
13.802734375
-21.03515625
7.466796875
118.904296875
274.7890625
394.763671875
430.744140625
407.359375
376.66015625
363.501953125
362.8984375
361.54296875
358.62109375
352.615234375
313.23828125
199.349609375
12.9296875
-192.751953125
-359.90234375
-450.84375
-460.271484375
-418.267578125
-362.447265625
-305.43359375
-239.439453125
-158.173828125
-80.5078125
-44.810546875
-61.0234375
-90.244140625
-95.435546875
-88.408203125
-104.982421875
-150.900390625
-212.087890625
-281.392578125
-335.875
-343.95703125
-297.17578125
-214.173828125
-124.45703125
-45.859375
12.560546875
35.9921875
28.0078125
2.697265625
-40.6796875
-104.7734375
-172.01171875
-217.232421875
-240.814453125
-268.55078125
-331.046875
-445.015625
-582.384765625
-676.3125
-690.5
-635.755859375
-527.705078125
-389.63671875
-276.736328125
-246.0078125
-307.861328125
-418.841796875
-516.43359375
-560.55859375
-541.828125
-469.755859375
-377.05078125
-300.798828125
-261.986328125
-266.337890625
-295.78125
-329.62890625
-354.453125
-347.517578125
-307.162109375
-264.662109375
-249.7109375
-268.99609375
-292.640625
-284.220703125
-237.84375
-187.28125
-176.9296875
-223.240234375
-308.087890625
-402.146484375
-500.8046875
-618.86328125
-743.119140625
-837.02734375
-869.630859375
-815.732421875
-681.400390625
-507.794921875
-326.90625
-155.5859375
-28.2890625
26.0625
31.060546875
40.47265625
79.93359375
130.8671875
156.576171875
138.642578125
93.341796875
46.318359375
-3.455078125
-83.1171875
-205.408203125
-340.19921875
-426.3046875
-426.20703125
-361.4921875
-273.30859375
-192.921875
-143.416015625
-127.244140625
-121.140625
-105.2890625
-87.3359375
-99.337890625
-172.966796875
-306.197265625
-462.583984375
-593.833984375
-655.455078125
-647.396484375
-605.7578125
-561.439453125
-539.369140625
-553.095703125
-588.7421875
-610.90625
-590.048828125
-525.9296875
-446.595703125
-378.05078125
-326.67578125
-301.84765625
-316.2890625
-367.29296875
-432.06640625
-473.67578125
-483.837890625
-494.46875
-515.125
-511.263671875
-456.8203125
-361.337890625
-247.841796875
-145.525390625
-78.69921875
-45.509765625
-31.009765625
-37.96484375
-89.919921875
-201.302734375
-348.12109375
-479.435546875
-553.1171875
-557.3671875
-522.619140625
-491.10546875
-489.619140625
-528.166015625
-587.3203125
-625.76953125
-620.779296875
-592.26953125
-576.630859375
-577.6328125
-569.779296875
-535.599609375
-480.705078125
-411.009765625
-323.37890625
-217.619140625
-102.54296875
6.185546875
92.341796875
143.2890625
145.775390625
88.201171875
-13.146484375
-107.462890625
-142.658203125
-120.693359375
-89.802734375
-89.455078125
-131.029296875
-192.8359375
-239.326171875
-276.12890625
-338.75390625
-436.615234375
-552.9296875
-644.798828125
-655.86328125
-567.697265625
-414.380859375
-255.619140625
-134.509765625
-59.255859375
-11.4375
23.73828125
39.701171875
34.26171875
26.458984375
26.12890625
17.6171875
-4.173828125
-26.025390625
-52.021484375
-80.009765625
-79.072265625
-37.521484375
21.70703125
67.349609375
78.966796875
34.341796875
-86.154296875
-261.240234375
-431.34375
-536.466796875
-562.609375
-544.234375
-515.154296875
-497.673828125
-493.849609375
-479.21875
-438.11328125
-373.51953125
-285.453125
-170.958984375
-52.189453125
29.318359375
59.2421875
64.4609375
70.515625
64.234375
18.19140625
-71.1953125
-177.892578125
-262.2421875
-299.166015625
-286.0078125
-227.322265625
-132.78515625
-24.501953125
76.68359375
169.1953125
248.1875
292.173828125
285.490234375
232.841796875
152.7734375
81.1953125
58.873046875
98.001953125
179.693359375
258.708984375
287.798828125
269.072265625
246.298828125
248.681640625
277.75390625
327.615234375
379.328125
403.306640625
396.07421875
372.833984375
332.822265625
277.03125
226.390625
181.671875
124.615234375
62.82421875
20.65625
12.982421875
36.69140625
60.04296875
42.45703125
-16.5859375
-72.73046875
-83.5859375
-48.412109375
3.08984375
32.392578125
13.087890625
-43.7421875
-107.0
-153.455078125
-172.896484375
-150.525390625
-82.2421875
-5.125
42.443359375
69.2265625
102.7421875
137.4140625
155.0234375
153.876953125
131.732421875
87.953125
38.25390625
7.333984375
8.28515625
33.71875
60.908203125
70.24609375
77.56640625
114.1328125
167.55859375
191.798828125
168.51171875
118.6015625
69.923828125
30.8359375
-4.2421875
-47.06640625
-99.615234375
-140.974609375
-147.435546875
-100.919921875
-14.4140625
66.580078125
121.494140625
161.091796875
193.3359375
209.71484375
200.791015625
185.08203125
184.47265625
199.111328125
216.15234375
218.498046875
205.470703125
200.96875
218.671875
245.640625
269.34375
278.4296875
246.9453125
156.205078125
6.51953125
-166.6484375
-297.140625
-348.68359375
-344.736328125
-331.865234375
-326.912109375
-306.703125
-248.435546875
-166.00390625
-84.318359375
-22.177734375
9.935546875
15.8125
-4.220703125
-52.068359375
-103.47265625
-133.595703125
-173.134765625
-258.666015625
-365.12109375
-451.2109375
-494.216796875
-486.76171875
-442.34375
-386.373046875
-354.298828125
-379.564453125
-460.15625
-556.216796875
-618.8671875
-613.234375
-543.61328125
-445.05859375
-346.0546875
-245.30078125
-124.763671875
12.548828125
135.19140625
216.275390625
256.716796875
262.666015625
228.7734375
151.8515625
47.642578125
-47.7265625
-88.78125
-55.947265625
17.8828125
72.880859375
65.626953125
-5.1640625
-105.990234375
-194.634765625
-239.12109375
-236.9140625
-209.392578125
-173.373046875
-144.900390625
-143.279296875
-168.1171875
-211.625
-264.853515625
-294.455078125
-270.97265625
-200.59375
-113.9765625
-46.896484375
-13.107421875
-11.5390625
-46.79296875
-125.837890625
-249.89453125
-396.97265625
-535.34765625
-634.919921875
-658.78515625
-595.041015625
-480.2421875
-363.83984375
-272.998046875
-201.876953125
-121.56640625
-23.755859375
65.20703125
125.505859375
164.369140625
182.13671875
159.22265625
95.412109375
19.779296875
-44.048828125
-92.623046875
-128.1875
-157.171875
-192.896484375
-242.46875
-297.7890625
-350.203125
-393.09375
-413.9453125
-409.8125
-395.826171875
-390.76953125
-407.56640625
-438.94140625
-478.697265625
-537.498046875
-611.205078125
-671.259765625
-683.37109375
-618.525390625
-476.896484375
-300.7265625
-143.12109375
-39.875
10.9375
43.701171875
87.1796875
149.1640625
207.67578125
221.87890625
169.26953125
62.162109375
-64.765625
-171.1171875
-221.36328125
-202.955078125
-130.6640625
-35.451171875
48.251953125
108.095703125
167.375
245.509765625
326.7890625
385.2421875
414.43359375
432.45703125
466.66796875
518.36328125
545.2578125
510.5
436.982421875
375.50390625
344.625
339.529296875
357.73828125
378.330078125
377.296875
351.181640625
297.857421875
218.140625
127.091796875
30.814453125
-78.91015625
-206.07421875
-341.447265625
-461.6640625
-537.322265625
-536.47265625
-449.0703125
-317.05859375
-204.32421875
-153.3125
-177.73828125
-253.796875
-327.623046875
-352.609375
-308.046875
-206.03515625
-89.94140625
3.396484375
71.095703125
117.5078125
130.119140625
99.73828125
49.123046875
15.19921875
7.021484375
6.048828125
-4.3828125
-23.921875
-35.689453125
-9.224609375
82.494140625
211.96875
318.24609375
377.919921875
394.5625
358.111328125
253.099609375
78.7421875
-134.224609375
-334.865234375
-477.982421875
-544.5625
-544.314453125
-489.330078125
-390.623046875
-269.119140625
-143.361328125
-26.048828125
56.8203125
72.484375
21.587890625
-62.634765625
-155.189453125
-240.11328125
-315.95703125
-403.82421875
-497.291015625
-560.59765625
-577.943359375
-546.009765625
-459.28515625
-349.669921875
-277.162109375
-257.8046875
-271.107421875
-299.53515625
-315.212890625
-301.908203125
-273.513671875
-237.396484375
-195.03515625
-173.482421875
-211.451171875
-308.5
-414.0546875
-467.71484375
-439.60546875
-341.689453125
-215.56640625
-114.64453125
-64.7421875
-40.15625
-9.216796875
34.259765625
96.83203125
189.927734375
292.431640625
352.587890625
343.66796875
292.646484375
241.90625
226.181640625
258.43359375
302.908203125
316.466796875
301.853515625
283.3125
265.931640625
242.193359375
212.31640625
179.904296875
139.765625
85.22265625
14.814453125
-75.595703125
-189.04296875
-316.302734375
-430.390625
-500.353515625
-512.107421875
-466.806640625
-377.82421875
-263.966796875
-132.423828125
10.060546875
139.142578125
212.6796875
197.404296875
91.3671875
-76.623046875
-261.2421875
-411.404296875
-471.0234375
-432.1484375
-343.794921875
-252.59765625
-189.8984375
-161.8828125
-138.158203125
-101.91015625
-86.09765625
-116.322265625
-167.38671875
-202.109375
-203.482421875
-156.390625
-51.326171875
89.64453125
226.365234375
320.62109375
343.681640625
289.306640625
179.408203125
56.427734375
-35.1015625
-61.412109375
-19.30078125
54.66796875
107.001953125
91.103515625
1.80859375
-117.0234375
-208.87890625
-244.646484375
-246.365234375
-260.525390625
-306.564453125
-364.1953125
-405.939453125
-421.720703125
-412.84765625
-377.734375
-319.546875
-259.75
-225.40234375
-205.61328125
-159.2265625
-83.74609375
-10.6796875
52.087890625
100.328125
104.140625
34.501953125
-95.375
-235.607421875
-340.779296875
-393.609375
-401.8515625
-389.427734375
-385.46875
-397.31640625
-413.203125
-430.966796875
-454.12109375
-479.6796875
-496.224609375
-487.017578125
-434.837890625
-339.046875
-224.1171875
-122.138671875
-59.39453125
-46.294921875
-71.4453125
-121.455078125
-202.798828125
-314.892578125
-428.841796875
-511.828125
-550.265625
-547.78515625
-517.560546875
-485.419921875
-475.35546875
-492.970703125
-531.69140625
-574.431640625
-601.30078125
-595.298828125
-561.76953125
-527.859375
-502.326171875
-472.41796875
-439.40234375
-417.1953125
-401.935546875
-389.328125
-391.943359375
-410.57421875
-425.59375
-416.46875
-371.2734375
-301.216796875
-236.193359375
-212.77734375
-247.1875
-317.6875
-393.765625
-449.6640625
-465.814453125
-443.818359375
-391.265625
-302.384765625
-184.416015625
-81.63671875
-33.05859375
-14.3359375
18.720703125
63.58203125
89.525390625
80.40234375
36.96484375
-43.671875
-155.89453125
-269.47265625
-356.5859375
-413.93359375
-440.310546875
-429.302734375
-397.912109375
-387.302734375
-426.923828125
-497.7734375
-562.52734375
-598.11328125
-593.60546875
-557.556640625
-512.478515625
-486.228515625
-491.951171875
-516.46875
-539.791015625
-547.322265625
-548.45703125
-570.10546875
-622.20703125
-680.767578125
-711.958984375
-716.3984375
-714.953125
-711.34765625
-692.357421875
-651.263671875
-605.240234375
-572.625
-551.283203125
-529.087890625
-508.267578125
-500.0546875
-481.052734375
-425.482421875
-367.84765625
-371.93359375
-467.529296875
-638.048828125
-835.759765625
-1007.4609375
-1126.73046875
-1199.908203125
-1240.73828125
-1252.01171875
-1220.919921875
-1131.912109375
-987.787109375
-806.28515625
-618.796875
-456.18359375
-332.9765625
-253.208984375
-214.0
-203.701171875
-200.125
-161.1640625
-58.619140625
80.845703125
197.982421875
249.263671875
239.501953125
203.8671875
175.80078125
180.70703125
209.17578125
216.0859375
180.796875
146.96484375
161.681640625
220.9765625
297.427734375
377.0078125
442.330078125
462.326171875
418.228515625
306.37109375
137.171875
-53.826171875
-222.212890625
-351.234375
-445.41796875
-511.1953125
-567.83984375
-642.630859375
-735.716796875
-820.568359375
-883.76953125
-928.44921875
-958.765625
-983.373046875
-1013.818359375
-1044.412109375
-1057.32421875
-1067.333984375
-1114.703125
-1202.7578125
-1291.736328125
-1339.888671875
-1328.67578125
-1275.123046875
-1210.810546875
-1144.4453125
-1059.291015625
-944.4765625
-820.599609375
-710.638671875
-603.1171875
-487.412109375
-374.201171875
-282.37890625
-223.291015625
-193.17578125
-175.181640625
-145.71875
-96.12890625
-45.51171875
-12.390625
25.654296875
115.822265625
254.35546875
373.451171875
414.474609375
374.30078125
299.3359375
254.671875
272.546875
323.873046875
368.654296875
398.9140625
413.728515625
403.9765625
363.447265625
316.4140625
307.84765625
341.87109375
381.341796875
397.97265625
397.505859375
408.87890625
452.99609375
509.8984375
543.84375
542.419921875
504.95703125
429.8828125
316.140625
168.74609375
16.998046875
-93.9921875
-137.5
-123.806640625
-77.2265625
-9.21484375
69.103515625
107.02734375
41.302734375
-120.92578125
-310.3046875
-457.19921875
-533.154296875
-549.1640625
-524.583984375
-476.421875
-430.296875
-400.75390625
-371.47265625
-316.20703125
-216.5078125
-87.580078125
21.109375
66.375
26.423828125
-70.52734375
-148.697265625
-178.70703125
-195.330078125
-215.0
-223.337890625
-210.39453125
-177.375
-143.78125
-129.021484375
-118.984375
-82.4296875
-5.849609375
81.037109375
124.69921875
79.876953125
-75.10546875
-309.837890625
-545.1640625
-709.6640625
-780.041015625
-779.6484375
-741.38671875
-666.349609375
-553.533203125
-446.8515625
-395.076171875
-406.796875
-467.93359375
-547.8828125
-612.904296875
-657.029296875
-686.916015625
-696.00390625
-683.578125
-669.740234375
-674.736328125
-698.189453125
-735.1015625
-795.326171875
-868.0234375
-904.5625
-872.14453125
-787.205078125
-687.69140625
-591.77734375
-482.376953125
-347.15625
-213.92578125
-119.232421875
-62.9453125
-30.79296875
-25.09375
-36.69921875
-58.671875
-109.966796875
-203.5703125
-315.43359375
-394.453125
-411.330078125
-388.59765625
-356.69140625
-318.90625
-261.326171875
-180.708984375
-101.052734375
-43.2109375
-4.8828125
15.701171875
-4.783203125
-84.767578125
-194.814453125
-291.44921875
-366.353515625
-423.888671875
-459.671875
-477.5546875
-481.25390625
-472.947265625
-459.01171875
-437.8828125
-401.35546875
-336.021484375
-231.806640625
-105.16015625
-10.36328125
9.84765625
-21.69921875
-44.8125
-29.490234375
0.041015625
-6.2265625
-62.666015625
-135.013671875
-181.30078125
-176.517578125
-140.537109375
-134.521484375
-194.826171875
-295.041015625
-385.48046875
-444.27734375
-468.439453125
-451.298828125
-397.197265625
-323.6484375
-255.1953125
-215.099609375
-210.875
-234.2734375
-257.986328125
-245.52734375
-179.009765625
-66.75
71.494140625
205.91015625
300.205078125
328.5703125
288.658203125
207.216796875
120.849609375
56.49609375
22.302734375
2.427734375
-11.59375
12.322265625
110.19921875
279.654296875
478.75
640.375
711.419921875
680.513671875
563.81640625
394.966796875
224.615234375
104.029296875
60.125
81.048828125
133.220703125
176.5859375
189.310546875
182.669921875
181.99609375
200.1015625
212.40234375
185.884765625
128.16796875
77.58984375
62.1640625
87.21875
132.015625
165.6171875
186.5703125
213.044921875
246.357421875
292.833984375
355.26953125
406.310546875
420.88671875
404.853515625
377.72265625
353.8046875
342.517578125
349.96484375
373.498046875
392.19921875
373.376953125
292.53515625
160.935546875
26.345703125
-68.25390625
-120.9453125
-160.634765625
-206.794921875
-247.40625
-263.50390625
-252.431640625
-239.166015625
-243.875
-250.36328125
-234.134765625
-181.029296875
-93.37890625
12.5703125
133.19921875
285.59375
471.12109375
668.69921875
847.197265625
964.28515625
997.75390625
952.05859375
822.138671875
615.583984375
393.8671875
213.8359375
75.146484375
-40.251953125
-138.1484375
-225.697265625
-304.3203125
-349.45703125
-338.31640625
-282.171875
-216.017578125
-161.830078125
-115.630859375
-69.7890625
-27.57421875
0.93359375
-0.291015625
-38.5859375
-111.564453125
-221.93359375
-374.404296875
-543.482421875
-647.55078125
-618.755859375
-481.587890625
-312.091796875
-160.078125
-39.041015625
49.5703125
105.455078125
128.0546875
108.998046875
39.73828125
-52.119140625
-116.78515625
-147.44921875
-171.15625
-194.13671875
-203.96484375
-212.64453125
-248.3671875
-318.80078125
-414.02734375
-520.15234375
-614.126953125
-654.80859375
-609.875
-489.6796875
-342.271484375
-227.474609375
-182.130859375
-201.55078125
-265.181640625
-352.609375
-417.2734375
-414.177734375
-347.958984375
-256.15234375
-161.52734375
-70.09375
3.25390625
41.068359375
44.48046875
41.443359375
59.310546875
85.443359375
83.94140625
33.33203125
-60.587890625
-153.82421875
-182.927734375
-126.57421875
-15.6328125
104.86328125
209.0859375
305.267578125
403.119140625
497.751953125
578.607421875
640.388671875
695.50390625
753.259765625
792.462890625
770.251953125
679.443359375
569.064453125
483.546875
439.646484375
438.224609375
458.603515625
450.375
363.044921875
195.65234375
-18.0859375
-238.498046875
-417.580078125
-519.234375
-534.3359375
-464.615234375
-312.93359375
-116.19921875
49.443359375
126.837890625
125.869140625
104.037109375
105.109375
147.38671875
213.11328125
256.234375
254.671875
223.0390625
178.84765625
130.048828125
89.876953125
72.267578125
60.111328125
26.75390625
-12.40625
-25.919921875
-11.83203125
10.81640625
25.638671875
24.1171875
15.6953125
32.025390625
100.64453125
215.255859375
341.2734375
433.458984375
462.8046875
432.51953125
363.7578125
282.8359375
228.08203125
221.35546875
242.623046875
253.728515625
236.576171875
185.9296875
108.265625
30.5078125
-30.81640625
-81.529296875
-130.974609375
-173.12890625
-204.30078125
-232.12109375
-263.654296875
-292.33203125
-286.54296875
-207.52734375
-69.7734375
60.58203125
135.927734375
154.494140625
128.689453125
76.39453125
27.244140625
0.875
-11.771484375
-43.74609375
-114.376953125
-207.9453125
-282.455078125
-304.896484375
-291.005859375
-294.720703125
-353.107421875
-447.509765625
-529.39453125
-574.505859375
-588.306640625
-593.845703125
-603.814453125
-597.716796875
-553.7890625
-487.681640625
-447.162109375
-456.42578125
-501.1953125
-570.041015625
-644.9453125
-692.39453125
-706.25390625
-719.826171875
-749.66796875
-763.19140625
-734.904296875
-682.41796875
-624.150390625
-557.7890625
-484.287109375
-417.8203125
-376.296875
-381.833984375
-444.67578125
-542.591796875
-641.44921875
-715.71484375
-754.97265625
-767.501953125
-769.265625
-760.435546875
-729.126953125
-679.26171875
-629.00390625
-575.728515625
-503.1796875
-417.705078125
-324.626953125
-201.8984375
-38.837890625
126.193359375
251.150390625
337.240234375
395.00390625
407.1796875
352.04296875
245.95703125
138.328125
64.150390625
27.76171875
23.056640625
49.63671875
98.328125
151.875
217.8359375
309.8125
399.6484375
440.728515625
420.564453125
382.462890625
383.873046875
437.62890625
498.39453125
504.982421875
446.87109375
364.662109375
295.95703125
254.501953125
238.234375
228.765625
208.0625
179.51171875
147.09375
103.974609375
42.955078125
-33.75390625
-103.455078125
-132.3046875
-111.427734375
-66.298828125
-25.337890625
-0.96875
-4.93359375
-46.173828125
-107.408203125
-156.900390625
-180.921875
-189.853515625
-194.0703125
-209.189453125
-255.3984375
-327.990234375
-404.93359375
-464.8515625
-485.208984375
-455.12109375
-387.80078125
-306.255859375
-233.068359375
-196.068359375
-207.17578125
-253.9140625
-327.185546875
-432.87890625
-562.220703125
-692.15625
-801.876953125
-864.646484375
-864.529296875
-820.927734375
-768.453125
-723.1484375
-677.8828125
-630.4765625
-596.578125
-587.74609375
-606.24609375
-629.189453125
-628.6875
-607.88671875
-575.35546875
-532.734375
-491.68359375
-464.021484375
-435.744140625
-374.75390625
-265.75
-140.265625
-61.78515625
-65.24609375
-141.548828125
-269.630859375
-418.82421875
-551.712890625
-633.333984375
-644.10546875
-590.80078125
-500.548828125
-419.029296875
-388.56640625
-403.98046875
-431.53515625
-454.9296875
-466.197265625
-449.33984375
-392.310546875
-298.5078125
-184.7421875
-70.580078125
19.01171875
65.42578125
70.08203125
31.99609375
-49.349609375
-145.263671875
-212.9609375
-242.15625
-266.212890625
-312.275390625
-377.521484375
-448.2734375
-511.2578125
-566.56640625
-626.498046875
-698.7890625
-772.5546875
-820.89453125
-823.06640625
-774.76953125
-691.337890625
-599.529296875
-517.3203125
-465.734375
-473.091796875
-537.693359375
-614.513671875
-649.390625
-632.634765625
-599.8671875
-582.072265625
-571.595703125
-540.05859375
-485.435546875
-430.8203125
-382.615234375
-334.7421875
-287.478515625
-252.611328125
-253.09375
-301.646484375
-385.787109375
-480.4921875
-569.91015625
-648.912109375
-710.73828125
-742.267578125
-733.29296875
-705.41015625
-710.376953125
-775.705078125
-881.03515625
-971.826171875
-1002.580078125
-968.697265625
-895.45703125
-816.134765625
-743.984375
-676.939453125
-622.283203125
-583.96484375
-565.84375
-570.134765625
-577.552734375
-560.75390625
-510.884765625
-440.43359375
-362.609375
-268.71875
-143.611328125
4.125
149.04296875
270.892578125
353.6796875
385.025390625
376.134765625
357.23046875
348.0703125
343.853515625
338.060546875
326.177734375
303.912109375
273.744140625
232.59375
186.8359375
167.1640625
191.87109375
247.556640625
307.79296875
351.47265625
369.357421875
359.16015625
334.42578125
325.630859375
350.173828125
388.361328125
404.640625
394.001953125
378.78515625
352.99609375
284.037109375
168.748046875
36.921875
-90.880859375
-209.830078125
-291.595703125
-287.97265625
-194.34375
-62.744140625
53.330078125
129.59765625
167.701171875
190.927734375
225.2890625
284.880859375
349.9140625
363.423828125
283.9140625
123.392578125
-57.12890625
-186.509765625
-249.31640625
-280.5390625
-300.080078125
-292.923828125
-240.107421875
-149.193359375
-59.3359375
-8.9296875
0.302734375
-4.19921875
6.791015625
49.44921875
126.44140625
228.197265625
322.5
358.275390625
310.302734375
202.451171875
71.46875
-68.107421875
-205.599609375
-302.74609375
-328.876953125
-300.07421875
-252.568359375
-225.6328125
-253.048828125
-334.5703125
-426.423828125
-482.046875
-487.6015625
-457.873046875
-419.3046875
-398.431640625
-405.861328125
-424.021484375
-426.005859375
-403.88671875
-381.85546875
-391.48828125
-438.65625
-493.984375
-512.056640625
-460.787109375
-326.82421875
-120.37109375
113.470703125
310.064453125
423.01171875
449.517578125
404.677734375
301.11328125
165.935546875
45.001953125
-32.5546875
-81.240234375
-128.892578125
-180.13671875
-213.537109375
-212.958984375
-190.146484375
-174.875
-190.75
-237.6953125
-309.794921875
-414.642578125
-540.4765625
-644.3125
-688.3046875
-673.611328125
-634.208984375
-595.8046875
-560.892578125
-522.6796875
-468.15234375
-398.080078125
-355.095703125
-391.404296875
-507.8828125
-656.2734375
-779.533203125
-837.224609375
-828.55859375
-788.90234375
-754.525390625
-738.10546875
-741.83984375
-755.5703125
-735.658203125
-640.6953125
-494.892578125
-359.70703125
-265.033203125
-209.876953125
-200.849609375
-245.3515625
-331.587890625
-434.125
-527.826171875
-598.44921875
-641.966796875
-657.455078125
-648.884765625
-623.279296875
-596.5390625
-579.1953125
-555.7578125
-517.265625
-468.01171875
-400.525390625
-310.0
-209.3828125
-119.3203125
-70.634765625
-78.47265625
-126.26953125
-183.25
-216.783203125
-213.587890625
-181.77734375
-145.212890625
-128.712890625
-125.876953125
-101.6015625
-37.134765625
49.236328125
122.787109375
152.748046875
131.669921875
91.296875
59.8203125
30.064453125
-10.267578125
-59.138671875
-109.09765625
-143.01171875
-145.880859375
-124.61328125
-92.697265625
-61.373046875
-48.12109375
-63.142578125
-81.517578125
-84.380859375
-88.984375
-100.513671875
-90.818359375
-49.7109375
0.15625
47.423828125
89.3359375
106.150390625
83.25390625
43.15625
28.501953125
61.7109375
120.763671875
155.828125
137.41796875
82.59375
21.8671875
-27.4296875
-47.478515625
-42.48046875
-50.79296875
-106.029296875
-207.75390625
-324.59375
-412.734375
-448.21484375
-448.04296875
-437.04296875
-413.939453125
-362.080078125
-275.53125
-163.119140625
-40.00390625
79.427734375
186.6796875
270.740234375
315.80859375
310.0234375
268.041015625
224.78515625
202.62890625
200.462890625
196.083984375
171.060546875
134.58203125
104.712890625
81.251953125
60.44140625
57.453125
89.23046875
134.466796875
161.54296875
162.14453125
132.0
81.162109375
39.451171875
31.25
41.21484375
17.87109375
-54.712890625
-133.390625
-174.294921875
-182.390625
-192.748046875
-220.44140625
-248.7421875
-242.91796875
-174.40234375
-44.046875
113.884765625
249.025390625
319.18359375
308.056640625
222.724609375
88.142578125
-63.921875
-215.822265625
-347.482421875
-422.6875
-425.138671875
-372.443359375
-294.4765625
-209.134765625
-112.177734375
-3.962890625
88.923828125
138.134765625
142.3203125
113.384765625
65.703125
9.9140625
-39.419921875
-53.8203125
-18.51171875
51.009765625
118.4921875
145.373046875
105.7109375
5.3671875
-126.275390625
-262.560546875
-366.365234375
-397.34375
-361.22265625
-319.255859375
-323.4375
-366.89453125
-410.22265625
-427.46484375
-419.576171875
-397.927734375
-362.80078125
-311.59375
-256.794921875
-220.9609375
-214.515625
-217.130859375
-197.39453125
-148.30859375
-91.6953125
-58.5859375
-81.568359375
-173.65625
-296.9765625
-400.580078125
-485.45703125
-563.865234375
-612.279296875
-599.62109375
-517.833984375
-392.439453125
-270.810546875
-190.751953125
-149.6875
-105.662109375
-41.751953125
4.908203125
-6.18359375
-65.046875
-132.169921875
-190.125
-238.791015625
-273.265625
-288.900390625
-280.15625
-231.73828125
-134.16796875
-16.4140625
62.912109375
77.033203125
55.76171875
48.697265625
74.443359375
107.125
128.47265625
155.75
198.95703125
249.8828125
293.828125
308.12890625
282.080078125
227.28515625
168.0390625
126.87890625
108.85546875
103.076171875
101.22265625
103.208984375
111.125
131.189453125
171.740234375
235.53515625
312.33203125
375.775390625
404.72265625
383.30859375
293.025390625
137.24609375
-41.091796875
-187.87890625
-262.517578125
-249.6953125
-176.490234375
-88.853515625
-8.548828125
60.640625
104.470703125
113.859375
93.396484375
41.21484375
-46.0625
-155.072265625
-248.205078125
-288.546875
-263.708984375
-180.708984375
-62.0625
59.224609375
153.33203125
219.96484375
281.345703125
352.880859375
439.966796875
537.646484375
617.39453125
625.8671875
530.986328125
383.99609375
277.578125
233.63671875
197.6640625
125.6015625
25.67578125
-71.935546875
-162.162109375
-276.474609375
-440.478515625
-632.42578125
-786.943359375
-853.55859375
-838.185546875
-767.79296875
-663.80078125
-552.28125
-453.1015625
-363.064453125
-266.828125
-160.376953125
-56.294921875
25.2109375
42.494140625
-46.138671875
-215.294921875
-386.548828125
-501.34765625
-532.517578125
-477.140625
-373.859375
-302.859375
-321.99609375
-386.373046875
-385.193359375
-272.224609375
-99.314453125
47.0234375
115.595703125
115.51953125
94.494140625
86.861328125
95.810546875
120.6015625
157.810546875
183.83984375
170.474609375
111.611328125
19.796875
-78.201171875
-156.005859375
-211.671875
-261.01171875
-306.28125
-327.294921875
-307.3125
-253.970703125
-203.50390625
-191.580078125
-219.30078125
-270.91015625
-350.935546875
-475.236328125
-626.251953125
-753.517578125
-825.609375
-867.900390625
-931.72265625
-1020.1015625
-1091.623046875
-1125.763671875
-1134.111328125
-1129.896484375
-1128.337890625
-1133.123046875
-1115.912109375
-1046.931640625
-923.447265625
-760.18359375
-590.11328125
-462.359375
-405.158203125
-403.666015625
-437.6640625
-509.689453125
-605.3828125
-687.263671875
-734.8828125
-754.845703125
-761.0078125
-757.5234375
-739.6875
-720.4921875
-732.4765625
-792.662109375
-859.6953125
-862.220703125
-773.12890625
-624.287109375
-465.017578125
-322.84765625
-206.970703125
-120.55859375
-53.849609375
20.5703125
108.2578125
169.134765625
168.130859375
110.70703125
1.201171875
-163.609375
-344.6796875
-483.224609375
-573.53515625
-650.359375
-720.896484375
-775.087890625
-815.869140625
-847.158203125
-879.01953125
-922.9765625
-970.697265625
-998.376953125
-992.099609375
-966.5390625
-945.82421875
-935.041015625
-923.388671875
-893.283203125
-834.5390625
-766.919921875
-719.244140625
-690.267578125
-660.708984375
-626.82421875
-605.7109375
-610.224609375
-628.66796875
-635.701171875
-608.93359375
-545.875
-473.59765625
-423.708984375
-401.99609375
-390.4609375
-376.26953125
-354.203125
-327.30859375
-301.515625
-269.8671875
-233.794921875
-205.685546875
-168.115234375
-93.5234375
0.171875
60.388671875
49.8515625
-22.76953125
-112.744140625
-170.3515625
-174.41015625
-131.98046875
-56.2421875
33.955078125
112.7265625
161.935546875
169.78125
125.06640625
57.994140625
31.91015625
70.05078125
127.482421875
151.83984375
151.201171875
164.279296875
192.2265625
200.888671875
166.716796875
85.1796875
-19.64453125
-89.046875
-87.529296875
-41.6015625
13.947265625
76.5
153.162109375
230.5625
277.4765625
275.806640625
243.853515625
216.34375
221.2578125
270.408203125
349.154296875
429.697265625
489.916015625
519.298828125
531.03515625
561.40234375
620.23046875
674.8125
705.833984375
714.55859375
699.30078125
647.55859375
543.380859375
401.56640625
262.404296875
164.447265625
127.125
125.00390625
116.6484375
99.931640625
101.46484375
128.064453125
168.587890625
199.7421875
203.306640625
183.58984375
145.783203125
80.404296875
-14.16796875
-104.166015625
-155.041015625
-171.88671875
-176.22265625
-170.197265625
-157.890625
-157.369140625
-190.21875
-273.126953125
-390.970703125
-495.494140625
-542.140625
-531.669921875
-485.708984375
-410.75
-325.828125
-252.48828125
-197.517578125
-153.7578125
-86.904296875
17.734375
125.853515625
197.478515625
214.671875
177.5546875
88.20703125
-45.001953125
-188.517578125
-299.15234375
-351.982421875
-345.623046875
-292.3359375
-205.75
-100.029296875
-13.115234375
5.875
-53.595703125
-150.234375
-220.3125
-234.716796875
-203.47265625
-140.970703125
-58.654296875
24.203125
89.509765625
138.9453125
177.0703125
201.845703125
214.5546875
216.6484375
202.705078125
175.916015625
156.69921875
153.66015625
152.638671875
142.81640625
136.947265625
147.41015625
169.9296875
175.26171875
119.81640625
-9.07421875
-181.732421875
-352.595703125
-506.13671875
-646.62890625
-753.521484375
-797.228515625
-761.232421875
-639.31640625
-456.6015625
-270.8359375
-125.693359375
-24.51171875
54.6796875
135.435546875
209.744140625
242.236328125
215.267578125
147.099609375
61.720703125
-33.201171875
-127.9765625
-207.078125
-265.83203125
-294.423828125
-280.736328125
-223.208984375
-131.86328125
-40.130859375
9.49609375
-10.97265625
-88.97265625
-186.232421875
-282.412109375
-376.591796875
-472.291015625
-557.42578125
-582.9921875
-520.56640625
-415.173828125
-314.369140625
-224.171875
-145.267578125
-66.45703125
39.060546875
164.0546875
262.330078125
299.08984375
284.900390625
247.32421875
199.029296875
140.966796875
67.3515625
-6.0546875
-46.1015625
-48.01171875
-55.45703125
-106.861328125
-165.638671875
-158.3125
-72.623046875
39.73046875
130.98046875
179.09765625
177.23828125
132.677734375
73.478515625
39.103515625
42.1640625
77.0234375
141.595703125
219.69140625
282.73828125
311.490234375
322.15234375
336.435546875
332.380859375
274.62890625
163.599609375
23.83984375
-114.91796875
-221.919921875
-286.7421875
-326.712890625
-364.328125
-411.427734375
-473.1875
-534.591796875
-567.345703125
-562.322265625
-532.974609375
-498.091796875
-466.21484375
-442.154296875
-434.6171875
-437.298828125
-420.4453125
-361.28515625
-259.50390625
-144.736328125
-70.85546875
-69.384765625
-136.46875
-241.775390625
-328.82421875
-360.013671875
-354.568359375
-339.4375
-301.671875
-223.6171875
-114.533203125
5.263671875
113.517578125
197.48828125
266.01953125
330.13671875
380.33984375
409.826171875
431.21875
455.39453125
479.109375
486.375
459.126953125
394.083984375
298.7890625
197.01953125
116.146484375
53.419921875
0.748046875
-38.341796875
-70.056640625
-102.119140625
-126.79296875
-138.09375
-141.177734375
-129.068359375
-105.849609375
-106.525390625
-149.3046875
-218.181640625
-274.447265625
-282.4296875
-244.572265625
-189.869140625
-153.513671875
-160.13671875
-207.84765625
-276.984375
-339.9609375
-371.15234375
-363.2890625
-330.845703125
-305.69921875
-310.548828125
-334.583984375
-346.810546875
-327.439453125
-278.814453125
-221.6640625
-188.240234375
-190.1328125
-201.642578125
-191.251953125
-153.734375
-89.876953125
10.74609375
147.724609375
291.486328125
389.40625
404.4609375
348.302734375
275.337890625
242.32421875
251.939453125
251.146484375
191.966796875
90.24609375
2.744140625
-35.47265625
-23.05078125
28.705078125
106.994140625
191.546875
260.392578125
287.93359375
264.833984375
227.548828125
209.693359375
202.91015625
172.212890625
78.404296875
-80.958984375
-259.04296875
-407.017578125
-507.9921875
-560.083984375
-554.796875
-487.583984375
-377.126953125
-248.279296875
-114.791015625
15.80078125
139.4765625
249.544921875
326.43359375
344.548828125
293.419921875
194.05078125
90.953125
29.4140625
49.068359375
140.51953125
235.015625
289.28515625
309.802734375
311.72265625
312.708984375
335.771484375
381.365234375
406.17578125
376.357421875
304.048828125
212.619140625
119.11328125
32.693359375
-41.732421875
-83.95703125
-57.943359375
42.1875
158.728515625
209.021484375
164.876953125
74.97265625
14.86328125
22.22265625
64.494140625
85.830078125
54.357421875
-36.38671875
-165.26171875
-300.4375
-421.650390625
-521.021484375
-595.599609375
-622.654296875
-563.955078125
-427.396484375
-269.6640625
-141.107421875
-63.208984375
-35.822265625
-41.908203125
-48.49609375
-36.677734375
-13.4140625
11.712890625
41.740234375
76.8359375
91.005859375
59.888671875
-12.552734375
-104.96875
-185.40234375
-219.0546875
-190.109375
-124.515625
-69.322265625
-38.533203125
-5.7578125
43.927734375
92.30078125
123.7265625
141.4296875
150.564453125
144.97265625
114.939453125
56.291015625
-17.455078125
-60.4609375
-39.955078125
16.76171875
76.162109375
130.39453125
163.498046875
152.76953125
97.1796875
37.83984375
36.931640625
117.810546875
242.4140625
347.041015625
390.904296875
369.6171875
295.197265625
189.515625
73.779296875
-31.9375
-95.744140625
-94.015625
-31.935546875
55.189453125
125.271484375
170.958984375
205.578125
222.060546875
208.837890625
191.17578125
201.662109375
229.7578125
232.755859375
181.939453125
81.197265625
-56.087890625
-217.875
-377.33984375
-498.220703125
-557.34765625
-550.994140625
-487.484375
-392.705078125
-299.169921875
-224.189453125
-168.0078125
-131.849609375
-138.51953125
-204.44921875
-306.515625
-404.9765625
-477.21484375
-518.94140625
-520.455078125
-457.71875
-336.251953125
-212.90234375
-122.271484375
-35.771484375
73.01171875
187.07421875
280.568359375
349.3515625
400.310546875
429.599609375
429.044921875
417.5078125
423.80859375
442.33203125
439.697265625
376.646484375
241.515625
83.59765625
-39.21875
-125.513671875
-205.8515625
-274.455078125
-296.73046875
-290.10546875
-316.189453125
-387.302734375
-468.775390625
-532.529296875
-555.099609375
-533.08203125
-493.623046875
-471.404296875
-478.92578125
-499.330078125
-504.634765625
-474.5859375
-420.7734375
-376.90234375
-372.013671875
-404.978515625
-455.234375
-517.58984375
-593.826171875
-660.9296875
-681.890625
-648.501953125
-600.970703125
-581.826171875
-593.861328125
-614.60546875
-627.248046875
-644.484375
-676.826171875
-703.04296875
-700.986328125
-666.8125
-607.65234375
-537.90234375
-472.111328125
-419.125
-395.091796875
-408.513671875
-443.55078125
-480.537109375
-506.822265625
-513.16796875
-490.548828125
-456.83203125
-445.7421875
-467.587890625
-513.373046875
-570.77734375
-632.4921875
-680.15625
-676.63671875
-596.923828125
-455.65234375
-302.953125
-181.154296875
-97.837890625
-53.861328125
-55.927734375
-92.365234375
-133.99609375
-168.74609375
-217.916015625
-306.8359375
-417.771484375
-489.48046875
-499.89453125
-486.279296875
-469.982421875
-437.33203125
-366.06640625
-250.330078125
-120.8359375
-17.005859375
52.19140625
99.98828125
133.4453125
137.513671875
94.60546875
18.501953125
-60.794921875
-130.2109375
-185.892578125
-216.859375
-212.14453125
-197.8359375
-219.935546875
-283.130859375
-361.39453125
-421.61328125
-444.873046875
-445.787109375
-439.75
-428.818359375
-415.51171875
-392.6875
-350.7109375
-304.388671875
-275.603515625
-268.78515625
-282.361328125
-314.048828125
-352.43359375
-374.736328125
-368.73046875
-337.76171875
-283.865234375
-225.4921875
-190.70703125
-192.990234375
-236.34765625
-301.419921875
-348.26953125
-350.43359375
-319.767578125
-283.755859375
-264.072265625
-276.7734375
-316.693359375
-363.423828125
-392.08203125
-384.576171875
-352.095703125
-318.439453125
-287.115234375
-238.1328125
-163.294921875
-87.5625
-25.390625
36.68359375
109.625
188.392578125
260.27734375
301.958984375
293.853515625
241.666015625
156.39453125
49.216796875
-59.083984375
-156.525390625
-247.3125
-334.7890625
-408.138671875
-449.49609375
-452.74609375
-429.203125
-397.703125
-371.5859375
-360.640625
-367.029296875
-375.7578125
-368.28515625
-344.46875
-330.001953125
-347.6015625
-401.767578125
-485.900390625
-579.611328125
-659.240234375
-721.85546875
-786.798828125
-863.501953125
-931.419921875
-966.244140625
-957.125
-899.1484375
-798.796875
-676.9296875
-558.771484375
-467.6328125
-418.8046875
-398.080078125
-365.759765625
-298.451171875
-210.00390625
-133.9375
-97.55078125
-106.205078125
-142.2421875
-187.447265625
-243.091796875
-309.607421875
-371.52734375
-421.931640625
-463.73828125
-491.49609375
-498.080078125
-475.806640625
-429.7890625
-396.4765625
-403.8828125
-438.0625
-473.423828125
-501.013671875
-533.43359375
-602.58203125
-724.138671875
-861.54296875
-951.111328125
-952.30859375
-862.365234375
-701.853515625
-517.576171875
-373.51171875
-307.998046875
-315.12109375
-368.5859375
-452.0390625
-554.126953125
-666.04296875
-776.83984375
-850.419921875
-855.650390625
-814.484375
-767.068359375
-726.3671875
-695.046875
-684.060546875
-708.85546875
-777.43359375
-867.712890625
-933.26171875
-943.900390625
-909.869140625
-863.642578125
-812.57421875
-734.96484375
-631.138671875
-543.853515625
-522.14453125
-568.80859375
-634.23046875
-663.009765625
-636.009765625
-562.994140625
-472.78125
-408.361328125
-391.62109375
-406.66796875
-424.994140625
-432.259765625
-418.142578125
-365.291015625
-273.923828125
-167.1953125
-65.5078125
26.228515625
108.740234375
180.572265625
237.447265625
265.275390625
245.75390625
180.3203125
111.869140625
108.94140625
194.275390625
308.390625
380.6328125
388.18359375
347.837890625
297.103515625
266.935546875
254.626953125
237.517578125
199.392578125
145.84375
96.03125
60.103515625
36.388671875
28.48828125
62.3046875
171.638671875
348.435546875
533.408203125
672.056640625
739.359375
717.005859375
614.0625
495.328125
436.783203125
462.0546875
534.126953125
601.806640625
644.28125
650.55859375
606.234375
518.85546875
425.958984375
376.626953125
377.763671875
389.607421875
389.916015625
380.74609375
365.62109375
363.11328125
402.197265625
474.263671875
509.689453125
450.14453125
307.2265625
144.98828125
21.240234375
-52.234375
-88.06640625
-97.138671875
-97.6484375
-108.025390625
-131.45703125
-160.869140625
-186.01953125
-202.845703125
-213.845703125
-232.6796875
-273.7578125
-322.72265625
-350.638671875
-344.28515625
-311.2734375
-272.890625
-232.25390625
-175.6484375
-97.427734375
8.697265625
150.33984375
318.18359375
483.80859375
605.25
655.818359375
645.88671875
594.736328125
513.109375
429.763671875
383.916015625
360.22265625
302.064453125
193.29296875
87.345703125
37.564453125
38.962890625
58.1484375
89.38671875
143.37109375
205.8515625
258.435546875
304.76171875
339.875
339.052734375
295.470703125
222.3046875
137.896484375
64.748046875
19.28515625
17.81640625
75.953125
172.96875
243.91796875
222.142578125
91.326171875
-103.958984375
-280.005859375
-382.1015625
-423.36328125
-440.3984375
-458.9765625
-496.146484375
-548.837890625
-589.109375
-595.2421875
-568.14453125
-506.640625
-406.716796875
-283.5
-170.763671875
-102.40625
-89.73828125
-118.146484375
-158.18359375
-174.0703125
-152.6796875
-133.279296875
-162.126953125
-232.998046875
-312.833984375
-391.017578125
-474.828125
-545.986328125
-559.126953125
-494.056640625
-377.0546875
-243.458984375
-106.697265625
27.201171875
133.87109375
195.50390625
236.185546875
293.5
371.0234375
436.76171875
453.771484375
407.1484375
320.462890625
240.40234375
184.380859375
136.625
91.255859375
55.859375
13.11328125
-66.97265625
-161.60546875
-209.46484375
-192.74609375
-157.203125
-146.185546875
-151.12890625
-132.916015625
-68.59765625
19.392578125
84.859375
107.970703125
105.796875
87.654296875
31.56640625
-70.931640625
-189.501953125
-287.537109375
-354.8671875
-394.615234375
-396.64453125
-347.1640625
-264.8515625
-201.21875
-181.845703125
-190.13671875
-208.40625
-218.494140625
-188.70703125
-103.439453125
1.8984375
79.548828125
120.9296875
138.0703125
139.322265625
126.767578125
83.8515625
-4.658203125
-120.755859375
-227.9921875
-288.64453125
-276.607421875
-200.982421875
-95.599609375
5.107421875
82.80078125
133.986328125
174.708984375
237.595703125
318.28515625
373.587890625
372.125
308.94921875
212.25390625
142.62890625
129.845703125
140.787109375
144.7578125
167.505859375
251.876953125
385.904296875
509.921875
573.15234375
561.544921875
495.154296875
406.697265625
318.74609375
240.255859375
184.771484375
163.744140625
160.2109375
140.52734375
89.216796875
16.4375
-69.974609375
-167.005859375
-262.05078125
-339.244140625
-386.80078125
-400.783203125
-387.400390625
-356.939453125
-314.685546875
-271.4921875
-252.169921875
-275.1328125
-330.03515625
-378.197265625
-387.4453125
-366.015625
-352.603515625
-364.8046875
-369.88671875
-335.181640625
-284.298828125
-249.8046875
-223.384765625
-177.1171875
-94.544921875
6.03515625
79.708984375
82.16796875
4.96484375
-124.798828125
-274.224609375
-415.94140625
-526.078125
-594.642578125
-627.537109375
-626.83984375
-580.478515625
-484.763671875
-368.412109375
-277.677734375
-242.625
-279.689453125
-378.294921875
-492.7734375
-602.609375
-714.078125
-813.9765625
-882.130859375
-919.20703125
-906.00390625
-804.916015625
-642.916015625
-490.328125
-376.09765625
-281.486328125
-175.630859375
-55.46484375
33.59375
55.04296875
30.318359375
-13.47265625
-83.212890625
-195.0390625
-346.32421875
-512.400390625
-653.564453125
-729.9765625
-735.927734375
-701.859375
-648.603515625
-584.3671875
-526.302734375
-490.17578125
-479.7734375
-480.125
-462.71875
-411.962890625
-344.62109375
-297.77734375
-288.22265625
-295.806640625
-301.5546875
-314.845703125
-339.482421875
-367.845703125
-394.8125
-412.109375
-418.552734375
-421.642578125
-420.548828125
-424.76953125
-461.990234375
-535.4375
-625.92578125
-722.255859375
-804.83984375
-843.3125
-829.87890625
-770.498046875
-662.900390625
-514.310546875
-345.033203125
-172.69921875
-20.88671875
79.765625
110.91796875
82.822265625
24.376953125
-37.873046875
-88.9453125
-130.080078125
-162.06640625
-176.4453125
-179.19921875
-186.96875
-201.890625
-219.7109375
-239.775390625
-254.08984375
-244.203125
-211.615234375
-178.578125
-146.90234375
-114.12109375
-86.947265625
-48.291015625
9.37890625
45.185546875
40.029296875
32.353515625
44.353515625
56.140625
62.0859375
95.2265625
183.724609375
314.470703125
444.40625
538.287109375
592.619140625
621.5859375
630.3984375
621.5234375
605.24609375
595.669921875
585.44140625
523.349609375
376.18359375
193.150390625
46.603515625
-38.08203125
-71.8828125
-77.095703125
-76.416015625
-80.16796875
-77.28515625
-69.33984375
-86.2109375
-147.875
-245.810546875
-355.83984375
-443.916015625
-495.884765625
-524.0546875
-536.447265625
-535.30859375
-524.5234375
-516.107421875
-530.8828125
-557.212890625
-537.6328125
-428.87109375
-262.994140625
-106.01171875
9.3828125
80.15234375
110.755859375
104.97265625
61.95703125
-14.95703125
-98.51953125
-149.958984375
-152.48828125
-116.330078125
-70.125
-62.083984375
-128.66015625
-250.396484375
-370.134765625
-452.6640625
-486.48046875
-465.76953125
-401.568359375
-314.865234375
-214.12109375
-100.595703125
4.3671875
58.958984375
47.466796875
15.3203125
16.64453125
55.92578125
111.462890625
163.48828125
191.244140625
184.0390625
164.78515625
163.97265625
177.580078125
177.681640625
161.32421875
156.115234375
170.0390625
186.583984375
196.494140625
201.982421875
188.892578125
137.466796875
60.109375
-15.5703125
-66.822265625
-62.470703125
26.16015625
189.78125
370.8671875
501.3359375
544.669921875
503.923828125
419.064453125
342.982421875
304.322265625
289.939453125
259.3125
182.0625
58.34765625
-90.400390625
-229.330078125
-315.1796875
-331.8125
-302.974609375
-247.67578125
-158.65234375
-35.634765625
96.521484375
215.3515625
330.705078125
465.357421875
609.0390625
716.533203125
765.962890625
779.08203125
766.078125
716.13671875
638.33984375
559.462890625
498.1171875
467.640625
483.84375
544.556640625
610.513671875
621.412109375
552.060546875
447.138671875
373.681640625
362.12109375
400.841796875
454.01953125
473.09375
424.1328125
323.8984375
225.708984375
157.55859375
105.314453125
49.18359375
-16.724609375
-83.09765625
-137.017578125
-177.326171875
-205.57421875
-216.37890625
-213.865234375
-219.0625
-252.73046875
-301.07421875
-317.744140625
-278.19921875
-196.61328125
-95.47265625
20.75
149.9296875
263.85546875
316.61328125
294.77734375
236.10546875
175.650390625
128.248046875
106.52734375
106.015625
104.458984375
95.880859375
80.9453125
58.5859375
51.015625
68.880859375
78.66796875
44.0234375
-40.017578125
-154.923828125
-271.25390625
-351.3203125
-384.07421875
-399.853515625
-426.515625
-477.08984375
-552.00390625
-617.82421875
-633.755859375
-606.486328125
-577.267578125
-546.1328125
-480.1796875
-380.984375
-289.13671875
-230.705078125
-194.591796875
-163.083984375
-130.337890625
-104.1015625
-85.873046875
-53.91796875
9.01953125
91.650390625
155.642578125
166.84765625
146.21484375
139.4140625
158.755859375
188.08984375
213.333984375
228.771484375
246.626953125
292.583984375
369.88671875
456.328125
525.58984375
545.484375
491.7265625
380.189453125
256.935546875
163.728515625
115.626953125
103.04296875
102.744140625
110.837890625
145.357421875
212.3515625
310.609375
430.994140625
550.60546875
634.150390625
645.30078125
573.1796875
446.970703125
327.056640625
266.802734375
269.44921875
320.2421875
413.39453125
508.345703125
540.654296875
486.962890625
374.138671875
234.533203125
96.283203125
-5.423828125
-62.4375
-97.91796875
-121.18359375
-133.318359375
-150.94140625
-184.603515625
-225.00390625
-238.58203125
-189.134765625
-86.037109375
26.00390625
110.259765625
131.130859375
64.458984375
-55.78515625
-150.123046875
-161.779296875
-93.791015625
5.689453125
73.392578125
77.693359375
28.57421875
-48.05859375
-130.322265625
-202.330078125
-248.328125
-269.15625
-273.818359375
-254.333984375
-195.697265625
-110.111328125
-41.884765625
-35.83203125
-107.216796875
-230.669921875
-358.240234375
-457.77734375
-516.81640625
-540.1328125
-542.078125
-517.21484375
-445.4765625
-327.84765625
-192.7890625
-73.095703125
1.451171875
17.474609375
-3.0390625
-29.65234375
-57.607421875
-85.18359375
-100.62109375
-105.96484375
-109.693359375
-87.97265625
-2.142578125
125.26171875
221.826171875
265.025390625
292.89453125
326.255859375
343.802734375
320.57421875
262.5703125
196.8515625
146.119140625
128.392578125
147.595703125
173.76171875
155.0234375
71.56640625
-42.04296875
-144.189453125
-211.02734375
-215.666015625
-142.015625
-11.7734375
125.982421875
225.486328125
287.25
339.068359375
364.2890625
315.69921875
202.3828125
89.779296875
24.24609375
2.17578125
-4.046875
-14.09375
-22.494140625
-21.923828125
-22.205078125
-30.849609375
-53.208984375
-85.974609375
-119.693359375
-150.41015625
-183.859375
-226.265625
-277.779296875
-344.58203125
-411.56640625
-438.443359375
-416.080078125
-367.052734375
-302.28515625
-225.501953125
-162.25
-130.314453125
-114.1328125
-101.85546875
-111.748046875
-158.265625
-219.509765625
-275.2421875
-325.833984375
-366.115234375
-391.26953125
-397.916015625
-369.75
-301.548828125
-223.78125
-183.98046875
-206.173828125
-265.396484375
-305.1640625
-291.576171875
-229.841796875
-132.283203125
-1.75
146.255859375
273.154296875
340.064453125
322.99609375
228.35546875
95.81640625
-35.3203125
-157.94140625
-277.064453125
-372.87109375
-413.251953125
-399.076171875
-367.984375
-353.61328125
-366.263671875
-394.34765625
-415.642578125
-426.759765625
-437.65625
-458.587890625
-504.595703125
-576.775390625
-654.669921875
-721.3359375
-764.5859375
-764.796875
-723.376953125
-656.193359375
-556.236328125
-429.94140625
-326.73046875
-291.412109375
-317.74609375
-368.95703125
-427.896484375
-485.560546875
-509.01171875
-467.203125
-368.025390625
-254.53515625
-180.69140625
-171.74609375
-213.9453125
-276.677734375
-329.455078125
-359.482421875
-372.466796875
-384.888671875
-404.662109375
-423.857421875
-446.439453125
-486.83984375
-545.900390625
-602.23828125
-615.357421875
-553.41796875
-438.908203125
-340.7265625
-307.11328125
-339.03125
-407.732421875
-481.607421875
-539.408203125
-560.296875
-546.79296875
-541.3828125
-565.56640625
-579.90625
-541.9609375
-452.947265625
-337.193359375
-229.85546875
-164.359375
-138.564453125
-126.97265625
-116.0546875
-108.55078125
-113.58984375
-139.646484375
-196.34375
-280.947265625
-364.03515625
-409.4140625
-396.7734375
-330.283203125
-241.685546875
-177.103515625
-169.451171875
-216.84765625
-289.822265625
-369.71875
-471.857421875
-604.60546875
-747.115234375
-866.572265625
-934.77734375
-951.537109375
-939.201171875
-915.216796875
-872.796875
-794.51953125
-687.6875
-583.19921875
-502.38671875
-435.658203125
-360.85546875
-279.607421875
-214.423828125
-172.826171875
-138.517578125
-93.912109375
-47.001953125
-15.591796875
15.4375
70.51953125
135.572265625
171.59375
156.123046875
88.58984375
-32.51171875
-195.330078125
-366.03125
-515.61328125
-634.44921875
-722.169921875
-771.39453125
-788.134765625
-812.888671875
-873.755859375
-933.99609375
-943.845703125
-900.984375
-825.095703125
-733.59765625
-637.1171875
-541.095703125
-458.14453125
-406.947265625
-384.6484375
-352.57421875
-282.39453125
-184.330078125
-72.41796875
29.3984375
72.427734375
50.61328125
20.53515625
34.1953125
109.951171875
220.81640625
296.548828125
303.8671875
284.611328125
282.556640625
292.16796875
280.9609375
231.900390625
141.447265625
8.376953125
-142.07421875
-257.634765625
-307.611328125
-308.203125
-287.46875
-249.408203125
-185.572265625
-92.767578125
30.046875
169.931640625
293.46875
383.076171875
440.951171875
457.9296875
422.646484375
344.134765625
250.580078125
172.1171875
121.11328125
73.0859375
14.52734375
-23.208984375
-9.958984375
47.3359375
116.38671875
176.01171875
212.9453125
220.3671875
217.796875
233.935546875
279.8984375
336.98828125
379.880859375
388.375
342.26953125
259.7734375
187.044921875
138.314453125
93.203125
43.462890625
8.490234375
-4.59765625
-23.66015625
-83.451171875
-198.869140625
-367.95703125
-570.1796875
-766.330078125
-912.736328125
-967.29296875
-903.306640625
-746.283203125
-555.14453125
-368.607421875
-200.400390625
-54.685546875
58.03125
108.138671875
69.181640625
-49.599609375
-207.353515625
-359.171875
-467.29296875
-513.634765625
-506.625
-471.154296875
-426.265625
-370.02734375
-299.5234375
-219.568359375
-126.22265625
-23.38671875
49.068359375
68.23828125
63.27734375
65.04296875
79.8359375
114.384765625
182.302734375
280.6171875
379.529296875
444.947265625
478.87890625
508.9765625
546.005859375
577.06640625
567.759765625
486.5546875
345.447265625
183.505859375
48.896484375
-14.828125
-4.599609375
35.771484375
61.0546875
65.541015625
61.53125
54.220703125
42.296875
21.505859375
-23.15625
-120.07421875
-275.697265625
-452.642578125
-594.990234375
-667.859375
-668.357421875
-608.703125
-500.47265625
-366.412109375
-251.591796875
-199.8515625
-221.8515625
-285.92578125
-348.69921875
-377.5859375
-363.59375
-324.28125
-286.275390625
-259.359375
-219.08203125
-145.171875
-61.255859375
11.08203125
100.009765625
243.07421875
432.71484375
627.033203125
805.1875
962.65625
1076.55859375
1122.51171875
1094.59375
998.041015625
849.5546875
673.724609375
486.298828125
295.95703125
123.353515625
-12.28125
-109.365234375
-177.03515625
-223.923828125
-255.921875
-271.267578125
-250.22265625
-178.83984375
-71.623046875
43.26953125
131.28515625
166.865234375
159.08203125
130.44921875
79.310546875
-12.8984375
-131.109375
-227.908203125
-268.60546875
-249.689453125
-188.83984375
-117.443359375
-71.880859375
-72.767578125
-110.73828125
-160.595703125
-208.654296875
-255.357421875
-296.259765625
-328.9140625
-354.369140625
-362.763671875
-351.82421875
-342.486328125
-361.37890625
-406.7109375
-447.8046875
-468.89453125
-476.5390625
-472.134765625
-452.259765625
-420.6953125
-386.826171875
-357.560546875
-335.31640625
-315.4140625
-287.86328125
-249.150390625
-202.830078125
-167.576171875
-171.892578125
-227.9765625
-319.2734375
-401.431640625
-424.2265625
-386.2578125
-344.107421875
-340.837890625
-360.82421875
-338.9296875
-242.85546875
-114.083984375
9.177734375
121.677734375
208.220703125
251.5
257.1171875
228.20703125
157.037109375
41.822265625
-103.46875
-245.64453125
-361.484375
-459.318359375
-556.3515625
-667.822265625
-795.53125
-911.37890625
-975.32421875
-982.35546875
-970.982421875
-976.595703125
-999.70703125
-1018.505859375
-1002.384765625
-941.4453125
-865.443359375
-805.54296875
-763.46484375
-728.625
-685.953125
-621.484375
-542.14453125
-464.63671875
-381.626953125
-289.826171875
-211.8203125
-156.234375
-104.07421875
-37.765625
34.359375
76.748046875
62.6484375
10.162109375
-32.041015625
-30.103515625
7.0
50.17578125
91.484375
141.81640625
195.041015625
227.140625
218.373046875
171.74609375
108.4140625
49.41015625
12.59765625
14.09765625
53.138671875
94.921875
100.763671875
69.966796875
25.337890625
-20.1640625
-66.0703125
-95.78515625
-88.373046875
-50.193359375
7.9765625
85.02734375
169.52734375
234.185546875
256.859375
243.587890625
211.732421875
155.7421875
55.744140625
-78.076171875
-208.041015625
-308.4375
-383.79296875
-433.77734375
-421.146484375
-323.287109375
-180.25
-62.3671875
-11.634765625
-26.78515625
-79.037109375
-123.6015625
-122.740234375
-74.177734375
-1.439453125
73.662109375
138.041015625
168.890625
136.880859375
41.67578125
-87.60546875
-217.025390625
-326.3359375
-411.615234375
-471.1015625
-498.45703125
-486.583984375
-441.931640625
-380.103515625
-303.796875
-208.259765625
-106.037109375
-22.39453125
34.673828125
77.62109375
109.66015625
114.5859375
76.37109375
-8.693359375
-132.94140625
-268.48828125
-352.296875
-340.353515625
-265.34765625
-190.0703125
-144.13671875
-107.607421875
-39.603515625
54.46875
126.28515625
139.654296875
88.71875
-8.208984375
-121.3125
-227.982421875
-298.478515625
-297.662109375
-224.90234375
-116.5234375
-13.451171875
52.7109375
55.341796875
-10.181640625
-104.548828125
-189.16015625
-269.23828125
-367.57421875
-479.30859375
-562.228515625
-592.2578125
-585.96484375
-566.5390625
-545.578125
-543.046875
-575.6796875
-629.091796875
-677.48828125
-708.087890625
-738.505859375
-785.99609375
-826.0625
-811.720703125
-714.14453125
-555.40625
-400.2734375
-300.3203125
-260.689453125
-261.146484375
-270.28125
-267.427734375
-254.333984375
-228.07421875
-191.26171875
-179.953125
-228.70703125
-309.578125
-364.466796875
-376.107421875
-368.458984375
-358.669921875
-341.275390625
-314.857421875
-279.0546875
-241.01171875
-227.7578125
-270.392578125
-370.76171875
-499.767578125
-614.6328125
-673.9765625
-672.033203125
-642.998046875
-621.01953125
-598.70703125
-551.63671875
-491.779296875
-439.71484375
-400.921875
-369.90234375
-329.09375
-277.537109375
-245.173828125
-270.328125
-348.408203125
-440.458984375
-529.33203125
-621.12109375
-702.08984375
-742.572265625
-734.65234375
-686.478515625
-608.640625
-520.646484375
-442.80078125
-383.41796875
-339.8203125
-314.427734375
-312.978515625
-337.90625
-381.505859375
-423.49609375
-442.724609375
-405.48828125
-287.91015625
-117.22265625
45.740234375
152.279296875
191.453125
188.419921875
171.875
147.921875
115.853515625
86.712890625
67.048828125
44.6640625
8.505859375
-31.208984375
-56.208984375
-70.052734375
-91.240234375
-133.06640625
-197.537109375
-267.8671875
-308.8515625
-297.130859375
-240.484375
-165.193359375
-102.78515625
-64.4453125
-23.921875
43.06640625
114.826171875
150.392578125
140.58203125
98.326171875
21.76171875
-74.4140625
-137.640625
-137.4296875
-90.0
-17.734375
78.015625
209.12890625
380.11328125
568.59375
723.4375
797.638671875
781.47265625
704.115234375
597.109375
465.029296875
311.47265625
156.931640625
27.32421875
-57.748046875
-103.72265625
-139.6875
-176.609375
-196.03125
-184.705078125
-143.630859375
-91.283203125
-52.4765625
-31.8515625
-6.482421875
47.6796875
124.646484375
209.43359375
296.33984375
371.935546875
413.4921875
418.36328125
402.505859375
355.552734375
253.650390625
114.072265625
-8.171875
-75.91796875
-86.74609375
-56.421875
-3.412109375
46.564453125
60.923828125
38.298828125
-3.888671875
-60.2265625
-122.765625
-189.427734375
-271.970703125
-358.9921875
-411.58984375
-406.228515625
-348.162109375
-249.537109375
-119.91015625
13.13671875
110.419921875
165.404296875
204.333984375
236.8984375
248.859375
238.390625
213.203125
164.083984375
88.44140625
14.623046875
-34.953125
-62.060546875
-76.619140625
-95.1953125
-132.203125
-187.224609375
-241.87890625
-276.5625
-297.30859375
-313.79296875
-313.40625
-296.509765625
-267.162109375
-207.02734375
-142.306640625
-132.919921875
-173.826171875
-209.2421875
-194.71484375
-121.080078125
-25.3671875
40.05078125
59.158203125
52.07421875
56.158203125
96.7578125
148.830078125
167.927734375
141.75390625
86.68359375
19.1953125
-47.201171875
-97.76953125
-124.720703125
-119.083984375
-64.935546875
28.775390625
101.388671875
96.798828125
30.470703125
-39.4375
-88.005859375
-129.87109375
-176.48828125
-237.88671875
-319.150390625
-399.560546875
-450.388671875
-463.81640625
-443.953125
-384.095703125
-291.154296875
-187.1640625
-80.4375
24.3984375
116.298828125
168.234375
153.859375
69.15625
-72.337890625
-232.669921875
-369.623046875
-468.86328125
-523.75390625
-516.56640625
-454.37890625
-377.634765625
-312.869140625
-251.087890625
-177.310546875
-94.87109375
-21.724609375
13.759765625
-4.845703125
-55.078125
-104.873046875
-152.341796875
-195.2578125
-215.5625
-225.99609375
-254.912109375
-290.193359375
-292.2109375
-233.134765625
-116.431640625
16.255859375
104.037109375
118.10546875
84.10546875
45.59375
36.318359375
72.3203125
149.373046875
234.65625
283.986328125
276.140625
216.220703125
125.859375
33.900390625
-30.48828125
-49.62109375
-30.029296875
4.287109375
34.720703125
53.197265625
50.73046875
27.255859375
-9.02734375
-57.1484375
-117.107421875
-170.23046875
-194.0390625
-193.12890625
-174.185546875
-119.30078125
-17.669921875
110.236328125
216.001953125
255.205078125
236.140625
220.34375
262.859375
351.90234375
428.583984375
451.396484375
431.259765625
408.7734375
401.533203125
396.24609375
390.5546875
396.001953125
416.681640625
455.439453125
511.380859375
579.86328125
667.875
765.955078125
839.19140625
867.576171875
861.869140625
840.30078125
801.984375
734.263671875
640.40625
522.787109375
368.703125
176.8828125
-23.880859375
-190.814453125
-314.048828125
-415.59765625
-503.68359375
-568.1015625
-601.8359375
-610.82421875
-607.697265625
-597.66015625
-579.443359375
-560.462890625
-547.931640625
-549.9765625
-576.103515625
-605.408203125
-598.177734375
-552.01953125
-500.841796875
-458.748046875
-416.38671875
-377.07421875
-358.16015625
-355.79296875
-348.7578125
-324.134765625
-263.26171875
-145.00390625
15.419921875
161.798828125
259.15234375
315.919921875
334.16796875
304.15625
238.671875
170.044921875
120.744140625
104.82421875
139.673828125
222.9375
313.384765625
365.94921875
381.017578125
372.103515625
326.318359375
230.826171875
98.328125
-41.78515625
-162.24609375
-235.71875
-234.408203125
-158.826171875
-58.896484375
-7.693359375
-40.791015625
-127.767578125
-210.69140625
-268.447265625
-326.53125
-405.99609375
-484.6328125
-512.826171875
-464.486328125
-358.57421875
-237.166015625
-142.912109375
-98.947265625
-95.103515625
-105.869140625
-106.537109375
-76.0078125
0.2109375
115.908203125
239.509765625
331.50390625
375.240234375
392.01171875
401.705078125
391.798828125
352.021484375
305.123046875
272.416015625
249.12109375
231.63671875
237.298828125
293.896484375
406.57421875
536.814453125
633.759765625
666.2265625
633.951171875
571.484375
516.42578125
487.140625
481.193359375
484.349609375
482.828125
473.703125
468.53515625
468.60546875
452.18359375
401.326171875
325.6328125
249.716796875
192.228515625
164.060546875
147.5234375
100.23828125
7.794921875
-103.44921875
-188.55859375
-214.1015625
-183.974609375
-122.53125
-45.189453125
28.05859375
62.763671875
30.35546875
-82.275390625
-259.953125
-453.87890625
-618.7734375
-739.458984375
-819.603515625
-863.80078125
-863.755859375
-809.546875
-705.583984375
-573.341796875
-451.193359375
-370.083984375
-316.2421875
-240.78515625
-113.0078125
43.443359375
173.9453125
245.0390625
277.251953125
312.45703125
348.30078125
330.4765625
219.294921875
42.166015625
-143.859375
-306.755859375
-442.033203125
-541.376953125
-588.53515625
-592.224609375
-565.935546875
-503.341796875
-407.376953125
-300.951171875
-211.8515625
-154.052734375
-120.365234375
-93.2109375
-60.509765625
-22.849609375
28.458984375
91.7421875
127.3359375
111.455078125
60.544921875
0.533203125
-48.71484375
-68.078125
-48.80078125
-0.791015625
52.55859375
80.5078125
49.791015625
-42.744140625
-159.9296875
-259.1875
-309.416015625
-301.47265625
-265.24609375
-244.267578125
-262.31640625
-323.1328125
-416.08984375
-517.068359375
-592.060546875
-615.4609375
-600.58203125
-599.080078125
-643.453125
-721.23046875
-799.6015625
-859.15625
-900.19921875
-927.724609375
-937.125
-910.34765625
-853.072265625
-791.419921875
-724.275390625
-625.7421875
-476.80859375
-297.578125
-138.197265625
-31.845703125
21.69921875
31.58203125
3.3671875
-54.13671875
-118.0390625
-147.53515625
-123.4140625
-72.40234375
-24.296875
14.140625
44.619140625
71.890625
105.994140625
148.609375
187.255859375
206.84765625
207.861328125
220.025390625
264.568359375
316.291015625
339.484375
328.802734375
292.97265625
224.365234375
110.677734375
-25.283203125
-124.81640625
-149.671875
-121.99609375
-82.359375
-24.0859375
86.955078125
245.083984375
402.302734375
509.859375
542.205078125
505.638671875
413.50390625
274.244140625
122.21484375
15.3046875
-17.57421875
-5.146484375
9.97265625
-0.00390625
-49.50390625
-130.236328125
-223.68359375
-319.1796875
-406.169921875
-458.759765625
-460.50390625
-425.7109375
-388.58203125
-372.96875
-373.763671875
-368.953125
-340.791015625
-289.365234375
-219.39453125
-143.8515625
-95.2890625
-84.95703125
-83.353515625
-61.2890625
-23.099609375
-3.048828125
-35.39453125
-106.423828125
-154.623046875
-146.3125
-96.013671875
-24.6328125
58.7109375
143.9765625
207.19921875
234.939453125
236.294921875
215.720703125
182.091796875
163.59765625
172.833984375
193.98828125
215.322265625
234.998046875
241.857421875
232.208984375
219.087890625
191.318359375
125.953125
46.357421875
-7.931640625
-38.892578125
-78.978515625
-159.984375
-276.328125
-387.541015625
-461.794921875
-497.1953125
-512.412109375
-522.80078125
-540.255859375
-576.30859375
-627.662109375
-677.61328125
-695.94140625
-632.248046875
-467.345703125
-256.021484375
-66.443359375
76.029296875
169.50390625
216.130859375
226.6328125
219.94921875
215.6953125
218.884765625
211.130859375
183.875
158.703125
145.10546875
119.73046875
67.4609375
6.091796875
-41.138671875
-85.267578125
-141.833984375
-188.779296875
-199.240234375
-183.490234375
-173.724609375
-174.892578125
-164.44140625
-135.623046875
-102.6953125
-74.375
-58.396484375
-74.375
-131.595703125
-205.056640625
-239.677734375
-205.6640625
-144.595703125
-115.830078125
-136.0703125
-195.708984375
-273.271484375
-320.146484375
-296.416015625
-211.443359375
-103.146484375
-6.310546875
48.541015625
23.96484375
-93.591796875
-252.22265625
-376.921875
-457.693359375
-530.984375
-604.818359375
-660.09765625
-685.759765625
-687.240234375
-671.21875
-644.447265625
-614.62890625
-582.638671875
-549.56640625
-538.046875
-568.666015625
-621.685546875
-664.568359375
-691.8828125
-704.486328125
-685.5390625
-621.578125
-529.232421875
-437.169921875
-379.2578125
-391.697265625
-464.525390625
-546.580078125
-582.9296875
-526.517578125
-375.06640625
-171.15625
36.994140625
205.94921875
312.1328125
366.1015625
388.4375
388.736328125
379.8125
369.138671875
344.8828125
300.94140625
247.138671875
189.916015625
120.662109375
27.498046875
-86.390625
-186.560546875
-220.62890625
-162.66015625
-36.919921875
104.466796875
218.439453125
278.59375
270.322265625
208.3984375
147.287109375
140.529296875
185.4453125
240.24609375
271.21484375
259.033203125
200.1171875
113.943359375
30.310546875
-30.45703125
-62.4921875
-63.09765625
-37.748046875
9.013671875
77.974609375
147.75390625
179.677734375
159.255859375
114.578125
93.419921875
127.09765625
204.525390625
304.99609375
409.501953125
469.9296875
447.974609375
362.56640625
263.345703125
196.41015625
172.46484375
155.509765625
113.861328125
58.966796875
15.54296875
-0.984375
8.314453125
21.703125
19.75
-8.599609375
-63.39453125
-127.36328125
-176.251953125
-196.912109375
-205.486328125
-239.7421875
-319.6171875
-430.25390625
-540.50390625
-623.45703125
-666.064453125
-657.52734375
-581.3125
-449.482421875
-318.49609375
-237.171875
-209.84375
-204.2421875
-178.10546875
-123.248046875
-66.603515625
-25.375
4.189453125
35.96484375
97.39453125
212.517578125
364.560546875
486.287109375
523.533203125
485.748046875
401.658203125
290.876953125
177.77734375
82.857421875
3.875
-67.912109375
-131.251953125
-198.548828125
-297.15234375
-423.34375
-545.6953125
-647.03515625
-711.046875
-710.275390625
-634.951171875
-509.529296875
-368.4765625
-248.369140625
-189.4921875
-197.45703125
-250.978515625
-336.517578125
-440.3125
-543.12109375
-640.900390625
-721.6171875
-762.6484375
-769.431640625
-772.8125
-798.775390625
-845.412109375
-890.80859375
-915.58203125
-919.017578125
-906.5234375
-880.59765625
-845.123046875
-797.35546875
-727.962890625
-630.07421875
-513.32421875
-397.82421875
-300.65234375
-220.74609375
-143.28125
-70.599609375
-13.9375
34.42578125
88.31640625
137.904296875
151.798828125
104.421875
-12.728515625
-175.58984375
-329.630859375
-422.521484375
-426.255859375
-371.927734375
-333.61328125
-348.916015625
-398.650390625
-449.154296875
-483.486328125
-506.396484375
-526.61328125
-531.697265625
-496.564453125
-416.595703125
-303.603515625
-164.173828125
-17.119140625
93.28125
127.0234375
94.8671875
49.615234375
26.580078125
23.53515625
28.994140625
40.404296875
36.453125
-22.169921875
-137.74609375
-257.466796875
-324.3984375
-337.59765625
-330.041015625
-315.166015625
-294.146484375
-284.509765625
-304.92578125
-340.693359375
-358.4453125
-341.4296875
-287.37890625
-197.630859375
-93.669921875
-18.673828125
-1.283203125
-30.2421875
-72.734375
-110.943359375
-155.3828125
-216.748046875
-280.904296875
-326.5859375
-352.18359375
-361.798828125
-350.373046875
-313.44921875
-254.166015625
-167.599609375
-46.5546875
82.685546875
178.357421875
234.703125
279.212890625
331.146484375
388.064453125
440.162109375
478.744140625
505.64453125
524.689453125
523.638671875
478.36328125
372.146484375
206.478515625
2.169921875
-209.908203125
-404.544921875
-561.296875
-663.48828125
-711.484375
-720.177734375
-692.201171875
-614.607421875
-492.9609375
-359.369140625
-242.888671875
-164.421875
-144.189453125
-180.21875
-235.810546875
-276.068359375
-302.861328125
-345.736328125
-411.748046875
-469.62109375
-492.796875
-484.154296875
-463.357421875
-450.732421875
-450.373046875
-446.603515625
-422.619140625
-391.73046875
-387.880859375
-424.69140625
-475.474609375
-499.166015625
-483.970703125
-449.36328125
-415.1640625
-378.3046875
-341.232421875
-341.5703125
-399.9765625
-478.1171875
-528.234375
-529.296875
-482.814453125
-420.55078125
-374.365234375
-341.728515625
-315.501953125
-303.638671875
-298.609375
-276.75
-235.302734375
-205.49609375
-209.53515625
-238.599609375
-272.20703125
-295.548828125
-307.220703125
-316.802734375
-344.265625
-398.158203125
-457.626953125
-489.421875
-485.3359375
-454.83203125
-398.966796875
-330.505859375
-277.736328125
-250.544921875
-231.283203125
-201.255859375
-161.86328125
-113.140625
-55.857421875
-11.611328125
-5.294921875
-37.212890625
-72.3203125
-90.06640625
-119.314453125
-179.25390625
-247.26171875
-294.05859375
-310.0703125
-304.142578125
-281.451171875
-238.21484375
-187.89453125
-167.60546875
-201.9453125
-279.611328125
-365.541015625
-432.93359375
-478.552734375
-511.990234375
-552.02734375
-605.380859375
-654.734375
-682.11328125
-688.39453125
-681.095703125
-652.203125
-587.505859375
-507.232421875
-455.736328125
-446.1171875
-452.837890625
-452.75
-426.40625
-359.556640625
-268.080078125
-182.791015625
-114.767578125
-64.849609375
-36.06640625
-22.93359375
-32.69921875
-83.00390625
-156.908203125
-207.359375
-215.34375
-195.6015625
-161.45703125
-122.736328125
-95.05859375
-103.74609375
-182.267578125
-332.330078125
-513.564453125
-677.78515625
-800.646484375
-887.083984375
-940.1171875
-962.306640625
-977.7109375
-991.359375
-975.279296875
-906.896484375
-783.96484375
-614.060546875
-415.015625
-230.884765625
-117.669921875
-101.123046875
-155.16796875
-231.953125
-309.380859375
-392.623046875
-488.744140625
-583.0625
-642.548828125
-639.958984375
-573.5078125
-465.625
-350.705078125
-265.861328125
-228.90234375
-221.654296875
-215.400390625
-217.04296875
-249.201171875
-301.56640625
-346.630859375
-378.88671875
-394.447265625
-387.04296875
-371.84765625
-375.6953125
-404.84765625
-432.77734375
-424.421875
-364.90234375
-275.37109375
-207.1796875
-207.50390625
-294.19921875
-449.787109375
-628.9609375
-782.673828125
-888.87109375
-959.234375
-1008.369140625
-1025.6171875
-993.671875
-917.12890625
-820.228515625
-724.59765625
-623.68359375
-506.86328125
-399.330078125
-330.689453125
-286.052734375
-231.5703125
-156.732421875
-72.826171875
0.072265625
61.12890625
119.736328125
161.8984375
163.8359375
122.072265625
57.67578125
-8.6640625
-68.5390625
-119.59375
-171.544921875
-222.15234375
-251.701171875
-261.841796875
-251.7109375
-199.685546875
-109.390625
-22.662109375
20.7265625
18.537109375
-7.560546875
-38.33984375
-58.26953125
-64.212890625
-67.197265625
-65.103515625
-26.98828125
68.443359375
185.20703125
256.47265625
242.22265625
141.970703125
0.91015625
-116.625
-176.927734375
-176.201171875
-134.458984375
-93.0
-85.2109375
-112.017578125
-150.59375
-186.9453125
-219.365234375
-259.453125
-325.05859375
-399.060546875
-443.11328125
-445.876953125
-428.576171875
-421.70703125
-442.310546875
-473.984375
-468.314453125
-391.6484375
-274.537109375
-186.494140625
-169.173828125
-212.73828125
-275.505859375
-332.2265625
-399.18359375
-494.291015625
-600.341796875
-676.0390625
-684.318359375
-626.3046875
-543.826171875
-454.216796875
-332.935546875
-178.833984375
-32.361328125
67.388671875
113.771484375
111.580078125
65.720703125
-1.689453125
-66.857421875
-133.40625
-200.541015625
-249.244140625
-271.84375
-273.55859375
-269.611328125
-269.9921875
-267.865234375
-260.373046875
-258.765625
-272.8203125
-304.65234375
-350.748046875
-411.375
-480.595703125
-522.296875
-516.353515625
-480.419921875
-421.921875
-340.484375
-257.19921875
-208.646484375
-223.802734375
-288.541015625
-348.642578125
-378.697265625
-395.7265625
-406.8203125
-392.06640625
-347.625
-300.232421875
-264.46875
-232.216796875
-193.515625
-142.619140625
-81.06640625
-23.76953125
30.826171875
99.849609375
184.79296875
263.638671875
285.119140625
206.759765625
52.525390625
-106.03125
-225.078125
-301.583984375
-352.21484375
-389.802734375
-416.71484375
-438.025390625
-451.076171875
-456.173828125
-459.48828125
-448.533203125
-408.17578125
-355.75
-323.626953125
-302.662109375
-252.35546875
-163.50390625
-63.54296875
11.171875
36.228515625
25.51953125
23.947265625
60.1640625
119.669921875
169.21875
194.005859375
191.470703125
163.7109375
114.0859375
40.173828125
-42.94140625
-112.294921875
-163.009765625
-194.314453125
-194.07421875
-157.228515625
-95.654296875
-21.05859375
38.2890625
22.333984375
-94.08984375
-246.763671875
-342.615234375
-342.62890625
-279.853515625
-211.236328125
-168.666015625
-152.171875
-152.474609375
-175.0078125
-221.25
-272.810546875
-308.36328125
-321.392578125
-329.115234375
-347.763671875
-358.17578125
-340.298828125
-304.0234375
-266.677734375
-239.24609375
-236.548828125
-266.888671875
-324.5546875
-409.01953125
-514.7265625
-624.361328125
-731.69921875
-838.361328125
-925.76171875
-960.11328125
-927.052734375
-847.3671875
-749.25390625
-641.11328125
-542.15625
-492.2890625
-498.37109375
-508.73828125
-463.115234375
-347.0
-196.375
-65.546875
8.7734375
22.064453125
0.642578125
-35.84765625
-88.69140625
-134.580078125
-133.0703125
-82.064453125
-14.009765625
32.130859375
35.8515625
8.287109375
-40.265625
-117.1015625
-198.8828125
-228.361328125
-190.455078125
-130.451171875
-85.423828125
-53.103515625
-21.3828125
5.388671875
14.48046875
6.208984375
-14.220703125
-58.681640625
-141.80078125
-256.548828125
-377.556640625
-468.74609375
-503.33984375
-491.224609375
-474.53125
-496.134765625
-559.115234375
-625.248046875
-652.29296875
-618.98046875
-513.779296875
-349.06640625
-169.0
-15.294921875
88.98828125
140.11328125
141.224609375
80.240234375
-40.91015625
-184.62109375
-313.791015625
-421.447265625
-525.38671875
-628.609375
-714.201171875
-775.978515625
-820.171875
-848.853515625
-855.81640625
-837.81640625
-794.80078125
-721.662109375
-619.4375
-502.58203125
-381.431640625
-262.3203125
-169.572265625
-132.021484375
-136.609375
-128.611328125
-85.216796875
-34.93359375
5.546875
35.189453125
42.91796875
8.470703125
-83.892578125
-219.740234375
-362.458984375
-482.513671875
-570.451171875
-627.53125
-650.0
-623.3359375
-551.029296875
-480.126953125
-450.78515625
-458.3828125
-488.3671875
-524.201171875
-529.5703125
-476.115234375
-382.5546875
-299.03125
-256.591796875
-237.693359375
-195.06640625
-109.32421875
-12.564453125
42.2265625
12.544921875
-107.736328125
-265.791015625
-384.1796875
-432.021484375
-421.7578125
-383.552734375
-352.30859375
-353.48046875
-399.763671875
-493.240234375
-609.572265625
-694.529296875
-712.677734375
-686.0703125
-650.818359375
-601.703125
-519.87890625
-415.681640625
-303.421875
-183.455078125
-74.232421875
-1.419921875
32.44921875
45.501953125
60.6328125
84.7109375
101.333984375
95.791015625
79.810546875
55.76171875
-4.599609375
-107.611328125
-229.34765625
-349.890625
-450.98046875
-497.650390625
-468.2890625
-388.44921875
-315.0703125
-298.279296875
-351.029296875
-448.3828125
-547.16796875
-616.216796875
-653.220703125
-672.349609375
-688.0859375
-715.47265625
-753.98046875
-795.1328125
-836.921875
-883.453125
-941.892578125
-1003.041015625
-1043.42578125
-1035.244140625
-944.0
-761.12109375
-544.1640625
-366.6328125
-244.115234375
-158.6875
-106.314453125
-80.6015625
-49.63671875
15.59765625
115.220703125
222.95703125
304.552734375
352.890625
390.26953125
422.6328125
416.966796875
344.46875
214.21875
45.23046875
-133.001953125
-273.298828125
-351.576171875
-389.8046875
-406.74609375
-395.501953125
-359.08203125
-314.583984375
-283.96484375
-283.326171875
-306.166015625
-317.359375
-294.056640625
-262.73046875
-253.48828125
-274.3828125
-318.61328125
-362.0625
-388.18359375
-397.4453125
-403.2578125
-422.689453125
-447.76953125
-444.85546875
-403.275390625
-360.53125
-350.919921875
-359.60546875
-341.2109375
-277.810546875
-192.25390625
-100.828125
2.552734375
124.78125
264.8359375
397.5078125
480.916015625
502.30078125
483.26171875
446.935546875
390.5546875
299.619140625
177.365234375
49.49609375
-46.630859375
-99.267578125
-130.77734375
-156.7734375
-166.068359375
-145.40234375
-115.591796875
-123.767578125
-197.052734375
-323.3125
-467.81640625
-593.736328125
-685.392578125
-735.85546875
-735.390625
-687.3359375
-622.353515625
-575.814453125
-555.42578125
-560.28125
-587.64453125
-601.802734375
-559.58984375
-473.919921875
-397.490234375
-355.759765625
-348.578125
-377.36328125
-429.173828125
-460.427734375
-427.318359375
-328.109375
-201.115234375
-103.583984375
-81.083984375
-135.7890625
-240.12890625
-351.5
-430.275390625
-467.080078125
-487.140625
-523.822265625
-583.38671875
-639.32421875
-665.7109375
-668.34765625
-663.96484375
-656.46875
-648.9609375
-650.212890625
-654.0703125
-640.3828125
-601.283203125
-551.830078125
-508.646484375
-475.669921875
-460.41015625
-466.044921875
-484.400390625
-501.27734375
-501.505859375
-480.52734375
-448.044921875
-412.56640625
-376.75390625
-347.75390625
-343.744140625
-376.8984375
-430.076171875
-461.240234375
-441.080078125
-391.658203125
-374.453125
-440.10546875
-589.724609375
-780.2578125
-946.05078125
-1030.873046875
-1011.484375
-896.033203125
-737.375
-599.224609375
-497.21875
-418.974609375
-359.7734375
-316.677734375
-285.91015625
-270.078125
-277.96875
-311.12109375
-334.7421875
-300.056640625
-208.9140625
-115.537109375
-79.2421875
-115.98046875
-188.416015625
-250.603515625
-279.890625
-263.76171875
-197.390625
-115.4453125
-55.728515625
-12.357421875
44.232421875
136.890625
254.666015625
346.287109375
367.85546875
316.703125
214.44140625
85.046875
-58.658203125
-222.70703125
-417.236328125
-626.34765625
-803.720703125
-909.236328125
-947.701171875
-956.052734375
-965.05859375
-983.244140625
-1004.03125
-1005.0859375
-957.935546875
-867.78125
-768.724609375
-682.18359375
-625.095703125
-626.248046875
-696.42578125
-803.052734375
-875.478515625
-874.23828125
-830.90234375
-785.818359375
-753.478515625
-751.703125
-794.984375
-861.556640625
-932.748046875
-1013.328125
-1086.453125
-1127.595703125
-1133.634765625
-1107.7421875
-1055.818359375
-1002.763671875
-978.05078125
-966.244140625
-919.931640625
-817.044921875
-667.2109375
-490.728515625
-317.05078125
-175.43359375
-79.40234375
-29.611328125
-16.544921875
-13.20703125
14.181640625
83.802734375
175.1875
246.158203125
291.724609375
348.0
422.50390625
467.720703125
443.4140625
353.244140625
218.095703125
47.50390625
-144.59765625
-317.4921875
-436.763671875
-513.056640625
-577.20703125
-640.013671875
-672.681640625
-635.439453125
-542.306640625
-450.25
-398.765625
-389.93359375
-389.96484375
-369.708984375
-337.07421875
-306.716796875
-273.322265625
-218.939453125
-142.359375
-65.654296875
0.173828125
77.7421875
185.462890625
301.748046875
397.466796875
472.3671875
538.216796875
598.482421875
664.388671875
747.080078125
831.30859375
874.4140625
834.537109375
710.4296875
539.138671875
372.171875
254.41796875
202.494140625
205.259765625
244.810546875
304.017578125
362.671875
392.6953125
377.251953125
335.416015625
299.935546875
270.7734375
220.666015625
132.296875
8.33203125
-123.4140625
-235.453125
-318.205078125
-371.6796875
-417.328125
-477.78515625
-558.529296875
-652.67578125
-725.248046875
-727.54296875
-651.224609375
-541.599609375
-450.49609375
-398.59765625
-382.140625
-385.93359375
-388.0390625
-375.3359375
-373.83203125
-427.228515625
-534.8515625
-665.169921875
-788.548828125
-866.576171875
-880.8515625
-839.7734375
-728.677734375
-534.03125
-285.978515625
-42.767578125
134.5546875
218.40625
229.41015625
207.818359375
184.865234375
148.169921875
72.1484375
-9.0859375
-38.294921875
-8.921875
46.1484375
94.01953125
131.541015625
173.09765625
224.841796875
286.505859375
351.51953125
406.5
426.064453125
396.87109375
338.41796875
275.859375
208.71875
119.6640625
2.8125
-132.63671875
-276.001953125
-407.2890625
-504.771484375
-573.9921875
-614.55078125
-604.2265625
-548.275390625
-484.0390625
-447.1328125
-458.3046875
-514.015625
-592.830078125
-654.861328125
-655.001953125
-591.283203125
-506.611328125
-440.541015625
-397.6875
-372.353515625
-390.037109375
-466.705078125
-552.517578125
-575.818359375
-520.37109375
-437.48828125
-382.134765625
-361.60546875
-352.19921875
-334.873046875
-304.603515625
-269.837890625
-259.59765625
-295.8828125
-362.830078125
-424.25390625
-461.751953125
-491.734375
-529.853515625
-547.68359375
-506.763671875
-409.126953125
-286.64453125
-170.421875
-70.994140625
18.8203125
104.7578125
182.97265625
248.705078125
299.96875
338.017578125
369.572265625
400.876953125
432.337890625
442.279296875
389.6171875
254.734375
67.25
-118.345703125
-277.158203125
-413.73828125
-519.654296875
-589.951171875
-642.322265625
-689.2890625
-729.84765625
-767.90625
-817.892578125
-878.1484375
-925.951171875
-917.0859375
-816.47265625
-652.861328125
-499.59765625
-408.349609375
-379.365234375
-391.71484375
-427.482421875
-456.873046875
-455.66015625
-420.359375
-347.626953125
-250.4453125
-176.861328125
-167.23046875
-214.67578125
-281.296875
-336.23046875
-364.205078125
-376.30859375
-413.365234375
-505.16796875
-644.19921875
-786.705078125
-890.87109375
-943.169921875
-944.884765625
-907.48828125
-845.357421875
-772.107421875
-716.939453125
-708.501953125
-729.67578125
-732.564453125
-687.736328125
-598.072265625
-485.42578125
-390.49609375
-357.361328125
-387.09375
-441.365234375
-494.25
-526.03515625
-509.869140625
-445.103515625
-360.50390625
-287.818359375
-240.802734375
-204.76953125
-165.638671875
-133.861328125
-137.23828125
-196.228515625
-288.1640625
-374.1875
-444.248046875
-507.13671875
-575.69140625
-650.45703125
-701.810546875
-704.91015625
-668.775390625
-617.201171875
-567.6953125
-510.82421875
-419.30078125
-294.638671875
-172.69921875
-79.88671875
-20.8046875
-0.232421875
-27.443359375
-94.12109375
-170.443359375
-240.9375
-304.13671875
-346.296875
-359.982421875
-362.37890625
-376.90625
-406.10546875
-429.015625
-430.765625
-421.345703125
-422.974609375
-444.5703125
-478.533203125
-513.53125
-538.67578125
-534.576171875
-479.453125
-374.38671875
-241.390625
-115.609375
-44.22265625
-53.759765625
-116.205078125
-175.697265625
-211.404296875
-234.923828125
-257.30078125
-283.810546875
-315.9296875
-344.9453125
-351.69921875
-322.83984375
-274.314453125
-243.513671875
-245.21484375
-252.34765625
-223.275390625
-152.603515625
-73.421875
-11.0078125
30.583984375
50.333984375
37.578125
-13.09375
-90.041015625
-179.041015625
-272.361328125
-356.169921875
-408.47265625
-428.099609375
-444.298828125
-483.169921875
-532.107421875
-563.21484375
-576.6171875
-590.556640625
-601.296875
-584.505859375
-531.400390625
-449.755859375
-343.857421875
-217.0703125
-93.974609375
-0.798828125
56.638671875
86.732421875
105.16796875
122.935546875
125.927734375
90.1875
19.60546875
-45.51953125
-57.134765625
1.2109375
107.845703125
231.560546875
355.294921875
466.80859375
550.2265625
591.69921875
594.6640625
584.203125
572.701171875
542.19140625
476.92578125
382.654296875
282.296875
198.7578125
131.681640625
70.748046875
20.48046875
-19.396484375
-59.259765625
-90.37109375
-99.80078125
-93.69921875
-82.9921875
-70.58203125
-46.673828125
10.6953125
112.572265625
228.48828125
302.337890625
307.103515625
264.15625
210.080078125
169.16015625
151.11328125
157.25
166.693359375
154.41015625
134.013671875
125.0703125
115.38671875
96.59375
65.23046875
12.830078125
-44.267578125
-86.076171875
-117.8671875
-155.27734375
-204.7109375
-255.740234375
-288.5234375
-300.318359375
-300.1640625
-294.017578125
-295.654296875
-317.53125
-366.251953125
-428.0546875
-481.6484375
-528.2265625
-554.740234375
-537.099609375
-499.63671875
-487.76171875
-512.796875
-562.529296875
-629.986328125
-715.96875
-817.974609375
-930.95703125
-1035.3984375
-1086.7265625
-1073.759765625
-1038.349609375
-1022.025390625
-1026.154296875
-1008.892578125
-943.162109375
-856.634765625
-791.408203125
-750.08984375
-692.630859375
-577.908203125
-412.765625
-257.234375
-171.912109375
-176.69140625
-255.072265625
-367.06640625
-456.697265625
-475.12890625
-399.69921875
-251.96875
-99.69140625
-7.931640625
8.97265625
-25.443359375
-80.33203125
-113.111328125
-85.365234375
-0.1171875
102.53515625
183.0625
218.310546875
191.458984375
96.876953125
-47.90625
-205.28515625
-332.98828125
-404.470703125
-413.9375
-355.52734375
-230.62890625
-78.748046875
26.353515625
41.345703125
-1.73046875
-42.9453125
-64.548828125
-87.333984375
-134.26171875
-197.72265625
-231.31640625
-195.78125
-112.24609375
-62.5625
-99.97265625
-197.361328125
-287.685546875
-320.853515625
-281.349609375
-183.931640625
-59.99609375
65.298828125
177.556640625
273.990234375
353.1484375
399.73046875
401.216796875
361.8125
304.3359375
262.994140625
247.173828125
223.421875
154.05859375
35.62890625
-112.7890625
-268.4375
-400.107421875
-464.283203125
-440.974609375
-370.22265625
-309.193359375
-284.19921875
-285.244140625
-268.853515625
-196.638671875
-86.70703125
2.927734375
35.62109375
15.5234375
-31.958984375
-79.96484375
-118.669921875
-138.251953125
-110.18359375
-27.880859375
72.865234375
152.314453125
197.861328125
214.0
207.611328125
182.91796875
143.73046875
99.478515625
54.603515625
18.3671875
16.716796875
54.453125
108.16796875
161.357421875
207.318359375
243.029296875
257.28125
231.001953125
165.8125
74.630859375
-38.400390625
-166.443359375
-301.740234375
-435.888671875
-543.595703125
-598.236328125
-602.666015625
-576.181640625
-532.97265625
-477.8671875
-418.005859375
-364.029296875
-312.85546875
-268.099609375
-248.298828125
-263.328125
-312.400390625
-391.388671875
-486.03125
-576.99609375
-653.4140625
-701.931640625
-696.19921875
-630.01171875
-539.044921875
-457.720703125
-383.056640625
-304.833984375
-229.208984375
-170.15625
-125.630859375
-72.798828125
-12.5859375
27.197265625
46.568359375
69.83984375
93.359375
105.3359375
113.1875
129.0703125
152.109375
151.765625
82.275390625
-66.98046875
-247.62890625
-394.818359375
-472.607421875
-472.703125
-405.91796875
-315.267578125
-249.25390625
-217.763671875
-207.8203125
-214.482421875
-238.994140625
-275.12890625
-295.71875
-273.353515625
-229.904296875
-217.654296875
-251.63671875
-311.33984375
-385.02734375
-459.662109375
-509.916015625
-520.54296875
-496.822265625
-453.1953125
-401.302734375
-343.41796875
-274.814453125
-198.8828125
-146.115234375
-156.94921875
-234.66015625
-324.17578125
-349.69140625
-274.2578125
-115.1953125
66.02734375
197.16015625
240.755859375
216.66015625
181.34765625
163.076171875
148.98046875
128.796875
106.3046875
75.046875
25.337890625
-27.19140625
-53.169921875
-42.083984375
-10.080078125
14.77734375
18.20703125
12.748046875
15.5859375
30.654296875
62.943359375
126.369140625
205.380859375
265.525390625
313.154296875
373.474609375
436.08203125
469.91796875
466.171875
426.603515625
347.50390625
235.2890625
105.84375
-26.35546875
-157.806640625
-283.7109375
-378.427734375
-421.96484375
-428.796875
-444.7265625
-508.908203125
-616.0859375
-725.31640625
-794.544921875
-800.291015625
-753.10546875
-695.107421875
-657.900390625
-651.80859375
-677.76171875
-716.10546875
-742.056640625
-745.431640625
-716.328125
-652.0
-574.501953125
-507.341796875
-465.19140625
-457.642578125
-481.103515625
-530.45703125
-608.25
-712.9375
-825.884765625
-922.76171875
-985.21484375
-1010.3203125
-1005.001953125
-973.416015625
-922.52734375
-865.251953125
-803.65625
-737.34765625
-684.23046875
-659.685546875
-656.244140625
-651.796875
-643.828125
-652.99609375
-688.212890625
-746.814453125
-831.47265625
-932.314453125
-1016.771484375
-1066.455078125
-1098.546875
-1118.734375
-1105.904296875
-1051.720703125
-947.814453125
-771.97265625
-534.09765625
-297.505859375
-141.255859375
-99.470703125
-130.126953125
-158.224609375
-143.427734375
-95.666015625
-26.609375
59.98046875
160.375
262.29296875
335.458984375
353.337890625
302.8359375
202.783203125
97.6015625
23.171875
-29.36328125
-116.234375
-254.833984375
-394.267578125
-490.6328125
-542.4609375
-543.447265625
-466.783203125
-319.658203125
-172.43359375
-92.044921875
-74.078125
-59.416015625
0.65625
103.9375
231.599609375
383.365234375
556.5390625
745.626953125
960.37890625
1196.37890625
1405.462890625
1521.6875
1514.984375
1415.71484375
1285.83984375
1164.01953125
1053.5703125
958.61328125
893.34765625
857.3203125
834.666015625
804.73828125
741.515625
625.33984375
479.828125
363.919921875
308.904296875
281.462890625
233.98828125
163.177734375
95.3203125
40.4296875
-13.759765625
-76.302734375
-138.1875
-164.546875
-137.787109375
-83.02734375
-41.91796875
-38.255859375
-59.478515625
-90.01171875
-133.1328125
-182.2265625
-222.02734375
-264.34375
-327.5078125
-389.306640625
-400.306640625
-363.447265625
-339.48046875
-363.810546875
-421.6015625
-487.796875
-548.794921875
-587.9765625
-578.560546875
-519.201171875
-446.9296875
-393.3671875
-356.2421875
-318.73046875
-275.19921875
-228.23828125
-181.228515625
-145.69921875
-143.001953125
-173.408203125
-190.734375
-154.26953125
-77.759765625
-3.326171875
31.337890625
9.921875
-48.232421875
-110.00390625
-147.9921875
-133.498046875
-57.345703125
59.87890625
185.287109375
286.45703125
334.771484375
308.45703125
198.333984375
27.880859375
-157.931640625
-315.744140625
-401.685546875
-398.1171875
-334.681640625
-254.095703125
-179.798828125
-124.19921875
-80.537109375
-20.251953125
60.56640625
120.333984375
113.66015625
32.646484375
-101.34375
-254.27734375
-371.9765625
-410.7109375
-393.248046875
-374.630859375
-372.970703125
-371.42578125
-357.46875
-339.447265625
-337.4453125
-361.875
-409.533203125
-480.37109375
-565.71484375
-639.021484375
-674.88671875
-676.361328125
-675.3515625
-694.71875
-725.408203125
-751.005859375
-777.3203125
-818.712890625
-879.685546875
-960.0
-1034.240234375
-1065.388671875
-1045.380859375
-1004.591796875
-985.83203125
-985.87890625
-964.46875
-901.13671875
-798.990234375
-677.234375
-559.84375
-457.673828125
-371.52734375
-292.8046875
-198.611328125
-84.32421875
6.001953125
38.9609375
32.869140625
17.3203125
6.6484375
-6.302734375
-42.26953125
-110.81640625
-204.5546875
-316.27734375
-438.146484375
-548.484375
-625.6015625
-664.794921875
-687.236328125
-726.80078125
-801.23046875
-903.8984375
-1013.0703125
-1096.09375
-1136.8671875
-1143.908203125
-1114.935546875
-1037.505859375
-918.205078125
-771.240234375
-608.74609375
-447.244140625
-307.568359375
-213.4296875
-181.048828125
-200.65625
-229.765625
-217.154296875
-162.630859375
-121.578125
-141.12109375
-206.921875
-258.943359375
-257.443359375
-210.0625
-143.380859375
-86.44921875
-64.060546875
-70.11328125
-84.92578125
-96.650390625
-90.52734375
-62.107421875
-29.142578125
-16.603515625
-27.595703125
-39.82421875
-49.673828125
-87.560546875
-172.2890625
-271.462890625
-327.642578125
-313.65625
-255.232421875
-194.544921875
-139.017578125
-53.724609375
84.57421875
239.349609375
357.169921875
424.51953125
458.369140625
478.541015625
489.658203125
491.037109375
479.509765625
450.37890625
414.0546875
393.7421875
389.958984375
378.939453125
361.875
367.99609375
409.076171875
449.935546875
435.61328125
344.4375
197.392578125
47.8203125
-60.44921875
-126.734375
-167.68359375
-180.619140625
-144.4453125
-69.21484375
-10.81640625
-10.91796875
-55.767578125
-113.51953125
-169.103515625
-208.95703125
-229.7109375
-244.296875
-252.302734375
-248.521484375
-244.017578125
-254.587890625
-275.255859375
-271.162109375
-209.755859375
-99.455078125
12.4140625
82.423828125
97.607421875
66.265625
22.16015625
10.396484375
48.78515625
128.595703125
231.7421875
320.837890625
349.955078125
300.650390625
202.296875
92.1171875
-18.58984375
-102.07421875
-118.2734375
-61.994140625
43.669921875
177.712890625
323.447265625
461.076171875
570.283203125
633.48828125
648.580078125
624.48828125
561.9921875
458.521484375
328.408203125
205.58984375
124.978515625
89.208984375
57.390625
-3.26171875
-78.94140625
-131.2265625
-141.53515625
-125.09375
-100.755859375
-76.228515625
-54.61328125
-33.166015625
-10.060546875
9.00390625
12.99609375
-18.294921875
-106.337890625
-239.80078125
-362.515625
-409.1875
-352.166015625
-207.03125
-8.91015625
202.08203125
384.19140625
509.05078125
559.99609375
525.408203125
418.4296875
283.193359375
147.81640625
3.65234375
-135.939453125
-230.591796875
-266.923828125
-262.921875
-244.005859375
-228.615234375
-235.208984375
-272.158203125
-327.248046875
-388.107421875
-436.345703125
-442.7109375
-393.33203125
-284.419921875
-123.65625
39.462890625
148.953125
191.18359375
187.955078125
162.232421875
127.662109375
89.21484375
51.765625
24.30078125
13.37109375
19.169921875
43.91796875
89.740234375
145.619140625
204.212890625
274.958984375
367.826171875
455.853515625
485.419921875
448.181640625
401.537109375
403.193359375
454.365234375
501.923828125
485.21484375
384.107421875
233.400390625
93.4140625
8.169921875
-16.087890625
2.599609375
58.548828125
153.228515625
256.080078125
324.509765625
358.53125
386.77734375
418.931640625
436.984375
416.30078125
351.916015625
267.744140625
194.7890625
144.578125
115.984375
114.919921875
141.365234375
187.234375
240.1953125
285.515625
315.3125
311.962890625
250.845703125
132.123046875
-13.5625
-153.97265625
-271.10546875
-343.5
-358.091796875
-329.201171875
-275.32421875
-216.416015625
-173.55859375
-134.33203125
-58.943359375
70.70703125
223.23828125
352.03125
446.939453125
521.693359375
581.86328125
608.447265625
563.75
431.904296875
241.275390625
35.7109375
-148.416015625
-281.744140625
-355.82421875
-388.09765625
-410.919921875
-463.1328125
-559.7890625
-670.740234375
-756.447265625
-797.05859375
-794.859375
-769.302734375
-743.736328125
-727.087890625
-706.56640625
-666.384765625
-613.177734375
-570.02734375
-571.80078125
-639.73828125
-737.400390625
-801.90234375
-809.1328125
-775.6875
-717.53515625
-646.056640625
-590.306640625
-579.203125
-603.677734375
-628.923828125
-633.970703125
-603.720703125
-509.28125
-336.48046875
-113.357421875
102.53515625
260.61328125
347.60546875
368.998046875
334.12890625
269.763671875
192.4921875
92.126953125
-35.18359375
-170.40625
-286.544921875
-365.833984375
-400.4921875
-382.427734375
-317.8125
-248.611328125
-219.748046875
-245.841796875
-305.55859375
-352.427734375
-344.634765625
-273.923828125
-184.111328125
-149.05078125
-213.8984375
-349.03125
-471.177734375
-524.125
-522.001953125
-514.87109375
-538.84765625
-594.0
-653.44140625
-684.794921875
-675.791015625
-633.37890625
-560.650390625
-460.138671875
-342.712890625
-228.302734375
-130.0703125
-45.302734375
28.71875
82.826171875
97.22265625
65.9765625
15.298828125
-28.73046875
-81.951171875
-174.810546875
-295.03125
-391.951171875
-446.96484375
-488.1640625
-517.955078125
-496.056640625
-388.224609375
-204.125
-3.12109375
141.53125
189.1328125
147.23828125
66.462890625
-6.078125
-56.46484375
-80.716796875
-86.126953125
-108.25
-166.841796875
-246.67578125
-329.087890625
-398.283203125
-443.5546875
-450.80859375
-413.1640625
-355.228515625
-318.630859375
-329.287109375
-387.53125
-461.984375
-502.607421875
-481.00390625
-412.0
-343.134765625
-308.052734375
-301.041015625
-288.0078125
-227.99609375
-100.56640625
65.900390625
209.998046875
302.0
368.162109375
448.232421875
539.658203125
610.1484375
649.33984375
671.193359375
687.375
701.205078125
708.25
696.6328125
670.498046875
646.798828125
624.34765625
598.431640625
564.978515625
507.130859375
406.2421875
263.126953125
102.599609375
-45.9375
-164.43359375
-237.4609375
-244.912109375
-175.978515625
-44.2109375
113.810546875
257.1015625
366.9375
448.9609375
515.146484375
566.79296875
587.9140625
561.8984375
491.97265625
393.109375
277.64453125
165.71484375
82.107421875
41.3046875
30.296875
21.54296875
2.296875
-27.138671875
-55.7890625
-71.205078125
-73.203125
-78.359375
-116.83984375
-205.880859375
-322.603515625
-416.033203125
-433.259765625
-356.521484375
-220.60546875
-85.908203125
12.083984375
73.265625
93.953125
53.853515625
-46.810546875
-177.380859375
-291.68359375
-340.74609375
-322.6875
-279.734375
-236.91015625
-188.89453125
-135.19140625
-95.072265625
-93.240234375
-142.439453125
-241.03515625
-361.845703125
-444.244140625
-443.966796875
-385.9921875
-326.681640625
-304.298828125
-334.484375
-398.796875
-452.015625
-465.685546875
-455.40625
-449.84375
-453.525390625
-466.94140625
-497.3984375
-544.146484375
-604.482421875
-656.185546875
-662.37890625
-604.49609375
-498.775390625
-378.87890625
-275.939453125
-213.017578125
-193.248046875
-200.15234375
-223.98828125
-269.283203125
-339.537109375
-421.712890625
-496.51953125
-541.09765625
-538.142578125
-492.220703125
-415.875
-322.044921875
-231.662109375
-159.892578125
-104.671875
-62.798828125
-39.603515625
-33.220703125
-30.419921875
-22.580078125
-14.90625
-14.21875
-23.150390625
-60.767578125
-148.93359375
-275.388671875
-399.896484375
-494.63671875
-561.9765625
-611.33984375
-653.962890625
-705.94140625
-770.005859375
-839.654296875
-908.208984375
-973.580078125
-1045.08984375
-1128.873046875
-1199.650390625
-1223.88671875
-1199.525390625
-1145.970703125
-1085.89453125
-1038.345703125
-1000.619140625
-955.3046875
-900.087890625
-841.765625
-776.21875
-707.462890625
-635.734375
-543.078125
-423.607421875
-293.921875
-181.966796875
-105.474609375
-63.26171875
-39.328125
-2.77734375
65.943359375
150.916015625
227.9609375
298.421875
366.947265625
420.630859375
440.361328125
401.66015625
287.986328125
102.439453125
-123.58203125
-328.1328125
-465.00390625
-530.779296875
-531.45703125
-479.390625
-396.58203125
-295.81640625
-203.72265625
-146.78125
-119.21875
-107.755859375
-107.439453125
-118.478515625
-139.92578125
-161.798828125
-185.962890625
-234.37890625
-317.673828125
-411.462890625
-490.4609375
-548.6953125
-587.931640625
-610.421875
-604.9765625
-560.560546875
-491.001953125
-426.130859375
-384.333984375
-360.951171875
-348.11328125
-365.7890625
-431.33203125
-516.546875
-570.94921875
-572.39453125
-564.41015625
-593.951171875
-634.8203125
-627.00390625
-556.5546875
-445.3984375
-303.03515625
-149.025390625
-27.296875
20.69140625
-14.642578125
-104.421875
-205.791015625
-293.5234375
-352.53515625
-364.37890625
-347.001953125
-342.296875
-366.86328125
-406.07421875
-420.3203125
-375.884765625
-282.21875
-184.681640625
-130.017578125
-139.087890625
-199.880859375
-288.1484375
-383.376953125
-466.28125
-513.083984375
-501.544921875
-431.10546875
-327.150390625
-217.6171875
-112.45703125
-14.134765625
74.275390625
144.392578125
179.00390625
174.748046875
148.025390625
103.255859375
45.748046875
-4.775390625
-41.490234375
-74.59375
-109.1953125
-139.81640625
-163.005859375
-180.42578125
-177.810546875
-135.63671875
-70.443359375
-19.34765625
8.8828125
24.234375
13.39453125
-55.41796875
-175.724609375
-294.6328125
-359.193359375
-353.3359375
-308.775390625
-261.169921875
-208.521484375
-136.572265625
-65.84375
-34.50390625
-42.568359375
-40.017578125
11.544921875
97.8203125
186.36328125
250.130859375
268.26171875
258.353515625
267.390625
311.77734375
380.353515625
462.5
538.84765625
592.30859375
623.318359375
634.490234375
616.3515625
555.70703125
447.9375
303.748046875
144.88671875
-2.56640625
-110.8203125
-152.921875
-129.130859375
-76.58203125
-35.453125
-23.423828125
-36.4921875
-53.7109375
-55.275390625
-55.5546875
-97.10546875
-192.595703125
-306.49609375
-410.625
-503.04296875
-586.365234375
-652.798828125
-685.8828125
-689.2265625
-677.22265625
-649.05859375
-607.91796875
-579.275390625
-568.4609375
-555.072265625
-531.326171875
-492.458984375
-427.626953125
-331.896484375
-217.953125
-115.513671875
-45.279296875
-4.767578125
13.212890625
1.71875
-59.263671875
-163.78515625
-269.14453125
-336.533203125
-353.103515625
-323.9453125
-271.275390625
-234.94140625
-244.29296875
-286.91796875
-334.62109375
-387.962890625
-466.0546875
-574.859375
-689.27734375
-774.244140625
-821.83984375
-835.8515625
-800.275390625
-694.337890625
-528.064453125
-333.19921875
-134.9609375
58.19921875
243.24609375
383.56640625
418.27734375
322.548828125
116.94921875
-146.61328125
-399.35546875
-595.201171875
-730.787109375
-832.97265625
-921.927734375
-991.986328125
-1019.8671875
-996.162109375
-941.541015625
-881.396484375
-833.890625
-817.69921875
-835.26953125
-865.244140625
-892.0078125
-903.986328125
-871.66015625
-777.431640625
-642.91796875
-506.328125
-391.78515625
-296.4296875
-226.203125
-207.865234375
-242.0078125
-297.43359375
-344.181640625
-361.060546875
-354.216796875
-356.701171875
-375.451171875
-378.30078125
-333.287109375
-238.88671875
-113.34765625
35.498046875
209.55859375
392.373046875
544.890625
635.12109375
659.41015625
621.294921875
519.271484375
372.009765625
213.31640625
53.9140625
-92.22265625
-194.0703125
-264.998046875
-359.119140625
-499.55078125
-656.240234375
-787.70703125
-866.76953125
-880.693359375
-828.25390625
-723.1796875
-598.921875
-497.25
-447.46484375
-431.171875
-390.32421875
-300.232421875
-196.61328125
-118.46484375
-66.890625
-8.72265625
80.17578125
179.46875
257.30859375
301.171875
314.330078125
307.849609375
293.4453125
276.376953125
250.77734375
204.7265625
128.568359375
35.65234375
-44.044921875
-94.36328125
-105.794921875
-80.439453125
-47.9921875
-32.11328125
-32.0234375
-46.375
-62.599609375
-44.576171875
17.92578125
85.076171875
118.36328125
97.87109375
12.931640625
-113.568359375
-238.640625
-338.658203125
-420.6015625
-502.8203125
-599.107421875
-711.107421875
-821.1015625
-894.03125
-894.0
-806.77734375
-656.732421875
-503.197265625
-401.595703125
-369.82421875
-378.501953125
-375.572265625
-346.9765625
-321.591796875
-317.552734375
-333.537109375
-359.951171875
-378.474609375
-378.916015625
-381.76171875
-414.75
-461.318359375
-485.68359375
-487.3046875
-501.466796875
-554.03125
-626.494140625
-678.482421875
-679.19140625
-619.205078125
-512.9453125
-390.263671875
-297.72265625
-271.845703125
-310.89453125
-395.248046875
-499.462890625
-607.013671875
-717.5
-817.33984375
-878.193359375
-893.24609375
-870.9375
-804.548828125
-685.234375
-518.51953125
-317.9453125
-120.265625
8.765625
19.5859375
-75.837890625
-219.521484375
-350.1015625
-423.2734375
-422.55859375
-376.505859375
-337.40625
-348.41015625
-425.34765625
-541.830078125
-639.3515625
-667.6796875
-627.83203125
-551.09765625
-455.546875
-348.775390625
-243.49609375
-156.142578125
-93.5703125
-47.30078125
-7.099609375
20.380859375
10.076171875
-43.396484375
-110.095703125
-140.197265625
-99.22265625
-14.873046875
59.59765625
108.94921875
138.361328125
128.349609375
69.7734375
-11.5078125
-90.572265625
-157.091796875
-200.48828125
-214.099609375
-222.349609375
-244.943359375
-264.525390625
-267.99609375
-261.63671875
-259.357421875
-275.544921875
-297.10546875
-298.1796875
-295.23046875
-314.958984375
-352.48828125
-398.177734375
-447.05078125
-485.763671875
-497.927734375
-483.5234375
-460.810546875
-460.3671875
-493.6171875
-535.892578125
-555.095703125
-533.59375
-482.783203125
-428.4453125
-382.806640625
-351.865234375
-358.095703125
-411.599609375
-484.384765625
-544.693359375
-580.69921875
-606.39453125
-658.146484375
-751.03125
-848.259765625
-900.912109375
-901.73828125
-875.79296875
-852.453125
-862.427734375
-917.1171875
-988.529296875
-1043.1171875
-1074.181640625
-1081.921875
-1064.857421875
-1026.30078125
-986.04296875
-965.623046875
-957.25390625
-945.375
-922.529296875
-868.59765625
-770.23046875
-665.931640625
-612.16796875
-627.267578125
-693.6640625
-766.458984375
-802.205078125
-784.685546875
-720.330078125
-631.177734375
-541.80859375
-465.474609375
-406.380859375
-362.6484375
-326.2265625
-296.724609375
-281.392578125
-289.802734375
-330.076171875
-403.67578125
-493.078125
-571.173828125
-626.599609375
-653.23828125
-626.921875
-524.50390625
-361.125
-193.2578125
-70.6875
2.697265625
42.978515625
55.375
28.669921875
-49.337890625
-178.775390625
-337.8828125
-470.791015625
-528.181640625
-502.462890625
-422.2734375
-322.708984375
-217.47265625
-109.19921875
-6.958984375
73.205078125
103.779296875
65.626953125
-24.990234375
-131.27734375
-212.6953125
-249.89453125
-265.04296875
-292.8515625
-345.640625
-409.98828125
-461.736328125
-495.603515625
-517.025390625
-517.19140625
-486.150390625
-437.0390625
-404.71484375
-417.0390625
-486.3984375
-599.908203125
-719.9921875
-815.47265625
-875.65234375
-901.26171875
-885.24609375
-831.267578125
-775.2734375
-744.482421875
-720.392578125
-693.373046875
-694.763671875
-729.65234375
-756.923828125
-742.203125
-695.494140625
-662.6796875
-671.876953125
-691.794921875
-675.6796875
-614.681640625
-532.3671875
-471.224609375
-459.943359375
-473.318359375
-455.3203125
-378.51953125
-271.47265625
-189.45703125
-158.427734375
-161.21484375
-168.6015625
-160.927734375
-146.38671875
-158.158203125
-199.431640625
-231.658203125
-228.361328125
-208.173828125
-221.673828125
-301.080078125
-410.875
-466.806640625
-416.68359375
-292.333984375
-171.04296875
-95.765625
-54.609375
-30.802734375
-17.0859375
-13.97265625
-45.583984375
-117.17578125
-191.048828125
-237.57421875
-253.384765625
-243.259765625
-210.8046875
-165.53515625
-140.994140625
-164.587890625
-208.73046875
-207.544921875
-126.212890625
-6.228515625
82.875
117.791015625
114.15234375
89.291015625
46.599609375
-1.958984375
-24.841796875
-9.126953125
31.2578125
86.291015625
152.453125
215.09375
257.501953125
274.009765625
264.673828125
231.029296875
173.43359375
94.8203125
13.736328125
-58.15234375
-133.294921875
-212.4140625
-265.279296875
-273.37109375
-257.515625
-253.42578125
-273.201171875
-298.93359375
-317.884765625
-326.681640625
-310.955078125
-260.025390625
-186.9375
-119.7578125
-75.341796875
-46.31640625
-19.455078125
0.62890625
4.0625
-12.26171875
-48.296875
-92.98046875
-136.5234375
-190.046875
-254.830078125
-311.82421875
-347.6484375
-370.9921875
-397.32421875
-427.865234375
-455.380859375
-460.041015625
-432.576171875
-395.33984375
-367.75390625
-337.48828125
-283.498046875
-202.869140625
-116.849609375
-55.08984375
-37.1015625
-60.98828125
-103.859375
-159.423828125
-255.009765625
-400.013671875
-561.9609375
-703.37890625
-796.751953125
-817.677734375
-765.53515625
-664.880859375
-534.482421875
-393.0859375
-268.5234375
-186.40625
-161.8515625
-174.978515625
-185.056640625
-188.78515625
-225.142578125
-307.814453125
-398.587890625
-466.330078125
-511.603515625
-531.341796875
-504.171875
-428.82421875
-339.017578125
-260.880859375
-218.11328125
-236.5390625
-293.392578125
-340.31640625
-362.578125
-383.7578125
-426.732421875
-481.16796875
-519.1953125
-524.84375
-509.482421875
-509.388671875
-535.216796875
-537.373046875
-463.1953125
-327.37109375
-193.900390625
-104.5
-59.025390625
-45.927734375
-50.205078125
-43.21484375
-0.4296875
75.353515625
162.33984375
238.419921875
289.556640625
315.693359375
324.70703125
316.3359375
281.939453125
223.509765625
166.146484375
132.279296875
110.400390625
61.21484375
-45.2265625
-200.34375
-363.70703125
-494.052734375
-584.736328125
-656.724609375
-723.71875
-796.208984375
-886.232421875
-968.29296875
-997.255859375
-965.822265625
-904.0078125
-846.271484375
-821.380859375
-842.79296875
-886.654296875
-907.08984375
-880.701171875
-819.94140625
-738.01953125
-642.17578125
-561.6953125
-535.25390625
-568.10546875
-611.822265625
-621.048828125
-609.130859375
-604.83984375
-599.171875
-567.763671875
-506.595703125
-419.193359375
-313.271484375
-209.546875
-135.041015625
-111.85546875
-148.095703125
-230.60546875
-328.587890625
-410.927734375
-470.69140625
-528.07421875
-593.689453125
-658.703125
-722.13671875
-780.904296875
-809.150390625
-787.458984375
-726.240234375
-635.29296875
-499.52734375
-324.8984375
-160.06640625
-37.04296875
45.66015625
90.462890625
111.91796875
153.533203125
248.33984375
378.83984375
503.6875
592.1796875
619.732421875
572.212890625
467.25390625
357.09765625
280.908203125
236.0234375
205.2109375
188.736328125
186.865234375
173.82421875
128.2421875
52.7578125
-32.5625
-115.0234375
-218.1953125
-371.271484375
-564.884765625
-759.46875
-915.06640625
-1015.677734375
-1069.931640625
-1089.904296875
-1076.693359375
-1034.896484375
-974.435546875
-888.3671875
-765.173828125
-605.818359375
-434.8125
-307.451171875
-254.541015625
-244.4140625
-230.974609375
-188.716796875
-114.939453125
-28.455078125
43.01953125
75.76953125
63.365234375
13.083984375
-59.4375
-138.8359375
-216.736328125
-293.302734375
-367.119140625
-435.7109375
-517.48828125
-634.009765625
-767.654296875
-860.29296875
-869.345703125
-815.205078125
-751.841796875
-695.087890625
-615.63671875
-499.798828125
-383.552734375
-314.615234375
-305.876953125
-321.67578125
-308.94921875
-251.994140625
-182.4453125
-136.60546875
-132.087890625
-175.142578125
-257.298828125
-343.958984375
-413.10546875
-477.37890625
-556.00390625
-660.36328125
-782.3203125
-889.732421875
-948.2578125
-931.66015625
-833.265625
-683.212890625
-526.140625
-384.05859375
-252.44921875
-140.70703125
-63.908203125
-12.705078125
31.458984375
83.578125
150.298828125
215.619140625
266.791015625
299.63671875
316.419921875
340.6953125
380.013671875
400.900390625
372.55078125
307.7109375
239.8984375
177.658203125
100.333984375
-7.9765625
-140.232421875
-278.5390625
-416.1640625
-545.310546875
-624.94140625
-600.998046875
-463.740234375
-244.208984375
22.470703125
284.5
480.666015625
594.33203125
638.509765625
614.306640625
523.712890625
377.984375
192.51171875
-11.275390625
-195.138671875
-322.92578125
-396.67578125
-448.484375
-498.60546875
-539.658203125
-565.890625
-589.212890625
-607.80078125
-598.841796875
-554.794921875
-479.552734375
-384.705078125
-306.33203125
-276.404296875
-285.78515625
-303.306640625
-319.95703125
-336.291015625
-347.72265625
-362.173828125
-385.103515625
-409.69140625
-422.283203125
-409.169921875
-366.53125
-296.80859375
-204.673828125
-104.69921875
-17.740234375
43.470703125
73.37109375
69.166015625
32.62890625
-31.240234375
-121.568359375
-222.212890625
-304.470703125
-367.4296875
-435.095703125
-522.609375
-607.109375
-647.419921875
-634.845703125
-586.955078125
-537.857421875
-532.37109375
-578.3828125
-632.5703125
-662.509765625
-678.990234375
-692.171875
-683.12109375
-631.314453125
-538.73828125
-414.970703125
-263.73046875
-111.91015625
-17.31640625
-18.705078125
-96.625
-187.1171875
-241.8984375
-255.541015625
-248.5234375
-244.658203125
-242.5546875
-240.599609375
-265.8984375
-325.01171875
-379.58984375
-400.73828125
-402.5625
-411.818359375
-425.6484375
-411.23046875
-352.82421875
-268.91796875
-198.6484375
-172.306640625
-181.857421875
-196.935546875
-197.15625
-186.62109375
-170.5859375
-134.58203125
-69.80859375
5.240234375
61.037109375
81.619140625
65.271484375
32.2109375
16.283203125
23.896484375
36.751953125
43.041015625
43.125
38.279296875
7.5859375
-73.556640625
-179.08203125
-242.45703125
-217.576171875
-110.54296875
22.587890625
122.0
175.369140625
196.400390625
189.181640625
153.33203125
98.263671875
45.470703125
37.1796875
112.08203125
243.828125
358.75390625
421.568359375
436.517578125
400.951171875
321.876953125
240.556640625
189.318359375
161.619140625
140.572265625
114.783203125
80.515625
38.07421875
-15.1875
-75.791015625
-126.890625
-151.259765625
-148.224609375
-138.4453125
-153.1953125
-202.390625
-256.53125
-283.927734375
-269.22265625
-225.99609375
-198.53125
-211.751953125
-252.7578125
-302.359375
-349.587890625
-382.759765625
-383.890625
-334.615234375
-244.5703125
-146.06640625
-56.3203125
28.193359375
96.919921875
128.521484375
114.984375
52.24609375
-58.93359375
-188.28125
-288.6875
-329.90234375
-303.806640625
-231.0625
-149.212890625
-78.998046875
-21.56640625
18.740234375
31.291015625
19.208984375
5.533203125
2.98046875
-3.69921875
-44.736328125
-148.705078125
-307.193359375
-448.666015625
-496.92578125
-458.060546875
-402.111328125
-384.34375
-424.169921875
-513.4375
-626.646484375
-735.908203125
-805.666015625
-798.318359375
-712.7578125
-588.71484375
-471.9765625
-384.90625
-332.646484375
-311.841796875
-303.18359375
-283.4296875
-240.494140625
-178.623046875
-113.306640625
-63.880859375
-43.662109375
-45.74609375
-53.724609375
-62.796875
-92.060546875
-159.14453125
-239.39453125
-298.037109375
-341.548828125
-397.857421875
-460.466796875
-504.81640625
-531.20703125
-559.708984375
-601.115234375
-633.462890625
-614.056640625
-518.162109375
-375.419921875
-253.546875
-197.1953125
-191.2734375
-179.849609375
-110.41796875
25.724609375
178.716796875
288.52734375
340.06640625
346.27734375
307.08203125
215.849609375
94.6171875
-13.900390625
-84.720703125
-115.724609375
-123.82421875
-134.376953125
-149.509765625
-143.765625
-94.671875
-12.583984375
72.92578125
140.1953125
170.380859375
140.8359375
50.1484375
-60.458984375
-139.96484375
-181.65234375
-200.59375
-196.548828125
-173.765625
-146.408203125
-128.3046875
-133.697265625
-166.482421875
-213.611328125
-261.376953125
-313.16796875
-376.41796875
-452.6015625
-548.8359375
-663.90625
-771.107421875
-845.103515625
-880.345703125
-886.509765625
-870.240234375
-823.220703125
-745.072265625
-637.3359375
-498.775390625
-356.73046875
-262.3671875
-238.740234375
-262.61328125
-299.310546875
-317.677734375
-302.447265625
-266.625
-225.93359375
-183.07421875
-121.5703125
-26.470703125
82.80078125
163.263671875
183.708984375
138.4453125
29.873046875
-125.701171875
-285.404296875
-410.154296875
-504.5546875
-588.373046875
-670.541015625
-746.310546875
-790.955078125
-774.328125
-688.556640625
-558.04296875
-417.466796875
-300.84375
-245.0078125
-265.916015625
-333.265625
-395.142578125
-420.736328125
-423.01953125
-424.265625
-416.390625
-382.66796875
-337.43359375
-320.072265625
-347.4765625
-404.880859375
-466.109375
-489.318359375
-438.30859375
-329.361328125
-223.857421875
-170.505859375
-177.154296875
-230.927734375
-315.13671875
-388.291015625
-397.478515625
-323.630859375
-187.83203125
-35.41796875
102.060546875
234.19140625
367.0078125
483.16015625
572.412109375
624.798828125
633.916015625
617.09765625
593.31640625
578.91015625
584.912109375
595.53515625
586.857421875
552.818359375
502.376953125
447.05859375
384.763671875
306.8203125
229.130859375
180.23828125
160.904296875
140.11328125
87.78125
10.140625
-57.505859375
-90.3125
-85.40625
-40.794921875
41.623046875
135.3828125
207.45703125
260.03125
321.67578125
405.1328125
481.697265625
504.935546875
467.798828125
409.962890625
374.708984375
372.40234375
388.017578125
394.857421875
362.9453125
302.34375
253.912109375
238.5
265.2890625
352.25390625
513.87109375
728.05859375
933.7265625
1066.720703125
1094.810546875
1029.89453125
904.869140625
755.78515625
601.767578125
448.37109375
306.5234375
177.451171875
52.896484375
-47.8515625
-83.44140625
-39.66796875
66.9765625
205.724609375
331.68359375
388.912109375
353.599609375
278.498046875
244.240234375
274.037109375
330.103515625
373.794921875
389.841796875
396.015625
424.3203125
458.802734375
452.26171875
396.60546875
318.060546875
235.337890625
163.18359375
113.50390625
91.32421875
115.365234375
198.63671875
323.23828125
475.2734375
646.021484375
807.783203125
933.548828125
1017.74609375
1075.7109375
1129.142578125
1184.259765625
1239.603515625
1307.138671875
1399.279296875
1515.671875
1643.01953125
1742.482421875
1773.626953125
1745.47265625
1691.572265625
1612.697265625
1497.185546875
1349.556640625
1179.83984375
1006.33203125
861.595703125
765.869140625
706.92578125
652.728515625
594.115234375
561.2109375
584.986328125
651.486328125
711.498046875
722.27734375
671.474609375
584.22265625
506.962890625
470.0859375
469.005859375
483.509765625
502.443359375
527.244140625
555.544921875
574.634765625
573.458984375
550.0234375
498.119140625
426.703125
362.8046875
298.099609375
203.650390625
101.333984375
39.958984375
25.689453125
30.755859375
51.203125
120.478515625
256.455078125
432.53125
590.6171875
679.42578125
701.732421875
690.703125
642.310546875
531.63671875
391.8828125
291.337890625
266.548828125
315.666015625
402.419921875
469.232421875
465.58984375
377.9765625
245.564453125
121.890625
28.24609375
-42.32421875
-104.486328125
-165.9765625
-236.578125
-333.455078125
-463.087890625
-612.060546875
-751.673828125
-843.3046875
-856.62890625
-789.3359375
-652.439453125
-468.3984375
-279.16015625
-118.990234375
0.701171875
83.34375
149.025390625
213.853515625
265.916015625
285.318359375
278.6328125
273.294921875
274.7890625
256.51171875
197.0546875
114.71875
46.94921875
3.255859375
-28.30078125
-61.54296875
-114.2734375
-198.2265625
-295.123046875
-364.537109375
-374.212890625
-324.259765625
-245.759765625
-172.900390625
-114.595703125
-55.71875
14.0859375
90.87109375
156.583984375
192.791015625
220.560546875
275.80078125
354.63671875
417.275390625
427.2109375
381.095703125
301.642578125
210.970703125
107.197265625
-27.068359375
-183.80859375
-316.349609375
-391.421875
-415.384765625
-403.46875
-358.22265625
-284.52734375
-204.994140625
-141.865234375
-106.744140625
-96.95703125
-96.978515625
-102.0234375
-105.923828125
-76.2265625
8.056640625
123.0234375
226.806640625
290.330078125
314.15234375
326.56640625
347.525390625
359.103515625
339.783203125
303.55078125
288.689453125
311.482421875
342.9921875
351.048828125
346.71484375
365.009765625
407.802734375
435.060546875
424.466796875
409.029296875
416.111328125
427.5625
410.849609375
340.431640625
217.427734375
79.158203125
-15.052734375
-30.130859375
21.798828125
113.3984375
221.408203125
315.24609375
356.69921875
333.076171875
277.525390625
238.912109375
241.70703125
283.38671875
345.037109375
393.578125
404.220703125
377.15234375
324.623046875
250.5859375
154.30859375
54.720703125
-25.140625
-93.1015625
-172.142578125
-265.48046875
-349.30859375
-406.58203125
-451.787109375
-497.12890625
-534.703125
-559.388671875
-565.498046875
-554.748046875
-537.04296875
-506.12890625
-454.076171875
-388.796875
-324.84765625
-266.49609375
-198.83984375
-100.2265625
23.771484375
138.287109375
217.0390625
247.322265625
236.166015625
223.423828125
242.98828125
287.11328125
322.623046875
323.849609375
274.77734375
167.0234375
1.666015625
-191.115234375
-347.46484375
-425.3125
-430.279296875
-386.888671875
-322.83984375
-263.541015625
-227.56640625
-206.03515625
-142.5390625
11.7578125
230.248046875
418.673828125
509.08203125
514.30859375
466.9765625
384.26953125
292.7578125
213.1875
136.693359375
53.939453125
-17.267578125
-60.451171875
-95.11328125
-154.126953125
-239.775390625
-331.873046875
-419.111328125
-486.2265625
-515.013671875
-519.4921875
-529.15625
-553.150390625
-582.09765625
-600.74609375
-608.978515625
-628.205078125
-667.28125
-697.4375
-679.87890625
-610.1171875
-520.208984375
-446.2578125
-395.404296875
-361.15234375
-336.353515625
-302.76953125
-250.80859375
-198.947265625
-173.234375
-177.21875
-191.244140625
-173.646484375
-88.123046875
49.23828125
193.833984375
305.974609375
340.013671875
259.337890625
99.80859375
-40.0625
-102.06640625
-88.068359375
-18.8203125
71.8984375
141.265625
150.376953125
90.83203125
0.42578125
-70.236328125
-86.88671875
-41.04296875
50.98046875
170.5703125
305.78125
427.11328125
492.03125
482.3203125
406.8515625
292.669921875
178.779296875
107.71484375
106.197265625
165.47265625
244.037109375
278.267578125
224.267578125
101.7421875
-27.94140625
-117.751953125
-162.486328125
-185.109375
-185.009765625
-124.03515625
6.3671875
150.580078125
259.646484375
332.9296875
367.41796875
345.77734375
273.001953125
182.1796875
104.248046875
38.986328125
-37.6484375
-142.6171875
-263.03125
-356.59765625
-407.25390625
-460.84375
-551.701171875
-654.45703125
-737.162109375
-800.97265625
-860.841796875
-925.71875
-998.34375
-1060.017578125
-1067.732421875
-998.619140625
-858.078125
-664.982421875
-453.015625
-270.20703125
-171.67578125
-174.560546875
-244.203125
-337.57421875
-421.232421875
-479.681640625
-515.27734375
-541.546875
-563.9375
-563.7578125
-527.306640625
-471.30078125
-420.529296875
-379.080078125
-352.90625
-371.833984375
-445.35546875
-550.203125
-646.55078125
-691.2421875
-672.48828125
-608.8359375
-507.294921875
-362.8046875
-196.58203125
-61.12109375
11.345703125
22.189453125
-24.18359375
-110.916015625
-199.3515625
-245.072265625
-239.892578125
-214.421875
-187.515625
-157.736328125
-131.029296875
-131.978515625
-177.859375
-263.79296875
-374.400390625
-478.498046875
-532.59765625
-509.7109375
-428.65625
-343.94921875
-299.517578125
-310.673828125
-374.830078125
-477.1875
-580.92578125
-638.341796875
-637.9765625
-600.33203125
-553.51171875
-516.6484375
-475.4375
-400.76171875
-296.90234375
-202.638671875
-155.005859375
-150.64453125
-152.388671875
-134.513671875
-97.681640625
-63.513671875
-53.66796875
-66.927734375
-90.697265625
-133.537109375
-216.95703125
-330.0703125
-425.578125
-471.732421875
-471.4765625
-433.029296875
-358.138671875
-258.865234375
-148.6328125
-29.291015625
81.833984375
147.193359375
147.63671875
106.2734375
63.48046875
31.00390625
-8.328125
-69.53515625
-154.8984375
-243.626953125
-307.62109375
-344.74609375
-366.486328125
-385.69921875
-412.07421875
-443.6328125
-462.275390625
-448.35546875
-399.5390625
-324.669921875
-249.802734375
-213.11328125
-239.4609375
-326.583984375
-446.658203125
-560.466796875
-640.482421875
-682.3125
-686.5234375
-655.46875
-615.490234375
-603.314453125
-632.46484375
-678.083984375
-696.6953125
-661.662109375
-573.935546875
-452.1796875
-318.701171875
-196.80078125
-121.40234375
-121.0859375
-197.05859375
-323.107421875
-457.4921875
-573.798828125
-665.3515625
-740.388671875
-801.41015625
-832.689453125
-823.59765625
-782.169921875
-729.912109375
-680.12109375
-621.390625
-530.4296875
-399.076171875
-237.984375
-61.533203125
99.00390625
191.328125
190.494140625
122.384765625
29.240234375
-63.955078125
-143.177734375
-194.751953125
-223.845703125
-250.509765625
-264.3125
-234.05859375
-162.48828125
-91.734375
-64.150390625
-94.111328125
-166.900390625
-247.291015625
-292.146484375
-272.6640625
-195.703125
-107.599609375
-57.3125
-46.78515625
-39.1953125
-9.31640625
28.8046875
27.521484375
-38.416015625
-126.96875
-191.08984375
-241.98828125
-302.990234375
-374.755859375
-452.2109375
-517.890625
-536.94140625
-486.935546875
-389.353515625
-280.31640625
-170.052734375
-63.873046875
7.06640625
18.302734375
-26.552734375
-121.41015625
-251.76953125
-383.05078125
-486.57421875
-546.271484375
-545.16796875
-483.2890625
-398.919921875
-349.5
-362.970703125
-420.017578125
-475.802734375
-495.37109375
-485.8125
-482.22265625
-507.6640625
-559.16015625
-603.541015625
-593.0078125
-527.55078125
-465.8046875
-451.02734375
-473.15625
-491.943359375
-464.552734375
-372.626953125
-232.466796875
-77.0703125
57.01171875
133.181640625
138.623046875
97.25
52.1484375
34.21875
36.595703125
26.90625
-21.10546875
-103.39453125
-187.40234375
-241.087890625
-270.85546875
-313.28125
-380.552734375
-440.443359375
-468.853515625
-485.119140625
-517.599609375
-566.810546875
-619.435546875
-664.876953125
-698.4765625
-723.650390625
-737.21484375
-717.0390625
-652.994140625
-577.650390625
-537.501953125
-536.759765625
-542.943359375
-539.6640625
-530.685546875
-533.490234375
-578.86328125
-664.123046875
-739.666015625
-778.181640625
-786.7890625
-768.30078125
-732.708984375
-699.501953125
-665.78515625
-613.205078125
-538.3359375
-462.318359375
-420.60546875
-414.3359375
-403.806640625
-354.140625
-259.771484375
-145.40234375
-41.962890625
47.818359375
144.8203125
253.330078125
355.923828125
439.017578125
500.4453125
532.0703125
519.822265625
474.92578125
415.513671875
339.3203125
255.12109375
182.462890625
118.779296875
44.916015625
-37.005859375
-94.93359375
-113.201171875
-103.974609375
-76.6796875
-42.751953125
-27.19140625
-49.974609375
-101.966796875
-156.744140625
-191.34765625
-192.20703125
-157.794921875
-95.146484375
-26.09765625
23.091796875
45.95703125
40.982421875
-8.28515625
-111.65234375
-253.34375
-403.220703125
-520.4765625
-559.8203125
-514.931640625
-426.841796875
-334.986328125
-260.71875
-212.681640625
-186.6953125
-182.337890625
-202.521484375
-244.9453125
-302.216796875
-352.419921875
-372.060546875
-368.234375
-357.6328125
-329.15625
-275.306640625
-215.92578125
-169.75
-138.638671875
-119.646484375
-105.755859375
-89.9765625
-77.484375
-84.341796875
-105.478515625
-117.296875
-110.607421875
-84.498046875
-43.732421875
8.576171875
72.982421875
125.763671875
127.853515625
69.287109375
-12.8203125
-61.41796875
-49.51171875
3.3984375
54.03125
65.720703125
28.740234375
-41.345703125
-109.13671875
-134.431640625
-110.642578125
-69.365234375
-61.921875
-134.041015625
-269.484375
-412.173828125
-533.392578125
-624.6328125
-686.92578125
-736.4140625
-782.91796875
-821.27734375
-839.65625
-807.47265625
-697.87890625
-538.751953125
-395.271484375
-307.41796875
-275.896484375
-287.701171875
-336.162109375
-411.623046875
-494.9375
-576.337890625
-644.857421875
-674.658203125
-654.986328125
-613.357421875
-588.224609375
-583.9375
-575.6875
-543.12890625
-478.45703125
-385.90234375
-269.037109375
-140.771484375
-29.70703125
41.677734375
61.68359375
31.884765625
-25.310546875
-75.90234375
-95.0234375
-78.6015625
-43.5859375
-10.94140625
6.341796875
2.787109375
-24.763671875
-72.515625
-126.921875
-171.265625
-184.33203125
-167.82421875
-157.953125
-183.427734375
-243.30859375
-305.58203125
-318.318359375
-249.6796875
-118.96875
5.25
58.802734375
41.953125
-5.7890625
-71.310546875
-166.0078125
-273.578125
-345.921875
-356.900390625
-328.009765625
-303.8984375
-298.755859375
-276.1953125
-186.4453125
-15.283203125
196.40625
369.083984375
440.794921875
420.31640625
357.49609375
277.322265625
176.400390625
54.80859375
-88.44140625
-252.240234375
-394.751953125
-446.697265625
-372.435546875
-204.734375
-20.701171875
115.2578125
179.115234375
189.978515625
191.82421875
204.134765625
213.537109375
200.9375
164.283203125
108.587890625
43.30078125
-7.126953125
-35.736328125
-62.130859375
-92.48046875
-122.115234375
-139.91796875
-130.42578125
-98.8046875
-72.818359375
-79.345703125
-110.400390625
-130.052734375
-134.8046875
-161.78125
-222.28125
-289.38671875
-333.697265625
-347.04296875
-342.87890625
-337.5390625
-340.119140625
-352.09375
-365.265625
-381.53515625
-416.720703125
-465.54296875
-492.724609375
-483.986328125
-457.765625
-433.515625
-423.154296875
-433.099609375
-463.703125
-506.822265625
-549.931640625
-579.302734375
-591.0546875
-591.015625
-576.27734375
-547.822265625
-508.376953125
-441.396484375
-327.943359375
-186.361328125
-45.935546875
103.265625
264.896484375
401.677734375
483.48046875
506.29296875
475.55859375
406.65625
337.626953125
301.109375
307.3671875
355.24609375
425.974609375
473.9296875
461.990234375
404.615234375
340.80859375
281.80859375
208.830078125
105.1953125
-12.904296875
-106.943359375
-164.01171875
-187.21875
-165.85546875
-99.353515625
-19.77734375
45.48828125
102.89453125
159.7890625
203.408203125
224.263671875
228.75390625
230.4375
218.732421875
154.93359375
45.291015625
-35.99609375
-37.263671875
9.251953125
43.220703125
30.58203125
-23.0859375
-90.041015625
-152.89453125
-203.09765625
-252.36328125
-316.708984375
-377.837890625
-415.564453125
-443.95703125
-480.181640625
-522.51171875
-560.814453125
-576.107421875
-536.2734375
-425.8203125
-269.087890625
-101.23046875
51.24609375
155.96875
200.2890625
214.21875
219.544921875
199.11328125
133.525390625
33.56640625
-70.37890625
-152.48046875
-211.28125
-266.07421875
-325.568359375
-390.208984375
-450.982421875
-477.080078125
-441.490234375
-357.076171875
-259.58203125
-167.099609375
-77.34765625
16.568359375
121.720703125
218.80859375
269.775390625
266.59375
223.380859375
164.490234375
119.859375
85.744140625
22.130859375
-84.49609375
-196.208984375
-267.794921875
-291.98828125
-289.330078125
-293.39453125
-331.71875
-396.794921875
-453.818359375
-458.01171875
-393.0
-289.96484375
-190.78125
-122.775390625
-89.078125
-68.634765625
-50.08203125
-35.228515625
-24.00390625
-27.486328125
-71.27734375
-174.732421875
-339.298828125
-549.224609375
-774.6640625
-973.580078125
-1111.935546875
-1191.275390625
-1226.888671875
-1216.724609375
-1160.296875
-1080.298828125
-1018.201171875
-1007.603515625
-1047.69140625
-1111.41015625
-1164.783203125
-1182.69140625
-1166.08203125
-1131.59765625
-1087.740234375
-1027.244140625
-945.03515625
-854.947265625
-781.033203125
-725.619140625
-647.50390625
-512.80859375
-353.29296875
-229.0
-164.150390625
-142.0703125
-134.646484375
-123.212890625
-98.791015625
-64.591796875
-30.193359375
-0.78125
16.4921875
16.291015625
20.59375
53.86328125
95.298828125
91.203125
39.6171875
-5.599609375
-33.30078125
-82.015625
-168.974609375
-269.712890625
-348.62109375
-388.81640625
-388.912109375
-356.001953125
-307.974609375
-254.36328125
-204.544921875
-184.064453125
-203.853515625
-235.87890625
-238.19921875
-213.630859375
-202.017578125
-216.650390625
-242.91796875
-273.26953125
-305.169921875
-341.76953125
-400.208984375
-486.23046875
-580.30078125
-646.814453125
-654.958984375
-618.8125
-594.634765625
-615.603515625
-655.48046875
-690.08203125
-721.916015625
-745.69921875
-765.056640625
-801.341796875
-866.486328125
-944.66796875
-987.95703125
-955.07421875
-858.3515625
-751.9453125
-690.4140625
-698.435546875
-757.712890625
-816.400390625
-841.265625
-852.396484375
-883.787109375
-936.619140625
-985.486328125
-1007.392578125
-993.6015625
-945.482421875
-863.439453125
-752.12890625
-634.9375
-538.853515625
-477.126953125
-440.7265625
-412.1875
-377.056640625
-330.41015625
-292.92578125
-299.134765625
-360.578125
-463.61328125
-583.412109375
-682.951171875
-742.994140625
-772.70703125
-775.447265625
-752.21484375
-724.955078125
-707.173828125
-691.759765625
-672.64453125
-640.51171875
-585.7265625
-516.4921875
-450.12109375
-405.435546875
-388.453125
-388.283203125
-396.076171875
-395.884765625
-366.4921875
-310.8515625
-240.4765625
-152.04296875
-36.4921875
99.533203125
218.701171875
276.419921875
255.51171875
177.52734375
85.181640625
7.23828125
-54.458984375
-119.666015625
-207.794921875
-316.390625
-436.80078125
-553.173828125
-648.90625
-722.65625
-777.0546875
-802.74609375
-792.64453125
-762.32421875
-723.5390625
-653.66015625
-529.8046875
-365.958984375
-196.322265625
-41.4375
95.955078125
198.71484375
229.90625
178.228515625
71.888671875
-36.8125
-109.23828125
-147.123046875
-162.705078125
-161.341796875
-156.935546875
-163.345703125
-164.7890625
-137.740234375
-86.904296875
-39.9609375
-19.560546875
-15.625
7.2734375
65.0625
134.267578125
177.21875
164.046875
80.708984375
-62.556640625
-242.591796875
-435.02734375
-597.830078125
-676.689453125
-666.689453125
-626.640625
-608.779296875
-611.26953125
-605.0859375
-583.51953125
-560.26953125
-535.38671875
-499.966796875
-450.470703125
-392.796875
-345.87890625
-317.6015625
-302.734375
-292.71484375
-270.12109375
-217.244140625
-126.83203125
-0.85546875
146.794921875
285.841796875
389.525390625
450.158203125
465.728515625
446.318359375
418.42578125
402.1640625
393.79296875
370.6171875
303.77734375
185.46875
49.634765625
-51.68359375
-95.0859375
-94.3671875
-82.4140625
-85.837890625
-93.3359375
-77.556640625
-23.275390625
72.740234375
193.748046875
296.630859375
329.302734375
267.58203125
130.3359375
-35.16796875
-183.103515625
-284.466796875
-324.080078125
-303.125
-242.875
-180.521484375
-139.6015625
-110.08203125
-75.849609375
-41.15625
-19.73828125
-20.443359375
-42.0078125
-80.064453125
-131.306640625
-181.51953125
-204.603515625
-187.837890625
-155.669921875
-143.990234375
-168.693359375
-235.46875
-345.861328125
-498.685546875
-686.9609375
-877.81640625
-1021.6640625
-1103.455078125
-1165.31640625
-1253.01953125
-1355.033203125
-1414.30859375
-1394.697265625
-1293.27734375
-1118.0703125
-904.26171875
-690.310546875
-486.8828125
-302.208984375
-147.5703125
-27.92578125
51.841796875
97.0234375
116.53125
109.2421875
72.15625
8.328125
-76.763671875
-175.658203125
-279.462890625
-393.068359375
-523.859375
-663.3671875
-795.80078125
-882.775390625
-874.85546875
-790.1328125
-712.953125
-690.271484375
-691.34375
-668.296875
-613.361328125
-546.208984375
-468.39453125
-378.880859375
-302.578125
-245.099609375
-176.849609375
-84.6875
-11.166015625
-19.830078125
-118.63671875
-258.7421875
-385.591796875
-467.220703125
-494.521484375
-469.771484375
-408.4765625
-329.4609375
-240.0625
-141.083984375
-29.150390625
82.55078125
150.08984375
154.037109375
138.685546875
147.0234375
169.017578125
174.1171875
145.021484375
87.20703125
11.1171875
-84.15625
-208.216796875
-350.7109375
-477.080078125
-568.501953125
-631.208984375
-665.58203125
-652.775390625
-577.35546875
-450.80859375
-309.322265625
-194.998046875
-140.267578125
-166.23828125
-260.3828125
-379.888671875
-486.4375
-546.607421875
-535.42578125
-453.8515625
-343.66015625
-249.169921875
-180.8046875
-132.740234375
-111.763671875
-135.796875
-200.1953125
-273.193359375
-324.390625
-340.255859375
-328.26953125
-310.59375
-295.05859375
-263.80859375
-203.0390625
-129.083984375
-81.97265625
-86.09765625
-146.9765625
-269.751953125
-425.77734375
-547.255859375
-590.509765625
-578.513671875
-565.951171875
-577.62890625
-589.509765625
-557.546875
-463.51953125
-344.359375
-249.849609375
-194.826171875
-162.46875
-138.19921875
-134.15234375
-158.681640625
-186.14453125
-180.875
-133.17578125
-70.689453125
-28.365234375
-5.568359375
9.611328125
15.279296875
7.443359375
-8.634765625
-12.87890625
14.93359375
75.634765625
144.666015625
181.15625
158.40234375
102.810546875
63.146484375
35.73046875
-11.53125
-93.169921875
-210.376953125
-358.291015625
-515.095703125
-632.4609375
-674.083984375
-648.46484375
-593.490234375
-534.1875
-470.169921875
-395.216796875
-298.1640625
-166.01953125
-11.619140625
118.392578125
166.955078125
109.283203125
-27.677734375
-184.4921875
-316.37109375
-413.775390625
-473.677734375
-472.146484375
-393.357421875
-270.560546875
-158.974609375
-97.443359375
-96.373046875
-130.623046875
-164.91015625
-193.50390625
-220.42578125
-237.05859375
-239.7109375
-232.99609375
-219.5703125
-204.43359375
-200.689453125
-218.375
-241.19140625
-239.0
-197.654296875
-117.126953125
-6.359375
108.98828125
203.345703125
262.919921875
278.908203125
252.744140625
212.23046875
203.341796875
241.302734375
290.734375
299.119140625
237.947265625
132.759765625
41.064453125
-10.876953125
-41.365234375
-77.392578125
-127.369140625
-186.544921875
-248.578125
-300.359375
-329.572265625
-339.955078125
-336.865234375
-320.5078125
-300.5234375
-286.2578125
-275.966796875
-276.33203125
-298.12109375
-316.416015625
-272.68359375
-137.8046875
44.041015625
190.669921875
244.58984375
206.794921875
127.7734375
68.732421875
61.083984375
88.97265625
118.314453125
131.484375
114.8671875
57.625
-19.615234375
-73.0546875
-82.375
-62.8125
-36.73828125
-11.7421875
14.23046875
26.408203125
-0.21875
-69.884765625
-147.875
-191.8515625
-196.068359375
-179.03515625
-169.521484375
-188.470703125
-230.328125
-267.8984375
-276.96484375
-253.8359375
-191.353515625
-79.384765625
57.6171875
196.361328125
335.419921875
445.54296875
489.693359375
485.7421875
498.0
559.595703125
637.65625
681.380859375
674.80859375
643.396484375
629.421875
658.677734375
727.46484375
793.96875
813.873046875
792.611328125
756.2265625
700.55859375
609.572265625
494.849609375
390.8125
323.595703125
287.13671875
240.470703125
140.0859375
-9.41015625
-162.056640625
-288.787109375
-389.509765625
-471.771484375
-534.26171875
-577.015625
-603.583984375
-607.939453125
-582.9609375
-526.400390625
-452.080078125
-381.373046875
-315.1328125
-241.419921875
-149.98828125
-36.916015625
90.947265625
213.82421875
301.1171875
323.236328125
260.130859375
114.439453125
-71.169921875
-228.892578125
-320.265625
-356.56640625
-374.701171875
-414.34765625
-491.111328125
-592.0703125
-686.724609375
-746.462890625
-768.357421875
-767.859375
-754.96484375
-733.7578125
-702.904296875
-667.275390625
-644.091796875
-625.3125
-592.611328125
-543.06640625
-482.5078125
-427.91796875
-397.791015625
-384.947265625
-372.8359375
-354.037109375
-334.8984375
-339.16796875
-365.30859375
-369.23046875
-310.302734375
-176.908203125
10.541015625
188.666015625
283.548828125
268.966796875
170.455078125
28.064453125
-110.791015625
-195.26953125
-215.001953125
-198.650390625
-159.626953125
-96.49609375
-35.533203125
-9.90234375
-22.556640625
-48.328125
-58.4453125
-33.814453125
41.1953125
162.216796875
285.599609375
352.94921875
351.86328125
305.06640625
221.404296875
116.796875
3.810546875
-129.97265625
-278.984375
-407.525390625
-485.685546875
-499.513671875
-460.44921875
-410.693359375
-390.26171875
-407.828125
-445.384765625
-472.75390625
-461.15625
-402.666015625
-316.56640625
-237.57421875
-188.78125
-170.4375
-182.74609375
-232.294921875
-287.806640625
-299.259765625
-278.232421875
-272.59765625
-287.984375
-288.8515625
-248.47265625
-192.529296875
-170.244140625
-202.44140625
-264.896484375
-301.45703125
-273.017578125
-199.953125
-142.984375
-140.517578125
-192.0078125
-279.232421875
-374.02734375
-455.044921875
-521.68359375
-570.203125
-585.0390625
-567.283203125
-525.853515625
-456.083984375
-357.529296875
-241.052734375
-121.708984375
-23.001953125
43.18359375
85.099609375
93.322265625
48.240234375
-36.51171875
-118.291015625
-169.533203125
-201.98828125
-228.599609375
-226.458984375
-172.802734375
-87.302734375
-18.29296875
-3.52734375
-38.8125
-99.595703125
-158.509765625
-181.1015625
-155.3671875
-104.94921875
-42.65234375
48.384765625
163.1875
242.328125
234.595703125
162.0625
86.849609375
56.099609375
80.775390625
135.150390625
170.638671875
162.689453125
124.1953125
65.1171875
-9.439453125
-74.53125
-107.505859375
-118.8046875
-138.5625
-206.759765625
-349.16015625
-545.890625
-753.138671875
-917.1484375
-983.509765625
-948.458984375
-867.666015625
-801.267578125
-778.4375
-798.947265625
-850.900390625
-901.544921875
-900.71484375
-831.44921875
-722.478515625
-619.5234375
-565.814453125
-579.8046875
-651.833984375
-758.400390625
-861.12109375
-924.443359375
-935.39453125
-910.146484375
-880.501953125
-860.119140625
-842.43359375
-821.291015625
-796.7109375
-768.90234375
-736.705078125
-711.74609375
-711.14453125
-731.462890625
-749.728515625
-744.736328125
-705.86328125
-636.6484375
-551.533203125
-465.759765625
-393.1015625
-330.123046875
-251.75390625
-149.98828125
-43.638671875
64.5390625
188.267578125
314.587890625
409.42578125
452.40625
445.841796875
395.771484375
309.896484375
220.001953125
162.85546875
140.916015625
137.224609375
144.53515625
172.322265625
241.236328125
344.7734375
433.77734375
464.412109375
429.095703125
342.390625
248.96875
204.39453125
216.658203125
253.50390625
282.984375
274.908203125
226.50390625
183.607421875
191.400390625
257.359375
347.951171875
411.01953125
407.017578125
322.091796875
192.2265625
84.3125
30.216796875
-3.748046875
-73.185546875
-185.197265625
-293.89453125
-373.052734375
-431.966796875
-475.373046875
-506.25390625
-534.02734375
-561.658203125
-571.689453125
-542.9296875
-483.22265625
-409.94140625
-324.8359375
-226.732421875
-131.2890625
-58.111328125
-11.802734375
15.62109375
37.681640625
63.97265625
98.826171875
157.921875
252.345703125
352.400390625
393.89453125
326.419921875
177.416015625
25.7109375
-83.318359375
-158.443359375
-214.427734375
-234.060546875
-190.900390625
-97.115234375
1.208984375
76.3046875
126.921875
148.8359375
154.783203125
177.501953125
224.01953125
274.748046875
312.671875
336.80078125
354.755859375
363.814453125
358.150390625
335.744140625
280.8359375
173.130859375
27.037109375
-101.8203125
-176.640625
-187.541015625
-129.451171875
-19.5859375
100.380859375
187.919921875
232.53125
254.193359375
261.31640625
247.5625
201.22265625
88.19140625
-104.52734375
-319.638671875
-473.322265625
-531.67578125
-525.59765625
-495.02734375
-450.43359375
-402.2421875
-370.162109375
-351.74609375
-333.52734375
-326.884765625
-346.1640625
-380.873046875
-419.404296875
-460.5703125
-485.43359375
-464.62890625
-398.859375
-326.259765625
-286.4765625
-280.044921875
-286.69921875
-288.37890625
-270.947265625
-221.412109375
-133.841796875
-36.29296875
40.798828125
103.484375
178.99609375
260.544921875
290.310546875
231.26953125
104.359375
-51.181640625
-214.357421875
-372.146484375
-508.4375
-609.34375
-666.375
-666.8359375
-597.234375
-460.9375
-283.921875
-110.98046875
25.953125
128.759765625
215.685546875
294.080078125
337.6484375
316.173828125
252.751953125
204.146484375
201.25390625
230.849609375
261.232421875
278.060546875
293.30859375
316.3359375
330.833984375
313.71484375
259.5234375
180.685546875
88.439453125
0.443359375
-53.29296875
-70.966796875
-74.677734375
-67.322265625
-35.97265625
9.6328125
37.5078125
30.703125
5.16796875
-14.123046875
-22.60546875
-30.62890625
-53.3359375
-104.5625
-172.767578125
-234.15625
-287.115234375
-314.720703125
-285.998046875
-212.90625
-132.37109375
-64.380859375
-12.56640625
20.697265625
37.099609375
52.0
74.244140625
83.283203125
60.486328125
26.974609375
26.37890625
75.388671875
160.921875
258.865234375
350.6796875
439.888671875
519.06640625
559.72265625
548.275390625
497.3359375
438.048828125
390.087890625
345.8359375
294.453125
237.896484375
192.8046875
180.697265625
205.900390625
240.78515625
248.587890625
214.474609375
141.7265625
38.3359375
-77.755859375
-182.26171875
-255.33984375
-280.640625
-244.291015625
-151.330078125
-32.12890625
79.59765625
159.873046875
189.26171875
165.552734375
109.919921875
38.802734375
-44.560546875
-127.96484375
-197.25390625
-251.423828125
-285.44921875
-293.81640625
-277.767578125
-249.580078125
-231.76171875
-224.1875
-212.0625
-197.23046875
-206.474609375
-268.73046875
-374.76953125
-479.28125
-546.3046875
-569.0859375
-558.19140625
-526.728515625
-492.501953125
-473.380859375
-463.828125
-447.5625
-416.388671875
-375.615234375
-341.5078125
-318.181640625
-289.962890625
-234.220703125
-141.962890625
-30.43359375
77.814453125
176.21484375
269.958984375
359.353515625
429.037109375
457.09375
435.71875
365.900390625
261.12890625
155.224609375
74.98046875
24.8046875
2.255859375
1.896484375
10.55859375
12.9140625
7.833984375
16.978515625
44.0546875
63.361328125
63.388671875
58.9375
65.41015625
88.13671875
120.966796875
145.02734375
140.130859375
84.81640625
-24.103515625
-154.09765625
-261.791015625
-319.404296875
-319.755859375
-277.66796875
-218.380859375
-153.357421875
-81.857421875
-2.810546875
76.556640625
147.603515625
218.810546875
293.251953125
346.08984375
350.77734375
302.1015625
228.267578125
172.3671875
148.34765625
131.095703125
89.82421875
18.017578125
-44.884765625
-30.302734375
87.31640625
258.341796875
409.666015625
497.9765625
516.83984375
474.40234375
376.232421875
248.509765625
132.7890625
54.97265625
4.45703125
-53.25390625
-121.494140625
-160.216796875
-135.705078125
-67.505859375
3.078125
69.10546875
136.60546875
194.083984375
230.30859375
231.94140625
190.138671875
124.12109375
53.236328125
-35.73828125
-153.0234375
-262.263671875
-310.306640625
-287.60546875
-224.236328125
-147.09765625
-84.455078125
-65.40625
-93.232421875
-146.232421875
-193.7734375
-201.478515625
-147.787109375
-43.712890625
71.38671875
159.078125
205.90625
221.40234375
221.8515625
217.767578125
192.916015625
114.173828125
-24.30078125
-204.177734375
-406.220703125
-605.994140625
-778.841796875
-913.80859375
-1011.50390625
-1083.478515625
-1152.22265625
-1229.2578125
-1319.6484375
-1421.697265625
-1511.46875
-1578.265625
-1633.35546875
-1679.9140625
-1704.6875
-1698.328125
-1672.599609375
-1636.009765625
-1580.25390625
-1505.248046875
-1428.017578125
-1365.080078125
-1313.875
-1261.3359375
-1200.1171875
-1120.525390625
-1016.94921875
-890.1484375
-751.255859375
-619.091796875
-491.94921875
-353.75390625
-222.384765625
-133.251953125
-83.0
-51.171875
-45.591796875
-89.77734375
-178.365234375
-267.673828125
-308.427734375
-276.91796875
-184.30859375
-69.509765625
20.177734375
47.193359375
-1.609375
-110.234375
-254.62890625
-426.64453125
-620.486328125
-807.84765625
-960.8046875
-1061.861328125
-1100.822265625
-1093.4921875
-1056.7890625
-983.224609375
-865.86328125
-723.568359375
-591.267578125
-484.291015625
-406.677734375
-384.013671875
-424.494140625
-485.87890625
-532.369140625
-574.62890625
-633.578125
-710.6640625
-790.005859375
-845.52734375
-860.29296875
-837.271484375
-783.740234375
-700.671875
-610.6953125
-570.51171875
-609.44140625
-698.033203125
-789.556640625
-839.14453125
-831.841796875
-793.513671875
-736.708984375
-642.39453125
-507.19921875
-373.689453125
-293.29296875
-275.796875
-298.912109375
-357.1484375
-452.234375
-555.76171875
-631.1484375
-660.115234375
-645.8125
-611.490234375
-587.78515625
-581.994140625
-565.021484375
-500.734375
-391.38671875
-262.666015625
-125.615234375
-5.087890625
62.244140625
75.189453125
61.216796875
33.794921875
0.021484375
-23.52734375
-28.8046875
-28.603515625
-40.08984375
-70.154296875
-117.259765625
-179.68359375
-250.48046875
-315.830078125
-375.345703125
-450.4296875
-547.337890625
-628.908203125
-659.3515625
-667.423828125
-703.169921875
-771.23828125
-834.48046875
-854.814453125
-828.810546875
-776.07421875
-718.041015625
-675.44921875
-658.994140625
-653.6640625
-644.5
-642.517578125
-644.404296875
-627.185546875
-583.88671875
-539.40625
-517.1875
-503.705078125
-471.689453125
-429.310546875
-410.40625
-428.4140625
-471.3828125
-505.91796875
-495.990234375
-435.6796875
-360.107421875
-312.81640625
-306.75390625
-330.4453125
-381.337890625
-463.1015625
-560.484375
-649.48046875
-709.890625
-720.7578125
-689.177734375
-651.650390625
-618.943359375
-573.1640625
-518.55859375
-478.46484375
-457.05078125
-454.328125
-473.52734375
-494.091796875
-483.78515625
-428.85546875
-322.529296875
-162.17578125
25.951171875
189.3828125
285.947265625
313.517578125
282.806640625
204.34765625
119.4453125
79.400390625
84.734375
90.0859375
61.87890625
7.578125
-57.703125
-137.63671875
-237.703125
-346.958984375
-441.162109375
-496.0625
-483.888671875
-400.0859375
-283.216796875
-179.42578125
-106.46484375
-57.458984375
-17.3203125
29.767578125
90.634765625
148.419921875
167.64453125
128.115234375
49.927734375
-38.185546875
-138.865234375
-268.2109375
-401.169921875
-478.5625
-482.068359375
-453.58203125
-441.828125
-458.75390625
-489.634765625
-512.5078125
-505.1484375
-464.57421875
-417.32421875
-388.822265625
-382.65625
-393.572265625
-408.869140625
-414.05859375
-407.533203125
-410.12109375
-438.3671875
-481.447265625
-517.68359375
-540.53125
-562.392578125
-592.73046875
-642.55859375
-720.1875
-803.37890625
-839.921875
-800.658203125
-716.517578125
-627.068359375
-537.525390625
-454.140625
-377.505859375
-279.046875
-147.705078125
-23.798828125
48.990234375
65.916015625
50.810546875
37.416015625
51.263671875
103.70703125
180.263671875
236.947265625
244.96484375
216.4453125
190.185546875
190.666015625
200.375
204.298828125
221.802734375
256.046875
274.681640625
259.470703125
229.966796875
223.693359375
260.7109375
328.24609375
406.638671875
495.205078125
583.14453125
635.443359375
644.890625
643.427734375
652.0078125
658.607421875
651.9296875
635.380859375
599.138671875
523.81640625
436.0859375
394.939453125
412.50390625
452.001953125
482.048828125
498.361328125
511.259765625
520.384765625
509.51953125
460.52734375
378.373046875
304.70703125
281.634765625
311.744140625
366.0703125
414.57421875
449.798828125
474.5
493.150390625
525.48046875
586.560546875
656.81640625
693.62109375
674.34375
607.873046875
506.947265625
386.662109375
265.02734375
149.552734375
42.45703125
-44.822265625
-96.23046875
-128.6171875
-176.6796875
-237.17578125
-278.98828125
-287.09375
-266.748046875
-232.125
-207.123046875
-203.244140625
-203.576171875
-188.595703125
-156.037109375
-119.208984375
-98.033203125
-104.201171875
-130.01171875
-151.75
-158.408203125
-143.65234375
-77.119140625
55.03515625
210.23046875
321.7109375
361.771484375
361.84375
365.462890625
402.978515625
481.224609375
562.19140625
604.875
610.353515625
595.76171875
568.33984375
532.060546875
473.478515625
366.931640625
213.6796875
45.8359375
-104.55078125
-232.8046875
-363.388671875
-506.88671875
-626.958984375
-689.89453125
-687.287109375
-619.84765625
-528.748046875
-499.900390625
-587.064453125
-745.578125
-874.72265625
-917.6171875
-897.873046875
-870.802734375
-854.97265625
-822.4609375
-757.5078125
-678.904296875
-592.884765625
-499.099609375
-424.78125
-397.806640625
-404.60546875
-410.3359375
-403.64453125
-389.744140625
-368.94140625
-349.318359375
-351.453125
-381.287109375
-412.765625
-403.078125
-338.28125
-254.244140625
-192.46875
-147.025390625
-76.966796875
25.20703125
127.392578125
207.2578125
268.53125
317.939453125
337.396484375
317.453125
277.69921875
239.99609375
228.896484375
266.671875
343.751953125
412.740234375
419.810546875
348.033203125
227.44921875
115.044921875
41.466796875
-5.36328125
-49.38671875
-101.166015625
-144.66796875
-152.521484375
-112.994140625
-49.330078125
-14.962890625
-39.037109375
-98.677734375
-158.83203125
-183.41796875
-146.365234375
-69.228515625
-0.544921875
39.49609375
66.033203125
89.890625
104.103515625
105.1015625
94.6953125
80.34375
71.380859375
64.794921875
60.166015625
46.681640625
-9.669921875
-127.986328125
-282.0078125
-430.84765625
-550.759765625
-625.7109375
-645.05859375
-613.91015625
-543.603515625
-426.978515625
-248.3671875
-22.984375
200.74609375
379.09375
500.31640625
567.7109375
568.458984375
496.857421875
379.8515625
245.96875
122.044921875
38.19921875
3.052734375
-5.904296875
-23.10546875
-69.9140625
-156.88671875
-273.4765625
-380.173828125
-437.640625
-441.724609375
-428.11328125
-430.9296875
-466.736328125
-528.759765625
-580.6015625
-592.591796875
-562.0859375
-490.52734375
-395.09375
-319.216796875
-277.66796875
-235.080078125
-168.18359375
-91.275390625
-28.46875
-7.154296875
-42.08984375
-108.19140625
-166.697265625
-204.853515625
-240.740234375
-305.798828125
-406.134765625
-506.2734375
-569.953125
-598.755859375
-602.11328125
-583.779296875
-557.6015625
-535.623046875
-526.9609375
-527.814453125
-508.69140625
-445.3828125
-345.498046875
-236.6015625
-149.369140625
-102.466796875
-101.396484375
-133.13671875
-169.876953125
-193.3203125
-195.75390625
-175.330078125
-138.77734375
-101.15625
-70.75390625
-44.2578125
-20.87109375
4.91796875
49.984375
123.548828125
211.958984375
282.3515625
325.40234375
374.306640625
448.16796875
518.708984375
537.884765625
492.4453125
409.80078125
313.01953125
205.330078125
98.76171875
21.638671875
-22.904296875
-50.048828125
-70.44140625
-104.466796875
-169.990234375
-267.52734375
-385.947265625
-488.50390625
-539.404296875
-543.9140625
-518.8671875
-459.703125
-358.548828125
-224.994140625
-93.033203125
-0.5703125
41.4921875
59.46875
84.103515625
100.1171875
62.98828125
-39.955078125
-184.5546875
-344.6875
-519.154296875
-720.0703125
-920.16796875
-1054.01953125
-1098.359375
-1092.916015625
-1083.955078125
-1096.6796875
-1124.712890625
-1142.24609375
-1132.810546875
-1102.8046875
-1077.06640625
-1077.982421875
-1101.376953125
-1121.560546875
-1125.5703125
-1103.529296875
-1037.44921875
-924.0546875
-778.373046875
-622.83984375
-485.740234375
-388.88671875
-319.533203125
-241.50390625
-136.962890625
-26.896484375
46.87890625
66.7265625
33.396484375
-54.125
-190.52734375
-346.650390625
-469.91015625
-534.6875
-549.375
-514.134765625
-424.97265625
-303.361328125
-189.02734375
-100.302734375
-32.3125
5.580078125
0.11328125
-34.830078125
-69.28515625
-76.681640625
-51.0234375
-27.982421875
-45.400390625
-103.017578125
-184.158203125
-261.541015625
-298.12109375
-287.87109375
-249.720703125
-192.677734375
-130.421875
-81.509765625
-56.947265625
-45.140625
-22.39453125
6.396484375
13.09375
-24.169921875
-99.546875
-178.3828125
-220.73046875
-212.4921875
-178.326171875
-156.12890625
-152.0390625
-135.984375
-84.1484375
-4.658203125
90.716796875
198.513671875
295.669921875
348.953125
338.447265625
271.140625
186.11328125
117.65234375
68.705078125
40.328125
42.728515625
63.037109375
79.615234375
101.76171875
152.87890625
225.521484375
285.751953125
307.1171875
284.890625
216.056640625
89.302734375
-72.59375
-208.6171875
-276.345703125
-277.775390625
-231.599609375
-159.46875
-91.390625
-61.076171875
-76.845703125
-114.865234375
-160.353515625
-202.685546875
-221.416015625
-203.03125
-147.888671875
-73.5625
2.064453125
77.1796875
154.173828125
229.232421875
285.623046875
300.73046875
274.1015625
234.509765625
210.439453125
205.939453125
213.712890625
216.240234375
176.46484375
76.58984375
-37.0
-98.111328125
-102.244140625
-95.14453125
-105.0703125
-127.0
-137.64453125
-112.392578125
-47.837890625
37.025390625
105.83203125
118.919921875
52.685546875
-84.80078125
-239.15234375
-333.94921875
-337.125
-297.84765625
-291.3984375
-345.732421875
-432.88671875
-507.876953125
-546.404296875
-542.78125
-495.3359375
-420.421875
-340.5234375
-249.78515625
-139.392578125
-17.708984375
110.94140625
250.689453125
393.76953125
502.40234375
532.818359375
482.068359375
395.01953125
313.7578125
246.30078125
183.783203125
114.447265625
45.078125
0.84375
-24.15234375
-58.099609375
-106.9296875
-152.46484375
-175.8125
-169.466796875
-142.193359375
-121.189453125
-117.88671875
-113.21484375
-80.20703125
-7.08984375
94.1953125
208.208984375
327.271484375
439.83203125
513.51171875
503.8046875
399.564453125
246.904296875
97.30859375
-35.28515625
-160.978515625
-286.47265625
-409.6796875
-526.236328125
-625.4921875
-673.34375
-631.05859375
-513.091796875
-400.681640625
-373.97265625
-443.748046875
-558.455078125
-650.525390625
-680.599609375
-655.95703125
-613.306640625
-572.8828125
-514.787109375
-420.0390625
-302.94140625
-175.55859375
-37.00390625
82.1328125
115.611328125
25.791015625
-135.904296875
-276.349609375
-340.1171875
-323.42578125
-245.546875
-136.75390625
-39.9453125
20.5546875
51.78515625
52.138671875
-5.630859375
-123.96875
-258.181640625
-357.326171875
-408.4296875
-439.498046875
-478.267578125
-538.609375
-620.337890625
-708.126953125
-780.73828125
-820.94140625
-819.2734375
-763.158203125
-665.365234375
-569.736328125
-497.873046875
-441.3203125
-394.72265625
-364.640625
-357.056640625
-352.333984375
-322.15625
-256.796875
-165.341796875
-79.78515625
-35.337890625
-43.607421875
-96.9453125
-179.421875
-263.71875
-325.724609375
-362.755859375
-384.791015625
-400.58984375
-401.765625
-374.02734375
-322.455078125
-266.267578125
-240.25
-276.994140625
-366.326171875
-478.369140625
-602.57421875
-731.255859375
-848.44921875
-938.5390625
-984.404296875
-981.69140625
-942.1953125
-870.48046875
-767.052734375
-651.876953125
-554.8359375
-489.490234375
-443.65234375
-388.185546875
-293.537109375
-170.220703125
-72.177734375
-29.6015625
-20.474609375
-23.689453125
-57.18359375
-129.103515625
-204.359375
-242.41796875
-237.828125
-224.634765625
-225.603515625
-224.64453125
-207.5625
-181.353515625
-150.912109375
-106.880859375
-45.39453125
18.197265625
61.013671875
64.888671875
29.578125
-19.94921875
-54.4140625
-69.453125
-87.478515625
-128.091796875
-188.5546875
-262.056640625
-347.62890625
-444.2890625
-545.033203125
-625.611328125
-654.611328125
-632.1796875
-588.025390625
-539.375
-473.62109375
-398.33984375
-343.9921875
-320.583984375
-317.177734375
-338.826171875
-398.291015625
-482.822265625
-567.140625
-621.5234375
-615.912109375
-541.171875
-420.865234375
-298.857421875
-207.671875
-165.919921875
-193.935546875
-304.955078125
-480.80859375
-669.802734375
-829.908203125
-951.56640625
-1026.376953125
-1052.763671875
-1054.751953125
-1039.28515625
-976.53515625
-861.412109375
-748.6015625
-693.7265625
-708.283203125
-776.64453125
-856.55078125
-895.10546875
-875.357421875
-810.763671875
-729.01171875
-668.359375
-656.390625
-679.9921875
-690.55078125
-653.8359375
-579.265625
-502.205078125
-445.013671875
-408.681640625
-395.08203125
-400.48046875
-406.345703125
-395.64453125
-364.95703125
-334.005859375
-333.880859375
-377.95703125
-446.75
-513.07421875
-562.927734375
-583.490234375
-570.98046875
-551.21484375
-561.58984375
-612.96875
-686.2109375
-767.8046875
-857.103515625
-931.12109375
-950.060546875
-899.927734375
-800.501953125
-670.671875
-521.546875
-376.29296875
-256.857421875
-174.232421875
-137.51171875
-123.927734375
-78.458984375
19.826171875
127.302734375
181.947265625
155.0078125
70.12890625
-27.1015625
-113.6171875
-183.2265625
-225.810546875
-235.341796875
-224.77734375
-228.8984375
-273.97265625
-350.599609375
-423.490234375
-463.94921875
-458.994140625
-416.9921875
-358.638671875
-297.427734375
-238.55078125
-190.359375
-182.0703125
-234.71875
-330.48828125
-441.650390625
-547.384765625
-623.33203125
-666.833984375
-698.296875
-729.00390625
-758.208984375
-793.12890625
-830.8125
-834.32421875
-783.572265625
-686.7578125
-550.591796875
-395.337890625
-270.267578125
-217.080078125
-237.6796875
-293.6328125
-335.134765625
-357.25390625
-388.87109375
-433.228515625
-468.85546875
-488.1640625
-499.20703125
-506.181640625
-512.400390625
-524.3984375
-536.486328125
-531.74609375
-497.03515625
-429.076171875
-338.435546875
-252.861328125
-206.876953125
-219.935546875
-280.556640625
-371.048828125
-481.927734375
-605.08203125
-735.251953125
-846.228515625
-905.208984375
-895.53515625
-806.669921875
-653.923828125
-495.517578125
-387.76171875
-348.74609375
-375.58984375
-442.03515625
-491.09765625
-484.060546875
-430.962890625
-358.89453125
-292.17578125
-261.345703125
-286.44921875
-363.765625
-468.083984375
-560.1640625
-616.796875
-645.083984375
-662.517578125
-681.55078125
-704.455078125
-723.1953125
-740.44140625
-765.44921875
-784.03125
-760.705078125
-686.8125
-601.76953125
-544.896484375
-513.90234375
-493.78515625
-495.01953125
-516.48046875
-521.158203125
-488.408203125
-439.634765625
-409.001953125
-403.7890625
-421.00390625
-468.947265625
-540.3671875
-604.7890625
-626.328125
-592.10546875
-520.828125
-438.349609375
-372.529296875
-356.279296875
-384.923828125
-420.28515625
-438.646484375
-441.119140625
-437.21484375
-425.64453125
-396.0546875
-344.6015625
-278.021484375
-197.912109375
-98.771484375
8.724609375
90.9609375
128.345703125
137.87890625
134.9765625
119.216796875
97.111328125
90.59375
111.240234375
129.1953125
106.091796875
56.849609375
38.912109375
87.552734375
192.978515625
325.3359375
463.064453125
589.73046875
673.146484375
679.439453125
607.033203125
482.87890625
348.41015625
244.634765625
171.259765625
95.845703125
5.017578125
-81.9609375
-122.544921875
-82.48828125
26.076171875
146.669921875
223.98046875
238.111328125
197.4765625
123.375
31.7890625
-74.798828125
-204.59375
-349.333984375
-451.46875
-446.990234375
-335.076171875
-176.97265625
-35.9140625
63.16796875
129.236328125
166.517578125
164.7421875
142.798828125
139.76953125
163.419921875
194.005859375
213.41015625
215.66796875
200.8515625
152.365234375
51.578125
-87.462890625
-238.12109375
-389.4296875
-528.63671875
-627.38671875
-676.505859375
-720.796875
-812.6328125
-954.62890625
-1096.375
-1166.662109375
-1132.74609375
-1036.3203125
-940.9296875
-866.3046875
-811.34375
-788.611328125
-801.57421875
-824.638671875
-823.76171875
-778.064453125
-683.072265625
-576.2578125
-507.75
-490.892578125
-521.9140625
-591.470703125
-669.845703125
-723.83203125
-743.51953125
-733.044921875
-686.078125
-605.193359375
-524.052734375
-469.1796875
-440.919921875
-435.609375
-459.5234375
-529.1171875
-651.08984375
-803.890625
-944.10546875
-1034.55078125
-1066.353515625
-1063.0390625
-1055.75390625
-1032.818359375
-959.59375
-828.173828125
-652.501953125
-450.59765625
-255.21484375
-95.40234375
12.912109375
52.908203125
21.091796875
-50.087890625
-102.59375
-98.548828125
-51.9765625
-7.90625
-0.783203125
-32.865234375
-77.16796875
-90.2734375
-65.544921875
-40.6015625
-35.73046875
-38.36328125
-36.79296875
-43.61328125
-86.216796875
-151.109375
-178.177734375
-136.236328125
-58.7265625
-4.58203125
-0.25
-30.8515625
-80.177734375
-138.458984375
-186.28515625
-218.056640625
-249.412109375
-271.892578125
-269.490234375
-266.060546875
-294.880859375
-361.326171875
-447.73046875
-541.833984375
-638.142578125
-720.76171875
-778.240234375
-817.166015625
-830.78515625
-801.646484375
-736.71484375
-654.951171875
-568.369140625
-493.353515625
-449.65625
-422.060546875
-362.759765625
-259.82421875
-150.400390625
-63.125
2.662109375
36.7890625
0.521484375
-130.376953125
-337.466796875
-573.359375
-787.537109375
-938.076171875
-1001.84765625
-982.71484375
-902.72265625
-786.6640625
-646.158203125
-494.75
-368.17578125
-288.828125
-246.525390625
-228.48046875
-217.599609375
-178.001953125
-88.560546875
30.271484375
151.517578125
263.630859375
360.8046875
443.857421875
520.08203125
581.23828125
587.47265625
511.35546875
383.40234375
263.125
180.109375
130.720703125
117.828125
136.359375
142.787109375
93.3359375
-7.171875
-101.515625
-134.302734375
-89.3984375
19.279296875
151.490234375
252.244140625
290.724609375
275.6640625
229.138671875
168.9375
118.59375
102.28125
117.716796875
135.77734375
133.89453125
109.3046875
62.447265625
-4.189453125
-72.5546875
-122.080078125
-149.705078125
-165.3203125
-176.78125
-190.1484375
-220.72265625
-272.255859375
-318.603515625
-333.619140625
-331.2421875
-334.3671875
-335.69140625
-318.482421875
-278.44921875
-220.861328125
-156.572265625
-121.515625
-140.830078125
-180.373046875
-190.703125
-161.826171875
-111.146484375
-53.783203125
-0.5546875
40.70703125
60.763671875
59.197265625
45.90234375
9.62890625
-66.986328125
-171.474609375
-279.689453125
-375.89453125
-445.66796875
-482.412109375
-490.095703125
-478.3359375
-471.744140625
-484.783203125
-511.4453125
-541.681640625
-562.46875
-569.896484375
-570.611328125
-577.318359375
-627.5078125
-754.76171875
-937.62890625
-1119.947265625
-1240.41796875
-1240.1640625
-1107.87109375
-914.619140625
-750.587890625
-642.875
-563.244140625
-487.33203125
-421.07421875
-384.1953125
-376.92578125
-376.533203125
-356.62109375
-307.126953125
-249.734375
-202.30859375
-160.236328125
-129.22265625
-121.3359375
-130.203125
-133.330078125
-111.21484375
-64.0078125
-2.541015625
57.935546875
102.978515625
119.9140625
110.12890625
97.37109375
101.5859375
121.6484375
149.31640625
176.30078125
197.3125
215.4453125
225.294921875
207.306640625
156.060546875
87.15234375
9.310546875
-66.4296875
-110.7265625
-113.27734375
-104.1171875
-116.705078125
-151.236328125
-177.994140625
-163.673828125
-107.021484375
-31.552734375
41.701171875
92.619140625
96.236328125
40.751953125
-66.474609375
-196.263671875
-308.40234375
-376.162109375
-385.568359375
-333.58203125
-238.6875
-147.69140625
-114.20703125
-158.115234375
-253.0859375
-352.541015625
-418.95703125
-439.25
-421.6640625
-378.50390625
-333.4609375
-327.515625
-365.57421875
-401.99609375
-407.873046875
-391.005859375
-359.96875
-316.779296875
-276.921875
-249.27734375
-211.66796875
-133.291015625
-13.39453125
88.18359375
106.4921875
42.134765625
-59.146484375
-146.939453125
-189.166015625
-189.939453125
-158.31640625
-98.087890625
-47.97265625
-58.291015625
-131.201171875
-231.890625
-323.421875
-385.490234375
-426.611328125
-466.96875
-509.22265625
-530.6875
-503.23828125
-426.79296875
-325.23046875
-215.693359375
-109.14453125
-16.12109375
62.314453125
118.859375
146.626953125
173.556640625
224.15625
267.64453125
262.84375
226.32421875
195.181640625
171.880859375
142.93359375
106.927734375
74.580078125
66.140625
86.42578125
102.904296875
58.6171875
-65.154296875
-221.58984375
-361.25
-458.833984375
-501.875
-487.505859375
-417.23046875
-306.234375
-190.796875
-102.330078125
-55.294921875
-61.99609375
-115.666015625
-180.654296875
-222.48046875
-231.97265625
-225.7421875
-217.677734375
-207.873046875
-193.361328125
-158.55078125
-83.267578125
20.3046875
98.35546875
114.580078125
90.689453125
80.564453125
115.158203125
174.876953125
219.23046875
226.203125
193.810546875
124.244140625
21.009765625
-109.0
-252.7109375
-391.275390625
-497.52734375
-545.076171875
-535.474609375
-490.341796875
-432.712890625
-385.181640625
-368.05078125
-387.080078125
-427.451171875
-462.490234375
-467.380859375
-439.033203125
-388.357421875
-331.912109375
-301.51953125
-329.591796875
-409.748046875
-513.708984375
-619.08984375
-715.1171875
-806.189453125
-889.349609375
-955.94140625
-998.453125
-1007.833984375
-983.37109375
-927.9921875
-854.861328125
-790.80859375
-743.697265625
-695.28515625
-635.69140625
-564.509765625
-480.41796875
-391.080078125
-320.3359375
-288.927734375
-288.9375
-298.123046875
-320.423828125
-366.8984375
-413.3203125
-425.873046875
-392.041015625
-318.59765625
-222.779296875
-113.212890625
9.07421875
129.251953125
217.6328125
256.283203125
254.689453125
230.77734375
178.751953125
96.265625
12.00390625
-52.08203125
-100.15234375
-140.748046875
-179.453125
-226.26953125
-279.908203125
-321.025390625
-343.740234375
-353.578125
-326.865234375
-245.3046875
-145.5078125
-72.4921875
-36.80859375
-12.4609375
38.890625
116.7421875
174.240234375
195.697265625
221.2578125
267.736328125
309.044921875
324.640625
312.556640625
273.939453125
212.044921875
142.9765625
80.404296875
12.6640625
-67.46484375
-135.818359375
-183.099609375
-234.8515625
-302.57421875
-368.697265625
-418.033203125
-470.07421875
-567.892578125
-705.7578125
-826.865234375
-899.109375
-919.134765625
-876.462890625
-782.001953125
-678.005859375
-592.138671875
-526.59375
-474.38671875
-423.712890625
-381.93359375
-363.521484375
-344.443359375
-282.974609375
-161.57421875
1.896484375
168.123046875
318.228515625
447.271484375
534.35546875
582.123046875
635.96875
702.80859375
729.34375
701.28515625
669.951171875
688.837890625
759.685546875
841.38671875
886.841796875
884.322265625
855.765625
812.498046875
749.451171875
662.669921875
555.826171875
434.787109375
310.119140625
199.677734375
130.455078125
119.421875
141.865234375
176.45703125
224.8671875
275.53125
314.103515625
346.330078125
372.09765625
365.26953125
307.251953125
200.373046875
57.884765625
-84.265625
-171.2890625
-177.66796875
-128.4765625
-74.197265625
-49.478515625
-55.181640625
-73.14453125
-87.01171875
-107.03125
-149.244140625
-206.5390625
-264.634765625
-313.20703125
-343.001953125
-360.7890625
-394.001953125
-430.412109375
-414.78515625
-330.388671875
-197.1640625
-26.287109375
162.943359375
314.009765625
382.99609375
383.947265625
351.158203125
307.52734375
247.96484375
143.390625
-24.11328125
-241.390625
-469.71875
-668.236328125
-806.095703125
-876.583984375
-891.9765625
-856.1484375
-753.251953125
-566.287109375
-308.6484375
-34.103515625
197.45703125
342.25
369.015625
268.525390625
73.232421875
-162.333984375
-392.951171875
-581.62890625
-708.89453125
-760.794921875
-729.501953125
-648.07421875
-568.41796875
-514.8125
-483.283203125
-467.375
-478.267578125
-533.97265625
-635.6875
-762.87890625
-877.00390625
-936.091796875
-924.314453125
-854.32421875
-745.37890625
-631.712890625
-559.14453125
-534.380859375
-532.734375
-546.958984375
-580.095703125
-627.443359375
-667.833984375
-686.39453125
-695.76953125
-698.439453125
-661.619140625
-550.642578125
-374.330078125
-181.53125
-19.3828125
89.09375
129.380859375
97.322265625
15.69921875
-72.17578125
-146.283203125
-236.40234375
-371.947265625
-541.716796875
-705.09765625
-816.865234375
-848.353515625
-798.80078125
-678.8125
-509.228515625
-345.732421875
-243.0390625
-208.189453125
-227.708984375
-283.60546875
-340.80859375
-377.82421875
-403.5390625
-425.53515625
-430.189453125
-402.75390625
-339.9296875
-253.916015625
-181.048828125
-144.578125
-133.380859375
-119.8203125
-88.34375
-52.931640625
-35.755859375
-55.689453125
-121.771484375
-231.435546875
-374.888671875
-531.03125
-669.8515625
-772.48046875
-842.5859375
-898.869140625
-959.912109375
-1018.552734375
-1052.857421875
-1051.703125
-1010.58203125
-933.865234375
-835.423828125
-729.068359375
-628.51953125
-551.642578125
-497.91015625
-444.79296875
-391.6640625
-364.576171875
-376.953125
-415.19140625
-470.447265625
-544.125
-618.052734375
-671.041015625
-693.87109375
-685.677734375
-661.3984375
-646.14453125
-657.556640625
-692.873046875
-730.46875
-755.4609375
-767.556640625
-767.173828125
-753.55078125
-730.041015625
-693.736328125
-627.6015625
-528.423828125
-414.189453125
-305.03125
-207.98046875
-124.408203125
-67.396484375
-68.5
-150.7734375
-295.498046875
-441.451171875
-537.759765625
-589.701171875
-628.498046875
-669.77734375
-707.4921875
-734.5390625
-745.341796875
-735.171875
-706.638671875
-656.02734375
-575.232421875
-477.208984375
-389.552734375
-328.923828125
-287.216796875
-238.783203125
-176.47265625
-126.826171875
-117.4296875
-146.3671875
-191.85546875
-256.6171875
-354.7109375
-461.619140625
-542.00390625
-584.197265625
-590.03515625
-575.6875
-556.2265625
-524.931640625
-477.435546875
-416.36328125
-339.19140625
-263.837890625
-225.458984375
-234.11328125
-278.212890625
-341.8984375
-389.205078125
-383.70703125
-322.216796875
-222.353515625
-105.41015625
18.845703125
153.595703125
295.30078125
419.248046875
498.904296875
538.486328125
560.49609375
570.3125
563.10546875
543.353515625
510.30078125
455.28515625
381.345703125
290.7734375
172.251953125
23.62109375
-136.90625
-284.642578125
-406.765625
-517.99609375
-639.32421875
-761.107421875
-857.572265625
-889.048828125
-821.630859375
-679.185546875
-524.3515625
-390.09765625
-264.994140625
-140.69921875
-32.232421875
35.359375
39.755859375
-17.701171875
-106.431640625
-186.958984375
-232.478515625
-234.509765625
-204.1640625
-167.505859375
-138.890625
-116.07421875
-87.392578125
-42.482421875
2.828125
16.4375
-13.232421875
-66.837890625
-117.548828125
-153.712890625
-174.189453125
-176.4375
-159.083984375
-127.947265625
-89.078125
-56.009765625
-48.27734375
-73.12890625
-126.20703125
-190.099609375
-233.1953125
-229.416015625
-180.125
-85.998046875
45.958984375
167.8984375
250.650390625
315.705078125
382.2265625
439.1328125
455.291015625
413.123046875
338.181640625
276.44921875
248.23046875
239.208984375
233.9765625
229.1171875
222.287109375
214.92578125
209.0078125
198.849609375
167.318359375
97.224609375
1.96875
-72.78515625
-91.82421875
-64.474609375
-27.763671875
-18.0078125
-63.45703125
-159.0
-267.908203125
-346.8984375
-355.41796875
-275.869140625
-131.3671875
32.619140625
180.228515625
285.154296875
319.640625
281.033203125
199.99609375
111.982421875
38.794921875
-6.341796875
-16.173828125
-3.658203125
7.283203125
-4.123046875
-47.615234375
-112.408203125
-173.697265625
-193.294921875
-140.072265625
-23.673828125
110.310546875
214.857421875
267.275390625
268.431640625
227.158203125
153.0703125
77.173828125
35.900390625
25.99609375
4.2890625
-72.921875
-204.236328125
-343.599609375
-450.984375
-521.546875
-560.23828125
-568.119140625
-544.599609375
-486.42578125
-392.296875
-263.072265625
-105.40625
52.384765625
172.466796875
241.646484375
268.23046875
265.25390625
263.060546875
276.837890625
280.587890625
251.353515625
192.673828125
127.669921875
68.490234375
-1.208984375
-83.1640625
-136.443359375
-132.373046875
-86.390625
-22.919921875
49.15625
122.01171875
184.0390625
230.259765625
260.318359375
267.98828125
237.62109375
150.365234375
7.5546875
-152.44921875
-277.1796875
-334.166015625
-343.873046875
-348.568359375
-353.54296875
-337.984375
-288.41015625
-214.705078125
-146.44140625
-109.84765625
-100.69140625
-95.46875
-66.048828125
1.880859375
91.34765625
188.265625
286.751953125
366.095703125
419.7421875
457.09765625
485.5
515.556640625
547.4765625
567.701171875
571.357421875
555.609375
500.43359375
392.93359375
253.19140625
112.818359375
-12.09765625
-121.236328125
-194.83203125
-214.3828125
-217.5
-259.646484375
-340.994140625
-415.66015625
-459.009765625
-485.1328125
-509.658203125
-526.04296875
-519.318359375
-494.35546875
-475.4921875
-472.345703125
-474.765625
-488.423828125
-534.439453125
-599.53515625
-628.3984375
-580.017578125
-473.48828125
-366.783203125
-305.947265625
-308.77734375
-369.830078125
-471.927734375
-586.736328125
-675.34375
-698.822265625
-637.326171875
-518.69921875
-397.3515625
-309.54296875
-265.17578125
-259.375
-281.990234375
-309.806640625
-307.134765625
-250.23828125
-140.91796875
-12.822265625
97.2421875
196.783203125
302.87890625
401.125
475.81640625
524.326171875
542.052734375
524.59375
472.39453125
384.158203125
275.021484375
172.330078125
100.6015625
80.8125
98.568359375
116.455078125
120.572265625
114.77734375
106.5390625
98.7890625
97.484375
115.767578125
150.361328125
166.578125
136.53515625
85.369140625
51.9453125
48.119140625
75.748046875
128.134765625
176.884765625
198.64453125
211.220703125
244.724609375
286.181640625
287.15625
207.78125
55.103515625
-109.490234375
-217.05859375
-247.400390625
-225.58984375
-171.3359375
-88.431640625
3.216796875
73.19921875
121.23828125
168.724609375
210.77734375
220.970703125
191.404296875
124.65625
28.978515625
-59.412109375
-104.345703125
-105.521484375
-87.033203125
-69.431640625
-66.009765625
-91.203125
-139.69140625
-184.564453125
-205.794921875
-180.755859375
-91.837890625
31.64453125
122.45703125
146.30859375
126.685546875
109.697265625
112.904296875
114.419921875
92.951171875
42.361328125
-23.47265625
-77.9609375
-118.99609375
-169.40234375
-243.501953125
-338.22265625
-430.453125
-488.38671875
-490.087890625
-436.685546875
-355.486328125
-284.47265625
-237.6171875
-196.53125
-142.025390625
-68.958984375
27.97265625
140.376953125
244.873046875
315.05859375
326.390625
289.119140625
244.638671875
215.8671875
191.08203125
154.154296875
109.59375
61.736328125
-5.7421875
-106.005859375
-224.69140625
-310.43359375
-301.560546875
-179.73828125
22.599609375
252.412109375
467.724609375
650.55078125
797.80078125
901.36328125
939.173828125
897.31640625
784.55078125
634.646484375
490.2421875
374.78125
295.89453125
273.1484375
320.80078125
419.107421875
520.17578125
578.658203125
582.83203125
552.220703125
524.68359375
532.49609375
571.037109375
621.4375
684.927734375
759.66015625
828.794921875
875.51953125
893.966796875
892.822265625
877.08984375
843.970703125
802.517578125
760.443359375
712.0859375
655.43359375
603.5078125
561.255859375
512.890625
441.80859375
343.537109375
224.048828125
103.896484375
13.634765625
-45.4453125
-103.275390625
-178.806640625
-254.888671875
-295.369140625
-283.71875
-220.4296875
-108.369140625
38.51171875
183.77734375
290.466796875
351.673828125
370.47265625
338.6484375
264.775390625
170.978515625
60.876953125
-61.806640625
-172.912109375
-251.75
-292.97265625
-290.18359375
-251.732421875
-209.193359375
-182.8359375
-176.611328125
-193.73046875
-228.103515625
-253.8515625
-240.572265625
-190.955078125
-149.220703125
-147.08984375
-153.955078125
-112.650390625
-26.73828125
51.62890625
101.109375
131.4609375
138.861328125
120.75
97.654296875
83.986328125
81.490234375
95.97265625
145.533203125
249.587890625
388.306640625
514.05078125
594.904296875
618.791015625
601.498046875
579.416015625
578.34375
583.837890625
556.681640625
493.896484375
423.822265625
353.1015625
283.65234375
243.5390625
257.96875
323.021484375
415.759765625
515.09375
601.435546875
643.330078125
620.154296875
559.3046875
507.8203125
483.58203125
478.23046875
473.626953125
455.12109375
425.96484375
409.12890625
423.369140625
463.685546875
505.63671875
519.76953125
498.775390625
466.078125
443.81640625
438.564453125
439.552734375
431.10546875
421.31640625
428.162109375
445.2265625
447.892578125
430.048828125
413.46875
420.138671875
443.640625
448.9765625
407.341796875
327.984375
240.15234375
155.73046875
81.552734375
26.58984375
-8.1015625
-21.4765625
-22.068359375
-25.349609375
-32.109375
-28.4921875
-1.572265625
47.279296875
98.828125
143.623046875
192.708984375
241.015625
263.927734375
257.69921875
237.33984375
217.447265625
209.6875
223.81640625
271.748046875
348.359375
427.904296875
485.55859375
506.61328125
501.7578125
499.533203125
509.166015625
530.013671875
569.958984375
623.51953125
669.78515625
685.66796875
656.26171875
587.759765625
492.1640625
383.611328125
280.470703125
180.060546875
66.146484375
-51.56640625
-151.744140625
-243.224609375
-339.74609375
-424.232421875
-475.16015625
-484.736328125
-461.46875
-413.015625
-326.431640625
-194.716796875
-61.916015625
3.994140625
-16.71484375
-85.322265625
-152.083984375
-191.87890625
-197.89453125
-183.10546875
-166.36328125
-152.509765625
-140.294921875
-119.484375
-63.884765625
44.125
199.3515625
370.9296875
505.64453125
557.55078125
512.310546875
394.166015625
247.509765625
110.890625
13.24609375
-29.49609375
-24.33984375
15.4375
85.91796875
180.994140625
276.609375
342.72265625
385.314453125
439.67578125
513.076171875
587.232421875
674.32421875
801.28515625
940.177734375
1024.69140625
1027.462890625
975.939453125
896.26171875
793.2734375
682.78515625
593.134765625
532.849609375
493.1484375
462.462890625
432.32421875
414.99609375
427.2421875
469.080078125
534.79296875
606.060546875
658.337890625
681.095703125
671.46484375
634.9921875
595.314453125
579.306640625
589.384765625
614.0390625
663.673828125
757.3125
884.8359375
992.58203125
1012.328125
931.55859375
805.58203125
687.955078125
599.658203125
557.453125
554.802734375
563.080078125
576.630859375
605.669921875
661.876953125
758.474609375
876.703125
963.875
999.54296875
1008.853515625
1009.396484375
982.76953125
904.58203125
785.44921875
662.091796875
565.681640625
512.37890625
509.65234375
555.8359375
632.716796875
707.38671875
751.470703125
761.708984375
751.384765625
739.9296875
744.04296875
771.3984375
816.0546875
868.166015625
928.890625
1000.142578125
1072.21875
1128.23046875
1150.548828125
1116.87890625
1015.21484375
876.98828125
756.697265625
670.57421875
593.447265625
516.1796875
468.8046875
470.189453125
494.140625
504.392578125
498.515625
507.962890625
572.30859375
692.51171875
833.8515625
971.3359375
1092.953125
1183.515625
1218.818359375
1177.115234375
1065.82421875
918.697265625
776.224609375
666.974609375
595.6484375
555.037109375
546.724609375
563.552734375
584.49609375
609.5546875
665.283203125
753.77734375
840.7109375
883.134765625
851.736328125
770.916015625
708.080078125
708.53125
762.328125
833.771484375
890.005859375
902.52734375
864.8515625
797.900390625
732.330078125
681.865234375
628.634765625
568.130859375
533.373046875
551.830078125
609.123046875
661.3828125
686.056640625
704.396484375
737.88671875
768.4765625
765.646484375
741.130859375
750.77734375
832.37890625
960.08984375
1060.513671875
1077.30859375
1004.205078125
868.228515625
728.9140625
654.73828125
661.029296875
706.646484375
745.537109375
765.447265625
800.021484375
880.154296875
1007.240234375
1165.736328125
1314.80859375
1417.775390625
1462.154296875
1441.748046875
1352.39453125
1203.265625
1009.31640625
787.564453125
585.701171875
472.0234375
470.16796875
534.830078125
602.81640625
652.4921875
693.73828125
731.95703125
763.869140625
762.287109375
707.34765625
621.724609375
551.572265625
544.4453125
616.412109375
744.69140625
898.9921875
1057.1875
1205.021484375
1346.919921875
1480.091796875
1579.865234375
1640.193359375
1676.64453125
1698.103515625
1687.9921875
1625.0
1510.173828125
1379.8359375
1293.181640625
1273.83984375
1284.58984375
1262.28125
1180.17578125
1076.857421875
1006.361328125
984.7265625
996.1953125
1008.673828125
992.232421875
952.951171875
911.1171875
885.111328125
892.24609375
927.51171875
977.384765625
1039.271484375
1107.876953125
1183.833984375
1288.7109375
1416.6953125
1504.083984375
1493.73046875
1393.216796875
1245.630859375
1099.107421875
997.58984375
961.345703125
977.8515625
1018.669921875
1067.841796875
1131.22265625
1213.07421875
1280.18359375
1292.7890625
1272.59765625
1270.189453125
1303.22265625
1348.2890625
1356.59765625
1315.69921875
1259.501953125
1212.1640625
1174.69921875
1152.591796875
1155.98046875
1179.73828125
1212.67578125
1251.099609375
1297.775390625
1358.39453125
1438.482421875
1539.267578125
1635.169921875
1685.296875
1675.27734375
1621.810546875
1551.8671875
1488.38671875
1452.107421875
1455.599609375
1507.248046875
1593.921875
1671.337890625
1703.31640625
1671.96484375
1571.671875
1424.076171875
1275.0
1162.078125
1091.61328125
1046.833984375
1004.517578125
959.8828125
937.53515625
967.80859375
1060.33984375
1192.126953125
1323.2421875
1423.716796875
1481.458984375
1504.158203125
1511.8984375
1520.90234375
1544.189453125
1578.107421875
1599.86328125
1602.921875
1593.228515625
1562.677734375
1500.6796875
1410.85546875
1304.35546875
1193.11328125
1084.240234375
990.08984375
929.513671875
903.509765625
906.21875
944.224609375
1014.958984375
1098.259765625
1174.591796875
1236.591796875
1281.2265625
1303.97265625
1310.388671875
1324.671875
1367.87890625
1426.138671875
1458.67578125
1450.5546875
1421.486328125
1387.359375
1352.6015625
1316.732421875
1280.9921875
1252.0859375
1233.677734375
1218.5078125
1199.478515625
1184.921875
1195.658203125
1256.89453125
1378.267578125
1530.724609375
1661.865234375
1736.275390625
1759.640625
1769.626953125
1810.30078125
1895.041015625
1980.724609375
2009.89453125
1967.705078125
1870.322265625
1733.9296875
1582.1484375
1443.9296875
1342.3671875
1283.787109375
1249.15234375
1221.1171875
1184.75390625
1128.732421875
1064.65625
1014.9375
983.794921875
964.595703125
965.859375
992.845703125
1035.908203125
1086.3203125
1135.4296875
1173.49609375
1197.736328125
1217.7890625
1249.98828125
1293.80859375
1336.783203125
1367.8515625
1383.599609375
1400.552734375
1427.255859375
1451.392578125
1462.115234375
1450.921875
1422.3828125
1396.970703125
1374.43359375
1340.162109375
1304.248046875
1290.73828125
1300.7734375
1294.185546875
1227.28125
1106.359375
983.640625
912.580078125
900.41015625
918.51171875
961.173828125
1046.130859375
1164.998046875
1294.3359375
1420.998046875
1540.287109375
1653.341796875
1762.822265625
1852.814453125
1887.736328125
1852.53515625
1780.083984375
1713.40234375
1669.517578125
1646.990234375
1630.072265625
1586.693359375
1486.787109375
1341.224609375
1202.236328125
1107.46484375
1048.8515625
1016.951171875
1026.18359375
1083.689453125
1171.64453125
1256.943359375
1313.697265625
1333.669921875
1318.126953125
1277.21484375
1223.328125
1168.38671875
1135.5390625
1139.23828125
1161.302734375
1185.486328125
1228.009765625
1300.955078125
1395.181640625
1495.41015625
1586.33203125
1662.310546875
1720.72265625
1749.876953125
1736.419921875
1675.953125
1581.021484375
1488.525390625
1417.892578125
1333.736328125
1190.396484375
1002.83984375
850.33203125
797.939453125
840.755859375
929.03515625
1019.28125
1095.619140625
1159.94921875
1232.9375
1332.078125
1441.6640625
1536.095703125
1609.3671875
1673.302734375
1752.611328125
1859.8046875
1961.484375
2013.8359375
2010.080078125
1968.794921875
1897.556640625
1798.224609375
1687.162109375
1573.609375
1483.875
1472.873046875
1550.34765625
1667.876953125
1760.146484375
1787.7890625
1774.2109375
1757.279296875
1741.99609375
1732.435546875
1747.861328125
1788.662109375
1818.583984375
1816.38671875
1800.630859375
1797.98046875
1829.865234375
1893.123046875
1948.634765625
1958.822265625
1933.04296875
1915.6796875
1923.71875
1935.89453125
1935.498046875
1903.80859375
1809.447265625
1654.111328125
1484.7578125
1351.04296875
1263.283203125
1197.97265625
1146.458984375
1129.2265625
1159.86328125
1230.755859375
1341.0546875
1490.814453125
1655.951171875
1800.63671875
1900.08984375
1940.236328125
1907.0390625
1815.212890625
1720.4296875
1659.8671875
1621.650390625
1588.21875
1576.91015625
1615.125
1689.77734375
1745.052734375
1727.966796875
1645.80078125
1557.4453125
1500.603515625
1456.8515625
1380.029296875
1260.42578125
1129.693359375
1005.96875
894.689453125
810.16015625
766.775390625
771.587890625
814.900390625
860.44140625
875.49609375
867.984375
876.103515625
919.72265625
986.76171875
1060.744140625
1136.400390625
1206.63671875
1257.4765625
1281.626953125
1288.865234375
1288.71875
1264.59375
1182.009765625
1047.279296875
937.47265625
917.521484375
973.60546875
1062.53125
1158.287109375
1245.017578125
1308.298828125
1332.21484375
1323.3671875
1317.208984375
1324.12109375
1315.216796875
1262.576171875
1163.001953125
1044.0703125
946.845703125
904.150390625
936.810546875
1038.599609375
1168.228515625
1283.115234375
1352.1796875
1365.357421875
1341.583984375
1301.109375
1260.91015625
1249.546875
1293.669921875
1394.16015625
1514.216796875
1595.9765625
1616.291015625
1602.27734375
1593.986328125
1598.537109375
1600.9921875
1601.029296875
1605.87109375
1609.5078125
1602.412109375
1596.01953125
1612.31640625
1663.302734375
1742.90234375
1831.076171875
1886.591796875
1876.5390625
1823.677734375
1776.494140625
1738.326171875
1697.61328125
1670.345703125
1667.564453125
1672.037109375
1657.607421875
1601.771484375
1510.8125
1416.638671875
1344.359375
1304.501953125
1289.35546875
1284.701171875
1282.599609375
1277.298828125
1269.01171875
1255.857421875
1234.76953125
1212.912109375
1185.890625
1144.626953125
1106.685546875
1099.07421875
1123.802734375
1166.421875
1208.1796875
1240.146484375
1288.904296875
1374.828125
1480.26171875
1577.26171875
1637.59765625
1639.779296875
1580.802734375
1482.7109375
1389.81640625
1334.6328125
1321.419921875
1348.72265625
1410.626953125
1487.728515625
1553.658203125
1594.31640625
1611.154296875
1605.291015625
1580.677734375
1565.978515625
1592.259765625
1650.76171875
1695.12109375
1697.806640625
1681.537109375
1678.265625
1679.599609375
1645.814453125
1559.353515625
1439.994140625
1328.802734375
1258.896484375
1225.78125
1197.109375
1145.251953125
1085.078125
1064.78125
1091.1171875
1125.87890625
1140.95703125
1135.783203125
1117.78515625
1078.140625
996.126953125
881.93359375
794.23828125
792.908203125
890.361328125
1044.26953125
1183.1953125
1257.234375
1263.7421875
1236.318359375
1220.271484375
1236.716796875
1278.79296875
1326.544921875
1347.109375
1325.517578125
1292.29296875
1287.994140625
1305.126953125
1311.5234375
1306.71484375
1305.142578125
1316.47265625
1368.939453125
1473.05859375
1580.78125
1646.076171875
1662.443359375
1626.197265625
1529.236328125
1383.3828125
1220.3984375
1081.3203125
1000.111328125
974.13671875
975.978515625
986.771484375
985.03515625
957.361328125
925.423828125
929.013671875
980.3203125
1045.474609375
1060.240234375
996.494140625
902.12890625
831.9921875
792.1796875
762.11328125
729.6484375
695.224609375
653.546875
600.53515625
543.822265625
493.76171875
464.064453125
479.2421875
551.71484375
657.453125
752.900390625
809.330078125
841.39453125
889.09765625
956.59375
1017.779296875
1060.80078125
1081.412109375
1070.302734375
1023.330078125
956.2734375
897.408203125
874.828125
896.990234375
943.150390625
990.392578125
1032.55859375
1060.556640625
1047.484375
977.873046875
887.3359375
826.119140625
808.056640625
818.080078125
829.755859375
830.09765625
823.44140625
806.158203125
771.150390625
722.259765625
657.8125
573.384765625
483.79296875
426.365234375
416.2421875
437.955078125
490.2734375
589.97265625
730.732421875
868.572265625
965.69140625
1029.630859375
1082.4609375
1110.134765625
1095.07421875
1053.236328125
1017.4921875
1005.68359375
1000.751953125
965.005859375
880.212890625
771.94921875
678.26953125
614.5
587.57421875
612.033203125
670.341796875
703.904296875
679.298828125
625.96875
601.5703125
652.126953125
771.525390625
904.689453125
1011.5
1081.71484375
1115.357421875
1124.140625
1120.220703125
1106.490234375
1078.103515625
1031.3359375
960.412109375
852.40234375
714.87890625
580.427734375
477.20703125
431.400390625
451.900390625
501.009765625
529.2421875
521.63671875
491.21484375
443.83984375
370.1015625
267.291015625
137.0
-30.80078125
-242.396484375
-477.302734375
-698.02734375
-873.99609375
-1003.7578125
-1112.203125
-1205.48828125
-1256.009765625
-1258.3984375
-1252.986328125
-1272.88671875
-1293.318359375
-1254.603515625
-1127.28125
-942.4765625
-757.56640625
-616.09375
-527.865234375
-468.453125
-408.73828125
-346.708984375
-294.720703125
-263.169921875
-255.41796875
-268.302734375
-311.37109375
-381.421875
-417.763671875
-361.44921875
-210.64453125
7.263671875
268.505859375
550.212890625
815.318359375
1040.7421875
1235.193359375
1389.31640625
1479.447265625
1514.712890625
1508.134765625
1455.712890625
1345.412109375
1168.5625
944.744140625
691.689453125
361.48828125
-106.171875
-662.22265625
-1152.904296875
-1471.4140625
-1641.06640625
-1711.4609375
-1684.021484375
-1547.138671875
-1315.921875
-1039.412109375
-769.69921875
-532.15234375
-348.5
-262.162109375
-306.673828125
-477.853515625
-754.357421875
-1096.587890625
-1449.548828125
-1763.580078125
-1993.548828125
-2107.869140625
-2102.58203125
-1992.751953125
-1781.361328125
-1458.34765625
-1044.55859375
-613.322265625
-264.533203125
-74.548828125
-68.0859375
-233.5234375
-562.12109375
-1060.603515625
-1709.021484375
-2436.470703125
-3121.466796875
-3594.150390625
-3693.9296875
-3354.439453125
-2650.705078125
-1769.7734375
-920.298828125
-309.630859375
-126.1328125
-439.14453125
-1129.009765625
-1916.49609375
-2479.548828125
-2614.544921875
-2361.93359375
-1962.625
-1655.744140625
-1517.080078125
-1463.23046875
-1337.05859375
-990.162109375
-378.5703125
360.076171875
974.771484375
1267.943359375
1180.7421875
814.494140625
385.546875
124.501953125
150.541015625
417.908203125
829.8828125
1350.150390625
1953.078125
2553.7890625
3045.138671875
3398.359375
3669.310546875
3863.306640625
3892.71875
3691.49609375
3249.91015625
2515.5078125
1359.521484375
-242.689453125
-1999.689453125
-3399.380859375
-4076.0703125
-4050.896484375
-3625.802734375
-3088.79296875
-2564.017578125
-2105.9296875
-1819.619140625
-1802.58203125
-1996.638671875
-2215.17578125
-2291.64453125
-2141.84375
-1780.283203125
-1315.654296875
-875.654296875
-533.615234375
-347.619140625
-388.9375
-696.515625
-1223.19140625
-1804.876953125
-2244.419921875
-2487.486328125
-2671.0234375
-3039.576171875
-3857.9296875
-5340.1640625
-7552.859375
-10402.818359375
-13756.494140625
-17586.1796875
-21972.30859375
-26933.095703125
-32392.3046875
-38517.69140625
-46016.6171875
-55760.35546875
-67495.42578125
-78267.919921875
-82117.78515625
-72708.888671875
-48999.634765625
-20213.669921875
-2680.2109375
-5351.263671875
-14731.42578125
3031.3359375
79843.20703125
221491.013671875
399518.314453125
562651.587890625
664071.587890625
686104.7265625
640638.560546875
552006.541015625
444393.5546875
336889.865234375
241709.333984375
165261.75
108117.75
65799.482421875
34355.458984375
13805.83984375
3794.24609375
-456.447265625
-4183.6875
-8322.3671875
-11455.271484375
-12672.587890625
-12006.439453125
-10283.443359375
-8443.0703125
-6671.482421875
-4505.36328125
-1883.6953125
438.849609375
1970.85546875
3384.099609375
5767.32421875
9258.5078125
12855.52734375
15677.671875
17836.94921875
19627.43359375
20457.33203125
19451.232421875
16936.146484375
14272.46875
12316.7421875
10759.017578125
8480.984375
4727.640625
617.427734375
-1645.45703125
-1585.85546875
-866.31640625
-660.259765625
-415.724609375
427.7578125
1118.107421875
769.23828125
23.607421875
597.412109375
3179.865234375
6395.080078125
8022.01171875
7017.576171875
4349.130859375
2081.71484375
1848.54296875
3972.345703125
7515.20703125
10940.31640625
12952.48828125
13030.828125
11410.97265625
8792.748046875
6039.26953125
3907.990234375
2827.591796875
2767.123046875
3312.068359375
3907.72265625
4085.291015625
3597.4453125
2437.03515625
772.953125
-1133.828125
-3000.265625
-4561.298828125
-5612.296875
-6043.55078125
-5859.998046875
-5185.984375
-4211.765625
-3111.86328125
-2028.548828125
-1099.912109375
-431.90625
-36.595703125
153.00390625
223.212890625
223.560546875
173.81640625
104.76953125
57.056640625
59.06640625
104.150390625
176.69921875
288.380859375
459.052734375
694.775390625
985.630859375
1295.8203125
1560.515625
1720.34765625
1779.220703125
1817.23046875
1916.337890625
2097.658203125
2329.427734375
2560.39453125
2743.30078125
2852.236328125
2873.330078125
2775.154296875
2528.923828125
2168.400390625
1781.322265625
1441.69921875
1177.765625
996.412109375
894.904296875
846.5859375
827.21875
842.994140625
905.083984375
998.427734375
1081.0390625
1110.16015625
1074.681640625
997.365234375
893.255859375
750.892578125
582.623046875
433.28515625
329.91796875
274.564453125
258.876953125
280.4453125
354.443359375
469.220703125
557.9296875
570.595703125
515.669921875
436.591796875
375.669921875
356.560546875
387.5390625
454.85546875
541.1875
649.59375
781.615234375
924.15625
1063.869140625
1173.75
1215.45703125
1186.130859375
1123.509765625
1053.765625
967.623046875
847.623046875
703.9453125
594.65234375
576.171875
645.392578125
745.208984375
814.783203125
840.2734375
846.939453125
855.154296875
869.650390625
883.57421875
890.5078125
901.955078125
932.193359375
966.1328125
967.4375
921.865234375
841.662109375
745.017578125
655.736328125
576.69140625
483.806640625
382.2109375
319.953125
334.57421875
424.619140625
573.22265625
749.38671875
900.189453125
972.064453125
949.35546875
880.501953125
838.609375
849.853515625
880.73046875
887.681640625
854.96875
789.009765625
716.333984375
669.681640625
668.751953125
716.025390625
797.009765625
886.34765625
974.966796875
1072.5078125
1156.74609375
1187.787109375
1174.896484375
1168.248046875
1197.9296875
1262.68359375
1350.65234375
1441.470703125
1517.154296875
1576.701171875
1619.296875
1640.9140625
1630.396484375
1577.7578125
1501.34375
1438.703125
1427.60546875
1494.41015625
1619.0546875
1752.796875
1874.8984375
1978.546875
2031.12109375
2013.12109375
1935.96875
1798.189453125
1605.087890625
1396.171875
1217.548828125
1095.271484375
1027.427734375
1000.802734375
1001.126953125
1000.37890625
968.908203125
908.830078125
851.06640625
801.04296875
732.701171875
640.751953125
544.451171875
470.052734375
451.1328125
500.33984375
610.1640625
766.392578125
942.45703125
1104.720703125
1213.212890625
1245.6484375
1221.146484375
1169.875
1108.486328125
1057.82421875
1044.75390625
1086.73828125
1170.908203125
1245.306640625
1255.0
1180.75390625
1054.947265625
945.08984375
889.03515625
869.490234375
854.630859375
829.1484375
784.677734375
722.72265625
673.587890625
667.720703125
693.5625
717.421875
722.265625
710.70703125
686.341796875
629.896484375
517.625
363.818359375
225.58203125
160.16015625
178.205078125
252.87890625
337.5703125
394.048828125
436.634765625
508.869140625
616.916015625
714.5390625
758.36328125
743.763671875
681.45703125
587.51171875
510.615234375
505.439453125
565.19921875
632.490234375
664.572265625
652.33203125
609.92578125
574.009765625
575.521484375
596.04296875
596.59375
563.0703125
501.625
429.107421875
379.833984375
373.501953125
377.25390625
347.3984375
277.69921875
180.1015625
67.76171875
-43.970703125
-134.982421875
-187.509765625
-201.53515625
-188.73046875
-159.169921875
-117.9921875
-68.408203125
-15.56640625
34.6171875
98.25390625
215.193359375
395.041015625
584.3125
718.48046875
769.9453125
753.359375
696.76953125
610.759765625
508.287109375
431.080078125
413.912109375
444.84375
483.607421875
509.16796875
528.529296875
553.107421875
596.58984375
668.173828125
754.19921875
820.71875
845.90625
822.451171875
766.13671875
724.384765625
718.537109375
722.24609375
720.37890625
729.71484375
776.369140625
877.65234375
1015.11328125
1140.611328125
1221.146484375
1263.69140625
1291.16796875
1305.548828125
1291.29296875
1252.69140625
1208.076171875
1161.755859375
1097.482421875
1000.408203125
879.98046875
777.142578125
739.310546875
778.275390625
863.20703125
943.423828125
991.314453125
1027.810546875
1081.41015625
1142.27734375
1180.580078125
1199.8984375
1226.927734375
1251.15625
1238.96875
1194.68359375
1158.2890625
1160.052734375
1202.412109375
1263.759765625
1320.240234375
1362.814453125
1380.6875
1347.859375
1255.66796875
1121.763671875
960.67578125
777.111328125
577.71875
381.859375
228.458984375
155.607421875
168.84375
235.00390625
324.859375
419.283203125
481.9921875
483.193359375
433.31640625
373.31640625
339.291015625
330.470703125
319.099609375
290.203125
232.638671875
124.498046875
-25.611328125
-175.080078125
-304.509765625
-424.318359375
-525.04296875
-585.181640625
-597.62109375
-562.6328125
-490.177734375
-391.638671875
-287.5234375
-209.86328125
-159.814453125
-110.10546875
-54.98046875
-19.5234375
-28.255859375
-81.76171875
-157.00390625
-232.716796875
-294.443359375
-305.771484375
-223.42578125
-44.48046875
166.19921875
315.859375
374.10546875
377.869140625
372.63671875
391.830078125
443.333984375
505.541015625
563.8359375
605.703125
613.779296875
591.986328125
556.4765625
518.38671875
466.955078125
387.06640625
310.9609375
306.28515625
413.318359375
607.427734375
840.330078125
1079.16015625
1291.5078125
1437.375
1484.6171875
1450.916015625
1390.73046875
1336.935546875
1289.91796875
1251.240234375
1229.1796875
1217.08984375
1196.537109375
1147.498046875
1066.56640625
988.828125
967.0546875
1028.93359375
1156.3828125
1304.298828125
1430.39453125
1503.583984375
1512.640625
1470.2578125
1402.16796875
1344.9140625
1336.591796875
1392.720703125
1500.8359375
1621.537109375
1688.478515625
1651.078125
1528.31640625
1386.9921875
1283.091796875
1232.669921875
1208.373046875
1173.32421875
1115.5390625
1044.15625
975.568359375
930.076171875
916.12890625
927.431640625
958.94140625
997.130859375
1027.4453125
1065.587890625
1140.53515625
1257.345703125
1379.98046875
1456.212890625
1459.8828125
1394.853515625
1280.732421875
1142.080078125
1004.609375
899.66015625
850.326171875
858.02734375
902.37890625
947.869140625
971.607421875
975.94921875
974.6796875
978.48046875
983.689453125
988.974609375
988.76953125
942.90234375
828.66015625
682.734375
546.21875
445.84765625
410.822265625
440.4140625
491.646484375
517.787109375
489.365234375
410.88671875
322.013671875
252.162109375
201.5703125
160.609375
129.08984375
123.263671875
138.3515625
137.96484375
111.8125
95.541015625
125.66015625
199.166015625
287.76171875
360.9609375
409.712890625
459.2890625
518.86328125
554.20703125
535.4140625
469.083984375
393.0546875
360.365234375
403.65625
500.482421875
587.298828125
620.6328125
610.060546875
584.029296875
551.115234375
516.314453125
493.365234375
480.2578125
452.841796875
385.46875
282.19921875
187.537109375
147.74609375
173.3984375
241.703125
315.435546875
365.705078125
395.8671875
421.71484375
431.216796875
398.8046875
325.505859375
237.8984375
157.244140625
91.626953125
48.94140625
34.16015625
35.708984375
38.521484375
38.62109375
35.41015625
26.087890625
9.9140625
0.009765625
11.8515625
43.77734375
85.751953125
128.8671875
167.865234375
216.8984375
298.908203125
393.537109375
453.01171875
473.302734375
478.564453125
463.337890625
413.7734375
369.234375
393.953125
483.458984375
576.033203125
635.3828125
662.2421875
644.779296875
559.708984375
431.0
314.779296875
217.31640625
109.921875
-6.783203125
-105.470703125
-155.171875
-145.697265625
-103.888671875
-52.060546875
10.357421875
81.595703125
145.271484375
171.97265625
135.5078125
40.6953125
-71.416015625
-169.203125
-251.779296875
-302.75
-285.23828125
-207.0
-124.072265625
-91.083984375
-135.43359375
-244.9296875
-377.638671875
-489.12890625
-545.3515625
-548.541015625
-517.8359375
-450.515625
-352.861328125
-246.38671875
-147.759765625
-67.38671875
2.78515625
72.1171875
118.3046875
125.78515625
131.09375
192.390625
314.189453125
439.056640625
512.716796875
528.0703125
510.375
475.880859375
420.296875
339.9453125
252.83203125
181.095703125
123.39453125
61.158203125
-15.994140625
-98.3203125
-155.46875
-172.896484375
-173.3671875
-189.8125
-240.93359375
-307.615234375
-345.818359375
-326.93359375
-250.5234375
-134.216796875
-8.744140625
74.857421875
74.8828125
16.0859375
-33.5859375
-38.3125
-16.083984375
1.28125
-2.703125
-33.021484375
-98.84765625
-210.80859375
-363.48046875
-529.06640625
-665.458984375
-739.9453125
-746.822265625
-706.599609375
-649.814453125
-593.458984375
-533.603515625
-469.42578125
-416.318359375
-383.70703125
-355.904296875
-310.271484375
-232.677734375
-114.431640625
35.546875
175.21484375
259.48828125
284.900390625
275.703125
243.154296875
189.294921875
121.021484375
43.44140625
-26.166015625
-51.69140625
-6.927734375
102.46484375
230.9296875
321.16796875
355.439453125
360.3046875
371.64453125
399.482421875
418.11328125
395.080078125
322.046875
226.154296875
146.818359375
101.947265625
93.669921875
123.734375
182.689453125
251.9375
310.060546875
325.904296875
273.21875
163.369140625
44.701171875
-42.8828125
-80.45703125
-72.962890625
-51.205078125
-30.669921875
-11.591796875
-11.87890625
-48.189453125
-108.701171875
-153.4296875
-154.591796875
-117.1640625
-62.015625
-7.08984375
42.29296875
69.427734375
42.607421875
-42.49609375
-157.974609375
-270.697265625
-354.767578125
-400.994140625
-409.078125
-384.62109375
-352.65625
-353.15234375
-395.2734375
-431.162109375
-398.126953125
-277.626953125
-110.474609375
43.814453125
162.0
261.78125
348.76171875
406.0546875
438.751953125
471.966796875
507.91796875
527.705078125
515.990234375
456.54296875
356.82421875
255.89453125
180.60546875
131.44921875
107.5390625
102.453125
101.52734375
88.046875
35.296875
-65.076171875
-179.763671875
-265.0625
-311.27734375
-347.94921875
-408.794921875
-494.111328125
-577.25
-628.1015625
-624.068359375
-563.6484375
-477.25390625
-398.0390625
-322.49609375
-229.28125
-128.2421875
-57.513671875
-33.830078125
-39.669921875
-55.5
-66.703125
-58.681640625
-29.0234375
10.140625
40.8125
42.119140625
0.00390625
-82.0859375
-165.248046875
-200.80859375
-172.021484375
-73.6484375
85.2265625
259.1171875
399.91796875
484.6953125
499.53515625
435.83984375
319.5
196.9609375
97.279296875
48.5546875
63.513671875
111.6796875
154.875
160.181640625
109.396484375
14.748046875
-113.599609375
-274.166015625
-441.47265625
-573.92578125
-656.703125
-704.390625
-735.498046875
-765.056640625
-814.357421875
-896.228515625
-999.5078125
-1093.890625
-1146.16015625
-1144.33984375
-1093.185546875
-988.244140625
-834.126953125
-668.21875
-535.390625
-451.71875
-392.55859375
-341.3125
-330.98046875
-399.884765625
-528.86328125
-637.787109375
-677.130859375
-673.19921875
-664.265625
-673.552734375
-714.28515625
-772.9140625
-815.640625
-796.994140625
-687.724609375
-523.044921875
-372.1640625
-269.708984375
-214.30859375
-194.302734375
-189.236328125
-173.38671875
-142.48046875
-119.943359375
-126.44140625
-168.720703125
-246.609375
-346.541015625
-444.501953125
-522.35546875
-576.244140625
-611.306640625
-629.58203125
-630.994140625
-621.57421875
-623.0
-654.34375
-707.369140625
-754.84375
-778.896484375
-787.833984375
-794.947265625
-809.9765625
-825.7578125
-811.673828125
-739.896484375
-619.5
-497.23046875
-425.82421875
-436.962890625
-503.81640625
-561.84375
-593.73828125
-634.677734375
-698.888671875
-759.82421875
-788.779296875
-784.52734375
-769.923828125
-769.265625
-775.359375
-752.974609375
-687.841796875
-608.265625
-562.193359375
-578.671875
-651.75
-752.236328125
-850.080078125
-931.32421875
-995.865234375
-1059.826171875
-1147.5078125
-1269.900390625
-1415.419921875
-1564.525390625
-1695.978515625
-1780.255859375
-1802.6328125
-1769.39453125
-1696.728515625
-1616.197265625
-1565.123046875
-1547.958984375
-1534.064453125
-1513.443359375
-1508.130859375
-1510.154296875
-1479.052734375
-1394.4609375
-1271.251953125
-1138.20703125
-1016.375
-923.9453125
-879.70703125
-877.07421875
-880.462890625
-878.638671875
-906.7734375
-989.4921875
-1080.8984375
-1110.5390625
-1060.365234375
-962.69140625
-852.22265625
-737.23828125
-608.19140625
-462.876953125
-318.958984375
-198.12890625
-109.71484375
-67.599609375
-87.2578125
-144.8515625
-185.04296875
-182.830078125
-167.25
-170.45703125
-186.142578125
-198.115234375
-213.435546875
-232.75390625
-228.029296875
-187.716796875
-143.67578125
-130.8046875
-152.009765625
-198.900390625
-267.7890625
-357.958984375
-461.580078125
-552.3671875
-609.193359375
-623.98046875
-590.00390625
-528.466796875
-485.390625
-477.119140625
-480.044921875
-461.56640625
-405.291015625
-318.224609375
-226.916015625
-169.02734375
-157.833984375
-170.513671875
-186.498046875
-205.88671875
-237.53515625
-285.302734375
-344.67578125
-408.15625
-460.66015625
-488.263671875
-486.84765625
-453.857421875
-392.638671875
-319.39453125
-247.3125
-176.638671875
-108.73828125
-53.01171875
-18.681640625
3.810546875
34.955078125
80.66796875
121.806640625
134.009765625
109.642578125
54.341796875
-21.310546875
-115.482421875
-239.16796875
-395.556640625
-574.025390625
-776.302734375
-1004.35546875
-1222.623046875
-1375.759765625
-1427.8515625
-1379.06640625
-1269.572265625
-1147.572265625
-1025.1640625
-882.328125
-719.333984375
-576.134765625
-499.79296875
-512.990234375
-594.951171875
-698.892578125
-802.078125
-899.736328125
-974.888671875
-1017.990234375
-1049.70703125
-1097.265625
-1165.826171875
-1235.443359375
-1280.21875
-1294.66796875
-1282.837890625
-1243.904296875
-1182.90625
-1114.48828125
-1060.80859375
-1034.39453125
-1021.53515625
-991.26171875
-929.94140625
-863.111328125
-825.1171875
-818.798828125
-823.126953125
-817.87109375
-793.5546875
-763.783203125
-741.205078125
-706.630859375
-632.5
-512.6171875
-375.3203125
-256.21484375
-161.5625
-73.62109375
17.44140625
104.056640625
167.892578125
179.232421875
124.478515625
20.154296875
-98.58984375
-208.40625
-319.080078125
-445.86328125
-585.46875
-717.859375
-815.921875
-858.4609375
-832.841796875
-750.482421875
-652.51953125
-577.716796875
-539.701171875
-529.123046875
-531.16015625
-545.240234375
-575.142578125
-615.228515625
-650.509765625
-654.86328125
-614.1015625
-559.845703125
-547.775390625
-599.482421875
-687.015625
-769.9453125
-822.171875
-825.474609375
-770.91796875
-663.572265625
-537.091796875
-450.63671875
-445.828125
-509.0390625
-578.080078125
-599.6015625
-552.9765625
-445.162109375
-319.275390625
-245.068359375
-272.6796875
-394.154296875
-575.23046875
-782.130859375
-971.005859375
-1107.794921875
-1192.5859375
-1244.5234375
-1289.7890625
-1345.083984375
-1393.0390625
-1401.27734375
-1366.255859375
-1318.53515625
-1270.892578125
-1203.232421875
-1118.123046875
-1053.01953125
-1035.693359375
-1061.517578125
-1105.00390625
-1142.599609375
-1176.435546875
-1227.81640625
-1301.55859375
-1372.111328125
-1407.94140625
-1399.142578125
-1349.80859375
-1259.4375
-1130.974609375
-981.291015625
-812.27734375
-615.65234375
-413.087890625
-253.572265625
-176.06640625
-184.6796875
-248.41015625
-323.287109375
-382.28125
-408.775390625
-391.416015625
-360.541015625
-363.224609375
-390.4921875
-387.822265625
-340.474609375
-294.69140625
-285.49609375
-305.798828125
-339.3203125
-372.966796875
-399.796875
-436.375
-521.783203125
-665.021484375
-809.41796875
-889.96484375
-892.6015625
-843.572265625
-784.556640625
-746.060546875
-720.521484375
-681.07421875
-612.873046875
-515.65625
-405.654296875
-323.23046875
-309.06640625
-364.12109375
-466.9453125
-584.224609375
-673.1640625
-707.7265625
-703.056640625
-703.34765625
-737.36328125
-808.4609375
-891.603515625
-945.345703125
-935.177734375
-857.734375
-760.39453125
-697.6171875
-662.826171875
-605.51171875
-496.0625
-358.599609375
-247.0859375
-187.41015625
-171.970703125
-199.212890625
-269.17578125
-365.94140625
-467.189453125
-559.68359375
-632.984375
-659.87109375
-628.37890625
-563.6953125
-496.197265625
-449.369140625
-432.228515625
-422.0390625
-387.7265625
-329.55078125
-269.875
-213.04296875
-151.9375
-86.451171875
-15.51953125
68.259765625
149.69921875
189.068359375
174.02734375
128.642578125
71.4453125
-7.42578125
-123.744140625
-272.55078125
-434.453125
-574.35546875
-657.384765625
-665.48828125
-594.876953125
-479.46875
-387.044921875
-360.921875
-405.28515625
-521.451171875
-693.0859375
-866.70703125
-985.72265625
-1029.72265625
-1018.71484375
-975.439453125
-925.619140625
-898.12890625
-897.74609375
-915.81640625
-949.86328125
-993.677734375
-1038.2890625
-1078.046875
-1094.78515625
-1056.71484375
-939.525390625
-752.05859375
-533.833984375
-335.615234375
-204.927734375
-170.216796875
-214.892578125
-295.650390625
-396.20703125
-513.66015625
-605.216796875
-614.091796875
-541.8671875
-449.4296875
-376.291015625
-322.560546875
-304.46875
-344.833984375
-433.025390625
-541.828125
-649.216796875
-737.265625
-796.123046875
-827.146484375
-834.291015625
-816.529296875
-783.47265625
-756.970703125
-741.345703125
-723.02734375
-702.990234375
-692.205078125
-689.552734375
-700.494140625
-738.564453125
-783.455078125
-796.134765625
-769.75390625
-717.50390625
-648.140625
-578.82421875
-522.18359375
-473.376953125
-433.4921875
-414.314453125
-431.734375
-469.462890625
-475.59765625
-421.431640625
-326.42578125
-220.0390625
-126.30859375
-51.158203125
9.017578125
45.169921875
35.896484375
-43.8203125
-181.703125
-321.291015625
-421.57421875
-478.30078125
-482.97265625
-419.736328125
-301.41015625
-174.107421875
-78.935546875
-45.138671875
-105.1171875
-251.25
-409.65234375
-497.0
-477.453125
-376.14453125
-249.775390625
-150.283203125
-100.619140625
-95.29296875
-113.400390625
-130.529296875
-150.572265625
-210.236328125
-337.599609375
-513.46484375
-670.62890625
-755.6484375
-775.8984375
-768.90234375
-754.736328125
-726.669921875
-666.6171875
-572.0703125
-464.462890625
-369.216796875
-306.443359375
-287.287109375
-297.052734375
-299.48046875
-269.333984375
-205.798828125
-123.673828125
-52.380859375
-22.11328125
-51.083984375
-138.10546875
-254.568359375
-355.599609375
-408.197265625
-419.58203125
-417.521484375
-410.93359375
-394.638671875
-382.3125
-386.453125
-367.568359375
-276.740234375
-135.001953125
2.759765625
108.681640625
173.53515625
192.794921875
175.216796875
154.998046875
164.115234375
188.802734375
190.376953125
154.302734375
94.0703125
23.8984375
-40.6015625
-77.458984375
-83.349609375
-81.72265625
-93.2734375
-110.0390625
-109.794921875
-78.837890625
-6.375
104.427734375
231.806640625
371.38671875
546.71484375
751.015625
926.623046875
1025.4609375
1050.66796875
1030.361328125
978.767578125
903.916015625
829.220703125
777.99609375
768.306640625
814.212890625
905.923828125
1017.10546875
1137.11328125
1261.01953125
1355.498046875
1376.18359375
1309.037109375
1177.91015625
1035.931640625
943.494140625
941.1640625
1030.43359375
1182.26953125
1366.763671875
1554.912109375
1725.802734375
1869.228515625
1989.708984375
2119.39453125
2290.93359375
2491.541015625
2676.853515625
2819.056640625
2918.25
2986.232421875
3044.421875
3114.546875
3223.373046875
3403.75390625
3662.322265625
3968.21875
4284.72265625
4594.615234375
4895.146484375
5185.6171875
5458.728515625
5723.76953125
6005.525390625
6302.826171875
6585.57421875
6832.716796875
7046.794921875
7231.3515625
7374.306640625
7463.783203125
7511.263671875
7541.982421875
7557.83984375
7564.556640625
7617.349609375
7778.73046875
8069.83984375
8475.25390625
8964.66015625
9498.73046875
10025.37109375
10476.125
10778.5
10900.115234375
10874.00390625
10787.69921875
10728.361328125
10725.78125
10783.7109375
10901.29296875
11042.388671875
11149.607421875
11183.333984375
11138.548828125
11035.529296875
10900.7734375
10762.673828125
10653.009765625
10598.380859375
10616.390625
10726.12890625
10936.845703125
11209.0
11457.3984375
11568.76171875
11435.818359375
11046.982421875
10508.703125
9950.564453125
9453.857421875
9072.294921875
8836.03515625
8724.869140625
8696.10546875
8727.103515625
8803.859375
8906.19140625
9000.630859375
9043.904296875
9003.23046875
8874.287109375
8676.248046875
8429.748046875
8166.478515625
7920.10546875
7688.25
7445.33203125
7172.85546875
6870.099609375
6548.251953125
6218.38671875
5888.8046875
5576.802734375
5306.521484375
5084.60546875
4917.80859375
4825.326171875
4804.779296875
4807.880859375
4775.296875
4685.974609375
4548.88671875
4392.310546875
4247.87109375
4127.748046875
4021.853515625
3916.49609375
3810.046875
3709.490234375
3621.494140625
3541.828125
3456.734375
3349.921875
3202.00390625
3013.8828125
2828.755859375
2693.611328125
2619.955078125
2592.939453125
2580.078125
2547.626953125
2491.337890625
2437.701171875
2411.587890625
2414.5
2416.0234375
2389.876953125
2360.546875
2374.83984375
2442.98046875
2520.529296875
2565.845703125
2581.0234375
2577.17578125
2550.203125
2487.357421875
2377.9765625
2231.384765625
2085.666015625
1999.13671875
2009.60546875
2098.091796875
2224.890625
2358.99609375
2454.61328125
2453.29296875
2349.279296875
2217.439453125
2129.474609375
2092.623046875
2076.73828125
2045.728515625
1970.9453125
1861.318359375
1768.158203125
1726.2578125
1707.462890625
1670.619140625
1614.0390625
1552.943359375
1495.56640625
1448.189453125
1423.775390625
1419.388671875
1416.509765625
1402.962890625
1384.0703125
1375.24609375
1372.283203125
1360.708984375
1339.943359375
1323.9609375
1323.35546875
1335.3671875
1350.302734375
1365.455078125
1377.166015625
1363.1328125
1304.275390625
1211.962890625
1123.84765625
1064.486328125
1017.4609375
956.94921875
890.98828125
841.208984375
812.8515625
811.62109375
845.01171875
892.1953125
918.2734375
929.962890625
969.90234375
1060.037109375
1185.40234375
1303.5078125
1367.41015625
1364.0703125
1299.01171875
1178.509765625
1033.322265625
902.1484375
806.111328125
750.09375
738.017578125
771.103515625
825.927734375
883.306640625
938.93359375
974.087890625
966.75390625
923.54296875
868.244140625
812.939453125
756.875
685.662109375
592.583984375
510.53515625
468.833984375
451.77734375
422.4453125
357.447265625
269.97265625
202.0859375
181.341796875
199.2890625
247.298828125
332.189453125
442.724609375
544.595703125
604.734375
618.109375
598.890625
549.4140625
488.662109375
454.62890625
445.01953125
406.943359375
305.171875
157.595703125
7.83203125
-108.21875
-182.21875
-233.11328125
-288.41015625
-351.552734375
-401.251953125
-410.736328125
-353.17578125
-231.1640625
-94.02734375
3.005859375
46.134765625
64.373046875
93.130859375
142.998046875
210.076171875
297.31640625
396.728515625
485.017578125
539.357421875
543.03515625
497.298828125
433.34375
392.361328125
396.20703125
432.99609375
469.064453125
484.193359375
485.005859375
493.890625
524.701171875
567.0
595.310546875
607.52734375
620.814453125
634.2578125
626.486328125
576.71484375
503.076171875
450.509765625
438.732421875
445.642578125
429.1015625
357.783203125
236.607421875
98.810546875
-10.16015625
-65.080078125
-94.111328125
-144.177734375
-231.77734375
-332.220703125
-409.71484375
-454.384765625
-479.490234375
-487.109375
-464.19140625
-396.98046875
-272.8984375
-90.220703125
143.56640625
397.4921875
619.396484375
777.935546875
899.17578125
1058.806640625
1318.0859375
1667.7421875
2043.904296875
2378.86328125
2621.115234375
2733.662109375
2706.365234375
2565.078125
2359.91796875
2141.7734375
1934.060546875
1714.224609375
1457.3984375
1199.24609375
998.7734375
872.654296875
814.095703125
812.1328125
830.619140625
821.53125
765.630859375
687.162109375
626.720703125
608.3828125
631.865234375
685.63671875
757.20703125
826.279296875
870.185546875
893.44140625
918.23046875
949.482421875
980.98828125
1010.978515625
1028.158203125
1010.998046875
958.841796875
899.822265625
858.36328125
829.310546875
790.900390625
738.923828125
693.03125
669.845703125
664.404296875
662.806640625
666.01171875
692.3828125
735.05859375
760.05078125
761.3359375
765.216796875
790.017578125
830.291015625
869.37890625
899.70703125
929.767578125
983.111328125
1069.06640625
1148.1796875
1171.26171875
1132.06640625
1063.544921875
1013.9453125
1018.421875
1079.99609375
1179.474609375
1288.451171875
1364.03125
1370.376953125
1313.3984375
1241.5625
1213.078125
1250.76953125
1334.056640625
1422.64453125
1481.19140625
1495.619140625
1463.54296875
1383.673828125
1260.8125
1116.091796875
991.447265625
923.892578125
910.7890625
906.71484375
870.958984375
811.462890625
771.314453125
775.41796875
804.431640625
813.92578125
781.095703125
711.041015625
614.67578125
506.24609375
397.01953125
297.58984375
215.92578125
162.470703125
148.0390625
159.263671875
169.822265625
158.451171875
99.908203125
-8.55859375
-111.0
-140.86328125
-99.22265625
-38.142578125
8.185546875
34.671875
50.94921875
77.74609375
146.865234375
271.734375
412.4453125
505.80078125
530.53125
533.388671875
573.673828125
659.28125
752.470703125
807.091796875
809.287109375
788.76953125
765.138671875
711.783203125
604.3984375
469.185546875
357.494140625
304.095703125
312.798828125
357.169921875
398.646484375
412.65625
401.423828125
377.9296875
354.490234375
345.095703125
340.37890625
318.4296875
285.701171875
280.6015625
337.57421875
449.3046875
564.783203125
618.3203125
587.31640625
506.85546875
421.056640625
356.72265625
313.76953125
277.560546875
250.509765625
239.689453125
236.72265625
239.86328125
246.849609375
246.43359375
242.986328125
254.296875
291.82421875
360.68359375
472.77734375
642.076171875
855.962890625
1050.2734375
1160.86328125
1188.705078125
1171.82421875
1130.736328125
1070.328125
987.064453125
871.01953125
728.86328125
583.41015625
460.11328125
379.06640625
350.787109375
375.33984375
438.19140625
524.75390625
639.41796875
793.091796875
968.8515625
1122.333984375
1214.314453125
1232.748046875
1198.1796875
1137.04296875
1068.46875
1005.859375
945.142578125
858.7265625
724.47265625
571.81640625
460.392578125
416.517578125
436.658203125
514.7578125
643.2421875
803.626953125
959.982421875
1073.697265625
1116.841796875
1078.53125
973.62109375
852.298828125
772.76171875
760.42578125
804.404296875
879.75
957.98046875
1022.115234375
1069.291015625
1097.4765625
1090.78515625
1037.783203125
962.572265625
906.23828125
897.5546875
941.1328125
1006.705078125
1051.791015625
1063.673828125
1034.611328125
945.615234375
804.87109375
654.82421875
542.875
486.177734375
468.701171875
477.11328125
503.5234375
526.107421875
521.642578125
501.236328125
498.970703125
535.75390625
616.5703125
724.33203125
837.33984375
978.90625
1173.48828125
1383.90625
1546.69921875
1626.087890625
1618.6015625
1535.91015625
1400.751953125
1253.44140625
1145.125
1088.0703125
1038.04296875
957.490234375
866.205078125
807.26953125
790.373046875
786.30859375
771.509765625
750.189453125
720.5078125
672.9609375
610.14453125
542.69140625
478.861328125
416.173828125
349.6171875
298.234375
283.708984375
312.046875
394.94140625
536.83203125
719.4375
916.919921875
1081.201171875
1137.66796875
1056.40234375
894.26953125
730.66015625
588.21875
444.79296875
300.3671875
185.859375
115.087890625
64.875
5.798828125
-72.1328125
-158.140625
-220.498046875
-232.5078125
-208.283203125
-193.10546875
-217.421875
-263.095703125
-289.521484375
-288.546875
-264.142578125
-195.609375
-73.49609375
71.8046875
187.3984375
240.517578125
241.6171875
221.12109375
207.4921875
214.37109375
238.45703125
252.376953125
226.154296875
177.3203125
147.8046875
146.70703125
149.396484375
135.11328125
106.724609375
75.30078125
34.216796875
-40.716796875
-154.041015625
-265.759765625
-341.86328125
-400.21875
-471.619140625
-554.6796875
-615.84765625
-622.521484375
-568.42578125
-473.919921875
-377.35546875
-311.7265625
-273.630859375
-234.341796875
-188.76171875
-153.603515625
-129.01953125
-110.1171875
-109.71484375
-147.240234375
-213.56640625
-283.484375
-350.95703125
-417.08984375
-458.0625
-451.3046875
-406.837890625
-340.244140625
-260.91796875
-197.380859375
-189.56640625
-252.130859375
-377.3046875
-541.81640625
-694.65625
-792.779296875
-835.857421875
-851.974609375
-862.40234375
-864.4296875
-846.712890625
-799.677734375
-727.181640625
-652.767578125
-581.85546875
-502.076171875
-434.080078125
-419.3671875
-464.443359375
-536.302734375
-604.921875
-657.26171875
-682.982421875
-665.30078125
-593.1484375
-482.083984375
-360.939453125
-252.00390625
-167.28515625
-109.400390625
-83.96484375
-103.275390625
-177.490234375
-288.771484375
-378.58984375
-393.142578125
-327.162109375
-219.9921875
-122.544921875
-68.5234375
-68.849609375
-108.619140625
-179.66796875
-289.568359375
-427.708984375
-557.71875
-632.728515625
-616.142578125
-503.865234375
-337.291015625
-182.390625
-95.94140625
-106.748046875
-199.2578125
-316.43359375
-398.98046875
-434.966796875
-455.564453125
-488.142578125
-535.33203125
-585.73046875
-638.23828125
-695.6171875
-729.662109375
-704.875
-636.2890625
-585.564453125
-598.439453125
-664.84765625
-733.447265625
-769.369140625
-782.48828125
-794.25390625
-804.82421875
-797.38671875
-757.009765625
-681.919921875
-585.90625
-478.888671875
-367.22265625
-269.41015625
-202.7578125
-165.125
-140.3125
-111.06640625
-65.5625
-12.1953125
21.060546875
15.90234375
-18.91796875
-63.38671875
-110.080078125
-156.826171875
-185.287109375
-179.330078125
-155.8671875
-134.626953125
-112.298828125
-83.19921875
-66.037109375
-81.716796875
-119.923828125
-159.052734375
-190.8984375
-230.369140625
-289.79296875
-350.62109375
-382.90234375
-384.6953125
-361.755859375
-294.005859375
-181.728515625
-69.396484375
0.181640625
19.65625
-2.625
-52.04296875
-95.2265625
-99.462890625
-66.8125
-41.513671875
-59.62109375
-110.755859375
-152.5
-149.23046875
-95.90625
-20.9140625
40.619140625
89.427734375
137.888671875
167.375
137.1328125
34.279296875
-92.38671875
-174.4609375
-185.529296875
-156.494140625
-152.24609375
-219.21484375
-333.345703125
-418.70703125
-431.5859375
-396.21484375
-359.890625
-349.37890625
-371.36328125
-426.322265625
-509.88671875
-607.47265625
-703.435546875
-790.912109375
-856.759765625
-877.5234375
-835.30859375
-720.833984375
-538.24609375
-320.19140625
-127.8671875
-29.10546875
-56.80078125
-172.376953125
-303.0625
-405.62109375
-479.814453125
-541.130859375
-596.498046875
-643.85546875
-681.671875
-712.890625
-724.09375
-686.837890625
-596.8046875
-473.9296875
-352.76171875
-278.130859375
-268.31640625
-294.62109375
-301.625
-243.529296875
-118.478515625
30.4765625
164.26953125
275.662109375
355.369140625
385.0859375
361.212890625
298.24609375
204.6953125
89.57421875
-5.38671875
-25.744140625
40.197265625
137.703125
202.09375
216.435546875
198.9765625
160.896484375
108.263671875
54.5078125
-7.47265625
-95.99609375
-180.392578125
-192.65625
-118.728515625
-20.505859375
45.931640625
68.744140625
65.466796875
83.705078125
166.734375
313.251953125
488.671875
653.9140625
791.3828125
901.849609375
982.70703125
1030.57421875
1039.498046875
1008.30859375
951.361328125
891.8515625
851.986328125
845.365234375
866.21875
891.109375
893.935546875
846.275390625
739.7890625
599.1796875
452.716796875
320.818359375
225.072265625
163.51953125
108.44921875
52.466796875
1.201171875
-66.865234375
-163.580078125
-259.99609375
-322.37890625
-348.67578125
-356.5546875
-351.697265625
-331.826171875
-298.220703125
-246.9375
-174.8515625
-92.6640625
-22.4765625
12.896484375
1.529296875
-54.451171875
-144.337890625
-233.001953125
-263.556640625
-204.51171875
-71.40234375
83.439453125
200.9375
244.14453125
228.109375
202.169921875
189.734375
191.71484375
224.662109375
327.763671875
527.275390625
805.265625
1110.6875
1403.3125
1682.0078125
1950.2109375
2188.998046875
2375.62109375
2502.927734375
2567.216796875
2563.44921875
2504.546875
2414.751953125
2297.08203125
2126.015625
1886.904296875
1617.533203125
1384.10546875
1225.994140625
1139.31640625
1086.66796875
1035.3515625
991.69921875
975.85546875
984.470703125
994.42578125
994.44921875
995.423828125
1025.8046875
1098.453125
1182.0234375
1232.919921875
1226.455078125
1165.818359375
1105.810546875
1124.69921875
1239.93359375
1418.197265625
1640.646484375
1899.12109375
2179.734375
2479.880859375
2785.576171875
3037.82421875
3180.220703125
3218.310546875
3197.65234375
3153.009765625
3083.48828125
2964.94921875
2782.24609375
2553.130859375
2326.837890625
2138.822265625
1978.912109375
1819.623046875
1659.109375
1529.357421875
1458.3359375
1442.17578125
1472.80078125
1550.576171875
1665.978515625
1802.482421875
1941.80078125
2055.947265625
2121.646484375
2140.32421875
2125.8671875
2092.09375
2036.66015625
1959.158203125
1888.91796875
1849.2265625
1843.818359375
1875.3828125
1921.677734375
1942.162109375
1934.525390625
1924.490234375
1912.8203125
1884.013671875
1835.685546875
1787.65625
1761.2890625
1742.1953125
1696.943359375
1616.51953125
1535.765625
1486.923828125
1441.873046875
1366.28125
1270.974609375
1188.166015625
1133.75
1093.537109375
1049.833984375
1003.7578125
953.880859375
890.255859375
830.2421875
800.423828125
804.625
844.056640625
916.5
1002.7265625
1086.7578125
1149.8984375
1160.453125
1111.119140625
1034.798828125
978.298828125
973.33203125
1030.939453125
1151.423828125
1314.732421875
1470.244140625
1563.025390625
1568.859375
1503.8515625
1402.794921875
1293.759765625
1200.787109375
1136.55859375
1086.37890625
1018.3828125
913.53515625
785.400390625
669.201171875
605.296875
618.705078125
697.595703125
802.5625
906.47265625
1018.134765625
1148.62109375
1282.583984375
1399.49609375
1495.29296875
1583.326171875
1682.615234375
1799.912109375
1937.2734375
2091.171875
2232.744140625
2336.837890625
2411.494140625
2473.333984375
2517.80078125
2532.013671875
2519.37890625
2506.30859375
2525.0234375
2577.7109375
2641.70703125
2699.69140625
2741.435546875
2761.451171875
2768.916015625
2790.7890625
2862.919921875
2994.0859375
3135.798828125
3198.23828125
3127.712890625
2963.099609375
2785.201171875
2632.947265625
2490.4140625
2338.908203125
2198.62109375
2106.70703125
2071.72265625
2086.2734375
2144.4375
2227.71875
2312.1796875
2389.419921875
2463.208984375
2524.12109375
2544.806640625
2501.05078125
2398.6953125
2283.0
2183.6640625
2080.001953125
1946.521484375
1784.97265625
1617.556640625
1464.5078125
1338.51953125
1255.14453125
1230.326171875
1264.94921875
1353.5078125
1480.865234375
1623.5234375
1777.71875
1934.7109375
2052.171875
2090.234375
2061.541015625
2026.349609375
2031.2734375
2082.525390625
2161.01171875
2245.125
2328.462890625
2401.74609375
2437.13671875
2429.234375
2401.748046875
2375.4296875
2356.611328125
2322.1171875
2249.19921875
2151.923828125
2040.03515625
1911.361328125
1786.55859375
1680.12890625
1573.140625
1442.40234375
1290.181640625
1127.20703125
959.4921875
813.5078125
735.8515625
740.802734375
784.1796875
792.427734375
731.431640625
631.755859375
536.271484375
463.783203125
408.98828125
353.869140625
291.3515625
225.197265625
168.87890625
146.53125
167.56640625
212.21484375
246.109375
234.72265625
170.21875
84.26171875
17.515625
-2.919921875
27.107421875
88.162109375
148.9453125
194.462890625
236.869140625
284.001953125
319.185546875
333.958984375
343.291015625
355.21875
366.703125
380.75390625
389.591796875
356.9140625
247.837890625
56.546875
-196.83984375
-475.990234375
-722.7734375
-871.482421875
-900.376953125
-838.642578125
-739.666015625
-664.80859375
-655.0390625
-715.56640625
-816.625
-921.9296875
-1013.99609375
-1084.787109375
-1141.087890625
-1204.56640625
-1279.158203125
-1361.68359375
-1479.068359375
-1664.923828125
-1925.66796875
-2210.759765625
-2415.580078125
-2468.08984375
-2402.857421875
-2311.771484375
-2258.228515625
-2253.13671875
-2283.80859375
-2343.978515625
-2416.00390625
-2471.978515625
-2507.53515625
-2533.470703125
-2535.794921875
-2495.15625
-2432.826171875
-2397.236328125
-2398.837890625
-2400.60546875
-2371.748046875
-2308.068359375
-2219.875
-2119.693359375
-2012.6640625
-1896.6953125
-1766.42578125
-1624.2109375
-1487.302734375
-1384.95703125
-1347.7109375
-1377.89453125
-1446.380859375
-1515.802734375
-1568.650390625
-1637.685546875
-1764.3359375
-1919.97265625
-2035.740234375
-2072.58203125
-2028.693359375
-1943.265625
-1875.447265625
-1855.875
-1873.087890625
-1897.640625
-1911.515625
-1920.396484375
-1936.064453125
-1963.05859375
-2004.322265625
-2056.666015625
-2105.244140625
-2133.951171875
-2145.7734375
-2158.69921875
-2167.705078125
-2151.384765625
-2112.5859375
-2072.140625
-2032.2578125
-1973.13671875
-1899.658203125
-1855.19921875
-1865.818359375
-1916.365234375
-1972.630859375
-1998.63671875
-1991.01171875
-1982.955078125
-2006.544921875
-2073.044921875
-2175.3515625
-2296.02734375
-2418.85546875
-2528.265625
-2609.73828125
-2659.908203125
-2688.521484375
-2712.703125
-2726.23828125
-2690.447265625
-2587.416015625
-2450.08203125
-2340.376953125
-2307.673828125
-2335.693359375
-2344.69140625
-2262.521484375
-2084.259765625
-1860.9296875
-1638.744140625
-1408.552734375
-1112.728515625
-712.287109375
-219.228515625
365.796875
1116.939453125
2124.611328125
3405.255859375
4891.69921875
6473.765625
8042.9921875
9497.564453125
10739.197265625
11690.05859375
12282.951171875
12466.1640625
12245.935546875
11693.13671875
10925.478515625
10096.427734375
9356.537109375
8802.556640625
8483.005859375
8440.595703125
8711.13671875
9284.896484375
10071.3984375
10919.994140625
11669.841796875
12180.333984375
12347.0390625
12117.466796875
11525.080078125
10683.943359375
9737.669921875
8832.12890625
8088.169921875
7568.521484375
7305.224609375
7349.212890625
7751.34375
8515.486328125
9608.10546875
10978.7734375
12531.91015625
14125.109375
15622.994140625
16946.287109375
18082.884765625
19098.248046875
20148.876953125
21460.505859375
23253.943359375
25656.05859375
28641.859375
32017.681640625
35444.173828125
38516.12109375
40897.771484375
42401.822265625
42968.12890625
42654.365234375
41658.548828125
40295.638671875
38926.287109375
37873.904296875
37385.19921875
37610.775390625
38565.962890625
40117.830078125
42022.640625
43996.41796875
45795.14453125
47278.822265625
48453.63671875
49479.53515625
50642.9375
52274.9921875
54615.482421875
57724.494140625
61482.388671875
65577.78515625
69491.96875
72575.72265625
74202.84765625
73937.943359375
71635.501953125
67444.35546875
61767.224609375
55184.80859375
48319.1484375
41687.083984375
35622.962890625
30304.6875
25794.525390625
22067.58203125
19045.6796875
16606.37890625
14610.767578125
12949.796875
11573.12109375
10472.392578125
9613.390625
8901.345703125
8237.892578125
7601.771484375
7028.9921875
6546.228515625
6169.4140625
5918.732421875
5801.869140625
5815.818359375
5950.654296875
6179.9921875
6457.583984375
6736.166015625
6992.955078125
7218.9765625
7409.341796875
7548.986328125
7589.669921875
7478.76953125
7207.841796875
6799.4375
6294.02734375
5750.94140625
5223.310546875
4730.99609375
4255.912109375
3781.22265625
3335.11328125
2975.791015625
2726.1328125
2562.041015625
2461.326171875
2404.03125
2365.2265625
2336.681640625
2307.751953125
2253.14453125
2162.521484375
2049.943359375
1941.724609375
1863.361328125
1817.92578125
1784.4765625
1740.037109375
1667.2109375
1551.869140625
1400.3046875
1242.08984375
1101.03515625
983.140625
875.455078125
757.775390625
616.361328125
461.18359375
318.341796875
204.40625
126.091796875
87.83203125
81.67578125
86.876953125
92.47265625
119.1875
202.654296875
342.244140625
479.5234375
558.52734375
582.802734375
587.951171875
601.71484375
637.150390625
679.615234375
684.955078125
630.501953125
534.001953125
417.525390625
293.943359375
165.513671875
49.33203125
-10.01953125
14.8359375
94.80078125
175.888671875
232.521484375
271.017578125
300.337890625
318.419921875
314.298828125
277.892578125
206.71875
102.6328125
-29.953125
-181.505859375
-328.501953125
-436.513671875
-490.6015625
-516.193359375
-539.576171875
-548.908203125
-530.3828125
-501.439453125
-477.001953125
-450.986328125
-409.150390625
-335.546875
-245.234375
-194.125
-226.1328125
-341.939453125
-516.37109375
-714.83203125
-903.404296875
-1064.08984375
-1197.462890625
-1319.279296875
-1438.1171875
-1524.5546875
-1539.43359375
-1486.875
-1400.015625
-1298.501953125
-1201.1953125
-1140.48046875
-1130.107421875
-1155.634765625
-1190.521484375
-1198.697265625
-1155.7734375
-1073.517578125
-973.181640625
-860.294921875
-729.126953125
-586.392578125
-466.18359375
-385.083984375
-308.779296875
-206.833984375
-73.09375
110.173828125
351.0
623.193359375
888.52734375
1120.5078125
1326.060546875
1529.83203125
1731.263671875
1874.966796875
1876.08203125
1702.072265625
1400.583984375
1039.7421875
654.869140625
258.3828125
-121.8671875
-439.1875
-662.169921875
-798.673828125
-882.220703125
-956.744140625
-1047.068359375
-1154.8046875
-1282.1796875
-1428.2578125
-1571.943359375
-1691.49609375
-1789.306640625
-1880.833984375
-1969.875
-2039.896484375
-2083.318359375
-2088.724609375
-2044.1171875
-1961.626953125
-1865.478515625
-1784.8515625
-1723.791015625
-1660.12890625
-1581.685546875
-1487.05859375
-1376.087890625
-1260.65625
-1149.259765625
-1023.287109375
-858.70703125
-650.8671875
-397.185546875
-99.435546875
205.65625
490.380859375
797.9609375
1210.349609375
1783.29296875
2519.39453125
3371.458984375
4274.3046875
5144.08203125
5855.62109375
6294.423828125
6425.822265625
6286.78515625
5964.29296875
5579.671875
5242.78515625
5043.896484375
5078.048828125
5436.212890625
6199.283203125
7441.07421875
9208.474609375
11496.75390625
14236.25390625
17324.2109375
20641.578125
24006.05078125
27125.498046875
29631.50390625
31195.865234375
31641.87890625
30986.140625
29420.953125
27274.087890625
24954.357421875
22869.94140625
21352.001953125
20619.44921875
20796.87109375
21976.056640625
24243.677734375
27624.4453125
32045.55859375
37334.7578125
43179.65234375
49082.80078125
54394.87109375
58428.7890625
60620.505859375
60689.767578125
58718.1015625
55115.697265625
50515.525390625
45617.8359375
41039.830078125
37234.03125
34468.736328125
32884.21875
32552.283203125
33488.056640625
35660.181640625
39000.451171875
43357.041015625
48406.80859375
53612.12109375
58267.373046875
61643.923828125
63191.650390625
62664.685546875
60152.509765625
56027.283203125
50842.44140625
45233.052734375
39811.740234375
35050.6328125
31212.5390625
28399.728515625
26635.177734375
25909.54296875
26170.189453125
27285.810546875
29055.09375
31224.955078125
33479.02734375
35421.7890625
36625.923828125
36759.97265625
35716.869140625
33636.763671875
30811.154296875
27579.6171875
24248.458984375
21060.943359375
18205.73828125
15794.216796875
13870.578125
12442.740234375
11476.384765625
10884.466796875
10564.8203125
10448.6875
10500.546875
10674.978515625
10894.38671875
11061.38671875
11066.30859375
10825.263671875
10344.896484375
9702.744140625
8982.376953125
8257.328125
7596.6640625
7054.779296875
6656.55078125
6375.984375
6148.431640625
5911.1796875
5601.857421875
5166.28515625
4591.92578125
3932.904296875
3277.11328125
2683.70703125
2182.125
1781.24609375
1469.408203125
1221.005859375
1007.248046875
816.05078125
635.8828125
438.51953125
200.857421875
-75.986328125
-353.296875
-568.349609375
-685.89453125
-721.802734375
-711.8046875
-691.22265625
-701.21484375
-765.859375
-874.884765625
-999.826171875
-1100.90234375
-1136.88671875
-1085.21484375
-958.5859375
-791.259765625
-620.79296875
-482.576171875
-386.416015625
-302.7578125
-216.15625
-152.048828125
-125.216796875
-116.9375
-102.234375
-74.98046875
-50.572265625
-37.69921875
-2.568359375
82.716796875
207.4765625
358.89453125
539.708984375
757.80859375
1013.650390625
1311.04296875
1661.86328125
2096.724609375
2660.068359375
3364.880859375
4201.533203125
5187.25
6347.20703125
7685.75390625
9205.201171875
10937.671875
12968.072265625
15420.158203125
18414.376953125
22077.9765625
26587.380859375
32189.265625
39201.16796875
48020.880859375
59189.041015625
73413.794921875
91547.62890625
114601.330078125
143690.21875
179825.3203125
223640.12109375
275100.009765625
333165.51953125
395399.189453125
457688.43359375
514407.734375
559294.412109375
586880.748046875
593894.408203125
580080.796875
548172.125
503047.94140625
450476.013671875
395874.521484375
343434.6796875
295796.107421875
254173.5703125
218735.2734375
189011.431640625
164230.810546875
143585.36328125
126364.654296875
111968.85546875
99880.146484375
89655.541015625
80948.978515625
73509.67578125
67130.896484375
61637.52734375
56902.947265625
52811.017578125
49231.630859375
46056.591796875
43215.203125
40663.771484375
38378.259765625
36341.84375
34524.599609375
32878.3359375
31377.6015625
30023.451171875
28785.958984375
27606.236328125
26455.455078125
25362.81640625
24367.76953125
23500.140625
22779.861328125
22165.88671875
21568.17578125
20917.33984375
20195.375
19437.59375
18701.07421875
18028.193359375
17448.203125
16970.216796875
16573.802734375
16228.87890625
15906.59375
15578.92578125
15217.708984375
14794.84765625
14313.626953125
13812.7421875
13338.916015625
12921.791015625
12562.111328125
12254.576171875
12004.7109375
11811.71484375
11639.015625
11428.8515625
11156.224609375
10864.630859375
10631.1015625
10478.931640625
10375.23828125
10298.24609375
10247.787109375
10223.271484375
10233.419921875
10309.326171875
10471.96875
10691.02734375
10897.3515625
11034.990234375
11091.373046875
11067.95703125
10948.67578125
10734.990234375
10455.732421875
10119.9375
9735.037109375
9346.333984375
8998.806640625
8704.234375
8456.9140625
8248.37109375
8065.76171875
7886.876953125
7693.05078125
7490.59765625
7291.138671875
7087.68359375
6877.853515625
6672.193359375
6484.103515625
6326.271484375
6207.814453125
6135.88671875
6116.55859375
6125.73046875
6115.994140625
6083.13671875
6059.03515625
6063.3515625
6088.830078125
6113.189453125
6114.779296875
6075.21875
5987.802734375
5881.501953125
5806.48046875
5782.6953125
5797.59375
5837.091796875
5888.61328125
5946.55078125
6007.146484375
6048.46484375
6045.28125
5992.43359375
5903.984375
5809.435546875
5735.24609375
5677.478515625
5610.154296875
5517.599609375
5414.712890625
5339.244140625
5312.443359375
5321.48828125
5327.810546875
5280.505859375
5146.853515625
4945.75
4754.154296875
4649.287109375
4647.326171875
4700.39453125
4754.634765625
4800.6875
4850.83203125
4897.4453125
4936.8046875
4986.5859375
5037.693359375
5043.6953125
4976.431640625
4860.724609375
4744.87890625
4654.53515625
4585.986328125
4530.96875
4503.92578125
4521.611328125
4585.83984375
4699.009765625
4859.224609375
5037.724609375
5213.728515625
5438.986328125
5807.677734375
6371.0859375
7114.38671875
7995.484375
8976.32421875
9987.033203125
10905.337890625
11608.33203125
12026.57421875
12155.693359375
12010.625
11608.626953125
10997.01953125
10237.7578125
9391.994140625
8528.66015625
7711.13671875
6984.765625
6378.21484375
5911.046875
5577.251953125
5334.015625
5133.123046875
4955.091796875
4808.865234375
4680.5625
4537.85546875
4388.126953125
4268.8828125
4195.66796875
4138.39453125
4069.861328125
4002.251953125
3949.75
3902.703125
3857.572265625
3825.0234375
3803.404296875
3780.626953125
3757.234375
3740.728515625
3702.90625
3597.060546875
3432.6796875
3253.66015625
3079.046875
2907.8984375
2746.447265625
2602.919921875
2464.203125
2332.193359375
2240.29296875
2203.990234375
2190.201171875
2158.69140625
2127.34375
2144.455078125
2232.43359375
2381.212890625
2554.60546875
2714.5859375
2826.81640625
2868.263671875
2849.373046875
2801.55078125
2755.951171875
2725.9765625
2699.1171875
2672.447265625
2666.58984375
2687.66796875
2723.580078125
2779.00390625
2862.705078125
2954.65625
3029.6171875
3104.896484375
3219.65234375
3393.837890625
3631.91015625
3939.29296875
4325.625
4769.6328125
5209.923828125
5598.349609375
5911.10546875
6103.85546875
6109.8046875
5905.548828125
5563.990234375
5209.23046875
4916.90234375
4678.283203125
4455.6953125
4231.8984375
4014.90625
3818.810546875
3640.119140625
3469.0703125
3316.384765625
3210.15625
3150.439453125
3093.693359375
3024.0625
2970.072265625
2935.634765625
2880.76171875
2780.33203125
2664.271484375
2568.64453125
2492.7734375
2415.884765625
2325.44140625
2234.8984375
2169.88671875
2123.55859375
2066.8046875
2006.443359375
1982.01171875
1996.294921875
2008.2421875
1988.73828125
1941.31640625
1894.7421875
1883.255859375
1928.962890625
2034.2578125
2177.107421875
2317.3671875
2420.142578125
2471.119140625
2462.736328125
2395.580078125
2291.208984375
2172.91015625
2049.998046875
1920.609375
1776.033203125
1602.826171875
1419.642578125
1281.173828125
1211.951171875
1192.638671875
1203.650390625
1230.705078125
1252.423828125
1244.2890625
1180.017578125
1044.650390625
875.58203125
756.67578125
734.109375
772.392578125
818.0234375
859.3125
915.79296875
1005.15234375
1119.0703125
1228.453125
1323.71875
1423.16796875
1534.48828125
1649.744140625
1754.140625
1829.48828125
1869.9375
1883.431640625
1881.671875
1882.224609375
1873.9296875
1825.509765625
1750.0234375
1684.775390625
1643.40625
1629.75
1654.126953125
1706.078125
1746.458984375
1742.01953125
1687.91015625
1621.57421875
1601.41015625
1653.75390625
1758.498046875
1876.19921875
1972.703125
2027.099609375
2035.16015625
1995.361328125
1904.798828125
1771.94921875
1636.29296875
1550.66015625
1534.583984375
1563.720703125
1584.841796875
1557.0703125
1487.681640625
1415.869140625
1369.94140625
1339.673828125
1299.201171875
1234.90234375
1142.669921875
1043.685546875
987.806640625
1001.556640625
1074.580078125
1176.822265625
1275.205078125
1363.962890625
1463.412109375
1584.958984375
1700.59765625
1765.89453125
1764.548828125
1708.404296875
1614.494140625
1508.4375
1431.849609375
1406.927734375
1426.31640625
1472.228515625
1535.79296875
1610.9375
1666.35546875
1673.359375
1637.578125
1568.458984375
1468.662109375
1345.8671875
1221.830078125
1133.10546875
1104.26171875
1138.037109375
1206.611328125
1247.626953125
1219.7890625
1134.314453125
1025.162109375
932.779296875
885.8203125
886.677734375
926.322265625
989.673828125
1049.796875
1084.765625
1098.81640625
1122.3125
1174.966796875
1232.37109375
1256.43359375
1226.21875
1142.677734375
1045.767578125
1006.1953125
1062.08203125
1178.5078125
1293.138671875
1367.828125
1381.521484375
1341.13671875
1284.0078125
1245.650390625
1247.38671875
1287.50390625
1356.265625
1439.087890625
1510.388671875
1548.048828125
1545.0078125
1503.921875
1440.9140625
1388.23046875
1375.740234375
1407.732421875
1466.8671875
1517.685546875
1522.03515625
1475.603515625
1403.4765625
1324.44140625
1247.953125
1186.361328125
1143.689453125
1131.4296875
1148.88671875
1160.41015625
1143.39453125
1101.298828125
1038.6796875
953.2734375
848.46875
744.859375
676.697265625
667.43359375
706.310546875
756.220703125
775.3671875
731.689453125
633.603515625
526.81640625
449.94921875
416.884765625
431.21875
486.880859375
569.205078125
678.005859375
818.29296875
977.978515625
1122.51953125
1199.62109375
1188.89453125
1136.763671875
1097.9296875
1082.53125
1072.513671875
1044.64453125
999.408203125
954.013671875
917.7734375
918.185546875
992.47265625
1139.84765625
1308.62890625
1430.89453125
1466.283203125
1412.990234375
1298.033203125
1160.0
1030.1484375
924.724609375
850.97265625
802.056640625
750.08203125
677.87890625
599.474609375
529.197265625
460.625
390.05859375
338.162109375
344.357421875
433.373046875
584.9609375
746.724609375
882.328125
992.6484375
1093.796875
1190.34765625
1270.353515625
1312.404296875
1300.69140625
1256.18359375
1219.5546875
1202.166015625
1187.3984375
1179.875
1215.572265625
1301.6015625
1394.763671875
1450.54296875
1458.271484375
1443.794921875
1443.994140625
1471.34375
1520.458984375
1568.54296875
1581.908203125
1564.5390625
1553.63671875
1559.001953125
1549.826171875
1495.60546875
1393.162109375
1259.939453125
1125.453125
1023.83984375
969.6953125
933.3515625
870.6875
754.255859375
570.408203125
334.791015625
90.912109375
-111.439453125
-235.869140625
-281.263671875
-278.71484375
-256.400390625
-217.681640625
-156.6484375
-80.548828125
-8.5625
48.853515625
90.68359375
119.21484375
159.82421875
254.84765625
403.603515625
553.2421875
655.837890625
696.77734375
685.4921875
641.69921875
580.11328125
506.46875
425.248046875
330.78515625
216.255859375
116.837890625
115.54296875
251.97265625
468.4140625
680.349609375
841.513671875
939.208984375
976.57421875
977.345703125
959.552734375
911.740234375
832.42578125
755.466796875
715.912109375
708.48046875
701.357421875
695.068359375
718.611328125
780.291015625
864.408203125
950.83203125
1012.845703125
1012.509765625
925.84375
769.462890625
574.16015625
343.693359375
78.5078125
-167.248046875
-315.90625
-342.099609375
-277.013671875
-161.490234375
-29.1015625
90.169921875
177.5625
222.998046875
228.232421875
202.787109375
149.93359375
92.6875
74.447265625
118.271484375
209.517578125
298.267578125
342.85546875
346.724609375
339.376953125
350.654296875
396.02734375
452.07421875
473.8515625
441.42578125
360.623046875
258.91796875
175.8125
141.22265625
154.568359375
185.15234375
214.794921875
258.373046875
333.607421875
427.1484375
505.109375
535.900390625
495.8046875
390.6484375
258.453125
128.5234375
16.8203125
-54.787109375
-71.03125
-57.10546875
-64.55859375
-103.837890625
-149.810546875
-185.34375
-200.19921875
-190.541015625
-154.1640625
-90.8125
-10.17578125
73.380859375
138.205078125
165.095703125
177.6484375
225.96484375
313.205078125
385.357421875
394.318359375
353.638671875
326.6015625
349.228515625
395.619140625
432.873046875
465.583984375
518.087890625
617.1171875
776.2734375
982.076171875
1218.033203125
1487.255859375
1807.923828125
2199.6953125
2650.86328125
3132.755859375
3664.484375
4309.822265625
5139.740234375
6229.859375
7649.103515625
9450.931640625
11715.65234375
14556.498046875
18071.294921875
22314.90234375
27246.046875
32661.64453125
38165.08984375
43170.9140625
47002.40234375
49115.34375
49305.28125
47725.9453125
44774.611328125
40993.94921875
36981.45703125
33277.83203125
30305.228515625
28358.841796875
27596.439453125
28049.98828125
29686.65234375
32431.955078125
36118.142578125
40418.5625
44798.14453125
48555.40625
50986.615234375
51616.0546875
50352.544921875
47437.28125
43301.240234375
38465.990234375
33448.69921875
28654.14453125
24341.388671875
20642.626953125
17563.0859375
15027.560546875
12972.697265625
11367.421875
10157.76171875
9236.236328125
8473.630859375
7775.982421875
7124.72265625
6557.09375
6109.9375
5777.447265625
5514.3359375
5286.19921875
5092.205078125
4944.505859375
4846.0
4798.513671875
4822.947265625
4943.916015625
5162.884765625
5453.37109375
5769.185546875
6080.455078125
6411.59375
6823.47265625
7361.357421875
8055.88671875
8964.09375
10190.4140625
11868.029296875
14099.8359375
16931.8828125
20401.4765625
24536.69921875
29276.072265625
34425.267578125
39629.583984375
44340.603515625
47887.62890625
49730.47265625
49683.9765625
47935.404296875
44932.439453125
41244.572265625
37458.890625
34080.390625
31480.826171875
29916.109375
29517.150390625
30277.04296875
32094.81640625
34841.546875
38368.349609375
42412.9765625
46478.853515625
49872.435546875
51937.841796875
52282.99609375
50835.2734375
47804.068359375
43620.88671875
38822.236328125
33900.76953125
29217.603515625
25013.8359375
21427.01171875
18475.361328125
16086.037109375
14163.0859375
12621.59765625
11377.87109375
10340.79296875
9436.654296875
8634.1015625
7936.822265625
7351.568359375
6878.638671875
6520.490234375
6262.390625
6056.404296875
5846.423828125
5587.310546875
5266.494140625
4937.271484375
4662.80078125
4439.828125
4222.16015625
3995.63671875
3798.052734375
3660.54296875
3569.9140625
3505.890625
3460.701171875
3428.369140625
3402.083984375
3360.126953125
3288.650390625
3222.54296875
3201.025390625
3197.455078125
3156.962890625
3073.251953125
2984.125
2915.78515625
2852.99609375
2759.2109375
2622.005859375
2474.771484375
2350.236328125
2233.646484375
2104.755859375
1984.521484375
1905.908203125
1874.287109375
1860.537109375
1833.984375
1791.84375
1746.59375
1725.51953125
1761.220703125
1843.220703125
1928.3203125
2000.376953125
2067.578125
2126.376953125
2169.712890625
2197.310546875
2214.537109375
2218.39453125
2194.974609375
2135.880859375
2049.134765625
1967.587890625
1920.44140625
1899.513671875
1888.896484375
1893.763671875
1898.494140625
1854.609375
1752.388671875
1635.349609375
1552.6015625
1541.37890625
1611.16796875
1738.9453125
1881.119140625
1983.841796875
2024.736328125
2025.744140625
1997.8984375
1931.16796875
1837.357421875
1737.4765625
1627.923828125
1496.830078125
1359.21875
1243.123046875
1161.44140625
1119.33984375
1123.62890625
1155.640625
1174.486328125
1170.568359375
1159.068359375
1143.8671875
1116.0546875
1074.99609375
1033.99609375
1017.78515625
1032.892578125
1060.365234375
1082.5234375
1093.697265625
1095.30859375
1083.013671875
1054.853515625
1025.595703125
1009.49609375
1005.39453125
1009.70703125
1029.607421875
1071.34375
1131.28125
1204.392578125
1276.630859375
1322.12109375
1332.16015625
1325.25
1325.435546875
1334.28515625
1319.333984375
1255.171875
1170.634765625
1126.8984375
1150.322265625
1213.572265625
1291.74609375
1379.4375
1456.7734375
1503.083984375
1525.505859375
1544.91015625
1566.416015625
1576.5234375
1568.794921875
1560.423828125
1563.216796875
1563.427734375
1548.091796875
1515.1328125
1460.357421875
1391.759765625
1325.095703125
1265.32421875
1211.6171875
1159.26171875
1093.28125
997.255859375
881.572265625
801.08984375
807.712890625
891.767578125
1011.0
1140.82421875
1267.759765625
1373.001953125
1448.935546875
1501.927734375
1534.78125
1549.84375
1558.37890625
1576.5234375
1593.94140625
1569.32421875
1485.580078125
1371.54296875
1280.00390625
1245.822265625
1260.599609375
1295.9609375
1336.109375
1388.189453125
1475.748046875
1591.748046875
1692.6953125
1773.291015625
1880.3203125
2039.7421875
2220.123046875
2348.23046875
2364.732421875
2276.974609375
2143.5703125
2011.576171875
1886.11328125
1782.314453125
1746.404296875
1806.1328125
1932.306640625
2046.25
2094.263671875
2108.185546875
2149.630859375
2233.78515625
2325.859375
2388.609375
2408.208984375
2382.291015625
2314.587890625
2210.232421875
2062.341796875
1873.404296875
1689.1953125
1562.21875
1487.138671875
1420.5
1336.18359375
1233.25
1132.697265625
1064.11328125
1038.318359375
1036.36328125
1026.3359375
1009.689453125
1016.328125
1042.255859375
1059.341796875
1064.3203125
1065.26171875
1067.369140625
1084.451171875
1126.134765625
1179.1796875
1218.7578125
1224.892578125
1194.8125
1141.140625
1085.484375
1048.078125
1038.3515625
1052.701171875
1078.3828125
1104.5234375
1127.4296875
1160.181640625
1222.1171875
1304.19921875
1376.501953125
1424.296875
1442.224609375
1420.123046875
1374.23046875
1348.998046875
1369.259765625
1418.623046875
1462.98046875
1474.935546875
1453.7890625
1420.96484375
1391.11328125
1356.568359375
1290.80859375
1173.451171875
1034.326171875
941.681640625
934.369140625
1000.28125
1093.568359375
1169.744140625
1207.978515625
1210.037109375
1194.86328125
1160.455078125
1071.91015625
928.45703125
781.947265625
670.6328125
606.255859375
603.53515625
656.958984375
733.619140625
817.40625
908.96875
990.3125
1050.294921875
1092.07421875
1097.802734375
1061.53515625
1009.001953125
964.333984375
935.86328125
922.8203125
924.841796875
942.2265625
970.474609375
999.302734375
1023.998046875
1048.25390625
1064.9609375
1048.935546875
995.98828125
936.53515625
899.27734375
876.59375
831.1796875
727.078125
567.537109375
396.05859375
254.6171875
160.447265625
118.572265625
119.09765625
139.595703125
169.3828125
199.259765625
224.193359375
258.986328125
321.89453125
403.77734375
462.830078125
464.1875
420.44921875
386.490234375
408.837890625
493.396484375
622.3515625
765.94921875
893.705078125
1005.291015625
1111.798828125
1202.201171875
1252.72265625
1246.26953125
1181.296875
1078.205078125
977.607421875
918.40625
912.67578125
944.556640625
993.419921875
1027.09765625
1015.146484375
971.146484375
928.3515625
896.837890625
867.34765625
820.90625
741.837890625
636.556640625
532.67578125
461.7890625
442.66015625
481.724609375
566.912109375
659.5703125
732.65625
777.3046875
775.001953125
731.29296875
688.44921875
675.640625
696.1953125
746.486328125
814.625
866.068359375
857.330078125
778.1796875
664.1484375
564.416015625
492.41796875
427.71875
358.015625
277.25390625
189.171875
111.853515625
43.30078125
-31.646484375
-103.853515625
-134.78515625
-89.169921875
36.615234375
206.115234375
352.71875
429.9453125
448.1484375
450.830078125
463.244140625
476.150390625
476.603515625
463.45703125
439.4296875
402.60546875
348.18359375
275.826171875
194.748046875
125.943359375
84.814453125
79.36328125
112.55078125
174.435546875
261.0078125
389.3125
566.728515625
747.376953125
879.291015625
963.400390625
1011.25
1016.396484375
979.564453125
907.982421875
796.59375
644.859375
485.068359375
373.8828125
346.173828125
397.5
513.3515625
666.623046875
809.953125
904.26953125
934.55859375
905.140625
834.337890625
741.908203125
658.833984375
611.431640625
596.685546875
615.89453125
672.888671875
742.359375
784.03515625
775.837890625
718.033203125
617.677734375
504.9375
434.80078125
432.33984375
460.91015625
460.130859375
413.697265625
354.791015625
319.291015625
330.2109375
399.244140625
523.0078125
688.7578125
870.1796875
1015.763671875
1076.603515625
1053.10546875
980.353515625
874.73828125
749.720703125
647.99609375
609.396484375
630.90234375
679.6796875
728.08984375
755.669921875
754.125
741.619140625
755.625
819.427734375
907.177734375
955.552734375
932.291015625
876.966796875
836.59375
813.8671875
800.146484375
789.375
761.623046875
694.73828125
583.685546875
452.869140625
339.81640625
259.625
211.888671875
194.822265625
202.751953125
228.33203125
271.19140625
338.654296875
437.990234375
544.318359375
604.44921875
595.44921875
536.2421875
457.705078125
398.60546875
384.224609375
404.982421875
445.318359375
503.45703125
584.888671875
680.236328125
766.083984375
813.8515625
800.478515625
742.87109375
691.712890625
679.7421875
698.654296875
723.91015625
731.08984375
697.873046875
631.671875
567.888671875
534.068359375
557.53515625
651.5078125
776.771484375
871.416015625
913.115234375
925.15625
920.486328125
885.517578125
824.541015625
765.591796875
734.552734375
731.755859375
730.388671875
709.23828125
664.201171875
580.802734375
443.875
251.79296875
15.470703125
-224.16015625
-396.193359375
-456.39453125
-433.244140625
-379.328125
-319.19140625
-259.240234375
-212.583984375
-190.951171875
-168.45703125
-109.408203125
-16.9921875
74.806640625
124.400390625
109.181640625
47.830078125
-17.125
-53.908203125
-51.888671875
-31.017578125
-22.994140625
-42.12109375
-70.830078125
-75.59375
-49.09375
-7.900390625
47.251953125
122.033203125
202.6171875
273.375
343.634765625
434.595703125
548.935546875
664.85546875
743.568359375
750.103515625
679.869140625
555.056640625
408.36328125
286.138671875
233.69921875
253.9921875
308.951171875
365.220703125
410.376953125
437.685546875
441.767578125
418.267578125
361.6015625
292.494140625
251.05078125
243.22265625
249.73046875
277.078125
353.857421875
475.658203125
585.98828125
633.599609375
632.166015625
630.314453125
653.599609375
683.689453125
681.333984375
635.41796875
568.51171875
524.298828125
550.78125
649.9453125
777.83203125
884.771484375
940.701171875
947.4296875
923.2265625
904.677734375
938.826171875
1039.54296875
1174.92578125
1304.7734375
1394.076171875
1412.330078125
1352.712890625
1242.83984375
1139.0625
1087.25
1088.765625
1113.7890625
1128.93359375
1113.609375
1070.2734375
1029.712890625
1015.583984375
1009.478515625
981.5234375
917.189453125
814.919921875
686.123046875
559.732421875
470.87890625
432.388671875
422.298828125
412.849609375
392.330078125
361.853515625
331.30078125
308.927734375
293.25
282.8671875
289.544921875
319.720703125
353.564453125
367.046875
352.14453125
322.48828125
316.978515625
359.888671875
441.40625
535.5390625
596.470703125
579.2265625
496.44921875
400.88671875
322.953125
270.251953125
258.0234375
291.7265625
335.216796875
336.634765625
290.87109375
241.306640625
213.880859375
188.865234375
147.5546875
109.498046875
98.490234375
100.943359375
88.794921875
58.921875
30.736328125
18.60546875
30.978515625
74.986328125
137.564453125
200.330078125
254.73828125
297.830078125
325.841796875
328.025390625
305.560546875
271.66015625
235.87109375
205.833984375
192.26953125
200.33203125
217.458984375
228.7578125
238.58984375
258.150390625
298.79296875
356.673828125
400.6875
411.4765625
386.0234375
309.794921875
173.62890625
11.40625
-118.66796875
-181.615234375
-185.46484375
-158.078125
-125.8046875
-100.306640625
-67.302734375
-4.080078125
92.609375
198.26171875
280.6015625
313.20703125
273.33984375
154.15625
-13.28125
-168.755859375
-249.40625
-214.42578125
-77.611328125
93.59765625
242.33984375
361.044921875
456.44921875
525.25390625
548.013671875
508.298828125
425.73046875
334.396484375
261.390625
221.619140625
202.84765625
179.87890625
157.291015625
178.20703125
279.634765625
447.740234375
622.607421875
756.3828125
854.095703125
965.529296875
1143.841796875
1420.388671875
1823.25390625
2362.87890625
3002.28125
3697.126953125
4409.51953125
5060.248046875
5544.220703125
5795.779296875
5817.537109375
5663.09375
5391.525390625
5049.86328125
4685.640625
4334.138671875
4005.408203125
3707.4375
3471.4609375
3337.984375
3319.53125
3382.677734375
3466.01171875
3534.720703125
3614.98046875
3757.482421875
3999.142578125
4350.23828125
4774.529296875
5206.732421875
5610.322265625
5974.009765625
6262.27734375
6422.19921875
6412.1171875
6212.73828125
5819.783203125
5256.2890625
4599.919921875
3959.482421875
3433.904296875
3095.04296875
2966.50390625
3012.705078125
3173.7265625
3390.771484375
3624.35546875
3899.37109375
4297.5625
4884.9375
5691.58203125
6740.849609375
8072.517578125
9731.6640625
11722.859375
14018.330078125
16579.7890625
19332.505859375
22117.16796875
24652.146484375
26591.8984375
27647.97265625
27693.4765625
26798.279296875
25180.013671875
23115.146484375
20878.134765625
18701.88671875
16747.091796875
15109.138671875
13834.69921875
12948.28515625
12471.49609375
12405.029296875
12722.091796875
13397.78515625
14439.607421875
15874.603515625
17720.08984375
19985.08203125
22646.640625
25595.16015625
28631.150390625
31504.978515625
33974.283203125
35870.625
37141.212890625
37861.494140625
38205.97265625
38385.95703125
38585.490234375
38855.39453125
39028.298828125
38796.47265625
37879.302734375
36159.99609375
33734.240234375
30844.84375
27787.470703125
24843.984375
22215.845703125
20019.345703125
18318.333984375
17127.845703125
16432.11328125
16214.673828125
16469.181640625
17200.3984375
18403.36328125
20037.9609375
22021.1328125
24221.0078125
26430.205078125
28349.5546875
29647.09765625
30071.814453125
29528.310546875
28070.720703125
25865.609375
23163.9921875
20267.30859375
17473.140625
14994.1796875
12924.125
11254.46484375
9898.203125
8761.984375
7818.36328125
7096.279296875
6607.677734375
6303.47265625
6089.052734375
5877.255859375
5645.02734375
5432.103515625
5300.958984375
5303.3125
5452.876953125
5722.9375
6076.958984375
6488.19921875
6939.986328125
7428.48046875
7942.390625
8432.263671875
8822.78125
9032.3203125
8997.125
8710.142578125
8221.150390625
7628.9453125
7051.814453125
6559.595703125
6160.4296875
5844.83203125
5614.203125
5487.296875
5490.896484375
5628.587890625
5871.044921875
6181.58203125
6533.39453125
6908.197265625
7277.47265625
7591.50390625
7820.939453125
7972.0625
8042.068359375
7999.326171875
7797.087890625
7413.830078125
6884.146484375
6269.40234375
5631.80859375
5034.349609375
4509.361328125
4050.72265625
3653.021484375
3325.427734375
3070.29296875
2875.166015625
2724.900390625
2608.140625
2513.92578125
2434.8515625
2374.685546875
2337.05859375
2304.404296875
2250.416015625
2163.650390625
2045.482421875
1915.29296875
1807.0859375
1742.8671875
1737.326171875
1796.22265625
1903.0234375
2021.0
2111.251953125
2155.5078125
2170.708984375
2196.826171875
2251.005859375
2300.81640625
2318.216796875
2318.640625
2314.345703125
2298.40234375
2271.923828125
2244.013671875
2224.486328125
2226.59375
2246.888671875
2246.240234375
2180.76171875
2053.173828125
1919.9375
1844.55859375
1830.091796875
1823.21875
1790.025390625
1724.615234375
1622.43359375
1487.78515625
1347.2890625
1239.15234375
1184.435546875
1181.380859375
1218.359375
1285.228515625
1372.119140625
1450.87109375
1485.541015625
1481.830078125
1490.43359375
1542.00390625
1618.67578125
1700.158203125
1782.658203125
1852.82421875
1893.98828125
1910.94921875
1921.33203125
1928.421875
1922.333984375
1909.7421875
1908.853515625
1914.625
1920.041015625
1946.974609375
2019.501953125
2124.724609375
2210.330078125
2235.017578125
2201.28125
2141.396484375
2083.748046875
2036.216796875
1999.154296875
1968.70703125
1918.291015625
1815.462890625
1652.150390625
1441.509765625
1210.248046875
992.57421875
835.330078125
763.796875
745.06640625
739.59375
743.599609375
756.693359375
782.330078125
833.80078125
904.826171875
967.30859375
1002.646484375
1029.375
1073.0703125
1126.392578125
1161.07421875
1176.025390625
1202.869140625
1254.359375
1313.857421875
1358.19921875
1380.87890625
1404.802734375
1447.45703125
1480.935546875
1462.529296875
1382.720703125
1261.7578125
1129.40234375
1005.0859375
897.03515625
813.720703125
758.970703125
742.333984375
775.140625
850.32421875
967.208984375
1134.80859375
1328.01171875
1482.263671875
1557.521484375
1577.66015625
1590.759765625
1614.865234375
1635.921875
1628.40234375
1576.072265625
1491.390625
1409.685546875
1367.638671875
1379.55859375
1428.8125
1470.609375
1467.59375
1426.32421875
1373.572265625
1329.36328125
1301.384765625
1280.61328125
1253.287109375
1212.53125
1156.09765625
1078.25390625
977.337890625
867.466796875
773.869140625
714.82421875
695.947265625
720.98046875
786.287109375
881.341796875
989.841796875
1094.92578125
1193.509765625
1293.13671875
1381.6953125
1426.396484375
1412.041015625
1345.876953125
1236.884765625
1099.232421875
959.935546875
850.923828125
788.5390625
775.46484375
820.587890625
928.849609375
1081.98828125
1243.9609375
1371.00390625
1426.37109375
1393.525390625
1291.5546875
1182.544921875
1126.07421875
1139.65234375
1205.75
1283.76171875
1325.0078125
1305.119140625
1227.916015625
1105.11328125
955.34765625
803.63671875
674.205078125
575.22265625
506.1953125
469.40234375
463.90625
480.861328125
497.091796875
511.064453125
543.416015625
590.27734375
632.181640625
661.591796875
678.53515625
686.09765625
704.083984375
736.798828125
737.701171875
673.970703125
573.78515625
476.697265625
399.474609375
369.873046875
423.0390625
560.259765625
749.451171875
951.21484375
1132.3828125
1265.755859375
1339.693359375
1355.626953125
1326.90625
1273.021484375
1193.806640625
1084.68359375
951.162109375
810.5625
691.357421875
597.033203125
520.197265625
492.61328125
551.966796875
678.421875
808.724609375
903.26953125
970.611328125
1022.736328125
1048.181640625
1022.66015625
938.55078125
826.408203125
721.9140625
633.57421875
552.51171875
478.318359375
431.390625
423.34375
427.810546875
418.669921875
402.486328125
399.259765625
408.82421875
414.033203125
420.1640625
432.009765625
438.830078125
458.998046875
518.556640625
601.671875
680.6171875
750.841796875
820.951171875
886.33203125
920.345703125
913.951171875
894.990234375
897.51171875
928.458984375
950.564453125
923.5859375
856.36328125
772.86328125
669.455078125
539.556640625
389.41015625
227.697265625
68.146484375
-59.521484375
-129.666015625
-141.55859375
-109.7578125
-53.560546875
1.072265625
26.84765625
6.34765625
-48.986328125
-92.2421875
-86.115234375
-57.12109375
-46.267578125
-38.89453125
5.46484375
105.953125
248.283203125
385.455078125
465.595703125
473.607421875
433.501953125
378.4375
329.423828125
293.384765625
255.1875
197.470703125
129.58984375
76.345703125
47.58203125
40.25390625
44.015625
41.177734375
24.794921875
10.14453125
22.169921875
51.78515625
54.140625
5.8203125
-86.541015625
-213.603515625
-354.697265625
-472.111328125
-528.923828125
-509.416015625
-421.39453125
-295.4765625
-172.474609375
-75.275390625
4.494140625
84.15625
166.73046875
242.138671875
310.318359375
395.859375
528.37109375
717.015625
942.2890625
1162.126953125
1339.654296875
1455.55078125
1493.689453125
1449.720703125
1341.916015625
1191.765625
1017.23828125
843.82421875
697.373046875
582.560546875
475.990234375
367.83203125
295.787109375
294.087890625
350.5
437.12109375
518.162109375
551.162109375
518.521484375
451.63671875
405.498046875
405.755859375
424.228515625
416.841796875
378.880859375
351.763671875
369.740234375
420.2890625
487.392578125
580.509765625
694.529296875
799.3984375
869.625
902.701171875
915.826171875
925.03515625
935.0859375
944.5078125
946.5546875
920.47265625
852.701171875
763.205078125
690.990234375
653.38671875
627.037109375
591.35546875
549.689453125
504.984375
458.94140625
419.32421875
392.751953125
382.830078125
380.033203125
373.92578125
374.458984375
400.974609375
458.576171875
526.822265625
581.783203125
611.185546875
607.337890625
582.39453125
563.869140625
570.052734375
614.349609375
703.42578125
803.763671875
846.6953125
798.83984375
691.365234375
579.38671875
499.84375
445.46484375
374.15234375
267.71875
150.6171875
68.681640625
61.708984375
122.365234375
213.83203125
311.3515625
408.169921875
495.89453125
562.65625
616.60546875
679.25
757.73828125
847.349609375
948.474609375
1056.138671875
1154.263671875
1224.802734375
1243.947265625
1190.591796875
1071.548828125
931.130859375
821.998046875
762.228515625
718.486328125
643.892578125
530.693359375
411.3046875
323.62109375
270.7890625
223.080078125
171.416015625
153.845703125
204.34375
306.099609375
419.634765625
525.638671875
619.33984375
685.189453125
708.9453125
704.060546875
691.4453125
672.888671875
645.357421875
610.73046875
573.283203125
538.646484375
521.759765625
532.83984375
550.5234375
533.033203125
464.689453125
369.5078125
277.306640625
213.59375
195.677734375
211.34765625
226.396484375
214.84375
168.28125
95.720703125
23.755859375
-29.771484375
-64.8046875
-84.40625
-83.578125
-53.6328125
-3.27734375
55.55859375
126.375
205.994140625
267.228515625
290.99609375
296.66796875
305.955078125
315.41015625
331.330078125
370.7578125
422.9375
455.078125
462.548828125
480.36328125
535.67578125
620.47265625
712.4609375
795.408203125
850.189453125
846.56640625
770.498046875
653.080078125
549.771484375
491.83984375
469.412109375
450.404296875
401.275390625
310.93359375
205.3828125
123.39453125
82.498046875
73.119140625
87.806640625
140.982421875
238.080078125
363.63671875
502.8984375
639.3359375
751.08984375
827.1484375
877.416015625
915.82421875
948.150390625
979.48046875
1013.15625
1030.447265625
1004.80859375
935.28515625
856.88671875
809.134765625
787.810546875
743.18359375
636.419921875
479.513671875
315.9609375
189.310546875
109.53125
54.521484375
13.353515625
0.98046875
28.798828125
79.39453125
119.345703125
128.220703125
102.71484375
57.333984375
18.8046875
-4.837890625
-12.716796875
14.64453125
84.42578125
168.39453125
227.712890625
248.69921875
256.572265625
275.041015625
284.5859375
261.890625
225.611328125
205.578125
191.697265625
158.611328125
110.650390625
65.671875
37.318359375
51.353515625
125.658203125
238.794921875
344.978515625
406.658203125
416.91796875
388.47265625
333.90625
259.474609375
169.091796875
82.6328125
36.154296875
40.978515625
71.119140625
88.115234375
84.03515625
97.513671875
169.490234375
316.19921875
517.357421875
720.736328125
874.025390625
935.80078125
882.5234375
733.666015625
551.78515625
417.513671875
398.904296875
499.27734375
637.1328125
707.21484375
666.400390625
554.7421875
451.224609375
402.2578125
390.751953125
380.77734375
365.17578125
363.388671875
391.421875
432.16796875
439.27734375
386.267578125
289.740234375
182.556640625
92.7890625
55.828125
92.06640625
179.158203125
277.83203125
350.03125
361.66796875
298.07421875
188.15625
88.10546875
18.548828125
-44.84375
-118.904296875
-176.318359375
-180.9296875
-136.7265625
-74.640625
-25.08203125
0.939453125
20.625
68.443359375
159.185546875
271.962890625
381.64453125
475.828125
546.162109375
603.306640625
661.830078125
713.66796875
741.599609375
726.041015625
659.81640625
569.2578125
490.17578125
435.865234375
414.548828125
424.392578125
437.166015625
426.6796875
390.51171875
338.591796875
264.330078125
154.12890625
38.18359375
-23.015625
-4.896484375
61.275390625
123.279296875
139.44140625
98.791015625
29.748046875
-9.765625
21.4296875
95.125
149.078125
149.306640625
103.84765625
40.126953125
-28.8359375
-94.220703125
-121.064453125
-83.0703125
11.640625
145.19921875
294.123046875
415.001953125
473.490234375
475.03515625
432.578125
339.025390625
197.1640625
59.017578125
-12.22265625
-12.224609375
13.498046875
28.859375
25.515625
-8.267578125
-88.072265625
-206.052734375
-329.091796875
-421.66796875
-463.30859375
-460.841796875
-443.359375
-433.09375
-434.400390625
-449.28515625
-477.0859375
-497.08203125
-480.96484375
-429.376953125
-375.80078125
-368.056640625
-428.125
-509.740234375
-536.015625
-479.646484375
-377.587890625
-281.37109375
-207.16796875
-144.5390625
-85.673828125
-32.751953125
0.931640625
1.0078125
-35.66796875
-102.3125
-166.611328125
-161.53125
-51.703125
131.0390625
324.0625
483.828125
601.0625
677.802734375
709.25390625
685.798828125
600.046875
475.634765625
373.7734375
333.455078125
345.68359375
388.044921875
433.234375
458.63671875
467.611328125
466.671875
453.642578125
432.501953125
398.67578125
337.009765625
250.07421875
166.4375
101.98046875
47.580078125
5.599609375
1.29296875
58.30859375
174.998046875
328.462890625
490.7578125
641.765625
767.43359375
862.025390625
934.3671875
985.37890625
990.365234375
945.5625
885.724609375
846.845703125
854.96875
913.443359375
993.201171875
1035.001953125
993.58984375
893.515625
786.716796875
703.755859375
663.109375
668.91796875
691.572265625
691.443359375
662.81640625
614.03515625
546.69921875
476.5625
431.94140625
440.798828125
511.361328125
613.21875
708.576171875
790.001953125
865.40234375
928.90234375
968.611328125
984.669921875
984.021484375
967.072265625
941.697265625
923.552734375
905.873046875
860.44921875
773.970703125
655.650390625
519.81640625
388.27734375
288.888671875
234.853515625
201.625
145.337890625
64.84375
-2.228515625
-55.525390625
-126.353515625
-197.013671875
-208.1171875
-148.455078125
-70.349609375
-13.251953125
26.451171875
58.486328125
92.296875
149.224609375
230.138671875
312.6328125
388.810546875
457.380859375
515.923828125
574.83203125
640.75390625
687.37109375
676.8203125
611.4453125
523.287109375
430.1171875
326.052734375
221.892578125
168.697265625
200.376953125
288.3828125
387.84765625
482.486328125
572.99609375
641.400390625
660.380859375
642.115234375
624.771484375
626.71875
640.349609375
650.345703125
640.7734375
607.455078125
567.154296875
527.76953125
474.45703125
399.29296875
313.0546875
230.685546875
163.115234375
116.908203125
93.634765625
86.029296875
104.640625
177.6640625
301.69921875
447.455078125
600.126953125
742.37109375
852.4375
939.55859375
1030.939453125
1123.5703125
1182.439453125
1189.08984375
1168.767578125
1148.818359375
1117.58203125
1062.744140625
1014.623046875
1006.447265625
1016.212890625
1000.13671875
953.205078125
912.392578125
928.05859375
1026.732421875
1171.203125
1278.6875
1289.783203125
1201.677734375
1039.224609375
832.37890625
626.912109375
467.076171875
370.068359375
335.255859375
348.447265625
382.9140625
433.04296875
521.375
643.1328125
751.169921875
812.505859375
832.455078125
825.431640625
788.935546875
723.181640625
653.755859375
612.296875
613.109375
645.5703125
680.328125
688.419921875
659.326171875
602.65234375
535.294921875
481.443359375
457.19921875
453.048828125
456.955078125
459.359375
453.478515625
451.384765625
487.14453125
567.322265625
641.390625
664.072265625
638.845703125
589.08203125
532.259765625
479.6796875
430.123046875
382.240234375
353.220703125
356.861328125
377.107421875
385.15625
381.677734375
380.33984375
359.693359375
287.111328125
172.439453125
65.666015625
13.580078125
40.611328125
139.853515625
270.97265625
393.861328125
498.810546875
587.537109375
643.349609375
637.30859375
570.001953125
485.01953125
419.478515625
388.5
392.158203125
415.142578125
436.990234375
436.193359375
421.60546875
437.94140625
522.44921875
669.021484375
830.474609375
960.259765625
1056.396484375
1148.80078125
1256.30859375
1372.525390625
1484.0625
1585.974609375
1671.65234375
1734.72265625
1768.142578125
1773.671875
1788.958984375
1861.791015625
2004.61328125
2196.30078125
2411.16796875
2633.984375
2856.244140625
3076.123046875
3304.275390625
3549.87109375
3798.345703125
4004.6640625
4115.0390625
4089.810546875
3927.623046875
3680.091796875
3393.20703125
3084.0078125
2780.904296875
2536.078125
2396.154296875
2362.255859375
2375.51171875
2375.330078125
2355.7734375
2330.2890625
2288.748046875
2224.326171875
2150.3046875
2077.19140625
2011.7578125
1968.576171875
1960.916015625
1985.12890625
2006.361328125
1968.767578125
1853.359375
1697.0
1535.138671875
1383.498046875
1252.65625
1149.712890625
1075.568359375
1019.234375
974.11328125
945.337890625
928.626953125
910.388671875
892.11328125
892.220703125
919.451171875
958.921875
990.552734375
1003.568359375
996.552734375
978.52734375
968.580078125
976.181640625
989.876953125
1001.125
1014.419921875
1036.08984375
1058.4921875
1062.740234375
1030.5859375
952.26171875
838.8359375
718.40625
607.009765625
507.740234375
435.853515625
409.67578125
440.791015625
517.78125
587.29296875
597.568359375
552.83203125
485.484375
417.05078125
374.935546875
377.0859375
407.9453125
441.92578125
460.921875
461.1640625
450.7578125
443.1953125
449.431640625
462.61328125
469.951171875
469.951171875
467.4921875
468.958984375
482.611328125
519.541015625
589.541015625
680.13671875
746.42578125
741.591796875
655.5234375
527.630859375
418.357421875
360.115234375
347.1171875
369.25390625
417.875
467.306640625
495.484375
501.82421875
498.154296875
488.537109375
472.736328125
467.009765625
486.00390625
517.55078125
529.6171875
504.697265625
463.5859375
425.125
375.47265625
314.30859375
265.08203125
243.04296875
249.7578125
274.697265625
285.560546875
248.40625
177.390625
121.810546875
108.671875
130.27734375
159.560546875
187.419921875
242.70703125
352.08203125
498.646484375
634.060546875
724.25390625
771.8359375
793.23828125
796.763671875
800.478515625
822.87890625
860.31640625
892.96875
895.1796875
862.513671875
814.140625
759.294921875
697.259765625
643.265625
612.462890625
596.587890625
571.32421875
501.69140625
367.490234375
200.302734375
61.22265625
-9.74609375
-8.318359375
51.861328125
149.625
248.9296875
319.306640625
369.56640625
423.5234375
478.638671875
496.4296875
435.126953125
305.07421875
176.19140625
118.2734375
144.01171875
222.1640625
326.703125
438.15625
533.07421875
591.857421875
603.7109375
578.57421875
543.919921875
518.76171875
512.73046875
530.54296875
568.9140625
617.677734375
663.525390625
698.669921875
727.8984375
757.0546875
779.201171875
787.04296875
765.748046875
684.859375
527.453125
315.109375
102.78515625
-54.04296875
-131.228515625
-149.02734375
-155.529296875
-181.91796875
-220.853515625
-235.2890625
-194.953125
-105.208984375
-5.958984375
63.67578125
105.134765625
133.587890625
143.166015625
129.884765625
115.572265625
123.484375
157.126953125
217.9375
307.98046875
400.69921875
453.005859375
449.681640625
394.0234375
297.314453125
191.14453125
122.154296875
122.634765625
174.55859375
225.115234375
237.03515625
208.546875
165.923828125
162.21484375
248.181640625
411.60546875
578.59375
687.37890625
725.48828125
709.994140625
656.806640625
583.912109375
531.744140625
525.359375
551.271484375
605.470703125
701.162109375
807.05078125
869.89453125
895.880859375
923.037109375
950.4453125
941.98828125
871.46875
749.78125
613.609375
485.80859375
365.111328125
252.06640625
156.025390625
100.052734375
104.349609375
147.5078125
190.830078125
215.08984375
210.373046875
181.90625
163.255859375
186.27734375
260.357421875
387.099609375
562.42578125
762.416015625
940.73828125
1058.994140625
1115.78515625
1123.5546875
1091.05859375
1036.060546875
980.224609375
941.44140625
920.47265625
905.1328125
868.748046875
775.7890625
621.83203125
455.13671875
343.181640625
306.490234375
311.095703125
316.283203125
318.791015625
343.703125
399.65625
467.30859375
520.025390625
552.564453125
576.71484375
598.587890625
602.408203125
567.296875
498.09765625
418.244140625
357.931640625
356.501953125
431.90625
563.966796875
717.810546875
861.46484375
979.669921875
1070.525390625
1125.345703125
1107.037109375
983.109375
784.6484375
590.99609375
462.54296875
408.046875
392.66015625
372.6328125
325.98828125
262.47265625
219.658203125
230.103515625
297.603515625
388.912109375
443.345703125
425.556640625
347.95703125
254.357421875
175.15625
98.9296875
10.83203125
-69.525390625
-111.01953125
-121.3984375
-137.158203125
-164.95703125
-167.244140625
-118.57421875
-35.755859375
57.53125
154.65234375
246.099609375
307.017578125
314.81640625
275.6640625
219.388671875
151.94140625
44.9921875
-111.005859375
-272.791015625
-364.017578125
-330.71875
-184.361328125
15.271484375
201.59375
333.033203125
400.68359375
415.095703125
395.248046875
365.23046875
335.0390625
301.74609375
267.87109375
235.935546875
199.87890625
168.306640625
165.529296875
197.107421875
245.896484375
292.048828125
332.076171875
375.025390625
431.482421875
505.68359375
602.224609375
726.67578125
867.40625
989.1796875
1060.017578125
1090.630859375
1117.115234375
1151.775390625
1182.587890625
1199.857421875
1204.08984375
1205.134765625
1205.099609375
1195.5390625
1166.9609375
1116.201171875
1056.771484375
997.548828125
929.69921875
851.103515625
788.267578125
779.630859375
835.49609375
917.5546875
970.677734375
987.029296875
998.953125
1015.306640625
1021.458984375
1001.966796875
946.640625
867.458984375
801.775390625
762.26171875
728.634765625
694.931640625
664.521484375
628.33984375
576.3828125
514.4609375
450.0546875
387.6875
339.658203125
322.13671875
350.65625
428.79296875
541.345703125
664.587890625
790.591796875
920.11328125
1027.6015625
1065.375
1008.875
885.482421875
732.365234375
570.412109375
410.39453125
270.6171875
175.14453125
123.501953125
106.0859375
120.189453125
149.4296875
161.669921875
145.279296875
111.5390625
75.32421875
60.123046875
77.828125
119.65234375
181.890625
256.529296875
315.232421875
338.078125
335.345703125
335.37109375
356.654296875
395.75390625
443.3203125
487.1328125
518.984375
539.037109375
553.099609375
581.427734375
632.529296875
679.48046875
685.19140625
637.56640625
562.19921875
501.90625
487.029296875
526.36328125
609.58984375
703.2578125
780.546875
844.806640625
892.470703125
893.90234375
844.70703125
790.91796875
776.828125
802.4765625
842.29296875
885.248046875
935.400390625
976.31640625
987.365234375
976.2890625
940.8046875
871.5859375
783.759765625
694.783203125
618.525390625
557.1875
508.494140625
487.87890625
501.00390625
517.302734375
501.326171875
456.955078125
405.625
352.576171875
294.494140625
226.404296875
157.14453125
109.646484375
98.92578125
112.052734375
118.671875
109.611328125
103.912109375
120.361328125
158.400390625
222.46875
318.81640625
433.658203125
543.97265625
638.826171875
713.892578125
749.75
735.21484375
682.515625
607.900390625
513.376953125
387.142578125
240.783203125
130.486328125
106.55078125
153.421875
207.80859375
232.740234375
250.41015625
293.388671875
361.7109375
443.4765625
526.099609375
591.1875
641.701171875
707.0703125
805.615234375
926.56640625
1044.34375
1136.203125
1193.041015625
1212.4765625
1187.90234375
1108.13671875
974.017578125
813.37890625
672.212890625
586.44921875
568.646484375
605.38671875
662.62109375
719.146484375
788.818359375
890.22265625
1014.01953125
1136.609375
1246.09765625
1355.6484375
1478.55859375
1599.658203125
1681.650390625
1693.2109375
1639.0390625
1544.705078125
1431.470703125
1322.58984375
1243.361328125
1217.568359375
1244.869140625
1274.853515625
1238.544921875
1117.05078125
961.435546875
839.94140625
791.08984375
825.943359375
936.9140625
1083.54296875
1210.30078125
1294.28125
1366.578125
1477.49609375
1640.880859375
1824.998046875
1987.12890625
2103.04296875
2168.984375
2199.169921875
2195.123046875
2124.232421875
1971.966796875
1785.583984375
1626.169921875
1513.376953125
1427.662109375
1339.9140625
1233.482421875
1114.826171875
1001.892578125
894.130859375
789.595703125
691.587890625
576.029296875
427.974609375
286.42578125
203.212890625
196.3828125
250.40234375
325.35546875
380.7421875
409.6640625
429.94140625
459.1171875
511.46875
577.203125
623.1875
640.990234375
654.7890625
684.54296875
739.857421875
815.353515625
881.267578125
917.779296875
945.078125
982.365234375
1021.669921875
1049.115234375
1056.908203125
1039.8359375
996.546875
937.08984375
880.734375
845.546875
827.9453125
816.466796875
814.59375
839.62890625
910.595703125
1031.525390625
1167.064453125
1263.75
1293.0546875
1253.26171875
1164.85546875
1067.185546875
1010.2109375
1028.767578125
1104.6796875
1186.4453125
1239.73828125
1261.54296875
1266.458984375
1273.74609375
1288.9375
1305.54296875
1334.48828125
1398.931640625
1499.66796875
1622.359375
1770.947265625
1937.666015625
2074.84765625
2135.87109375
2113.091796875
2037.9296875
1963.2265625
1926.25
1923.005859375
1920.728515625
1899.548828125
1889.046875
1943.970703125
2080.98828125
2269.591796875
2474.962890625
2681.591796875
2892.109375
3109.1640625
3317.470703125
3480.5625
3561.11328125
3531.791015625
3391.373046875
3176.533203125
2939.740234375
2719.705078125
2530.701171875
2386.33984375
2299.517578125
2259.7265625
2243.564453125
2258.017578125
2329.12109375
2458.78125
2617.1796875
2759.923828125
2867.59765625
2950.92578125
3012.67578125
3032.00390625
2973.52734375
2816.6796875
2568.779296875
2252.837890625
1898.056640625
1535.611328125
1199.185546875
925.201171875
739.18359375
643.138671875
615.75
626.4453125
657.86328125
713.42578125
787.75
841.953125
842.384765625
802.119140625
764.419921875
753.298828125
766.822265625
802.52734375
860.501953125
941.115234375
1033.693359375
1095.564453125
1076.578125
971.228515625
814.009765625
651.59375
521.345703125
428.205078125
373.169921875
371.078125
407.65234375
443.681640625
454.064453125
442.017578125
427.18359375
424.015625
451.10546875
511.302734375
567.75
584.46484375
552.626953125
490.3671875
445.220703125
442.759765625
469.3046875
514.765625
589.275390625
704.283203125
836.73828125
943.044921875
1020.978515625
1100.341796875
1191.53125
1271.353515625
1305.111328125
1281.076171875
1218.111328125
1147.189453125
1100.361328125
1097.64453125
1138.916015625
1213.806640625
1302.92578125
1394.59765625
1490.119140625
1581.00390625
1652.798828125
1690.232421875
1676.271484375
1615.453125
1544.46875
1490.00390625
1444.84765625
1386.9375
1312.072265625
1243.591796875
1198.123046875
1168.353515625
1131.8828125
1068.326171875
983.25390625
915.912109375
910.845703125
984.814453125
1120.216796875
1280.744140625
1419.583984375
1497.642578125
1517.80078125
1502.95703125
1465.935546875
1432.623046875
1442.5625
1501.029296875
1557.85546875
1566.4609375
1544.3984375
1534.9609375
1533.322265625
1492.595703125
1396.568359375
1285.935546875
1198.72265625
1136.42578125
1097.404296875
1088.30859375
1102.056640625
1119.380859375
1122.138671875
1111.056640625
1112.650390625
1149.4609375
1212.91796875
1287.796875
1378.20703125
1467.359375
1519.005859375
1529.796875
1532.296875
1552.8984375
1606.830078125
1714.6875
1891.791015625
2130.15234375
2394.701171875
2640.2265625
2832.92578125
2968.654296875
3078.923828125
3218.7421875
3420.875
3663.41796875
3892.791015625
4071.013671875
4200.4609375
4293.462890625
4354.048828125
4400.203125
4449.310546875
4504.3984375
4565.87109375
4647.263671875
4774.529296875
4951.974609375
5141.25390625
5300.6640625
5436.7109375
5597.68359375
5817.029296875
6087.041015625
6385.044921875
6687.814453125
6996.9296875
7349.41015625
7765.7734375
8222.599609375
8706.5
9242.623046875
9848.931640625
10519.36328125
11230.2265625
11962.806640625
12736.61328125
13610.369140625
14640.958984375
15844.96484375
17231.619140625
18848.158203125
20752.306640625
22975.201171875
25545.9140625
28537.873046875
32070.751953125
36299.048828125
41435.00390625
47781.130859375
55739.130859375
65783.71484375
78443.896484375
94296.1875
113928.490234375
137817.970703125
166134.046875
198515.767578125
233825.6953125
269900.474609375
303546.2265625
331045.734375
348985.103515625
355047.8984375
348675.080078125
331319.8046875
306015.162109375
276578.14453125
246880.923828125
220258.15234375
199122.421875
184924.341796875
178346.5078125
179527.87109375
188256.666015625
204061.357421875
226096.19140625
252884.87890625
282038.328125
310185.080078125
333419.08984375
348076.291015625
351519.212890625
342833.09765625
323103.380859375
294989.005859375
261892.6171875
227206.8515625
193781.76171875
163581.1640625
137565.390625
115862.193359375
98090.068359375
83650.453125
71930.39453125
62392.072265625
54586.16796875
48173.154296875
42900.390625
38542.265625
34899.87890625
31841.49609375
29288.451171875
27150.90625
25318.13671875
23709.822265625
22293.2890625
21056.748046875
19971.830078125
19011.16796875
18160.28125
17394.52734375
16692.9765625
16048.15234375
15467.216796875
14963.5390625
14538.291015625
14193.298828125
13935.2890625
13736.470703125
13549.771484375
13376.0625
13265.892578125
13266.943359375
13392.078125
13626.412109375
13955.35546875
14377.375
14893.2578125
15498.654296875
16179.408203125
16910.46484375
17665.763671875
18404.46484375
19058.22265625
19547.69921875
19813.744140625
19846.591796875
19687.76953125
19408.828125
19067.310546875
18688.4375
18287.62890625
17887.080078125
17536.087890625
17297.3203125
17209.673828125
17270.220703125
17449.3203125
17727.708984375
18103.193359375
18567.72265625
19078.123046875
19560.345703125
19937.193359375
20155.212890625
20193.435546875
20053.568359375
19738.009765625
19256.0
18648.814453125
17966.017578125
17245.51953125
16512.828125
15787.427734375
15103.8828125
14495.53125
13963.6171875
13490.48828125
13049.984375
12631.623046875
12255.771484375
11948.18359375
11717.47265625
11553.798828125
11434.705078125
11323.681640625
11193.43359375
11051.23828125
10919.111328125
10805.765625
10699.56640625
10583.05859375
10458.416015625
10347.34375
10251.142578125
10151.46875
10048.52734375
9953.6953125
9860.8984375
9752.869140625
9642.412109375
9590.533203125
9654.01953125
9824.455078125
10045.1171875
10266.57421875
10459.4609375
10593.05859375
10644.90234375
10635.666015625
10618.646484375
10627.3046875
10644.548828125
10619.240234375
10517.591796875
10326.169921875
10028.673828125
9630.873046875
9158.86328125
8638.626953125
8114.7265625
7652.822265625
7299.4453125
7061.607421875
6912.439453125
6810.56640625
6723.0546875
6637.40625
6559.96484375
6488.48828125
6390.916015625
6234.73046875
6020.26953125
5770.603515625
5504.083984375
5235.951171875
4984.19921875
4745.287109375
4500.2578125
4257.708984375
4039.591796875
3850.080078125
3677.208984375
3512.74609375
3371.6875
3287.82421875
3282.390625
3333.005859375
3396.044921875
3444.966796875
3474.908203125
3489.888671875
3496.06640625
3500.921875
3498.587890625
3477.1484375
3447.748046875
3429.705078125
3432.79296875
3458.01953125
3502.408203125
3559.638671875
3611.3515625
3657.185546875
3724.220703125
3813.853515625
3895.986328125
3949.9609375
3997.296875
4077.90234375
4202.078125
4360.716796875
4549.998046875
4774.634765625
5045.138671875
5355.66015625
5675.3515625
5965.275390625
6209.951171875
6413.90625
6566.962890625
6660.775390625
6715.4453125
6765.669921875
6825.330078125
6877.345703125
6905.01171875
6920.7265625
6942.751953125
6966.748046875
6979.109375
6970.14453125
6951.8671875
6946.0703125
6947.185546875
6944.916015625
6952.869140625
6978.525390625
7013.619140625
7068.822265625
7156.888671875
7251.90234375
7301.732421875
7263.01171875
7146.26171875
7019.623046875
6934.1015625
6876.32421875
6805.42578125
6695.5390625
6555.6171875
6414.20703125
6283.705078125
6144.3671875
5970.845703125
5770.09375
5567.400390625
5381.970703125
5251.41796875
5209.158203125
5236.453125
5294.35546875
5355.732421875
5393.03125
5384.068359375
5342.310546875
5310.732421875
5319.48828125
5363.890625
5420.337890625
5474.1875
5533.216796875
5607.671875
5687.72265625
5765.431640625
5857.142578125
5974.3046875
6107.439453125
6249.85546875
6397.85546875
6551.40625
6720.59765625
6902.515625
7066.625
7185.599609375
7281.3046875
7419.79296875
7656.548828125
7990.4453125
8364.28125
8704.736328125
8985.69140625
9236.5703125
9485.9296875
9728.8828125
9942.89453125
10105.912109375
10199.84765625
10210.966796875
10145.87890625
10054.65625
10003.75
10014.142578125
10055.03515625
10103.03125
10177.853515625
10304.0234375
10485.66796875
10734.8671875
11075.392578125
11503.345703125
11980.34765625
12461.591796875
12908.4375
13280.978515625
13535.216796875
13650.28515625
13637.61328125
13520.2890625
13331.654296875
13088.484375
12781.693359375
12441.6953125
12145.515625
11952.921875
11894.935546875
11972.5625
12139.35546875
12329.736328125
12514.568359375
12713.634765625
12966.048828125
13285.10546875
13644.91015625
14020.16796875
14404.423828125
14793.91015625
15186.900390625
15558.591796875
15841.69140625
15975.390625
15945.189453125
15761.8125
15456.38671875
15094.076171875
14749.6875
14471.171875
14266.84375
14135.630859375
14095.111328125
14161.501953125
14323.6015625
14545.130859375
14779.296875
14973.9296875
15079.02734375
15076.798828125
14988.248046875
14860.392578125
14745.962890625
14666.548828125
14610.111328125
14571.650390625
14564.375
14576.388671875
14562.03125
14513.740234375
14488.1171875
14532.224609375
14619.681640625
14668.05078125
14617.421875
14469.80078125
14266.54296875
14058.189453125
13876.359375
13712.896484375
13541.822265625
13371.56640625
13254.912109375
13237.87109375
13307.857421875
13416.564453125
13538.10546875
13677.51171875
13831.69921875
13984.1796875
14135.181640625
14304.162109375
14506.4375
14745.494140625
15041.82421875
15426.240234375
15915.052734375
16520.23828125
17257.728515625
18144.359375
19179.904296875
20327.603515625
21527.892578125
22709.791015625
23801.330078125
24720.640625
25385.041015625
25744.705078125
25778.681640625
25487.099609375
24912.025390625
24150.705078125
23315.599609375
22482.349609375
21706.81640625
21057.470703125
20606.828125
20408.53515625
20460.77734375
20708.466796875
21106.716796875
21648.71875
22325.466796875
23103.556640625
23932.361328125
24756.587890625
25514.869140625
26138.458984375
26554.494140625
26686.021484375
26450.681640625
25816.40234375
24847.666015625
23659.9296875
22360.68359375
21046.728515625
19812.748046875
18721.82421875
17799.2890625
17062.5234375
16503.3046875
16063.369140625
15672.775390625
15313.099609375
15000.412109375
14741.150390625
14535.5546875
14386.990234375
14305.7578125
14284.05859375
14264.802734375
14190.103515625
14047.720703125
13852.822265625
13632.962890625
13402.71875
13152.5625
12881.572265625
12616.021484375
12396.11328125
12267.630859375
12262.158203125
12359.20703125
12511.1796875
12708.494140625
12975.60546875
13329.4453125
13776.869140625
14328.47265625
15008.05078125
15859.912109375
16935.763671875
18278.974609375
19931.26171875
21956.634765625
24447.771484375
27507.94140625
31233.43359375
35705.783203125
40977.056640625
47024.421875
53705.232421875
60716.83203125
67565.15234375
73574.591796875
77998.578125
80226.54296875
79952.716796875
77234.830078125
72472.08984375
66318.56640625
59550.943359375
52915.65234375
46997.611328125
42147.142578125
38509.287109375
36129.474609375
35031.212890625
35232.259765625
36723.603515625
39478.755859375
43471.3203125
48615.46875
54684.369140625
61291.0390625
67887.02734375
73773.115234375
78194.044921875
80500.640625
80290.267578125
77534.013671875
72597.216796875
66087.611328125
58691.837890625
51068.73828125
43763.720703125
37155.2109375
31438.94140625
26651.81640625
22714.71484375
19490.466796875
16850.427734375
14695.6640625
12943.9140625
11520.90234375
10370.509765625
9443.439453125
8669.2109375
7974.8671875
7326.357421875
6730.435546875
6202.392578125
5754.58203125
5412.97265625
5184.966796875
5026.470703125
4882.048828125
4738.185546875
4604.103515625
4470.955078125
4313.265625
4119.947265625
3922.130859375
3755.0234375
3611.640625
3453.94921875
3262.484375
3064.068359375
2915.287109375
2852.3046875
2851.31640625
2868.0859375
2892.884765625
2923.373046875
2925.1875
2867.6796875
2764.9140625
2643.53125
2516.001953125
2379.63671875
2216.556640625
2022.759765625
1837.83203125
1718.935546875
1676.39453125
1679.478515625
1695.94140625
1704.509765625
1706.087890625
1723.33203125
1764.62109375
1813.30859375
1848.16796875
1857.787109375
1854.7265625
1854.357421875
1851.41015625
1833.55859375
1802.29296875
1766.580078125
1739.822265625
1739.341796875
1767.0078125
1818.759765625
1889.169921875
1962.939453125
2028.279296875
2066.658203125
2050.677734375
1972.259765625
1864.03125
1775.078125
1715.62109375
1658.423828125
1575.806640625
1459.46875
1333.484375
1224.1953125
1144.8671875
1130.34765625
1228.041015625
1435.3203125
1691.83203125
1935.39453125
2130.390625
2269.654296875
2356.794921875
2390.69140625
2376.216796875
2319.02734375
2219.22265625
2075.072265625
1888.86328125
1688.8984375
1525.404296875
1428.546875
1392.71484375
1394.982421875
1410.447265625
1406.0703125
1353.638671875
1269.1875
1200.4765625
1172.08203125
1185.408203125
1242.966796875
1338.470703125
1448.583984375
1552.8359375
1649.22265625
1745.8671875
1847.994140625
1944.962890625
2012.42578125
2044.9765625
2072.38671875
2124.615234375
2201.185546875
2279.212890625
2333.6171875
2355.697265625
2354.966796875
2346.138671875
2342.39453125
2339.55078125
2307.705078125
2224.580078125
2104.82421875
1977.248046875
1866.36328125
1798.966796875
1790.517578125
1831.95703125
1902.5078125
1974.185546875
2011.095703125
1996.060546875
1937.833984375
1863.88671875
1805.328125
1787.16796875
1825.330078125
1905.630859375
1979.736328125
2016.623046875
2033.873046875
2056.697265625
2073.19140625
2032.462890625
1890.95703125
1662.294921875
1423.36328125
1253.904296875
1170.009765625
1138.271484375
1125.48828125
1114.4765625
1094.314453125
1058.431640625
1005.607421875
942.310546875
872.771484375
798.87109375
721.58203125
647.41015625
603.25
610.71484375
652.189453125
697.64453125
734.970703125
764.546875
787.328125
788.80859375
756.64453125
693.4375
620.138671875
582.361328125
628.26953125
772.39453125
968.1796875
1140.935546875
1268.177734375
1373.080078125
1460.54296875
1507.93359375
1508.248046875
1489.82421875
1475.998046875
1458.4140625
1423.107421875
1387.697265625
1377.556640625
1384.640625
1388.908203125
1385.5625
1397.03515625
1457.607421875
1564.052734375
1673.86328125
1759.15234375
1811.775390625
1820.30078125
1785.5234375
1735.46484375
1707.537109375
1724.890625
1770.8125
1800.498046875
1771.73046875
1665.767578125
1504.69140625
1333.18359375
1177.427734375
1031.96875
886.7265625
756.443359375
661.09375
597.873046875
563.095703125
559.876953125
581.36328125
600.00390625
579.279296875
510.162109375
427.287109375
368.919921875
344.70703125
356.48046875
393.890625
424.861328125
430.1015625
418.84765625
399.208984375
361.923828125
317.158203125
288.884765625
268.95703125
243.265625
223.625
211.4375
189.771484375
142.857421875
62.94921875
-48.857421875
-165.59765625
-232.13671875
-219.291015625
-146.98828125
-53.564453125
31.548828125
88.59765625
100.431640625
64.8046875
-1.095703125
-72.12890625
-123.9609375
-156.078125
-166.607421875
-123.953125
-12.91796875
140.01171875
292.84375
411.830078125
482.7109375
514.80078125
533.28515625
553.8046875
586.03515625
655.2421875
772.642578125
909.71875
1038.96484375
1149.509765625
1217.55859375
1216.478515625
1159.255859375
1106.77734375
1102.5390625
1124.6875
1130.623046875
1096.0546875
1013.888671875
908.45703125
824.568359375
782.34375
758.421875
714.615234375
637.2734375
543.95703125
463.033203125
407.75390625
383.662109375
399.98828125
435.474609375
444.541015625
422.90625
399.474609375
378.40234375
329.671875
238.697265625
131.564453125
41.619140625
-17.130859375
-33.619140625
2.25
72.380859375
139.96484375
177.775390625
179.02734375
159.716796875
129.9609375
68.404296875
-39.21875
-149.73828125
-183.970703125
-96.90234375
90.728515625
298.787109375
440.298828125
483.025390625
434.0
329.62890625
233.21484375
185.869140625
184.80078125
199.6171875
203.763671875
192.884765625
177.966796875
182.654296875
228.9609375
304.5234375
380.501953125
451.181640625
542.3046875
672.798828125
811.314453125
899.560546875
915.001953125
880.150390625
836.849609375
818.91015625
821.3125
817.69921875
799.5703125
777.466796875
757.576171875
743.0
739.044921875
749.81640625
781.775390625
811.02734375
792.00390625
715.859375
613.005859375
523.568359375
465.140625
420.83203125
371.345703125
322.16015625
288.193359375
284.234375
335.732421875
446.880859375
572.71875
661.86328125
699.724609375
699.45703125
674.85546875
645.115234375
625.87109375
606.2578125
570.833984375
540.150390625
549.154296875
602.16796875
673.099609375
751.302734375
867.74609375
1040.501953125
1223.91015625
1357.4609375
1420.1640625
1419.3125
1363.470703125
1261.52734375
1135.580078125
1014.919921875
912.44921875
820.748046875
733.1328125
651.939453125
584.7890625
536.927734375
490.767578125
431.2578125
380.1953125
369.103515625
400.59765625
455.353515625
511.119140625
548.240234375
566.451171875
572.72265625
558.015625
519.376953125
480.37890625
469.73828125
499.634765625
570.240234375
673.4296875
782.501953125
864.052734375
890.2890625
855.015625
779.568359375
685.921875
589.1015625
513.02734375
473.697265625
462.388671875
468.080078125
488.337890625
519.068359375
546.701171875
554.185546875
554.166015625
580.755859375
636.896484375
679.013671875
655.53125
563.89453125
452.38671875
361.99609375
304.01953125
277.158203125
282.470703125
325.0390625
401.13671875
496.154296875
582.630859375
612.091796875
546.3046875
395.86328125
209.193359375
37.349609375
-88.22265625
-159.77734375
-188.904296875
-185.904296875
-146.267578125
-55.65234375
74.00390625
189.30859375
249.296875
244.71875
188.154296875
109.732421875
33.228515625
-25.95703125
-44.55078125
-3.1875
86.5703125
180.435546875
233.103515625
236.396484375
219.666015625
196.412109375
152.892578125
85.00390625
11.326171875
-36.369140625
-44.04296875
-14.869140625
56.2578125
181.49609375
352.40234375
515.646484375
607.158203125
612.974609375
569.46875
517.099609375
486.416015625
509.818359375
612.400390625
770.498046875
927.53125
1062.5
1183.787109375
1281.236328125
1345.37890625
1389.26953125
1424.134765625
1433.123046875
1406.869140625
1375.208984375
1379.8203125
1459.673828125
1629.720703125
1863.955078125
2111.349609375
2342.515625
2568.595703125
2804.611328125
3039.603515625
3233.4921875
3336.75390625
3323.443359375
3212.66015625
3065.77734375
2951.30078125
2895.939453125
2888.32421875
2920.66796875
2980.328125
3022.603515625
3005.904296875
2931.701171875
2835.291015625
2758.9140625
2726.755859375
2739.9375
2786.931640625
2845.53125
2892.654296875
2916.17578125
2919.798828125
2916.3046875
2895.080078125
2829.810546875
2718.130859375
2569.177734375
2384.318359375
2191.0546875
2059.796875
2040.6328125
2113.361328125
2205.927734375
2245.32421875
2209.033203125
2119.970703125
2009.564453125
1897.62109375
1793.533203125
1700.875
1622.0625
1564.330078125
1537.650390625
1545.11328125
1578.5390625
1614.603515625
1615.365234375
1565.001953125
1489.794921875
1417.01171875
1356.4296875
1310.013671875
1273.794921875
1226.189453125
1133.78515625
990.3125
823.986328125
676.35546875
570.015625
491.38671875
432.19921875
410.427734375
434.20703125
480.0234375
509.5859375
494.02734375
425.296875
324.55078125
242.99609375
211.517578125
200.279296875
165.896484375
105.4921875
41.55859375
6.958984375
33.181640625
110.400390625
199.390625
293.109375
416.412109375
570.15234375
717.1015625
815.205078125
844.025390625
797.92578125
693.875
573.28515625
466.892578125
383.546875
331.40234375
323.9375
361.302734375
428.109375
513.806640625
613.373046875
722.48046875
841.28125
960.787109375
1046.984375
1062.31640625
994.291015625
858.021484375
698.287109375
567.724609375
492.662109375
470.2421875
488.912109375
537.583984375
597.515625
648.822265625
679.49609375
681.65625
658.974609375
617.0234375
554.65234375
496.759765625
478.197265625
482.83203125
471.978515625
442.08203125
411.2265625
380.607421875
332.119140625
255.931640625
169.23046875
104.33203125
80.287109375
100.994140625
153.52734375
211.8046875
268.0234375
329.19140625
391.69140625
431.166015625
421.900390625
386.76171875
378.19140625
404.990234375
415.91015625
368.1484375
285.83984375
224.154296875
205.0
205.51953125
194.45703125
166.005859375
138.568359375
134.25390625
162.517578125
205.474609375
240.142578125
283.267578125
360.568359375
452.572265625
499.095703125
466.4453125
383.83984375
294.37109375
220.111328125
174.384765625
173.830078125
231.98046875
351.51171875
515.81640625
681.84375
805.94140625
885.388671875
948.14453125
1011.3046875
1072.802734375
1100.955078125
1060.228515625
955.9765625
822.416015625
699.46875
615.154296875
569.44140625
539.63671875
509.22265625
493.82421875
522.90625
595.4296875
682.17578125
745.05859375
744.693359375
670.875
545.951171875
414.662109375
329.455078125
315.556640625
358.267578125
421.447265625
484.802734375
556.583984375
637.298828125
694.9609375
699.93359375
644.134765625
531.177734375
391.541015625
279.736328125
230.767578125
229.587890625
229.31640625
214.97265625
213.7421875
243.537109375
302.8125
382.412109375
465.443359375
544.17578125
616.0234375
661.39453125
673.060546875
652.00390625
577.10546875
445.923828125
312.263671875
252.140625
283.97265625
362.380859375
447.087890625
530.27734375
609.1171875
673.662109375
729.63671875
795.794921875
863.208984375
902.400390625
908.26171875
901.541015625
885.998046875
843.052734375
773.224609375
693.0078125
620.654296875
580.767578125
576.83203125
578.669921875
545.123046875
457.541015625
344.16015625
250.578125
198.494140625
191.712890625
227.078125
285.09375
341.578125
398.560546875
479.6875
604.787109375
770.744140625
951.943359375
1131.216796875
1310.20703125
1488.66015625
1655.654296875
1783.93359375
1842.875
1833.130859375
1777.771484375
1689.361328125
1574.462890625
1456.6953125
1365.271484375
1297.31640625
1232.1171875
1178.576171875
1172.275390625
1220.97265625
1281.921875
1326.33984375
1351.640625
1335.501953125
1265.701171875
1175.349609375
1103.646484375
1056.826171875
1024.7109375
1013.142578125
1033.2734375
1071.263671875
1094.03125
1073.78515625
1010.83984375
942.064453125
904.796875
903.65625
927.2109375
973.3671875
1037.15234375
1082.64453125
1064.033203125
978.287109375
855.517578125
727.06640625
623.265625
563.35546875
537.326171875
511.740234375
453.505859375
356.9453125
257.13671875
195.158203125
193.8515625
250.94921875
333.3828125
407.498046875
456.17578125
468.400390625
447.40625
403.443359375
349.892578125
302.048828125
259.91796875
217.234375
179.369140625
152.587890625
139.9375
156.474609375
205.650390625
259.517578125
287.6484375
270.8984375
208.435546875
134.642578125
81.375
42.078125
0.11328125
-45.568359375
-89.90234375
-128.583984375
-160.64453125
-173.794921875
-131.251953125
-5.408203125
180.21875
361.283203125
475.64453125
503.150390625
486.900390625
488.744140625
527.4609375
569.037109375
567.779296875
520.37109375
468.88671875
439.0859375
415.869140625
380.31640625
337.927734375
315.919921875
335.4921875
393.150390625
461.431640625
507.77734375
516.849609375
495.69140625
451.87890625
399.55859375
370.537109375
381.51171875
420.28125
476.943359375
558.765625
675.25390625
813.5546875
926.1953125
974.212890625
952.044921875
869.34375
750.287109375
636.701171875
565.15625
533.162109375
507.38671875
466.6796875
415.708984375
367.869140625
324.8984375
268.634765625
181.228515625
72.38671875
-21.76953125
-79.494140625
-115.603515625
-150.85546875
-177.310546875
-177.205078125
-155.478515625
-112.173828125
-21.125
127.994140625
298.0
442.462890625
538.951171875
596.751953125
648.09375
696.2734375
714.552734375
686.5234375
614.291015625
514.78515625
422.84765625
366.646484375
330.6796875
281.5859375
219.712890625
162.458984375
117.63671875
83.203125
37.619140625
-46.00390625
-150.447265625
-214.31640625
-200.302734375
-127.66015625
-46.455078125
9.345703125
40.921875
70.5546875
104.1484375
115.72265625
105.455078125
111.48046875
149.048828125
205.162109375
255.689453125
271.87890625
243.39453125
203.142578125
207.2734375
276.232421875
374.22265625
449.83203125
482.068359375
484.970703125
477.888671875
467.0390625
470.5546875
514.359375
589.025390625
655.583984375
681.103515625
645.423828125
556.560546875
453.412109375
356.572265625
270.857421875
216.421875
208.970703125
244.30859375
308.74609375
369.66796875
397.91796875
404.19140625
417.98828125
454.140625
504.955078125
553.55078125
582.22265625
581.982421875
552.1171875
481.23046875
363.693359375
218.814453125
78.20703125
-30.31640625
-87.669921875
-84.505859375
-39.560546875
1.34765625
-0.755859375
-46.978515625
-110.57421875
-163.2265625
-187.42578125
-191.908203125
-193.765625
-204.701171875
-244.408203125
-314.462890625
-379.13671875
-411.69921875
-419.1640625
-419.869140625
-407.353515625
-342.58984375
-198.037109375
-1.951171875
192.2578125
361.31640625
499.306640625
591.87890625
624.576171875
596.29296875
525.64453125
443.466796875
376.845703125
343.919921875
334.7890625
319.650390625
284.26171875
231.6953125
168.162109375
97.1171875
12.5703125
-82.740234375
-163.556640625
-188.646484375
-125.7265625
12.71875
170.66015625
280.703125
306.423828125
268.556640625
216.24609375
170.005859375
117.46875
60.419921875
17.07421875
-0.779296875
11.828125
51.1640625
115.677734375
210.9140625
331.78125
453.474609375
551.421875
619.1328125
650.515625
636.486328125
589.505859375
542.92578125
519.91015625
522.76171875
535.08984375
536.419921875
519.48828125
506.90625
535.142578125
611.111328125
697.7421875
744.578125
744.119140625
726.1171875
711.486328125
703.53125
697.923828125
686.072265625
658.841796875
597.20703125
488.2734375
348.509765625
208.916015625
92.3203125
11.517578125
-24.150390625
-26.787109375
-41.810546875
-103.171875
-200.05078125
-293.017578125
-340.876953125
-327.626953125
-269.77734375
-188.984375
-90.345703125
16.00390625
102.611328125
142.384765625
137.904296875
128.65625
142.51171875
170.63671875
208.51171875
266.732421875
332.421875
361.67578125
329.05078125
248.21875
143.314453125
51.33984375
-1.716796875
-33.921875
-73.87109375
-120.62890625
-146.5
-121.2265625
-31.046875
99.177734375
227.734375
322.123046875
368.35546875
379.634765625
384.740234375
399.85546875
420.16015625
444.314453125
475.31640625
516.30859375
558.3359375
571.486328125
551.7734375
537.29296875
552.740234375
588.720703125
614.806640625
611.341796875
587.2890625
543.3359375
462.298828125
350.8203125
244.130859375
163.408203125
106.658203125
61.5390625
28.609375
32.1484375
84.28125
159.185546875
210.71484375
219.82421875
206.318359375
179.74609375
140.205078125
100.40234375
55.37890625
-1.419921875
-55.29296875
-99.240234375
-136.333984375
-177.927734375
-239.62109375
-301.435546875
-324.59375
-298.26171875
-227.599609375
-130.208984375
-29.640625
67.158203125
160.28125
231.056640625
255.8046875
240.4921875
212.005859375
190.0859375
166.7734375
125.388671875
77.662109375
50.837890625
62.93359375
119.369140625
219.375
338.728515625
429.3515625
468.0
449.2265625
366.2265625
241.068359375
127.900390625
81.818359375
116.421875
185.64453125
241.931640625
297.373046875
386.654296875
504.912109375
620.935546875
722.119140625
813.251953125
885.201171875
922.529296875
927.408203125
909.8125
869.15625
810.998046875
751.072265625
695.662109375
645.11328125
592.580078125
523.66796875
452.357421875
424.17578125
453.818359375
515.15625
579.595703125
640.572265625
704.568359375
759.638671875
783.66015625
778.537109375
773.95703125
797.16796875
840.294921875
864.15234375
848.626953125
820.9453125
808.548828125
808.064453125
806.5546875
792.248046875
759.494140625
716.572265625
672.1640625
622.298828125
559.416015625
487.146484375
421.044921875
368.759765625
343.12890625
364.39453125
433.51171875
537.74609375
657.4453125
757.046875
806.59765625
803.0703125
764.056640625
704.298828125
629.06640625
537.15625
423.544921875
294.962890625
169.447265625
43.8203125
-91.5
-211.9765625
-285.716796875
-314.521484375
-322.69921875
-324.810546875
-322.390625
-305.455078125
-268.7265625
-233.341796875
-234.806640625
-284.876953125
-359.146484375
-427.92578125
-479.12890625
-519.091796875
-555.34765625
-584.994140625
-604.001953125
-599.720703125
-552.34765625
-460.86328125
-344.767578125
-237.576171875
-169.44140625
-138.8515625
-124.8125
-116.8125
-123.69140625
-158.376953125
-196.375
-184.4921875
-97.3046875
40.896484375
185.890625
325.423828125
463.39453125
573.0625
622.29296875
601.6171875
516.787109375
390.19140625
261.30078125
154.58984375
62.275390625
-24.080078125
-97.337890625
-149.8984375
-185.44921875
-211.51171875
-228.5390625
-242.486328125
-247.80078125
-228.404296875
-188.845703125
-146.955078125
-116.779296875
-111.39453125
-149.916015625
-243.34765625
-352.271484375
-391.361328125
-318.583984375
-178.6796875
-51.126953125
13.251953125
13.482421875
-19.146484375
-52.701171875
-66.609375
-51.8359375
-2.84765625
63.2578125
115.765625
149.787109375
171.150390625
174.078125
162.83984375
154.7265625
157.759765625
164.326171875
163.66015625
163.81640625
185.6640625
230.78515625
284.119140625
333.29296875
369.1953125
381.3671875
352.642578125
275.578125
169.166015625
74.34765625
18.626953125
-13.70703125
-32.83203125
-2.873046875
90.708984375
185.69140625
212.6953125
181.736328125
156.734375
173.99609375
228.111328125
318.216796875
438.283203125
543.203125
570.4296875
495.634765625
355.466796875
222.314453125
155.966796875
155.51171875
170.806640625
151.28515625
85.34765625
3.83203125
-43.408203125
-27.2421875
38.517578125
112.5703125
155.681640625
154.70703125
130.09765625
129.78125
185.36328125
276.16015625
369.78125
446.783203125
483.078125
454.45703125
352.71875
200.33984375
48.11328125
-54.734375
-88.66015625
-56.41015625
16.1328125
90.0625
139.037109375
165.337890625
187.208984375
199.234375
177.376953125
121.599609375
72.81640625
86.083984375
169.435546875
273.421875
357.767578125
406.044921875
413.45703125
390.08203125
352.150390625
322.630859375
332.96484375
391.869140625
464.705078125
508.736328125
517.533203125
511.291015625
485.974609375
414.359375
305.244140625
200.77734375
124.587890625
76.484375
53.455078125
49.462890625
40.5625
-2.94140625
-92.30078125
-214.376953125
-339.744140625
-440.69921875
-500.958984375
-509.740234375
-458.828125
-365.466796875
-282.982421875
-258.345703125
-290.68359375
-348.546875
-400.23046875
-412.892578125
-366.345703125
-281.484375
-202.75390625
-162.9765625
-162.349609375
-166.03125
-146.1484375
-116.11328125
-91.15234375
-65.9609375
-42.06640625
-23.91796875
-14.86328125
-18.287109375
-39.970703125
-82.021484375
-122.736328125
-129.4453125
-87.537109375
-6.708984375
85.828125
157.25
198.51953125
226.001953125
250.677734375
264.349609375
248.455078125
185.8125
72.3984375
-77.33203125
-236.751953125
-371.720703125
-446.974609375
-440.416015625
-373.955078125
-299.412109375
-259.900390625
-263.76171875
-282.599609375
-278.3671875
-234.02734375
-166.765625
-113.9296875
-106.31640625
-133.958984375
-150.77734375
-137.3125
-113.37890625
-87.03125
-47.76953125
8.845703125
78.912109375
156.333984375
220.564453125
249.943359375
240.701171875
201.5390625
156.314453125
136.904296875
161.4609375
217.123046875
265.822265625
278.783203125
241.26953125
144.138671875
-0.298828125
-152.822265625
-262.15625
-292.486328125
-244.80078125
-157.650390625
-90.556640625
-81.794921875
-122.47265625
-165.830078125
-156.083984375
-81.390625
13.310546875
83.107421875
120.12109375
142.095703125
159.822265625
166.349609375
158.962890625
153.490234375
173.53515625
212.59765625
228.984375
201.44140625
143.2109375
71.6796875
7.125
-29.517578125
-32.90234375
-24.060546875
-25.91796875
-35.673828125
-40.01953125
-25.515625
32.833984375
144.29296875
264.830078125
339.97265625
358.87109375
351.953125
365.345703125
432.873046875
535.119140625
613.0
642.4140625
639.58203125
624.978515625
606.025390625
583.193359375
562.787109375
550.373046875
532.025390625
472.861328125
362.12890625
231.3359375
118.390625
44.16796875
15.29296875
24.4140625
53.607421875
81.986328125
83.115234375
43.98828125
-11.94921875
-45.62890625
-32.314453125
18.865234375
62.732421875
65.69921875
42.8359375
34.6796875
59.876953125
87.9765625
84.59765625
66.16015625
76.78515625
135.8828125
230.712890625
326.6640625
382.8671875
374.44140625
313.966796875
244.3671875
197.64453125
173.3046875
157.1953125
142.45703125
129.27734375
122.595703125
119.689453125
114.9140625
122.751953125
173.525390625
270.478515625
376.544921875
458.099609375
514.572265625
557.58984375
584.794921875
573.560546875
513.865234375
430.7109375
360.84765625
304.375
222.896484375
89.59765625
-89.98046875
-292.029296875
-479.943359375
-617.07421875
-689.80078125
-709.244140625
-703.921875
-691.166015625
-657.720703125
-592.9609375
-506.27734375
-409.830078125
-313.84375
-225.822265625
-145.587890625
-63.962890625
44.208984375
193.037109375
353.802734375
477.171875
545.345703125
578.705078125
596.244140625
603.068359375
609.083984375
621.4921875
633.779296875
634.83984375
616.451171875
586.646484375
561.0859375
555.177734375
578.2421875
612.458984375
610.677734375
535.791015625
387.537109375
202.08203125
43.328125
-30.205078125
-5.68359375
71.8515625
136.2734375
144.51171875
93.244140625
20.4375
-37.3359375
-73.33984375
-90.763671875
-89.1875
-66.845703125
-15.69921875
69.5625
183.701171875
319.859375
458.259765625
577.189453125
672.85546875
740.265625
763.6796875
736.29296875
667.38671875
571.857421875
475.41796875
420.5546875
438.6796875
519.359375
624.404296875
727.3359375
814.453125
874.53125
903.541015625
901.8515625
876.283203125
842.708984375
810.470703125
774.77734375
727.79296875
670.333984375
611.759765625
570.55078125
551.4765625
539.0703125
524.2265625
506.734375
493.4453125
488.470703125
491.65625
495.001953125
479.517578125
422.865234375
321.740234375
212.86328125
141.9453125
124.900390625
150.970703125
195.17578125
238.435546875
291.09765625
356.724609375
395.994140625
366.140625
263.02734375
109.421875
-54.76171875
-189.50390625
-276.75
-329.1171875
-375.119140625
-425.228515625
-465.490234375
-476.732421875
-466.361328125
-461.2421875
-485.470703125
-548.767578125
-639.92578125
-729.353515625
-784.927734375
-793.998046875
-769.28515625
-727.615234375
-669.05859375
-586.265625
-492.986328125
-409.21484375
-332.4609375
-256.03515625
-182.66796875
-126.107421875
-96.935546875
-100.7578125
-153.201171875
-254.876953125
-369.044921875
-458.619140625
-523.32421875
-577.267578125
-625.75
-662.388671875
-669.912109375
-647.201171875
-620.896484375
-616.12890625
-640.7421875
-676.4296875
-685.279296875
-640.81640625
-548.267578125
-429.44140625
-297.060546875
-162.65234375
-32.197265625
95.927734375
220.22265625
328.44140625
397.314453125
411.77734375
391.59765625
371.10546875
364.626953125
381.162109375
420.568359375
440.39453125
411.109375
378.12109375
396.93359375
466.13671875
550.1640625
617.271484375
655.318359375
665.556640625
648.994140625
603.1796875
526.3359375
421.787109375
290.72265625
152.138671875
55.41015625
23.6015625
27.66015625
35.294921875
47.697265625
88.470703125
159.19921875
232.125
284.37890625
320.845703125
356.92578125
386.07421875
381.072265625
339.208984375
304.892578125
306.869140625
311.90625
276.115234375
206.83984375
150.818359375
136.685546875
165.603515625
219.7265625
273.662109375
321.8125
358.857421875
356.00390625
294.630859375
191.88671875
79.162109375
-7.888671875
-34.759765625
4.630859375
78.720703125
136.099609375
145.322265625
117.294921875
77.498046875
58.44140625
98.486328125
191.337890625
274.33203125
298.763671875
281.322265625
267.228515625
275.806640625
296.943359375
312.5
314.36328125
310.373046875
304.943359375
295.578125
283.6796875
276.7421875
277.0625
270.01171875
246.8984375
217.509765625
186.578125
146.94921875
87.52734375
7.65234375
-78.8984375
-156.77734375
-215.931640625
-251.19921875
-266.32421875
-272.36328125
-269.3828125
-240.951171875
-170.74609375
-58.515625
75.619140625
204.68359375
321.724609375
435.41015625
523.337890625
557.189453125
551.708984375
531.47265625
492.205078125
411.298828125
286.427734375
149.123046875
47.40234375
24.314453125
94.580078125
220.76953125
338.10546875
410.427734375
441.94921875
457.38671875
490.638671875
564.021484375
666.1171875
755.96484375
801.166015625
804.83984375
769.69140625
669.216796875
499.80859375
311.458984375
158.236328125
71.4140625
56.69921875
89.181640625
143.19921875
208.716796875
275.79296875
325.41796875
355.154296875
382.013671875
416.576171875
456.6875
485.8984375
489.826171875
490.37890625
528.92578125
614.591796875
711.3359375
778.8984375
804.27734375
786.244140625
723.25
630.771484375
538.71484375
473.087890625
457.677734375
513.12890625
629.056640625
758.728515625
862.09765625
925.388671875
952.3125
947.5234375
905.37890625
819.041015625
696.1796875
562.587890625
444.890625
348.796875
275.447265625
234.7421875
219.904296875
208.080078125
171.4765625
91.728515625
-19.97265625
-136.6796875
-232.896484375
-308.43359375
-383.65625
-460.419921875
-513.703125
-512.36328125
-436.806640625
-281.3125
-75.841796875
112.15234375
223.947265625
250.0390625
224.837890625
191.91015625
179.490234375
190.61328125
205.8515625
201.525390625
175.9921875
154.125
152.013671875
168.322265625
197.474609375
226.83203125
245.89453125
240.982421875
181.900390625
62.01953125
-75.21484375
-183.603515625
-257.248046875
-306.251953125
-330.427734375
-333.330078125
-305.70703125
-221.935546875
-88.525390625
58.205078125
183.234375
260.369140625
290.248046875
303.87890625
323.7890625
330.70703125
282.99609375
172.5625
53.181640625
-19.576171875
-26.10546875
43.962890625
190.720703125
376.611328125
549.169921875
681.8671875
752.4140625
746.583984375
694.994140625
648.408203125
613.611328125
557.642578125
471.962890625
374.85546875
270.81640625
152.900390625
35.533203125
-54.94921875
-103.9140625
-117.01953125
-118.16015625
-133.572265625
-163.5390625
-182.958984375
-186.60546875
-185.111328125
-172.267578125
-152.76953125
-149.6875
-161.404296875
-172.0078125
-173.3125
-159.66796875
-128.38671875
-75.107421875
-13.234375
18.55859375
0.693359375
-28.80859375
-20.7421875
18.466796875
57.681640625
82.236328125
96.0546875
102.474609375
89.62890625
61.9921875
46.294921875
73.400390625
157.8203125
271.70703125
354.802734375
364.962890625
313.095703125
250.796875
241.419921875
304.181640625
390.634765625
439.529296875
427.986328125
371.427734375
297.134765625
224.427734375
147.16796875
43.126953125
-72.765625
-151.875
-176.76171875
-165.57421875
-130.62109375
-75.15234375
-8.001953125
56.064453125
102.9453125
127.62109375
132.96484375
117.634765625
79.740234375
25.58203125
-43.73828125
-129.568359375
-212.369140625
-269.748046875
-285.58203125
-240.0859375
-142.935546875
-46.337890625
-5.4921875
-47.375
-150.876953125
-266.271484375
-367.412109375
-456.87109375
-545.1796875
-635.10546875
-715.875
-770.25
-784.798828125
-758.81640625
-699.314453125
-618.3203125
-530.80078125
-446.6953125
-367.7890625
-289.880859375
-223.830078125
-186.458984375
-164.634765625
-129.638671875
-77.193359375
-15.99609375
40.01953125
54.62109375
19.130859375
-7.583984375
44.423828125
182.078125
354.615234375
502.20703125
583.59375
589.767578125
550.67578125
514.919921875
498.67578125
481.7109375
455.947265625
445.13671875
488.0
594.4296875
707.013671875
737.34765625
646.34765625
462.392578125
240.658203125
34.373046875
-127.919921875
-243.25
-312.533203125
-321.353515625
-260.75390625
-173.169921875
-114.244140625
-85.83984375
-62.146484375
-32.681640625
-3.685546875
21.6875
52.935546875
92.8828125
130.369140625
150.455078125
145.716796875
126.435546875
114.095703125
130.35546875
192.728515625
301.0390625
428.62890625
523.486328125
548.759765625
511.759765625
434.478515625
331.666015625
210.736328125
76.54296875
-49.716796875
-129.689453125
-142.669921875
-108.03515625
-65.431640625
-51.96875
-76.150390625
-116.369140625
-145.267578125
-135.294921875
-80.705078125
-8.546875
54.498046875
107.380859375
157.11328125
199.037109375
233.56640625
270.92578125
324.8046875
407.013671875
501.84375
568.021484375
586.181640625
577.466796875
564.974609375
546.9296875
504.376953125
439.078125
376.06640625
315.162109375
242.375
166.091796875
107.83203125
75.515625
56.388671875
35.998046875
10.556640625
-15.396484375
-39.62109375
-68.6171875
-105.220703125
-135.1015625
-156.857421875
-188.353515625
-233.16015625
-281.32421875
-313.6328125
-304.689453125
-239.365234375
-122.525390625
17.935546875
147.23046875
243.294921875
307.712890625
346.0390625
366.546875
394.033203125
445.05859375
505.58984375
552.41015625
585.61328125
610.45703125
623.265625
615.18359375
579.826171875
525.41015625
457.45703125
372.55078125
267.533203125
129.5859375
-43.294921875
-209.5546875
-315.533203125
-338.458984375
-294.544921875
-214.92578125
-112.1171875
11.681640625
142.056640625
256.677734375
344.669921875
415.861328125
476.69921875
509.900390625
506.69140625
483.58203125
450.796875
410.314453125
395.955078125
451.072265625
559.267578125
652.65625
688.572265625
686.587890625
682.12890625
680.8359375
660.501953125
577.53125
404.85546875
180.77734375
-27.3046875
-177.83984375
-247.755859375
-233.087890625
-168.890625
-102.60546875
-52.87890625
-34.3828125
-55.375
-74.00390625
-38.591796875
66.85546875
235.517578125
434.037109375
612.404296875
733.095703125
775.19921875
747.55078125
695.8984375
653.521484375
609.087890625
548.568359375
471.296875
374.236328125
253.61328125
124.3515625
17.783203125
-53.16796875
-104.841796875
-143.2109375
-151.80078125
-131.341796875
-109.56640625
-115.796875
-160.009765625
-224.81640625
-276.572265625
-288.587890625
-265.525390625
-248.013671875
-286.134765625
-377.84375
-462.861328125
-499.58984375
-496.5234375
-466.638671875
-399.9609375
-291.7109375
-172.666015625
-72.724609375
15.17578125
100.98828125
171.6171875
213.38671875
232.240234375
230.849609375
206.224609375
169.32421875
138.21875
129.0703125
146.1484375
175.8515625
210.064453125
253.263671875
307.5390625
358.76953125
387.611328125
393.03125
389.43359375
384.275390625
371.2890625
364.2734375
397.087890625
469.654296875
547.87890625
605.4609375
619.517578125
559.1171875
433.822265625
302.501953125
214.46484375
186.41796875
206.119140625
253.486328125
330.98828125
435.171875
534.50390625
606.833984375
647.703125
623.873046875
503.609375
322.232421875
146.0859375
0.369140625
-120.888671875
-225.46484375
-317.783203125
-396.6875
-461.560546875
-512.619140625
-534.029296875
-506.73046875
-434.595703125
-320.830078125
-166.00390625
0.0703125
134.771484375
222.919921875
279.78125
325.013671875
371.32421875
412.373046875
424.05078125
400.25390625
362.2578125
333.9609375
321.54296875
305.46875
258.55859375
182.87109375
110.515625
67.341796875
62.77734375
101.34765625
165.876953125
219.021484375
228.44140625
177.18359375
75.009765625
-45.8984375
-161.4609375
-251.19140625
-301.919921875
-329.103515625
-360.578125
-408.046875
-467.033203125
-526.1953125
-558.859375
-536.796875
-473.69140625
-405.76171875
-334.89453125
-244.11328125
-140.12890625
-38.947265625
54.68359375
144.255859375
222.380859375
278.166015625
327.396484375
389.982421875
461.474609375
521.1796875
568.701171875
626.30078125
694.654296875
751.556640625
774.171875
748.0234375
685.23828125
617.08203125
555.859375
492.2265625
419.14453125
340.91015625
259.40234375
166.28515625
60.2109375
-46.60546875
-139.216796875
-201.203125
-224.0
-213.044921875
-192.736328125
-192.529296875
-220.9921875
-260.44140625
-285.03515625
-280.134765625
-235.740234375
-145.28125
-13.326171875
142.677734375
290.150390625
407.671875
497.6875
557.427734375
573.904296875
561.755859375
562.48046875
597.951171875
656.962890625
702.021484375
690.984375
623.376953125
525.861328125
415.12890625
310.49609375
228.2734375
171.203125
143.453125
146.0390625
165.6875
183.90234375
191.19140625
197.1171875
220.265625
273.40234375
367.52734375
489.91015625
588.76171875
607.146484375
517.71484375
337.81640625
114.681640625
-97.75
-277.814453125
-452.12109375
-650.828125
-869.76953125
-1066.83984375
-1199.98046875
-1261.353515625
-1258.689453125
-1197.087890625
-1084.486328125
-951.265625
-823.958984375
-704.939453125
-605.98046875
-542.583984375
-500.267578125
-443.546875
-346.048828125
-216.486328125
-104.94140625
-57.05859375
-66.650390625
-77.45703125
-38.779296875
41.697265625
129.818359375
210.8828125
275.916015625
320.681640625
357.126953125
370.95703125
321.78125
212.65625
86.712890625
-26.421875
-114.287109375
-174.185546875
-214.896484375
-242.51953125
-260.599609375
-282.4140625
-310.68359375
-337.09375
-375.79296875
-447.4296875
-542.353515625
-620.7578125
-642.5078125
-592.400390625
-483.125
-367.25390625
-294.4453125
-249.712890625
-197.734375
-135.2109375
-92.439453125
-109.75390625
-193.357421875
-314.3203125
-440.52734375
-543.60546875
-596.361328125
-595.419921875
-566.162109375
-525.0859375
-477.7734375
-432.345703125
-394.59375
-361.671875
-312.09765625
-222.259765625
-106.7421875
2.33203125
106.0
214.98046875
309.298828125
352.84375
329.923828125
251.73046875
139.21875
9.39453125
-124.42578125
-236.8359375
-278.12890625
-214.439453125
-69.283203125
105.455078125
266.130859375
377.24609375
404.017578125
332.111328125
197.87109375
76.08203125
36.607421875
106.28515625
245.85546875
379.01953125
464.9765625
518.087890625
558.212890625
578.669921875
552.556640625
463.86328125
335.548828125
200.416015625
73.099609375
-27.083984375
-65.5234375
-37.515625
22.388671875
78.6328125
132.763671875
212.90234375
317.6171875
399.396484375
399.75390625
312.544921875
199.966796875
128.48046875
113.794921875
134.2109375
156.03125
151.576171875
131.048828125
126.490234375
133.732421875
123.419921875
109.21484375
126.796875
171.5234375
211.544921875
220.068359375
188.0859375
133.1328125
80.419921875
50.689453125
67.044921875
140.3984375
255.734375
381.1640625
492.61328125
595.87109375
701.31640625
787.587890625
824.671875
822.609375
810.78515625
803.77734375
808.12890625
823.837890625
850.005859375
886.490234375
919.361328125
927.2109375
897.365234375
819.115234375
704.330078125
590.095703125
515.767578125
523.5546875
625.302734375
779.443359375
924.845703125
1026.64453125
1081.90234375
1098.328125
1099.275390625
1102.70703125
1092.66015625
1039.78515625
939.853515625
815.90234375
710.775390625
667.83203125
701.7109375
791.296875
893.36328125
983.091796875
1052.3515625
1081.74609375
1049.857421875
953.48046875
813.28515625
655.6796875
498.369140625
352.23046875
223.994140625
119.8046875
54.1171875
37.94140625
52.611328125
49.35546875
-12.578125
-131.416015625
-253.970703125
-311.33984375
-271.15234375
-159.681640625
-31.943359375
81.330078125
177.880859375
265.642578125
353.62890625
436.33984375
496.568359375
521.853515625
510.998046875
481.658203125
453.0078125
426.33984375
405.8671875
408.771484375
434.97265625
451.390625
433.064453125
385.828125
335.8671875
326.146484375
393.53515625
531.783203125
687.095703125
792.412109375
825.63671875
814.673828125
788.900390625
772.57421875
771.650390625
755.330078125
693.9296875
601.130859375
509.388671875
427.947265625
355.033203125
287.03515625
212.30078125
133.2734375
78.498046875
76.837890625
126.615234375
209.400390625
311.966796875
416.34765625
495.96484375
532.810546875
531.21875
521.08203125
527.908203125
546.79296875
543.5234375
490.73828125
411.01171875
344.34765625
297.16796875
229.888671875
103.974609375
-50.330078125
-154.17578125
-147.03515625
-35.66796875
118.271484375
257.388671875
348.955078125
376.642578125
348.4921875
313.896484375
316.09375
350.625
394.173828125
417.810546875
404.330078125
367.86328125
345.998046875
372.587890625
428.466796875
445.5625
391.12109375
306.654296875
257.41796875
260.744140625
277.2734375
283.41796875
299.171875
353.673828125
442.677734375
515.0234375
530.19140625
503.78125
474.998046875
458.3125
437.083984375
385.84765625
296.45703125
185.70703125
84.806640625
35.28515625
69.140625
182.935546875
347.263671875
513.5546875
616.953125
623.08203125
561.76953125
479.625
399.03125
337.09765625
300.083984375
265.763671875
220.271484375
183.724609375
178.556640625
205.2734375
244.833984375
281.033203125
319.0
360.875
384.5625
371.505859375
331.81640625
292.07421875
263.404296875
244.126953125
238.025390625
260.771484375
314.15234375
356.962890625
346.1328125
273.951171875
161.943359375
53.140625
-16.296875
-61.150390625
-128.3125
-230.990234375
-324.86328125
-354.931640625
-316.451171875
-244.580078125
-170.04296875
-110.90625
-74.296875
-60.412109375
-58.53515625
-51.69140625
-36.427734375
-20.5703125
-17.962890625
-32.875
-51.40234375
-62.8046875
-54.8984375
-14.212890625
37.51953125
61.318359375
53.70703125
52.810546875
90.212890625
157.076171875
222.458984375
256.5859375
247.41796875
202.14453125
135.162109375
72.185546875
44.93359375
42.041015625
20.548828125
-33.9609375
-106.755859375
-187.841796875
-288.515625
-415.294921875
-548.78515625
-657.3359375
-724.14453125
-754.865234375
-756.400390625
-722.57421875
-638.646484375
-497.728515625
-329.998046875
-199.404296875
-150.37109375
-160.51171875
-168.98828125
-146.517578125
-117.23828125
-112.57421875
-133.51171875
-173.181640625
-222.712890625
-258.984375
-263.865234375
-235.70703125
-185.2890625
-133.677734375
-111.125
-134.390625
-182.84375
-219.353515625
-223.140625
-194.880859375
-144.951171875
-100.89453125
-102.244140625
-158.63671875
-236.3828125
-288.994140625
-283.638671875
-227.36328125
-175.4921875
-168.41796875
-191.494140625
-215.609375
-236.171875
-266.837890625
-316.306640625
-367.6484375
-405.052734375
-445.892578125
-517.244140625
-608.7109375
-677.91015625
-693.685546875
-656.322265625
-594.552734375
-535.74609375
-493.30859375
-480.21875
-509.478515625
-570.029296875
-622.439453125
-636.33203125
-610.548828125
-563.826171875
-522.041015625
-500.4453125
-507.8984375
-539.599609375
-558.943359375
-538.78125
-507.115234375
-501.271484375
-510.05078125
-496.611328125
-442.998046875
-359.234375
-258.845703125
-146.642578125
-42.36328125
39.810546875
100.177734375
132.55078125
129.28125
103.37109375
86.060546875
92.236328125
108.240234375
95.3359375
32.462890625
-41.396484375
-87.416015625
-121.4296875
-173.275390625
-236.634765625
-276.359375
-260.462890625
-185.935546875
-78.01953125
21.998046875
75.08984375
69.080078125
32.19921875
16.873046875
41.48046875
82.822265625
121.419921875
142.599609375
121.099609375
32.783203125
-115.40234375
-283.59375
-428.75390625
-533.076171875
-597.70703125
-619.578125
-592.373046875
-521.587890625
-415.4296875
-277.99609375
-130.4140625
0.9296875
99.658203125
152.890625
154.6640625
121.0
71.037109375
15.7109375
-17.8515625
-7.255859375
26.138671875
38.8359375
27.150390625
30.205078125
57.484375
77.294921875
68.1953125
35.94140625
-4.0078125
-23.0859375
7.17578125
82.7890625
165.6875
226.244140625
260.927734375
255.759765625
182.8125
43.568359375
-111.51953125
-219.833984375
-250.853515625
-227.517578125
-197.44140625
-194.361328125
-226.716796875
-279.4765625
-322.736328125
-333.720703125
-297.646484375
-214.2265625
-118.076171875
-49.5
-23.302734375
-40.095703125
-92.736328125
-168.04296875
-238.9609375
-274.982421875
-272.49609375
-256.03515625
-244.673828125
-244.609375
-250.873046875
-245.611328125
-233.21484375
-233.775390625
-242.294921875
-242.26171875
-242.646484375
-272.556640625
-342.267578125
-430.021484375
-509.6328125
-549.79296875
-520.921875
-438.37109375
-344.634765625
-250.775390625
-149.15625
-44.998046875
59.84765625
162.6015625
236.248046875
258.58984375
256.455078125
273.015625
321.845703125
385.55859375
422.83203125
417.822265625
405.07421875
413.64453125
441.21484375
480.501953125
522.98046875
543.232421875
520.33203125
471.109375
424.228515625
397.763671875
412.69140625
468.90234375
535.552734375
591.177734375
631.375
662.4765625
702.23828125
774.42578125
884.515625
995.01171875
1054.916015625
1042.1484375
968.9609375
843.828125
666.337890625
462.373046875
268.83984375
103.064453125
-25.365234375
-114.70703125
-172.306640625
-199.82421875
-197.693359375
-178.640625
-170.373046875
-180.60546875
-179.802734375
-138.818359375
-62.275390625
7.515625
18.935546875
-34.92578125
-115.62890625
-173.86328125
-176.15234375
-129.07421875
-54.9609375
49.396484375
185.10546875
337.29296875
476.51953125
550.935546875
535.822265625
481.9765625
462.9921875
493.888671875
533.837890625
538.982421875
509.248046875
475.40625
453.7265625
444.84375
447.484375
454.7890625
454.1328125
433.97265625
392.6796875
345.98046875
317.548828125
322.01171875
365.369140625
447.947265625
550.552734375
630.2890625
643.244140625
588.12109375
504.326171875
441.435546875
435.556640625
480.4609375
525.0703125
516.791015625
450.974609375
364.625
299.791015625
271.615234375
268.52734375
268.21875
244.287109375
179.57421875
79.935546875
-15.23046875
-63.4921875
-66.794921875
-45.9296875
-17.013671875
7.91015625
38.796875
86.728515625
139.005859375
170.02734375
167.345703125
150.046875
133.6953125
105.078125
45.615234375
-29.0546875
-58.46484375
-1.658203125
119.0
255.04296875
372.201171875
447.548828125
472.228515625
457.341796875
411.9765625
342.736328125
268.458984375
213.85546875
202.5859375
240.40234375
310.6640625
376.34375
407.60546875
404.4921875
377.173828125
352.01171875
361.22265625
401.359375
444.34765625
480.341796875
510.978515625
531.83203125
550.74609375
581.1953125
612.99609375
624.30859375
619.703125
608.138671875
585.5
563.0625
557.1953125
565.8515625
566.7890625
533.2734375
458.689453125
372.48828125
320.056640625
314.427734375
337.603515625
378.978515625
437.0234375
509.65625
582.458984375
621.3359375
597.14453125
515.146484375
417.103515625
352.650390625
338.693359375
347.740234375
343.53125
324.27734375
315.568359375
329.677734375
358.326171875
388.83203125
410.15234375
406.681640625
361.87109375
276.751953125
171.326171875
70.3828125
-0.75
-29.337890625
-31.751953125
-32.201171875
-30.361328125
-13.583984375
25.181640625
91.3515625
174.751953125
245.2890625
284.5859375
295.3671875
284.89453125
261.7734375
239.107421875
227.796875
228.228515625
222.751953125
185.865234375
126.75390625
80.615234375
54.623046875
39.369140625
32.37890625
23.07421875
-14.544921875
-106.412109375
-249.431640625
-401.841796875
-514.91015625
-569.87109375
-576.19140625
-560.431640625
-544.927734375
-527.78515625
-489.431640625
-413.2265625
-290.59765625
-119.09765625
87.205078125
289.966796875
449.6796875
539.79296875
538.78125
460.494140625
366.4765625
296.798828125
227.111328125
122.783203125
15.595703125
-32.0078125
-13.052734375
46.0234375
127.3359375
198.701171875
221.73828125
189.6328125
119.4140625
38.69921875
-27.3671875
-81.556640625
-138.046875
-201.708984375
-257.779296875
-281.39453125
-264.93359375
-215.548828125
-144.45703125
-75.861328125
-40.138671875
-53.3515625
-104.845703125
-157.65234375
-185.505859375
-203.853515625
-253.375
-351.2265625
-471.693359375
-578.328125
-635.3359375
-623.65234375
-567.947265625
-499.435546875
-426.634765625
-358.845703125
-303.21484375
-259.462890625
-232.705078125
-224.25
-232.171875
-254.072265625
-284.041015625
-322.66015625
-370.51171875
-413.00390625
-433.16015625
-428.99609375
-407.025390625
-366.009765625
-292.791015625
-183.583984375
-55.5234375
72.1640625
189.916015625
283.12890625
331.623046875
327.462890625
273.044921875
187.04296875
100.853515625
46.47265625
53.70703125
122.08203125
214.451171875
288.017578125
339.939453125
399.724609375
481.3671875
579.03125
682.361328125
769.751953125
823.68359375
842.1796875
821.4140625
760.61328125
659.595703125
527.869140625
386.365234375
246.39453125
107.47265625
-27.451171875
-146.919921875
-230.453125
-266.279296875
-269.2109375
-271.802734375
-307.5
-386.451171875
-483.3671875
-564.107421875
-614.14453125
-640.04296875
-656.4140625
-668.91796875
-680.822265625
-695.7578125
-700.44921875
-666.548828125
-568.9921875
-412.66796875
-238.064453125
-82.603515625
44.69921875
138.689453125
187.62109375
191.66015625
175.392578125
162.236328125
152.298828125
154.263671875
198.845703125
301.6015625
419.841796875
487.859375
490.376953125
458.482421875
420.4296875
382.5625
340.19921875
300.841796875
287.21484375
302.53125
316.46484375
291.49609375
229.1796875
169.595703125
132.560546875
113.58203125
114.521484375
140.654296875
191.203125
245.24609375
264.283203125
221.521484375
119.1328125
-7.94921875
-114.40625
-185.951171875
-241.5
-295.630859375
-349.0546875
-394.646484375
-424.056640625
-435.046875
-428.759765625
-408.669921875
-379.3359375
-340.490234375
-284.451171875
-208.86328125
-121.224609375
-30.255859375
53.833984375
115.439453125
140.0546875
127.787109375
84.287109375
5.58203125
-105.880859375
-212.912109375
-262.755859375
-250.208984375
-206.240234375
-148.232421875
-87.69140625
-38.76171875
-6.427734375
23.337890625
66.5859375
111.7734375
130.853515625
114.353515625
83.47265625
61.537109375
48.029296875
6.880859375
-106.59765625
-281.833984375
-452.123046875
-563.939453125
-609.052734375
-584.158203125
-481.314453125
-326.95703125
-182.095703125
-89.642578125
-41.337890625
-1.71875
61.861328125
160.00390625
265.70703125
332.615234375
337.36328125
280.70703125
172.96875
53.20703125
-12.28515625
6.27734375
61.2890625
79.66015625
43.87109375
-16.33984375
-70.8046875
-97.638671875
-84.009765625
-38.8671875
17.94140625
68.4140625
99.56640625
122.130859375
154.462890625
196.59765625
231.80078125
235.146484375
200.779296875
150.708984375
102.654296875
59.6328125
11.916015625
-60.4609375
-156.708984375
-250.875
-310.501953125
-313.20703125
-258.966796875
-153.048828125
-11.455078125
129.646484375
233.205078125
286.115234375
300.279296875
292.138671875
270.365234375
244.619140625
220.021484375
185.630859375
141.546875
115.857421875
137.57421875
209.673828125
298.021484375
363.60546875
401.978515625
435.232421875
475.529296875
508.994140625
512.5234375
470.48828125
389.8984375
294.900390625
207.671875
143.564453125
118.470703125
147.875
231.859375
348.228515625
456.96484375
527.115234375
566.80078125
604.166015625
637.34765625
647.16015625
654.009765625
688.125
731.3359375
740.326171875
690.5078125
590.37890625
482.935546875
416.224609375
396.3515625
392.724609375
378.89453125
340.83984375
270.837890625
186.421875
124.873046875
111.25
138.619140625
157.064453125
116.6796875
19.16796875
-85.015625
-137.05078125
-123.927734375
-74.42578125
-7.208984375
88.39453125
222.353515625
362.708984375
438.859375
392.533203125
215.4296875
-39.01953125
-268.3828125
-412.330078125
-498.484375
-576.62109375
-667.0625
-752.791015625
-792.865234375
-755.099609375
-647.869140625
-505.4609375
-349.41015625
-191.076171875
-52.03515625
42.142578125
79.537109375
62.625
7.4609375
-59.0625
-112.87109375
-135.115234375
-120.357421875
-92.1015625
-82.396484375
-96.9296875
-117.521484375
-132.775390625
-147.763671875
-178.71484375
-230.33984375
-279.33203125
-300.580078125
-273.1796875
-178.572265625
-17.615234375
174.5078125
335.501953125
434.900390625
477.779296875
465.478515625
421.8984375
386.12890625
369.8671875
356.10546875
328.650390625
285.9453125
241.9375
217.0390625
206.857421875
192.240234375
169.6484375
156.05859375
172.05078125
204.197265625
209.091796875
174.421875
133.857421875
116.0
110.986328125
106.091796875
129.119140625
196.302734375
264.9921875
296.82421875
307.943359375
325.74609375
358.04296875
396.76953125
414.25
368.697265625
240.431640625
60.544921875
-103.880859375
-181.4375
-142.0859375
-2.8515625
188.728515625
381.095703125
542.06640625
663.388671875
736.060546875
734.375
654.2890625
533.388671875
409.921875
301.052734375
211.0390625
141.130859375
91.42578125
59.615234375
56.20703125
79.912109375
106.240234375
123.501953125
122.041015625
88.828125
21.708984375
-91.884765625
-241.580078125
-368.916015625
-423.775390625
-400.283203125
-317.62890625
-207.365234375
-113.619140625
-73.14453125
-83.8515625
-114.228515625
-128.599609375
-95.25
-7.3515625
108.3671875
218.18359375
299.43359375
334.734375
330.361328125
321.361328125
327.51171875
329.470703125
289.0
196.94140625
86.001953125
-7.935546875
-59.76171875
-45.568359375
27.775390625
140.63671875
286.546875
451.57421875
605.47265625
721.580078125
794.0
815.67578125
756.240234375
601.205078125
388.23046875
193.259765625
86.900390625
95.564453125
197.673828125
333.951171875
446.8671875
513.06640625
533.375
509.36328125
448.578125
376.4609375
310.283203125
240.078125
156.640625
62.666015625
-36.00390625
-130.59375
-213.5078125
-278.23046875
-315.560546875
-331.859375
-337.521484375
-319.099609375
-255.072265625
-149.671875
-44.052734375
18.986328125
28.435546875
-4.03515625
-69.4375
-164.580078125
-273.53515625
-367.162109375
-410.150390625
-383.23828125
-302.095703125
-183.205078125
-26.544921875
155.0703125
321.255859375
426.58203125
458.03515625
434.966796875
380.7890625
321.947265625
279.8671875
246.708984375
180.109375
50.529296875
-118.55078125
-276.732421875
-366.349609375
-359.041015625
-285.322265625
-189.9765625
-100.4453125
-40.78125
-22.0078125
-26.541015625
-25.072265625
2.83203125
53.080078125
106.33203125
149.521484375
190.109375
241.14453125
279.056640625
261.095703125
184.892578125
73.80078125
-61.359375
-211.248046875
-373.1640625
-549.416015625
-709.978515625
-811.095703125
-842.43359375
-838.525390625
-842.66796875
-853.5078125
-843.16796875
-785.48046875
-659.791015625
-478.345703125
-282.26953125
-114.31640625
1.537109375
60.546875
70.7890625
64.125
83.484375
152.216796875
259.7421875
377.84375
495.251953125
617.607421875
733.865234375
824.927734375
900.083984375
970.8203125
1028.412109375
1055.1796875
1029.451171875
944.626953125
817.66796875
671.2421875
520.60546875
376.294921875
248.1171875
141.87109375
56.31640625
-4.962890625
-37.30078125
-53.583984375
-82.712890625
-130.6796875
-151.025390625
-101.037109375
0.6328125
104.205078125
163.611328125
155.173828125
103.76171875
63.458984375
51.74609375
43.94921875
25.33203125
0.93359375
-27.5546875
-55.5390625
-74.615234375
-95.162109375
-127.630859375
-148.693359375
-135.63671875
-102.498046875
-68.634765625
-35.390625
-4.279296875
13.15234375
14.7109375
9.76171875
6.2890625
16.689453125
53.2109375
117.818359375
212.181640625
329.3828125
441.416015625
526.66796875
593.673828125
656.564453125
694.638671875
675.82421875
613.837890625
562.724609375
557.14453125
576.724609375
567.728515625
509.92578125
439.2578125
403.736328125
424.13671875
474.6953125
499.5078125
464.158203125
391.435546875
326.05859375
291.423828125
283.21875
283.923828125
289.15625
304.21484375
336.365234375
388.8203125
450.85546875
491.857421875
465.287109375
345.412109375
154.265625
-69.6875
-284.58984375
-428.193359375
-448.826171875
-362.234375
-232.59375
-109.21484375
-18.5078125
18.1328125
-8.7421875
-92.962890625
-209.744140625
-330.06640625
-452.986328125
-574.40625
-665.927734375
-710.78515625
-718.484375
-713.1171875
-707.1484375
-688.39453125
-642.478515625
-579.109375
-514.974609375
-448.134765625
-381.162109375
-327.447265625
-269.75
-181.04296875
-59.322265625
83.89453125
229.255859375
361.728515625
478.013671875
578.1484375
638.52734375
612.138671875
490.712890625
330.955078125
201.38671875
136.138671875
136.306640625
181.052734375
226.890625
232.923828125
203.22265625
164.837890625
123.310546875
71.31640625
5.00390625
-63.6953125
-112.501953125
-149.96484375
-196.84375
-237.357421875
-253.55078125
-255.3828125
-259.17578125
-260.380859375
-244.6875
-223.24609375
-227.353515625
-267.154296875
-318.5390625
-352.6015625
-363.046875
-360.251953125
-342.34765625
-292.4609375
-211.65625
-134.560546875
-90.71875
-81.177734375
-109.4921875
-177.0234375
-257.1171875
-323.904296875
-366.294921875
-382.80078125
-388.05859375
-393.40234375
-377.212890625
-311.21484375
-197.15234375
-53.744140625
86.375
191.7890625
260.587890625
319.060546875
388.7578125
474.58984375
563.298828125
624.90625
636.240234375
609.611328125
574.34375
538.16796875
505.41796875
478.701171875
444.0234375
394.75390625
353.560546875
342.6171875
366.70703125
439.1796875
544.755859375
625.00390625
648.7578125
625.36328125
575.90625
518.884765625
463.50390625
410.634765625
367.96875
355.205078125
374.96875
401.951171875
414.91015625
422.318359375
448.53515625
495.556640625
523.53515625
486.193359375
371.2890625
209.767578125
48.201171875
-83.541015625
-160.681640625
-169.783203125
-133.3125
-63.458984375
55.8125
205.439453125
328.08984375
412.087890625
514.28515625
670.4296875
854.00390625
1024.7265625
1154.94921875
1216.263671875
1182.732421875
1063.166015625
899.806640625
731.703125
590.00390625
508.177734375
490.685546875
494.3828125
479.779296875
441.69921875
391.162109375
343.2890625
309.0078125
293.310546875
281.822265625
239.513671875
162.068359375
92.49609375
73.9296875
105.845703125
164.8203125
231.91796875
280.03125
292.880859375
296.837890625
319.935546875
372.904296875
464.65625
565.59765625
624.515625
624.080078125
577.240234375
513.326171875
472.328125
461.166015625
442.9453125
388.60546875
304.810546875
225.17578125
176.9609375
164.396484375
178.0546875
213.083984375
272.64453125
344.3046875
410.796875
450.583984375
447.5
431.62109375
438.111328125
452.119140625
444.498046875
405.978515625
351.12109375
298.466796875
241.97265625
170.681640625
89.73046875
12.57421875
-45.064453125
-65.78125
-42.173828125
24.15234375
135.349609375
287.984375
454.052734375
577.40625
614.7421875
579.646484375
527.568359375
498.18359375
483.541015625
457.560546875
417.9609375
372.087890625
313.3984375
231.201171875
130.001953125
35.580078125
-18.02734375
-19.12890625
19.548828125
93.53125
201.287109375
318.482421875
403.455078125
429.220703125
407.935546875
384.64453125
374.806640625
345.251953125
290.513671875
256.32421875
269.14453125
301.953125
324.931640625
327.55859375
305.685546875
260.125
190.224609375
104.205078125
30.69921875
-3.986328125
-10.083984375
-18.830078125
-39.330078125
-66.19921875
-90.828125
-87.486328125
-45.34375
11.70703125
56.697265625
74.73046875
70.73828125
62.86328125
64.572265625
82.076171875
112.505859375
144.796875
170.791015625
205.6953125
274.36328125
368.8828125
458.32421875
539.19140625
632.8984375
745.171875
857.08203125
948.689453125
1006.546875
1015.63671875
972.41015625
897.853515625
807.287109375
679.330078125
490.94921875
261.775390625
56.6640625
-53.984375
-42.615234375
58.498046875
180.349609375
260.505859375
276.47265625
255.34375
239.783203125
243.921875
250.388671875
254.900390625
279.185546875
320.875
339.779296875
303.263671875
224.68359375
148.775390625
101.82421875
69.65625
32.6640625
-8.841796875
-37.74609375
-47.05078125
-67.28515625
-127.91015625
-214.75390625
-281.189453125
-281.62109375
-227.248046875
-189.998046875
-206.146484375
-223.693359375
-179.498046875
-75.380859375
51.470703125
176.271484375
287.744140625
373.36328125
420.91015625
438.392578125
452.021484375
465.666015625
464.884765625
458.474609375
455.474609375
445.76953125
439.40234375
461.4609375
499.57421875
514.375
486.69140625
418.12890625
319.494140625
198.25
65.923828125
-49.64453125
-114.865234375
-118.51953125
-76.49609375
-9.7109375
71.4765625
150.67578125
190.3046875
159.046875
65.5703125
-44.8984375
-124.47265625
-142.07421875
-98.42578125
-28.953125
7.5
-21.779296875
-83.275390625
-122.033203125
-122.63671875
-92.056640625
-30.26953125
66.87890625
185.763671875
282.58203125
326.22265625
330.91796875
317.5703125
282.08984375
226.65234375
180.298828125
174.115234375
204.54296875
244.880859375
283.48828125
342.88671875
436.865234375
545.162109375
636.09765625
679.14453125
663.326171875
611.826171875
552.9765625
490.453125
423.79296875
367.09375
338.427734375
352.611328125
405.6875
459.408203125
479.658203125
477.46484375
477.384765625
489.5703125
519.345703125
552.138671875
549.142578125
503.673828125
431.818359375
320.1875
165.3671875
4.228515625
-118.09765625
-177.20703125
-179.822265625
-152.69921875
-125.349609375
-114.84375
-116.455078125
-116.244140625
-110.3515625
-86.830078125
-28.9296875
40.73828125
63.865234375
0.65234375
-132.427734375
-284.89453125
-410.4453125
-476.982421875
-470.576171875
-418.0078125
-378.384765625
-395.865234375
-461.783203125
-528.9453125
-552.53515625
-509.2265625
-400.96875
-262.162109375
-142.408203125
-76.275390625
-69.314453125
-102.671875
-152.1953125
-200.66015625
-233.8984375
-239.921875
-217.109375
-160.861328125
-77.798828125
-9.607421875
-0.57421875
-50.041015625
-93.11328125
-67.013671875
20.810546875
127.478515625
212.380859375
237.2578125
197.19140625
123.966796875
60.326171875
40.68359375
79.234375
180.8828125
331.833984375
477.732421875
547.126953125
524.17578125
455.01171875
386.28125
337.771484375
306.41796875
278.595703125
257.453125
272.318359375
336.990234375
420.173828125
473.849609375
462.623046875
381.55859375
275.400390625
193.458984375
155.150390625
168.109375
234.06640625
334.712890625
434.6328125
503.48046875
531.10546875
528.53515625
512.9765625
496.521484375
476.0546875
424.626953125
331.353515625
218.5703125
107.390625
10.88671875
-50.59375
-67.34765625
-39.3515625
24.1015625
80.833984375
79.650390625
3.455078125
-122.5
-245.951171875
-310.8828125
-294.29296875
-229.90625
-175.794921875
-165.806640625
-182.396484375
-184.6015625
-148.640625
-80.71875
-9.046875
59.353515625
133.822265625
203.5234375
252.17578125
272.29296875
254.994140625
191.390625
90.939453125
-17.611328125
-107.650390625
-147.6484375
-109.21484375
-14.822265625
81.0546875
147.759765625
178.552734375
187.265625
206.318359375
256.7734375
309.712890625
306.759765625
233.263671875
141.63671875
94.09375
94.595703125
103.22265625
84.60546875
34.115234375
-34.3984375
-124.638671875
-226.04296875
-281.583984375
-249.61328125
-153.52734375
-46.236328125
39.166015625
90.625
101.125
79.58984375
52.40234375
47.580078125
83.103515625
159.435546875
252.00390625
328.8125
368.76171875
358.27734375
306.96875
248.275390625
191.115234375
128.490234375
75.646484375
60.455078125
93.77734375
168.732421875
266.888671875
348.10546875
376.8984375
370.81640625
375.0078125
397.94140625
415.330078125
407.83984375
378.734375
353.54296875
343.16015625
328.49609375
295.390625
249.349609375
198.53515625
139.185546875
71.4921875
12.662109375
-19.251953125
-22.767578125
-12.55859375
-10.82421875
-19.921875
-14.833984375
11.7734375
27.74609375
4.560546875
-47.89453125
-99.169921875
-132.830078125
-168.22265625
-239.1640625
-348.5
-458.03125
-520.806640625
-530.70703125
-527.37109375
-530.3828125
-519.78515625
-477.1953125
-403.865234375
-310.6328125
-195.189453125
-33.58984375
174.23046875
391.951171875
577.513671875
703.953125
776.310546875
815.728515625
848.814453125
899.279296875
954.7109375
991.927734375
1009.48046875
1002.291015625
962.236328125
895.4296875
814.44921875
724.04296875
618.701171875
498.5390625
370.62109375
243.541015625
129.033203125
42.54296875
-4.494140625
-8.322265625
36.458984375
132.80859375
272.91796875
444.11328125
620.578125
760.5703125
825.478515625
789.763671875
646.23828125
426.53515625
200.06640625
26.8046875
-81.833984375
-158.166015625
-224.060546875
-264.1640625
-259.951171875
-227.8671875
-220.287109375
-272.19921875
-364.994140625
-453.357421875
-496.580078125
-476.52734375
-421.2109375
-391.7578125
-412.99609375
-456.12109375
-485.837890625
-479.509765625
-421.716796875
-301.607421875
-136.078125
19.728515625
121.19140625
182.623046875
256.859375
357.298828125
446.201171875
495.189453125
515.154296875
528.79296875
538.54296875
542.73046875
553.07421875
562.939453125
539.283203125
458.658203125
345.36328125
264.69140625
261.40234375
321.01953125
385.458984375
406.75390625
377.369140625
314.908203125
235.259765625
139.001953125
23.650390625
-93.3984375
-179.23046875
-215.486328125
-207.171875
-155.814453125
-50.677734375
98.048828125
249.49609375
364.474609375
439.705078125
490.53515625
521.0390625
532.384765625
532.828125
530.697265625
517.44921875
474.40234375
403.06640625
316.26953125
231.41796875
176.263671875
151.37109375
115.794921875
45.685546875
-26.28125
-50.044921875
-25.302734375
17.22265625
67.498046875
119.642578125
153.931640625
154.650390625
126.109375
82.833984375
37.767578125
12.595703125
41.134765625
131.935546875
261.6328125
401.240234375
521.255859375
598.162109375
622.787109375
596.703125
521.5546875
411.203125
315.884765625
287.83203125
324.611328125
374.05078125
396.9375
397.09375
400.0703125
428.974609375
483.39453125
531.181640625
535.8984375
495.765625
443.509765625
418.83203125
448.07421875
533.716796875
636.646484375
701.767578125
719.94140625
712.0546875
676.5390625
604.951171875
509.751953125
414.91796875
319.041015625
186.9296875
-5.509765625
-237.802734375
-461.998046875
-633.791015625
-728.4140625
-747.5859375
-723.658203125
-706.28515625
-722.40234375
-752.369140625
-764.79296875
-747.224609375
-694.84375
-618.08203125
-549.318359375
-516.435546875
-525.0078125
-571.35546875
-633.298828125
-671.09765625
-667.509765625
-630.66796875
-561.376953125
-451.904296875
-312.591796875
-171.859375
-42.349609375
92.55078125
237.01171875
349.80859375
380.73828125
318.60546875
212.67578125
123.779296875
49.501953125
-45.455078125
-161.22265625
-262.46875
-319.23046875
-332.845703125
-331.154296875
-335.54296875
-345.263671875
-342.55078125
-306.583984375
-242.5078125
-182.662109375
-153.923828125
-152.171875
-154.16015625
-139.798828125
-106.6015625
-64.822265625
-12.04296875
65.603515625
165.1875
256.7109375
314.357421875
348.771484375
391.52734375
466.376953125
564.806640625
642.359375
663.68359375
634.85546875
565.908203125
446.919921875
265.5625
29.166015625
-219.005859375
-411.38671875
-496.55078125
-481.099609375
-413.642578125
-326.994140625
-231.95703125
-150.67578125
-103.591796875
-80.556640625
-51.53125
0.728515625
62.51953125
110.876953125
131.693359375
122.037109375
90.84375
40.86328125
-37.369140625
-143.904296875
-253.486328125
-342.359375
-412.759765625
-480.71484375
-549.267578125
-600.884765625
-613.3984375
-565.87109375
-466.744140625
-365.45703125
-288.5390625
-216.77734375
-142.115234375
-81.98046875
-49.515625
-39.091796875
-34.7734375
-29.41796875
-29.607421875
-50.681640625
-94.740234375
-136.712890625
-150.826171875
-140.814453125
-107.798828125
-34.138671875
81.705078125
211.4609375
302.779296875
324.048828125
297.24609375
270.60546875
269.19140625
278.630859375
275.48828125
251.392578125
210.390625
156.96875
96.126953125
29.29296875
-52.310546875
-144.380859375
-212.251953125
-223.6875
-183.501953125
-145.591796875
-168.599609375
-243.591796875
-316.662109375
-349.73046875
-328.798828125
-252.12109375
-135.966796875
-11.986328125
88.380859375
140.796875
144.224609375
126.8984375
113.255859375
103.912109375
83.763671875
41.51171875
-4.931640625
-21.986328125
-5.05078125
5.953125
-26.685546875
-104.484375
-199.0078125
-266.234375
-277.171875
-234.478515625
-147.36328125
-28.404296875
80.37109375
128.111328125
111.232421875
68.34375
16.673828125
-57.041015625
-149.078125
-240.576171875
-317.25
-373.822265625
-414.025390625
-437.5
-448.69140625
-463.802734375
-483.392578125
-483.357421875
-443.11328125
-362.79296875
-282.30859375
-261.2109375
-307.18359375
-362.75390625
-378.677734375
-363.169921875
-344.69140625
-323.548828125
-297.359375
-284.638671875
-299.869140625
-347.103515625
-424.345703125
-506.96875
-541.333984375
-500.625
-417.8125
-331.6640625
-271.94921875
-268.681640625
-311.658203125
-350.46875
-368.578125
-394.43359375
-430.5078125
-451.083984375
-450.462890625
-448.4453125
-459.919921875
-474.814453125
-473.416015625
-454.833984375
-442.705078125
-437.74609375
-415.85546875
-370.60546875
-298.966796875
-199.26953125
-90.8359375
7.314453125
89.029296875
144.181640625
160.076171875
130.01953125
59.603515625
-22.24609375
-71.3359375
-56.189453125
13.30859375
93.201171875
153.384765625
194.40234375
216.951171875
207.791015625
157.66015625
69.6328125
-36.31640625
-143.908203125
-255.64453125
-362.580078125
-444.169921875
-486.1015625
-484.734375
-446.384765625
-376.513671875
-279.3515625
-181.583984375
-118.240234375
-73.33984375
-11.845703125
57.017578125
88.349609375
56.76953125
-21.962890625
-120.1875
-198.86328125
-210.6484375
-143.3515625
-48.16796875
18.76953125
65.01953125
143.7421875
273.9765625
412.705078125
504.173828125
521.8984375
482.57421875
445.287109375
456.513671875
502.962890625
530.638671875
501.501953125
427.4765625
325.900390625
186.330078125
9.1875
-175.78125
-334.4375
-444.734375
-494.830078125
-491.716796875
-469.212890625
-457.29296875
-446.22265625
-410.400390625
-356.896484375
-309.583984375
-283.736328125
-283.5859375
-309.046875
-357.8828125
-421.326171875
-482.083984375
-525.310546875
-561.671875
-617.330078125
-702.61328125
-808.798828125
-903.091796875
-938.427734375
-898.259765625
-802.400390625
-683.775390625
-581.853515625
-526.169921875
-521.279296875
-538.146484375
-526.8125
-458.41015625
-356.3359375
-266.5234375
-208.22265625
-185.240234375
-204.69140625
-260.341796875
-326.572265625
-379.078125
-400.658203125
-379.326171875
-320.943359375
-247.45703125
-174.5078125
-114.728515625
-77.74609375
-47.259765625
11.15625
102.865234375
185.287109375
223.607421875
226.193359375
222.578125
228.287109375
228.927734375
205.865234375
145.94921875
35.48828125
-136.091796875
-350.58984375
-544.2890625
-656.69140625
-671.951171875
-617.7109375
-549.9609375
-511.845703125
-499.654296875
-473.126953125
-417.416015625
-369.451171875
-353.88671875
-353.177734375
-342.017578125
-308.166015625
-253.89453125
-188.974609375
-124.568359375
-58.14453125
16.978515625
94.208984375
157.3984375
191.490234375
197.572265625
184.583984375
157.1953125
122.40625
78.546875
18.1015625
-56.287109375
-134.306640625
-201.044921875
-241.78125
-248.19140625
-222.443359375
-172.134765625
-108.244140625
-61.771484375
-72.341796875
-148.126953125
-259.69921875
-368.76171875
-442.921875
-456.185546875
-405.263671875
-309.228515625
-195.79296875
-83.2421875
17.03515625
88.80078125
138.77734375
191.802734375
242.39453125
255.3828125
222.568359375
179.701171875
173.26171875
224.53515625
308.1015625
377.6953125
413.591796875
424.560546875
413.765625
383.564453125
356.998046875
359.166015625
384.23046875
414.99609375
455.212890625
516.6796875
585.24609375
617.69140625
597.33984375
537.3203125
438.228515625
296.634765625
118.88671875
-65.7734375
-206.787109375
-275.68359375
-278.091796875
-220.798828125
-117.392578125
5.189453125
132.125
255.333984375
348.439453125
378.5
326.849609375
201.947265625
36.5
-127.232421875
-254.86328125
-344.671875
-410.361328125
-437.41015625
-414.681640625
-372.970703125
-348.68359375
-342.447265625
-324.189453125
-267.2109375
-172.0234375
-69.302734375
-2.4921875
20.23046875
39.71484375
85.40625
141.89453125
181.96875
190.421875
156.927734375
87.544921875
8.775390625
-61.087890625
-112.73046875
-130.763671875
-113.361328125
-84.8203125
-63.28515625
-51.5859375
-54.623046875
-70.4765625
-100.939453125
-152.212890625
-208.326171875
-243.5625
-251.7890625
-246.111328125
-238.84765625
-243.439453125
-282.751953125
-369.16796875
-483.48828125
-572.912109375
-577.75390625
-476.173828125
-304.197265625
-116.576171875
54.734375
201.818359375
318.640625
387.859375
404.033203125
383.59375
346.53515625
308.57421875
266.259765625
202.005859375
110.216796875
1.373046875
-117.3671875
-240.19140625
-346.76953125
-404.3671875
-387.865234375
-303.107421875
-191.7109375
-103.8515625
-74.875
-116.298828125
-201.07421875
-278.7890625
-319.603515625
-321.45703125
-295.81640625
-266.806640625
-254.068359375
-264.509765625
-287.181640625
-294.28125
-276.416015625
-259.046875
-254.908203125
-247.263671875
-226.59375
-194.052734375
-136.845703125
-52.732421875
24.5
65.587890625
80.865234375
88.330078125
82.958984375
56.888671875
13.771484375
-39.23828125
-89.1328125
-117.724609375
-110.388671875
-63.51171875
20.419921875
129.462890625
239.873046875
334.8046875
402.912109375
432.873046875
431.158203125
412.830078125
394.880859375
403.470703125
450.8125
515.47265625
564.603515625
580.044921875
554.966796875
501.69140625
453.24609375
427.75
406.42578125
376.61328125
344.962890625
317.49609375
301.931640625
283.123046875
218.244140625
85.736328125
-93.1796875
-274.701171875
-423.90625
-538.376953125
-615.32421875
-631.748046875
-586.390625
-521.28125
-494.52734375
-527.900390625
-583.1796875
-601.001953125
-546.7421875
-429.626953125
-293.6171875
-171.0390625
-71.8046875
-14.888671875
-13.12890625
-49.83203125
-99.244140625
-132.59375
-121.05859375
-57.751953125
32.01953125
122.072265625
210.08203125
291.267578125
341.068359375
339.09375
288.54296875
208.642578125
131.02734375
92.92578125
97.544921875
103.947265625
96.857421875
92.64453125
79.2734375
41.388671875
-4.123046875
-35.296875
-36.921875
11.818359375
128.24609375
297.01953125
462.380859375
574.390625
608.8671875
558.646484375
445.416015625
316.30859375
204.763671875
118.34375
52.775390625
-8.7890625
-71.828125
-114.388671875
-99.458984375
-11.857421875
117.970703125
234.41796875
308.552734375
361.185546875
429.1640625
521.490234375
596.125
596.328125
516.125
406.7265625
326.935546875
288.173828125
248.08984375
172.1484375
79.78125
23.876953125
32.037109375
86.798828125
139.853515625
137.25
66.5625
-36.1640625
-119.28125
-149.12890625
-125.00390625
-73.46875
-34.041015625
-23.275390625
-12.37109375
34.96875
107.578125
182.1171875
256.07421875
320.599609375
345.390625
296.98046875
176.044921875
12.712890625
-161.90234375
-308.115234375
-370.421875
-311.625
-161.869140625
2.650390625
131.58984375
223.44921875
300.935546875
370.365234375
425.9609375
471.16015625
511.31640625
551.484375
598.08203125
640.77734375
636.40234375
551.91015625
408.3203125
253.82421875
124.728515625
49.501953125
44.2265625
83.3359375
131.38671875
180.48828125
230.958984375
278.490234375
310.90625
300.259765625
223.171875
89.193359375
-58.060546875
-170.818359375
-227.521484375
-227.341796875
-178.951171875
-106.2578125
-41.41015625
-15.6953125
-49.125
-138.462890625
-257.04296875
-377.3671875
-481.853515625
-539.1875
-519.662109375
-456.576171875
-420.2421875
-427.328125
-443.373046875
-435.564453125
-405.30078125
-398.4296875
-458.06640625
-558.75
-624.060546875
-611.44140625
-545.66015625
-469.802734375
-393.978515625
-296.85546875
-161.568359375
-5.482421875
142.033203125
261.818359375
339.31640625
384.5078125
407.736328125
383.0078125
287.693359375
143.427734375
-4.2578125
-126.0
-210.77734375
-257.666015625
-269.396484375
-257.244140625
-240.943359375
-227.484375
-210.919921875
-202.294921875
-238.08984375
-347.177734375
-499.95703125
-630.083984375
-701.52734375
-716.484375
-684.1484375
-608.615234375
-506.96484375
-408.69921875
-319.072265625
-216.087890625
-96.865234375
20.6015625
115.71875
168.2734375
188.40625
212.17578125
259.533203125
300.779296875
279.2421875
175.830078125
19.068359375
-145.32421875
-269.103515625
-331.13671875
-345.72265625
-323.13671875
-282.943359375
-255.541015625
-243.244140625
-233.40234375
-217.048828125
-178.474609375
-124.708984375
-80.974609375
-48.224609375
-11.84765625
38.400390625
107.072265625
186.955078125
271.5703125
357.099609375
420.875
438.140625
412.16015625
362.03125
297.587890625
233.7890625
189.51953125
160.158203125
118.33203125
53.318359375
-24.193359375
-110.33984375
-195.1484375
-267.333984375
-325.48046875
-360.52734375
-363.564453125
-355.078125
-379.423828125
-464.625
-584.484375
-685.22265625
-745.189453125
-781.37109375
-817.17578125
-854.591796875
-883.642578125
-902.9453125
-899.44140625
-851.53125
-769.716796875
-707.33984375
-688.318359375
-660.869140625
-561.521484375
-385.298828125
-185.455078125
-27.12890625
38.53515625
2.998046875
-84.240234375
-166.521484375
-220.859375
-249.10546875
-252.814453125
-218.560546875
-157.583984375
-107.697265625
-80.927734375
-55.0703125
-8.826171875
61.783203125
146.974609375
220.716796875
267.73046875
305.78515625
350.2109375
390.685546875
410.490234375
405.9296875
396.916015625
410.408203125
443.98046875
467.345703125
460.328125
417.482421875
325.076171875
177.39453125
7.03125
-143.701171875
-251.447265625
-321.267578125
-377.119140625
-427.078125
-458.587890625
-451.548828125
-398.90234375
-303.814453125
-167.0859375
-5.416015625
148.861328125
274.28125
350.833984375
360.392578125
328.044921875
313.490234375
363.08984375
461.828125
548.705078125
586.283203125
574.314453125
529.455078125
477.576171875
432.080078125
383.712890625
333.6875
299.650390625
286.80078125
288.8046875
300.40625
310.666015625
306.126953125
285.787109375
259.9296875
245.779296875
248.8359375
271.138671875
319.283203125
369.5625
369.361328125
296.75390625
199.275390625
140.603515625
139.02734375
183.162109375
256.111328125
323.708984375
343.1328125
292.349609375
183.259765625
48.712890625
-86.904296875
-197.33984375
-245.4609375
-218.8671875
-133.390625
-10.447265625
111.75
185.79296875
198.517578125
177.57421875
148.244140625
100.296875
17.83984375
-95.97265625
-227.25390625
-352.232421875
-447.681640625
-512.66796875
-561.30078125
-601.431640625
-636.0390625
-654.8203125
-620.2890625
-519.251953125
-392.287109375
-276.123046875
-164.697265625
-34.818359375
113.291015625
248.814453125
350.6796875
437.220703125
535.755859375
643.5234375
719.474609375
719.2109375
631.9453125
482.29296875
327.294921875
228.982421875
200.7109375
203.638671875
191.05078125
143.263671875
89.103515625
76.201171875
118.404296875
195.328125
283.154296875
375.716796875
467.16796875
527.8203125
534.171875
499.171875
439.521484375
362.3203125
273.876953125
176.880859375
77.74609375
-21.822265625
-125.158203125
-215.275390625
-266.494140625
-281.115234375
-275.80078125
-257.296875
-218.072265625
-158.13671875
-105.49609375
-84.576171875
-81.59765625
-67.16796875
-30.3828125
24.4609375
81.330078125
117.798828125
131.0703125
140.400390625
154.98046875
163.04296875
150.119140625
111.79296875
52.97265625
-18.888671875
-99.392578125
-171.783203125
-202.009765625
-177.240234375
-127.251953125
-99.689453125
-117.646484375
-169.375
-225.451171875
-259.23828125
-257.75390625
-234.560546875
-201.33984375
-144.982421875
-65.078125
11.568359375
46.955078125
33.767578125
3.974609375
-8.71875
21.818359375
94.11328125
162.11328125
189.630859375
186.900390625
177.03125
164.033203125
125.892578125
43.541015625
-55.255859375
-116.9921875
-110.439453125
-41.494140625
49.18359375
110.953125
122.32421875
101.029296875
86.82421875
105.115234375
139.775390625
155.900390625
141.65234375
114.47265625
87.625
73.7578125
92.544921875
136.537109375
171.138671875
164.67578125
103.671875
5.27734375
-88.46484375
-136.236328125
-124.201171875
-83.189453125
-51.9765625
-37.76953125
-37.7578125
-58.43359375
-108.083984375
-187.232421875
-275.8046875
-336.853515625
-341.5390625
-286.205078125
-186.984375
-63.87890625
52.6015625
113.19140625
86.6953125
-1.732421875
-96.783203125
-149.4296875
-142.83203125
-106.177734375
-87.423828125
-116.8203125
-178.287109375
-209.42578125
-160.375
-36.72265625
115.572265625
240.107421875
287.08984375
228.3671875
91.15234375
-40.544921875
-101.671875
-101.208984375
-78.103515625
-61.24609375
-74.37109375
-118.328125
-160.681640625
-179.84375
-199.361328125
-245.845703125
-305.42578125
-342.001953125
-334.326171875
-298.345703125
-268.646484375
-266.822265625
-278.080078125
-255.251953125
-181.21875
-101.958984375
-67.87109375
-70.458984375
-69.875
-52.533203125
-40.568359375
-70.251953125
-154.619140625
-270.05859375
-387.755859375
-503.490234375
-607.60546875
-656.02734375
-609.439453125
-470.6015625
-277.763671875
-83.421875
90.869140625
253.259765625
395.36328125
491.5703125
530.529296875
527.32421875
508.576171875
470.810546875
384.376953125
239.728515625
52.990234375
-144.435546875
-313.376953125
-420.6640625
-459.287109375
-443.146484375
-383.03515625
-287.265625
-176.83984375
-77.783203125
-1.119140625
61.740234375
126.580078125
192.15625
244.837890625
274.123046875
271.89453125
232.62109375
160.591796875
75.03515625
8.95703125
-14.73046875
2.84375
64.453125
158.53515625
243.736328125
293.400390625
307.763671875
297.904296875
273.654296875
229.447265625
157.390625
60.61328125
-44.103515625
-128.240234375
-168.40234375
-165.845703125
-144.755859375
-139.140625
-184.189453125
-282.142578125
-390.044921875
-461.66796875
-476.978515625
-440.46875
-358.380859375
-223.544921875
-40.673828125
155.791015625
317.59375
422.697265625
480.087890625
500.458984375
481.65625
415.8984375
316.064453125
212.470703125
130.19140625
89.390625
109.283203125
207.576171875
375.134765625
564.5234375
731.685546875
850.9921875
891.486328125
826.744140625
666.71484375
462.01953125
268.994140625
119.380859375
12.189453125
-67.94921875
-128.994140625
-162.904296875
-149.388671875
-78.89453125
18.771484375
78.501953125
62.779296875
9.73046875
-21.12890625
-1.8515625
61.302734375
124.318359375
141.2890625
121.05859375
120.6875
167.560546875
231.3359375
281.84765625
309.830078125
288.111328125
195.873046875
64.541015625
-71.638671875
-219.033203125
-372.1484375
-488.9140625
-555.2109375
-602.37109375
-658.4453125
-728.9140625
-798.142578125
-830.8046875
-790.771484375
-677.265625
-514.94921875
-338.16015625
-202.7578125
-151.384765625
-172.5234375
-208.638671875
-208.19140625
-181.806640625
-181.99609375
-230.224609375
-293.921875
-339.572265625
-361.115234375
-351.302734375
-313.5546875
-284.396484375
-292.18359375
-330.076171875
-380.3984375
-412.09375
-397.20703125
-348.537109375
-287.0859375
-206.90234375
-87.4765625
69.2578125
226.67578125
341.615234375
389.90625
375.2265625
312.9296875
209.8828125
78.865234375
-29.775390625
-60.06640625
-14.345703125
57.455078125
105.263671875
102.06640625
46.26171875
-56.025390625
-189.80859375
-315.3359375
-398.203125
-435.173828125
-434.861328125
-410.3359375
-372.810546875
-319.1640625
-253.9765625
-201.7578125
-185.181640625
-209.423828125
-265.23046875
-329.2265625
-375.62109375
-394.099609375
-380.24609375
-324.583984375
-235.29296875
-146.458984375
-82.9375
-42.73046875
-7.083984375
59.564453125
185.322265625
349.08203125
503.169921875
631.234375
740.380859375
818.408203125
850.900390625
859.818359375
876.541015625
882.017578125
836.166015625
733.0703125
599.841796875
487.53515625
429.255859375
416.115234375
430.02734375
473.677734375
551.587890625
636.876953125
676.458984375
636.3125
536.408203125
426.14453125
341.15625
291.564453125
268.404296875
256.755859375
258.23828125
266.658203125
258.12890625
233.97265625
218.234375
215.037109375
201.51953125
160.048828125
99.8125
42.45703125
[truncated: 41,734 more chars]
