# Supplementary material for: Physicochemical and Antimicrobial Properties of Thermosensitive Chitosan Hydrogel Loaded with Fosfomycin
Source: Mar Drugs. 2021 Mar 6;19(3):144. doi: 10.3390/md19030144 (PMC8001123; doi:10.3390/md19030144)
Supplement: Supplementary file 1 [file marinedrugs-19-00144-s001.zip › Supplemental/FTIR.txt]

Shift factor	-0.01					0.1				0.2						0.3						0.2				0.3			0.4		0.5			0		0.1	0.2
	Low:Low (D)_1	Low:Low (D)_1 shift	Low:Low (D)_2	Low:Low (D)_3	Low:High (D)_1	Low:High (D)_1 shift	Low:High (D)_2	Low:High (D)_3	High:Low (D)_1	High:Low (D)_1	High:Low (D)_2	High:Low (D)_3	High:High (D)_1	High:High (D)_2	High:High (D)_3	High:High (D)_3 shift	Low:0_1	Low:0_2	Low:Low_1	Low:Low_2	Low:High_1	Low:High_1 shift	Low:High_2	High:0_1	High:0_2	High:0_2 shift	Hihg:low_1	High:Low_2	High:Low_2 shift	High:High_1	High:High_1 shift	High:High_2	Low:0_1 norm	Low:0_1 norm shift	Low:Low_1 norm	Low:Low_1 norm shift1	Low:Low_1 norm shift2
cm-1	A	A	A	A	A		A	A	A		A	A	A	A	A		A	A	A	A	A		A	A	A		A	A		A		A	A		A
4000	0.0077	0.0177	0.0143	0.0187	0.0171	0.1171	0.0163	0.0081	0.0168	0.2168	0.0154	0.0184	0.0109	0.008	0.0186	0.3186	0.0039	0.0047	0.0072	0.006	0.0141	0.2141	0.008	0.0035	0.0074	0.3074	0.0073	0.0075	0.4075	0.0063	0.5063	0.0058	0.0041	0.0041	0.0024	0.1024	0.2024
3999	0.0078	0.0178	0.0143	0.0189	0.0171	0.1171	0.0164	0.0082	0.0168	0.2168	0.0155	0.0183	0.011	0.0077	0.0186	0.3186	0.0039	0.0047	0.0072	0.0062	0.0142	0.2142	0.008	0.0034	0.0072	0.3072	0.0073	0.0073	0.4073	0.0062	0.5062	0.0057	0.0041	0.0041	0.0033	0.1033	0.2033
3998	0.0078	0.0178	0.0143	0.0189	0.017	0.117	0.0165	0.0084	0.0167	0.2167	0.0154	0.0182	0.0111	0.0075	0.0187	0.3187	0.0038	0.0047	0.0074	0.0063	0.0142	0.2142	0.008	0.0033	0.0071	0.3071	0.0072	0.0072	0.4072	0.0062	0.5062	0.0057	0.0033	0.0033	0.0038	0.1038	0.2038
3997	0.0078	0.0178	0.0141	0.0188	0.0169	0.1169	0.0165	0.0085	0.0166	0.2166	0.0154	0.0181	0.0111	0.0073	0.0188	0.3188	0.0037	0.0046	0.0076	0.0064	0.0142	0.2142	0.0079	0.0032	0.0072	0.3072	0.0071	0.0071	0.4071	0.0063	0.5063	0.0057	0.0026	0.0026	0.0042	0.1042	0.2042
3996	0.0078	0.0178	0.0139	0.0185	0.0168	0.1168	0.0163	0.0085	0.0164	0.2164	0.0153	0.018	0.011	0.0072	0.0188	0.3188	0.0036	0.0044	0.0078	0.0064	0.0142	0.2142	0.0077	0.003	0.0072	0.3072	0.0071	0.007	0.407	0.0064	0.5064	0.0057	0.0019	0.0019	0.0042	0.1042	0.2042
3995	0.0079	0.0179	0.0136	0.0183	0.0169	0.1169	0.0162	0.0084	0.0163	0.2163	0.0153	0.0179	0.011	0.0073	0.0188	0.3188	0.0037	0.0042	0.0079	0.0064	0.0142	0.2142	0.0077	0.0027	0.0074	0.3074	0.0071	0.0069	0.4069	0.0065	0.5065	0.0058	0.0026	0.0026	0.0042	0.1042	0.2042
3994	0.008	0.018	0.0137	0.0182	0.0169	0.1169	0.0162	0.0083	0.0163	0.2163	0.0154	0.0179	0.011	0.0075	0.0188	0.3188	0.0038	0.0041	0.0079	0.0065	0.0143	0.2143	0.0078	0.0026	0.0074	0.3074	0.0071	0.0068	0.4068	0.0065	0.5065	0.0058	0.0033	0.0033	0.0046	0.1046	0.2046
3993	0.0081	0.0181	0.0139	0.0183	0.0171	0.1171	0.0163	0.0082	0.0164	0.2164	0.0155	0.018	0.011	0.0077	0.019	0.319	0.004	0.0041	0.0078	0.0066	0.0145	0.2145	0.0081	0.0026	0.0075	0.3075	0.0071	0.0067	0.4067	0.0065	0.5065	0.0059	0.0048	0.0048	0.0051	0.1051	0.2051
3992	0.0082	0.0182	0.0142	0.0185	0.0172	0.1172	0.0165	0.0082	0.0166	0.2166	0.0156	0.0183	0.0112	0.0078	0.0192	0.3192	0.0041	0.0041	0.0077	0.0067	0.0147	0.2147	0.0085	0.0029	0.0076	0.3076	0.0072	0.0067	0.4067	0.0065	0.5065	0.0061	0.0055	0.0055	0.0055	0.1055	0.2055
3991	0.0082	0.0182	0.0144	0.0187	0.0174	0.1174	0.0166	0.0082	0.0168	0.2168	0.0157	0.0187	0.0113	0.0079	0.0193	0.3193	0.0041	0.0042	0.0075	0.0067	0.0148	0.2148	0.0088	0.0033	0.0079	0.3079	0.0074	0.0069	0.4069	0.0066	0.5066	0.0062	0.0055	0.0055	0.0055	0.1055	0.2055
3990	0.0081	0.0181	0.0145	0.0188	0.0175	0.1175	0.0168	0.0083	0.017	0.217	0.0156	0.0189	0.0113	0.008	0.0193	0.3193	0.004	0.0043	0.0074	0.0066	0.0148	0.2148	0.0089	0.0037	0.0081	0.3081	0.0076	0.0071	0.4071	0.0068	0.5068	0.0064	0.0048	0.0048	0.0051	0.1051	0.2051
3989	0.0081	0.0181	0.0146	0.0188	0.0175	0.1175	0.0169	0.0084	0.0171	0.2171	0.0155	0.0189	0.0112	0.008	0.0193	0.3193	0.004	0.0044	0.0074	0.0066	0.0147	0.2147	0.009	0.0039	0.0081	0.3081	0.0078	0.0072	0.4072	0.007	0.507	0.0065	0.0048	0.0048	0.0051	0.1051	0.2051
3988	0.0082	0.0182	0.0146	0.0187	0.0175	0.1175	0.017	0.0085	0.0172	0.2172	0.0154	0.0188	0.011	0.0081	0.0192	0.3192	0.0039	0.0045	0.0075	0.0066	0.0146	0.2146	0.0089	0.0037	0.0081	0.3081	0.0079	0.0072	0.4072	0.0071	0.5071	0.0064	0.0041	0.0041	0.0051	0.1051	0.2051
3987	0.0082	0.0182	0.0146	0.0185	0.0175	0.1175	0.017	0.0085	0.0172	0.2172	0.0153	0.0186	0.0109	0.0082	0.0191	0.3191	0.0039	0.0045	0.0075	0.0066	0.0145	0.2145	0.0088	0.0035	0.0079	0.3079	0.0079	0.0072	0.4072	0.0071	0.5071	0.0064	0.0041	0.0041	0.0051	0.1051	0.2051
3986	0.008	0.018	0.0145	0.0183	0.0175	0.1175	0.0169	0.0085	0.0172	0.2172	0.0151	0.0184	0.0107	0.0081	0.019	0.319	0.0038	0.0043	0.0073	0.0065	0.0144	0.2144	0.0086	0.0033	0.0077	0.3077	0.0077	0.0072	0.4072	0.007	0.507	0.0064	0.0033	0.0033	0.0046	0.1046	0.2046
3985	0.0078	0.0178	0.0143	0.0181	0.0174	0.1174	0.0167	0.0084	0.0171	0.2171	0.0149	0.0182	0.0107	0.008	0.0189	0.3189	0.0037	0.0042	0.0071	0.0065	0.0142	0.2142	0.0085	0.0033	0.0077	0.3077	0.0075	0.0074	0.4074	0.007	0.507	0.0064	0.0026	0.0026	0.0046	0.1046	0.2046
3984	0.0075	0.0175	0.0142	0.018	0.0174	0.1174	0.0164	0.0083	0.017	0.217	0.0147	0.018	0.0107	0.0078	0.0188	0.3188	0.0037	0.0042	0.0069	0.0065	0.0141	0.2141	0.0083	0.0034	0.0077	0.3077	0.0075	0.0075	0.4075	0.0069	0.5069	0.0064	0.0026	0.0026	0.0046	0.1046	0.2046
3983	0.0074	0.0174	0.0141	0.018	0.0173	0.1173	0.0162	0.0081	0.0167	0.2167	0.0146	0.0179	0.0107	0.0076	0.0189	0.3189	0.0038	0.0043	0.0068	0.0066	0.014	0.214	0.0083	0.0034	0.0078	0.3078	0.0075	0.0076	0.4076	0.0069	0.5069	0.0063	0.0033	0.0033	0.0051	0.1051	0.2051
3982	0.0075	0.0175	0.0142	0.018	0.0173	0.1173	0.016	0.0081	0.0165	0.2165	0.0147	0.0179	0.0108	0.0075	0.019	0.319	0.004	0.0046	0.0068	0.0068	0.0141	0.2141	0.0083	0.0033	0.0078	0.3078	0.0075	0.0076	0.4076	0.0067	0.5067	0.0061	0.0048	0.0048	0.0060	0.1060	0.2060
3981	0.0076	0.0176	0.0143	0.0181	0.0173	0.1173	0.0161	0.0082	0.0165	0.2165	0.015	0.018	0.0109	0.0075	0.0192	0.3192	0.0043	0.0048	0.0071	0.007	0.0142	0.2142	0.0084	0.0033	0.0078	0.3078	0.0075	0.0075	0.4075	0.0066	0.5066	0.0059	0.0069	0.0069	0.0068	0.1068	0.2068
3980	0.0079	0.0179	0.0144	0.0182	0.0173	0.1173	0.0163	0.0084	0.0166	0.2166	0.0154	0.0181	0.011	0.0076	0.0194	0.3194	0.0046	0.0049	0.0073	0.0072	0.0145	0.2145	0.0085	0.0033	0.0078	0.3078	0.0075	0.0074	0.4074	0.0064	0.5064	0.0059	0.0091	0.0091	0.0077	0.1077	0.2077
3979	0.008	0.018	0.0145	0.0183	0.0173	0.1173	0.0165	0.0085	0.0168	0.2168	0.0157	0.0182	0.011	0.0078	0.0195	0.3195	0.0048	0.0048	0.0074	0.0072	0.0147	0.2147	0.0085	0.0033	0.0078	0.3078	0.0075	0.0073	0.4073	0.0063	0.5063	0.0059	0.0105	0.0105	0.0077	0.1077	0.2077
3978	0.0081	0.0181	0.0144	0.0182	0.0172	0.1172	0.0166	0.0085	0.0169	0.2169	0.0158	0.0182	0.011	0.0079	0.0195	0.3195	0.0049	0.0045	0.0073	0.0071	0.0148	0.2148	0.0085	0.0033	0.0078	0.3078	0.0074	0.0072	0.4072	0.0062	0.5062	0.0058	0.0113	0.0113	0.0073	0.1073	0.2073
3977	0.008	0.018	0.0141	0.018	0.0171	0.1171	0.0166	0.0083	0.0169	0.2169	0.0158	0.0181	0.0109	0.008	0.0195	0.3195	0.0048	0.0043	0.0073	0.007	0.0148	0.2148	0.0083	0.0034	0.0077	0.3077	0.0074	0.007	0.407	0.0062	0.5062	0.0057	0.0105	0.0105	0.0068	0.1068	0.2068
3976	0.0079	0.0179	0.0139	0.0179	0.0171	0.1171	0.0165	0.0082	0.0169	0.2169	0.0158	0.018	0.0108	0.008	0.0194	0.3194	0.0046	0.0041	0.0073	0.0067	0.0146	0.2146	0.0081	0.0034	0.0077	0.3077	0.0073	0.0067	0.4067	0.0062	0.5062	0.0056	0.0091	0.0091	0.0055	0.1055	0.2055
3975	0.0077	0.0177	0.0138	0.0178	0.0171	0.1171	0.0165	0.008	0.0169	0.2169	0.0157	0.018	0.0108	0.008	0.0193	0.3193	0.0043	0.004	0.0074	0.0065	0.0145	0.2145	0.0079	0.0035	0.0077	0.3077	0.0073	0.0066	0.4066	0.0063	0.5063	0.0055	0.0069	0.0069	0.0046	0.1046	0.2046
3974	0.0077	0.0177	0.0138	0.0179	0.0171	0.1171	0.0165	0.008	0.0169	0.2169	0.0156	0.018	0.0107	0.0081	0.0193	0.3193	0.004	0.004	0.0074	0.0063	0.0143	0.2143	0.0079	0.0036	0.0076	0.3076	0.0073	0.0065	0.4065	0.0063	0.5063	0.0056	0.0048	0.0048	0.0038	0.1038	0.2038
3973	0.0077	0.0177	0.0139	0.018	0.017	0.117	0.0166	0.0081	0.0168	0.2168	0.0155	0.018	0.0106	0.0081	0.0192	0.3192	0.0037	0.0041	0.0074	0.0063	0.0142	0.2142	0.008	0.0037	0.0075	0.3075	0.0073	0.0066	0.4066	0.0063	0.5063	0.0058	0.0026	0.0026	0.0038	0.1038	0.2038
3972	0.0077	0.0177	0.0139	0.018	0.0168	0.1168	0.0167	0.0081	0.0167	0.2167	0.0154	0.0181	0.0105	0.008	0.019	0.319	0.0035	0.0041	0.0072	0.0063	0.0141	0.2141	0.0081	0.0038	0.0074	0.3074	0.0073	0.0068	0.4068	0.0063	0.5063	0.0061	0.0012	0.0012	0.0038	0.1038	0.2038
3971	0.0077	0.0177	0.0138	0.018	0.0166	0.1166	0.0166	0.0081	0.0167	0.2167	0.0154	0.0181	0.0106	0.0079	0.0189	0.3189	0.0033	0.004	0.0071	0.0063	0.014	0.214	0.0081	0.0037	0.0074	0.3074	0.0074	0.0068	0.4068	0.0063	0.5063	0.0063	-0.0003	-0.0003	0.0038	0.1038	0.2038
3970	0.0077	0.0177	0.0138	0.018	0.0165	0.1165	0.0165	0.0081	0.0166	0.2166	0.0154	0.0182	0.0107	0.0077	0.0188	0.3188	0.0032	0.004	0.007	0.0064	0.0139	0.2139	0.008	0.0036	0.0074	0.3074	0.0075	0.0068	0.4068	0.0065	0.5065	0.0063	-0.0010	-0.0010	0.0042	0.1042	0.2042
3969	0.0077	0.0177	0.0138	0.018	0.0166	0.1166	0.0164	0.0081	0.0167	0.2167	0.0155	0.0182	0.0109	0.0077	0.0187	0.3187	0.0032	0.004	0.0071	0.0064	0.0139	0.2139	0.008	0.0035	0.0076	0.3076	0.0075	0.0068	0.4068	0.0066	0.5066	0.0062	-0.0010	-0.0010	0.0042	0.1042	0.2042
3968	0.0078	0.0178	0.014	0.0181	0.0168	0.1168	0.0163	0.0082	0.0168	0.2168	0.0156	0.0182	0.011	0.0077	0.0188	0.3188	0.0034	0.0041	0.0073	0.0065	0.014	0.214	0.0081	0.0035	0.0077	0.3077	0.0075	0.0068	0.4068	0.0066	0.5066	0.0061	0.0005	0.0005	0.0046	0.1046	0.2046
3967	0.008	0.018	0.0142	0.0182	0.0171	0.1171	0.0164	0.0083	0.0169	0.2169	0.0158	0.0183	0.0111	0.0078	0.0189	0.3189	0.0038	0.0043	0.0075	0.0067	0.0142	0.2142	0.0082	0.0035	0.0077	0.3077	0.0074	0.0069	0.4069	0.0065	0.5065	0.0061	0.0033	0.0033	0.0055	0.1055	0.2055
3966	0.0081	0.0181	0.0143	0.0183	0.0172	0.1172	0.0165	0.0083	0.0168	0.2168	0.0159	0.0184	0.0112	0.0078	0.0191	0.3191	0.0042	0.0044	0.0076	0.0068	0.0144	0.2144	0.0083	0.0036	0.0077	0.3077	0.0073	0.0069	0.4069	0.0064	0.5064	0.0061	0.0062	0.0062	0.0060	0.1060	0.2060
3965	0.0082	0.0182	0.0143	0.0183	0.0173	0.1173	0.0166	0.0084	0.0167	0.2167	0.016	0.0184	0.0112	0.0077	0.0191	0.3191	0.0043	0.0045	0.0075	0.0069	0.0145	0.2145	0.0084	0.0037	0.0076	0.3076	0.0072	0.0069	0.4069	0.0064	0.5064	0.0061	0.0069	0.0069	0.0064	0.1064	0.2064
3964	0.0081	0.0181	0.0141	0.0183	0.0173	0.1173	0.0168	0.0084	0.0165	0.2165	0.016	0.0183	0.0112	0.0076	0.0191	0.3191	0.0043	0.0044	0.0074	0.0068	0.0145	0.2145	0.0083	0.0038	0.0075	0.3075	0.0072	0.0068	0.4068	0.0065	0.5065	0.0061	0.0069	0.0069	0.0060	0.1060	0.2060
3963	0.0081	0.0181	0.014	0.0181	0.0172	0.1172	0.0169	0.0085	0.0165	0.2165	0.0158	0.0182	0.0112	0.0076	0.019	0.319	0.0042	0.0042	0.0073	0.0066	0.0145	0.2145	0.0082	0.0037	0.0076	0.3076	0.0072	0.0067	0.4067	0.0068	0.5068	0.0059	0.0062	0.0062	0.0051	0.1051	0.2051
3962	0.0081	0.0181	0.014	0.0181	0.0173	0.1173	0.017	0.0086	0.0166	0.2166	0.0156	0.0181	0.0112	0.0077	0.0189	0.3189	0.0041	0.0042	0.0073	0.0064	0.0145	0.2145	0.0082	0.0035	0.0076	0.3076	0.0072	0.0068	0.4068	0.007	0.507	0.0058	0.0055	0.0055	0.0042	0.1042	0.2042
3961	0.0082	0.0182	0.0141	0.0181	0.0174	0.1174	0.017	0.0087	0.0168	0.2168	0.0154	0.0182	0.0112	0.0079	0.0189	0.3189	0.0041	0.0042	0.0074	0.0063	0.0144	0.2144	0.0083	0.0033	0.0076	0.3076	0.0072	0.0069	0.4069	0.0071	0.5071	0.0057	0.0055	0.0055	0.0038	0.1038	0.2038
3960	0.0083	0.0183	0.0142	0.0181	0.0175	0.1175	0.0169	0.0086	0.0171	0.2171	0.0152	0.0184	0.0112	0.008	0.0189	0.3189	0.0041	0.0043	0.0073	0.0062	0.0144	0.2144	0.0083	0.0031	0.0075	0.3075	0.0072	0.007	0.407	0.007	0.507	0.0057	0.0055	0.0055	0.0033	0.1033	0.2033
3959	0.0083	0.0183	0.0142	0.0181	0.0175	0.1175	0.0168	0.0084	0.0172	0.2172	0.0151	0.0187	0.0111	0.0081	0.019	0.319	0.0039	0.0043	0.0072	0.0062	0.0142	0.2142	0.0083	0.003	0.0073	0.3073	0.0072	0.0068	0.4068	0.0068	0.5068	0.0056	0.0041	0.0041	0.0033	0.1033	0.2033
3958	0.0082	0.0182	0.0141	0.0182	0.0174	0.1174	0.0168	0.0083	0.0172	0.2172	0.015	0.0189	0.0111	0.0081	0.019	0.319	0.0037	0.0042	0.007	0.0063	0.0141	0.2141	0.0083	0.0028	0.0072	0.3072	0.0072	0.0066	0.4066	0.0066	0.5066	0.0056	0.0026	0.0026	0.0038	0.1038	0.2038
3957	0.0082	0.0182	0.014	0.0182	0.0174	0.1174	0.0168	0.0082	0.017	0.217	0.0151	0.0189	0.0111	0.0081	0.019	0.319	0.0036	0.0042	0.007	0.0064	0.0141	0.2141	0.0083	0.0028	0.0072	0.3072	0.0071	0.0064	0.4064	0.0063	0.5063	0.0056	0.0019	0.0019	0.0042	0.1042	0.2042
3956	0.0082	0.0182	0.0139	0.0183	0.0174	0.1174	0.0169	0.0083	0.0168	0.2168	0.0152	0.0189	0.0111	0.008	0.0188	0.3188	0.0036	0.0042	0.007	0.0066	0.0142	0.2142	0.0084	0.0028	0.0073	0.3073	0.0071	0.0063	0.4063	0.0061	0.5061	0.0056	0.0019	0.0019	0.0051	0.1051	0.2051
3955	0.0082	0.0182	0.0139	0.0184	0.0174	0.1174	0.0171	0.0084	0.0166	0.2166	0.0154	0.0187	0.0112	0.008	0.0187	0.3187	0.0038	0.0043	0.0071	0.0066	0.0145	0.2145	0.0086	0.0029	0.0075	0.3075	0.0072	0.0064	0.4064	0.006	0.506	0.0056	0.0033	0.0033	0.0051	0.1051	0.2051
3954	0.0082	0.0182	0.014	0.0184	0.0174	0.1174	0.0171	0.0085	0.0166	0.2166	0.0155	0.0184	0.0113	0.0079	0.0187	0.3187	0.0041	0.0044	0.0072	0.0065	0.0147	0.2147	0.0087	0.003	0.0076	0.3076	0.0073	0.0066	0.4066	0.0061	0.5061	0.0056	0.0055	0.0055	0.0046	0.1046	0.2046
3953	0.0081	0.0181	0.0141	0.0184	0.0172	0.1172	0.017	0.0083	0.0167	0.2167	0.0154	0.0182	0.0113	0.0077	0.0187	0.3187	0.0043	0.0044	0.0073	0.0064	0.0146	0.2146	0.0086	0.0031	0.0076	0.3076	0.0073	0.0067	0.4067	0.0063	0.5063	0.0056	0.0069	0.0069	0.0042	0.1042	0.2042
3952	0.008	0.018	0.0142	0.0184	0.0171	0.1171	0.0168	0.0081	0.0167	0.2167	0.0153	0.018	0.0112	0.0075	0.0187	0.3187	0.0044	0.0044	0.0073	0.0063	0.0145	0.2145	0.0084	0.0032	0.0076	0.3076	0.0073	0.0067	0.4067	0.0065	0.5065	0.0056	0.0077	0.0077	0.0038	0.1038	0.2038
3951	0.0078	0.0178	0.0142	0.0184	0.017	0.117	0.0166	0.008	0.0166	0.2166	0.0151	0.018	0.0112	0.0074	0.0187	0.3187	0.0045	0.0044	0.0072	0.0063	0.0143	0.2143	0.0082	0.0032	0.0076	0.3076	0.0072	0.0065	0.4065	0.0066	0.5066	0.0056	0.0084	0.0084	0.0038	0.1038	0.2038
3950	0.0077	0.0177	0.0142	0.0186	0.0171	0.1171	0.0165	0.008	0.0165	0.2165	0.015	0.0181	0.0112	0.0073	0.0187	0.3187	0.0046	0.0045	0.0072	0.0063	0.0142	0.2142	0.0081	0.0032	0.0076	0.3076	0.0072	0.0064	0.4064	0.0066	0.5066	0.0057	0.0091	0.0091	0.0038	0.1038	0.2038
3949	0.0077	0.0177	0.0142	0.0188	0.0173	0.1173	0.0167	0.0081	0.0165	0.2165	0.0151	0.0183	0.0113	0.0074	0.0188	0.3188	0.0047	0.0047	0.0071	0.0064	0.0144	0.2144	0.0083	0.0032	0.0076	0.3076	0.0073	0.0063	0.4063	0.0066	0.5066	0.0059	0.0098	0.0098	0.0042	0.1042	0.2042
3948	0.0078	0.0178	0.0142	0.0189	0.0174	0.1174	0.0169	0.0082	0.0166	0.2166	0.0153	0.0184	0.0113	0.0076	0.019	0.319	0.0047	0.0049	0.007	0.0064	0.0146	0.2146	0.0086	0.0032	0.0076	0.3076	0.0074	0.0064	0.4064	0.0066	0.5066	0.0059	0.0098	0.0098	0.0042	0.1042	0.2042
3947	0.0079	0.0179	0.0143	0.0188	0.0175	0.1175	0.0171	0.0083	0.0168	0.2168	0.0155	0.0184	0.0112	0.0078	0.0191	0.3191	0.0046	0.005	0.007	0.0064	0.0146	0.2146	0.0088	0.0032	0.0076	0.3076	0.0074	0.0065	0.4065	0.0065	0.5065	0.0059	0.0091	0.0091	0.0042	0.1042	0.2042
3946	0.008	0.018	0.0143	0.0185	0.0175	0.1175	0.0172	0.0083	0.0169	0.2169	0.0156	0.0183	0.011	0.0079	0.0192	0.3192	0.0044	0.0049	0.007	0.0063	0.0146	0.2146	0.0088	0.0032	0.0076	0.3076	0.0072	0.0066	0.4066	0.0064	0.5064	0.0058	0.0077	0.0077	0.0038	0.1038	0.2038
3945	0.008	0.018	0.0142	0.0183	0.0175	0.1175	0.0171	0.0082	0.0169	0.2169	0.0157	0.0183	0.0108	0.008	0.0191	0.3191	0.0042	0.0047	0.0071	0.0062	0.0144	0.2144	0.0087	0.0032	0.0075	0.3075	0.007	0.0065	0.4065	0.0062	0.5062	0.0057	0.0062	0.0062	0.0033	0.1033	0.2033
3944	0.008	0.018	0.0141	0.0182	0.0176	0.1176	0.0168	0.008	0.0168	0.2168	0.0156	0.0184	0.0108	0.0081	0.0189	0.3189	0.004	0.0045	0.0071	0.0061	0.0143	0.2143	0.0086	0.0032	0.0074	0.3074	0.0068	0.0064	0.4064	0.0061	0.5061	0.0055	0.0048	0.0048	0.0029	0.1029	0.2029
3943	0.0079	0.0179	0.0138	0.0183	0.0176	0.1176	0.0166	0.0079	0.0168	0.2168	0.0155	0.0184	0.0109	0.008	0.0187	0.3187	0.0039	0.0043	0.0072	0.006	0.0143	0.2143	0.0085	0.0032	0.0072	0.3072	0.0067	0.0062	0.4062	0.006	0.506	0.0053	0.0041	0.0041	0.0024	0.1024	0.2024
3942	0.0078	0.0178	0.0137	0.0184	0.0177	0.1177	0.0165	0.0079	0.0168	0.2168	0.0155	0.0186	0.011	0.0079	0.0186	0.3186	0.004	0.0043	0.0073	0.0061	0.0143	0.2143	0.0084	0.0031	0.0071	0.3071	0.0067	0.0061	0.4061	0.0059	0.5059	0.0051	0.0048	0.0048	0.0029	0.1029	0.2029
3941	0.0077	0.0177	0.0136	0.0184	0.0178	0.1178	0.0165	0.0078	0.0169	0.2169	0.0155	0.0186	0.011	0.0078	0.0187	0.3187	0.0041	0.0043	0.0073	0.0061	0.0143	0.2143	0.0084	0.003	0.0069	0.3069	0.0067	0.006	0.406	0.0058	0.5058	0.005	0.0055	0.0055	0.0029	0.1029	0.2029
3940	0.0077	0.0177	0.0137	0.0184	0.0178	0.1178	0.0166	0.0078	0.0169	0.2169	0.0155	0.0186	0.0111	0.0077	0.0187	0.3187	0.0042	0.0044	0.0072	0.0062	0.0143	0.2143	0.0083	0.0029	0.0069	0.3069	0.0067	0.0061	0.4061	0.0057	0.5057	0.005	0.0062	0.0062	0.0033	0.1033	0.2033
3939	0.0077	0.0177	0.0137	0.0184	0.0178	0.1178	0.0168	0.0078	0.0169	0.2169	0.0154	0.0185	0.0112	0.0077	0.0187	0.3187	0.0042	0.0045	0.0072	0.0062	0.0142	0.2142	0.0083	0.0028	0.0069	0.3069	0.0067	0.0063	0.4063	0.0058	0.5058	0.0052	0.0062	0.0062	0.0033	0.1033	0.2033
3938	0.0077	0.0177	0.0138	0.0183	0.0177	0.1177	0.0169	0.0079	0.017	0.217	0.0153	0.0184	0.0113	0.0078	0.0187	0.3187	0.0042	0.0045	0.0072	0.0062	0.0142	0.2142	0.0082	0.0028	0.007	0.307	0.0067	0.0067	0.4067	0.006	0.506	0.0054	0.0062	0.0062	0.0033	0.1033	0.2033
3937	0.0077	0.0177	0.014	0.0183	0.0175	0.1175	0.017	0.008	0.017	0.217	0.0153	0.0183	0.0114	0.0079	0.0188	0.3188	0.0043	0.0045	0.0073	0.0063	0.0143	0.2143	0.0081	0.003	0.0071	0.3071	0.0067	0.007	0.407	0.0064	0.5064	0.0057	0.0069	0.0069	0.0038	0.1038	0.2038
3936	0.0078	0.0178	0.0142	0.0183	0.0173	0.1173	0.017	0.0082	0.0171	0.2171	0.0154	0.0183	0.0115	0.0079	0.0189	0.3189	0.0043	0.0044	0.0073	0.0064	0.0143	0.2143	0.0081	0.0031	0.0072	0.3072	0.0068	0.0071	0.4071	0.0067	0.5067	0.0059	0.0069	0.0069	0.0042	0.1042	0.2042
3935	0.0079	0.0179	0.0145	0.0183	0.0172	0.1172	0.0171	0.0083	0.0172	0.2172	0.0155	0.0184	0.0115	0.008	0.0191	0.3191	0.0043	0.0043	0.0073	0.0066	0.0144	0.2144	0.0081	0.0032	0.0073	0.3073	0.0068	0.007	0.407	0.0068	0.5068	0.0059	0.0069	0.0069	0.0051	0.1051	0.2051
3934	0.0079	0.0179	0.0146	0.0183	0.0172	0.1172	0.0171	0.0085	0.0172	0.2172	0.0158	0.0187	0.0116	0.0081	0.0194	0.3194	0.0043	0.0043	0.0071	0.0068	0.0146	0.2146	0.0082	0.0031	0.0073	0.3073	0.0068	0.0068	0.4068	0.0067	0.5067	0.0058	0.0069	0.0069	0.0060	0.1060	0.2060
3933	0.0079	0.0179	0.0146	0.0183	0.0172	0.1172	0.0171	0.0086	0.0173	0.2173	0.0159	0.0189	0.0116	0.0081	0.0195	0.3195	0.0043	0.0043	0.0069	0.007	0.0146	0.2146	0.0083	0.0028	0.0074	0.3074	0.0069	0.0066	0.4066	0.0066	0.5066	0.0056	0.0069	0.0069	0.0068	0.1068	0.2068
3932	0.0078	0.0178	0.0144	0.0183	0.0171	0.1171	0.0171	0.0086	0.0172	0.2172	0.0158	0.019	0.0117	0.008	0.0195	0.3195	0.0042	0.0045	0.0066	0.0071	0.0146	0.2146	0.0085	0.0026	0.0073	0.3073	0.0069	0.0064	0.4064	0.0065	0.5065	0.0055	0.0062	0.0062	0.0073	0.1073	0.2073
3931	0.0077	0.0177	0.0142	0.0183	0.017	0.117	0.0169	0.0085	0.0172	0.2172	0.0157	0.0189	0.0117	0.0079	0.0194	0.3194	0.004	0.0046	0.0065	0.0072	0.0144	0.2144	0.0085	0.0025	0.0073	0.3073	0.007	0.0062	0.4062	0.0065	0.5065	0.0055	0.0048	0.0048	0.0077	0.1077	0.2077
3930	0.0075	0.0175	0.014	0.0181	0.0168	0.1168	0.0167	0.0084	0.017	0.217	0.0154	0.0186	0.0115	0.0077	0.0192	0.3192	0.0038	0.0046	0.0064	0.0071	0.0141	0.2141	0.0085	0.0027	0.0072	0.3072	0.0072	0.0062	0.4062	0.0066	0.5066	0.0056	0.0033	0.0033	0.0073	0.1073	0.2073
3929	0.0074	0.0174	0.014	0.018	0.0167	0.1167	0.0165	0.0082	0.0168	0.2168	0.0152	0.0183	0.0112	0.0075	0.0189	0.3189	0.0037	0.0045	0.0063	0.0069	0.0138	0.2138	0.0084	0.003	0.0073	0.3073	0.0074	0.0063	0.4063	0.0066	0.5066	0.0058	0.0026	0.0026	0.0064	0.1064	0.2064
3928	0.0073	0.0173	0.0139	0.0179	0.0167	0.1167	0.0163	0.0079	0.0166	0.2166	0.0151	0.018	0.0108	0.0072	0.0187	0.3187	0.0036	0.0044	0.0062	0.0066	0.0136	0.2136	0.0083	0.0034	0.0074	0.3074	0.0076	0.0065	0.4065	0.0065	0.5065	0.006	0.0019	0.0019	0.0051	0.1051	0.2051
3927	0.0073	0.0173	0.0138	0.0179	0.0167	0.1167	0.0162	0.0077	0.0164	0.2164	0.015	0.0178	0.0106	0.007	0.0185	0.3185	0.0036	0.0042	0.0061	0.0062	0.0135	0.2135	0.0081	0.0038	0.0075	0.3075	0.0078	0.0067	0.4067	0.0065	0.5065	0.006	0.0019	0.0019	0.0033	0.1033	0.2033
3926	0.0073	0.0173	0.0136	0.0179	0.0169	0.1169	0.0161	0.0075	0.0162	0.2162	0.015	0.0178	0.0105	0.0068	0.0183	0.3183	0.0037	0.004	0.0061	0.0059	0.0136	0.2136	0.0078	0.0039	0.0076	0.3076	0.0079	0.0069	0.4069	0.0064	0.5064	0.006	0.0026	0.0026	0.0020	0.1020	0.2020
3925	0.0074	0.0174	0.0135	0.0179	0.017	0.117	0.0161	0.0074	0.0161	0.2161	0.0151	0.0179	0.0105	0.0067	0.0182	0.3182	0.0038	0.0041	0.0062	0.0057	0.0138	0.2138	0.0075	0.0038	0.0077	0.3077	0.0079	0.0071	0.4071	0.0064	0.5064	0.006	0.0033	0.0033	0.0011	0.1011	0.2011
3924	0.0076	0.0176	0.0137	0.0179	0.0173	0.1173	0.0161	0.0075	0.0162	0.2162	0.0153	0.0182	0.0107	0.0068	0.0182	0.3182	0.004	0.0043	0.0065	0.0058	0.0141	0.2141	0.0074	0.0037	0.0077	0.3077	0.0078	0.007	0.407	0.0063	0.5063	0.0059	0.0048	0.0048	0.0016	0.1016	0.2016
3923	0.0078	0.0178	0.0139	0.018	0.0176	0.1176	0.0163	0.0078	0.0165	0.2165	0.0156	0.0185	0.0108	0.007	0.0183	0.3183	0.0042	0.0045	0.0068	0.006	0.0144	0.2144	0.0075	0.0035	0.0076	0.3076	0.0077	0.0069	0.4069	0.0063	0.5063	0.0059	0.0062	0.0062	0.0024	0.1024	0.2024
3922	0.008	0.018	0.0142	0.0181	0.0178	0.1178	0.0165	0.0082	0.0169	0.2169	0.0157	0.0187	0.0108	0.0073	0.0184	0.3184	0.0043	0.0047	0.0071	0.0063	0.0145	0.2145	0.0077	0.0034	0.0074	0.3074	0.0075	0.0066	0.4066	0.0062	0.5062	0.0058	0.0069	0.0069	0.0038	0.1038	0.2038
3921	0.0081	0.0181	0.0143	0.0182	0.0179	0.1179	0.0167	0.0085	0.0172	0.2172	0.0158	0.0188	0.0108	0.0074	0.0183	0.3183	0.0044	0.0048	0.0072	0.0065	0.0146	0.2146	0.0081	0.0032	0.0071	0.3071	0.0073	0.0064	0.4064	0.0062	0.5062	0.0057	0.0077	0.0077	0.0046	0.1046	0.2046
3920	0.0081	0.0181	0.0143	0.0183	0.0178	0.1178	0.0169	0.0087	0.0173	0.2173	0.0158	0.0187	0.0108	0.0075	0.0183	0.3183	0.0045	0.0048	0.0072	0.0067	0.0145	0.2145	0.0084	0.0029	0.0067	0.3067	0.007	0.0063	0.4063	0.0062	0.5062	0.0056	0.0084	0.0084	0.0055	0.1055	0.2055
3919	0.008	0.018	0.0142	0.0183	0.0176	0.1176	0.0168	0.0089	0.0171	0.2171	0.0157	0.0184	0.0109	0.0074	0.0183	0.3183	0.0045	0.0047	0.0071	0.0066	0.0145	0.2145	0.0086	0.0026	0.0065	0.3065	0.0069	0.0063	0.4063	0.0063	0.5063	0.0056	0.0084	0.0084	0.0051	0.1051	0.2051
3918	0.0079	0.0179	0.014	0.0183	0.0173	0.1173	0.0166	0.0089	0.0168	0.2168	0.0156	0.0182	0.0109	0.0074	0.0184	0.3184	0.0044	0.0045	0.007	0.0063	0.0145	0.2145	0.0085	0.0024	0.0065	0.3065	0.0068	0.0064	0.4064	0.0065	0.5065	0.0056	0.0077	0.0077	0.0038	0.1038	0.2038
3917	0.0077	0.0177	0.0138	0.0183	0.017	0.117	0.0164	0.0086	0.0165	0.2165	0.0155	0.018	0.0109	0.0072	0.0186	0.3186	0.0043	0.0043	0.0069	0.0061	0.0144	0.2144	0.0084	0.0024	0.0068	0.3068	0.007	0.0065	0.4065	0.0067	0.5067	0.0057	0.0069	0.0069	0.0029	0.1029	0.2029
3916	0.0075	0.0175	0.0137	0.0181	0.0169	0.1169	0.0162	0.0083	0.0164	0.2164	0.0154	0.018	0.0109	0.0072	0.0187	0.3187	0.004	0.0041	0.0068	0.0059	0.0143	0.2143	0.0082	0.0027	0.0072	0.3072	0.0072	0.0066	0.4066	0.0069	0.5069	0.0058	0.0048	0.0048	0.0020	0.1020	0.2020
3915	0.0074	0.0174	0.0136	0.018	0.0168	0.1168	0.0161	0.008	0.0163	0.2163	0.0153	0.0179	0.011	0.0072	0.0188	0.3188	0.0039	0.004	0.0068	0.0059	0.0141	0.2141	0.008	0.0031	0.0074	0.3074	0.0075	0.0067	0.4067	0.0071	0.5071	0.006	0.0041	0.0041	0.0020	0.1020	0.2020
3914	0.0074	0.0174	0.0138	0.018	0.0169	0.1169	0.0161	0.008	0.0163	0.2163	0.0152	0.0179	0.011	0.0072	0.0187	0.3187	0.0038	0.0041	0.0068	0.006	0.0139	0.2139	0.008	0.0035	0.0075	0.3075	0.0077	0.0069	0.4069	0.0072	0.5072	0.0061	0.0033	0.0033	0.0024	0.1024	0.2024
3913	0.0075	0.0175	0.014	0.018	0.0169	0.1169	0.0162	0.0081	0.0163	0.2163	0.0152	0.0178	0.0109	0.0073	0.0186	0.3186	0.0039	0.0043	0.0068	0.006	0.0137	0.2137	0.0081	0.0035	0.0074	0.3074	0.0078	0.007	0.407	0.0071	0.5071	0.0061	0.0041	0.0041	0.0024	0.1024	0.2024
3912	0.0075	0.0175	0.0141	0.018	0.017	0.117	0.0161	0.0083	0.0163	0.2163	0.0151	0.0176	0.0108	0.0074	0.0186	0.3186	0.004	0.0045	0.0068	0.006	0.0136	0.2136	0.0083	0.0032	0.0073	0.3073	0.0077	0.0071	0.4071	0.0069	0.5069	0.006	0.0048	0.0048	0.0024	0.1024	0.2024
3911	0.0075	0.0175	0.0142	0.0181	0.017	0.117	0.0161	0.0085	0.0163	0.2163	0.0151	0.0176	0.0107	0.0074	0.0186	0.3186	0.0042	0.0047	0.0067	0.0061	0.0136	0.2136	0.0085	0.0029	0.0072	0.3072	0.0074	0.0071	0.4071	0.0067	0.5067	0.0058	0.0062	0.0062	0.0029	0.1029	0.2029
3910	0.0076	0.0176	0.0142	0.0181	0.017	0.117	0.0161	0.0085	0.0164	0.2164	0.0151	0.0176	0.0108	0.0073	0.0187	0.3187	0.0042	0.0047	0.0068	0.0062	0.0138	0.2138	0.0087	0.0026	0.0073	0.3073	0.0072	0.0069	0.4069	0.0064	0.5064	0.0056	0.0062	0.0062	0.0033	0.1033	0.2033
3909	0.0078	0.0178	0.0142	0.0181	0.0171	0.1171	0.0162	0.0086	0.0166	0.2166	0.0152	0.0178	0.011	0.0073	0.0188	0.3188	0.0042	0.0046	0.007	0.0064	0.0141	0.2141	0.0089	0.0026	0.0073	0.3073	0.0071	0.0067	0.4067	0.0064	0.5064	0.0055	0.0062	0.0062	0.0042	0.1042	0.2042
3908	0.0079	0.0179	0.0141	0.0182	0.0172	0.1172	0.0164	0.0085	0.0168	0.2168	0.0153	0.018	0.0113	0.0072	0.019	0.319	0.0043	0.0046	0.0074	0.0067	0.0144	0.2144	0.0089	0.0028	0.0074	0.3074	0.0071	0.0065	0.4065	0.0065	0.5065	0.0055	0.0069	0.0069	0.0055	0.1055	0.2055
3907	0.0081	0.0181	0.014	0.0183	0.0173	0.1173	0.0166	0.0084	0.0169	0.2169	0.0155	0.0183	0.0115	0.0072	0.0192	0.3192	0.0043	0.0045	0.0077	0.0068	0.0147	0.2147	0.0089	0.003	0.0074	0.3074	0.0072	0.0063	0.4063	0.0068	0.5068	0.0056	0.0069	0.0069	0.0060	0.1060	0.2060
3906	0.0082	0.0182	0.0139	0.0184	0.0174	0.1174	0.0168	0.0083	0.017	0.217	0.0157	0.0184	0.0115	0.0072	0.0195	0.3195	0.0043	0.0045	0.0079	0.0069	0.0148	0.2148	0.0087	0.0031	0.0073	0.3073	0.0072	0.0061	0.4061	0.007	0.507	0.0058	0.0069	0.0069	0.0064	0.1064	0.2064
3905	0.0082	0.0182	0.0138	0.0184	0.0174	0.1174	0.0169	0.0082	0.017	0.217	0.0159	0.0185	0.0115	0.0072	0.0198	0.3198	0.0042	0.0045	0.0079	0.0069	0.0149	0.2149	0.0085	0.0031	0.0073	0.3073	0.0071	0.0061	0.4061	0.0072	0.5072	0.0059	0.0062	0.0062	0.0064	0.1064	0.2064
3904	0.0082	0.0182	0.0137	0.0185	0.0175	0.1175	0.0171	0.0081	0.017	0.217	0.0161	0.0187	0.0115	0.0072	0.02	0.32	0.0041	0.0044	0.0079	0.0069	0.0149	0.2149	0.0083	0.0031	0.0074	0.3074	0.0068	0.0061	0.4061	0.0072	0.5072	0.0061	0.0055	0.0055	0.0064	0.1064	0.2064
3903	0.0081	0.0181	0.0136	0.0185	0.0176	0.1176	0.0171	0.0082	0.0169	0.2169	0.0164	0.0191	0.0116	0.0072	0.0201	0.3201	0.0039	0.0044	0.0079	0.007	0.0149	0.2149	0.0082	0.0031	0.0074	0.3074	0.0067	0.0062	0.4062	0.0072	0.5072	0.0062	0.0041	0.0041	0.0068	0.1068	0.2068
3902	0.008	0.018	0.0135	0.0185	0.0178	0.1178	0.0171	0.0082	0.0167	0.2167	0.0166	0.0194	0.0118	0.0073	0.02	0.32	0.0038	0.0044	0.0079	0.007	0.0148	0.2148	0.0081	0.0032	0.0074	0.3074	0.0066	0.0062	0.4062	0.0072	0.5072	0.0062	0.0033	0.0033	0.0068	0.1068	0.2068
3901	0.0078	0.0178	0.0134	0.0185	0.0178	0.1178	0.0171	0.0082	0.0167	0.2167	0.0168	0.0195	0.0119	0.0073	0.0197	0.3197	0.0038	0.0045	0.0078	0.0069	0.0148	0.2148	0.0083	0.0034	0.0074	0.3074	0.0067	0.0061	0.4061	0.0071	0.5071	0.0062	0.0033	0.0033	0.0064	0.1064	0.2064
3900	0.0077	0.0177	0.0134	0.0186	0.0178	0.1178	0.0172	0.0082	0.0167	0.2167	0.0168	0.0194	0.0118	0.0073	0.0195	0.3195	0.0039	0.0046	0.0076	0.0068	0.0148	0.2148	0.0084	0.0035	0.0074	0.3074	0.0068	0.006	0.406	0.0071	0.5071	0.0062	0.0041	0.0041	0.0060	0.1060	0.2060
3899	0.0076	0.0176	0.0136	0.0187	0.0176	0.1176	0.0172	0.0083	0.0167	0.2167	0.0167	0.0191	0.0117	0.0074	0.0193	0.3193	0.0041	0.0046	0.0074	0.0068	0.0148	0.2148	0.0086	0.0036	0.0075	0.3075	0.0069	0.0059	0.4059	0.007	0.507	0.0062	0.0055	0.0055	0.0060	0.1060	0.2060
3898	0.0075	0.0175	0.0138	0.0187	0.0175	0.1175	0.0172	0.0084	0.0167	0.2167	0.0164	0.0189	0.0116	0.0074	0.0193	0.3193	0.0042	0.0046	0.0072	0.0068	0.0149	0.2149	0.0086	0.0036	0.0075	0.3075	0.007	0.006	0.406	0.0069	0.5069	0.0062	0.0062	0.0062	0.0060	0.1060	0.2060
3897	0.0074	0.0174	0.014	0.0186	0.0174	0.1174	0.0171	0.0083	0.0165	0.2165	0.0161	0.0186	0.0115	0.0073	0.0193	0.3193	0.0041	0.0045	0.007	0.0068	0.0148	0.2148	0.0085	0.0035	0.0073	0.3073	0.007	0.006	0.406	0.0067	0.5067	0.0062	0.0055	0.0055	0.0060	0.1060	0.2060
3896	0.0074	0.0174	0.014	0.0184	0.0173	0.1173	0.0168	0.0081	0.0162	0.2162	0.0157	0.0183	0.0113	0.0071	0.0191	0.3191	0.004	0.0044	0.0069	0.0067	0.0145	0.2145	0.0084	0.0033	0.0071	0.3071	0.0071	0.006	0.406	0.0064	0.5064	0.0061	0.0048	0.0048	0.0055	0.1055	0.2055
3895	0.0073	0.0173	0.0139	0.0181	0.0172	0.1172	0.0165	0.0077	0.0158	0.2158	0.0155	0.018	0.011	0.0068	0.0188	0.3188	0.0039	0.0041	0.007	0.0064	0.0141	0.2141	0.0082	0.0032	0.0069	0.3069	0.0072	0.006	0.406	0.0063	0.5063	0.006	0.0041	0.0041	0.0042	0.1042	0.2042
3894	0.0072	0.0172	0.0136	0.0178	0.017	0.117	0.0163	0.0075	0.0155	0.2155	0.0153	0.0178	0.0108	0.0066	0.0184	0.3184	0.0038	0.0039	0.0069	0.0061	0.0137	0.2137	0.0079	0.0031	0.0069	0.3069	0.0072	0.006	0.406	0.0063	0.5063	0.0059	0.0033	0.0033	0.0029	0.1029	0.2029
3893	0.0071	0.0171	0.0134	0.0176	0.0168	0.1168	0.0162	0.0073	0.0154	0.2154	0.0152	0.0177	0.0106	0.0066	0.0181	0.3181	0.0038	0.0038	0.0068	0.0059	0.0135	0.2135	0.0077	0.003	0.007	0.307	0.007	0.006	0.406	0.0064	0.5064	0.0058	0.0033	0.0033	0.0020	0.1020	0.2020
3892	0.007	0.017	0.0132	0.0174	0.0166	0.1166	0.0163	0.0074	0.0155	0.2155	0.0151	0.0178	0.0106	0.0067	0.018	0.318	0.0039	0.0039	0.0068	0.0059	0.0134	0.2134	0.0076	0.0029	0.007	0.307	0.0068	0.006	0.406	0.0065	0.5065	0.0058	0.0041	0.0041	0.0020	0.1020	0.2020
3891	0.0071	0.0171	0.0132	0.0175	0.0165	0.1165	0.0164	0.0076	0.0158	0.2158	0.015	0.018	0.0108	0.0068	0.0182	0.3182	0.004	0.0042	0.0068	0.0059	0.0135	0.2135	0.0076	0.0029	0.007	0.307	0.0066	0.0061	0.4061	0.0066	0.5066	0.0057	0.0048	0.0048	0.0020	0.1020	0.2020
3890	0.0072	0.0172	0.0134	0.0177	0.0166	0.1166	0.0167	0.0078	0.0161	0.2161	0.0151	0.0184	0.0111	0.0069	0.0185	0.3185	0.0041	0.0045	0.007	0.006	0.0137	0.2137	0.0077	0.0029	0.007	0.307	0.0066	0.0061	0.4061	0.0066	0.5066	0.0056	0.0055	0.0055	0.0024	0.1024	0.2024
3889	0.0074	0.0174	0.0137	0.0178	0.0168	0.1168	0.0169	0.0079	0.0163	0.2163	0.0153	0.0188	0.0113	0.0069	0.0189	0.3189	0.004	0.0048	0.0072	0.006	0.014	0.214	0.0078	0.0031	0.007	0.307	0.0068	0.0061	0.4061	0.0065	0.5065	0.0055	0.0048	0.0048	0.0024	0.1024	0.2024
3888	0.0076	0.0176	0.0139	0.0178	0.017	0.117	0.017	0.008	0.0165	0.2165	0.0155	0.019	0.0113	0.007	0.0189	0.3189	0.0038	0.0048	0.0074	0.006	0.0141	0.2141	0.008	0.0032	0.007	0.307	0.0069	0.006	0.406	0.0065	0.5065	0.0055	0.0033	0.0033	0.0024	0.1024	0.2024
3887	0.0076	0.0176	0.0139	0.0177	0.0171	0.1171	0.0168	0.008	0.0165	0.2165	0.0155	0.0189	0.0112	0.007	0.0187	0.3187	0.0036	0.0046	0.0073	0.0061	0.0141	0.2141	0.0081	0.0032	0.007	0.307	0.0069	0.0059	0.4059	0.0065	0.5065	0.0055	0.0019	0.0019	0.0029	0.1029	0.2029
3886	0.0074	0.0174	0.0137	0.0175	0.017	0.117	0.0166	0.008	0.0164	0.2164	0.0154	0.0186	0.011	0.0071	0.0184	0.3184	0.0035	0.0043	0.0071	0.0062	0.0139	0.2139	0.0081	0.0033	0.007	0.307	0.0068	0.0059	0.4059	0.0065	0.5065	0.0055	0.0012	0.0012	0.0033	0.1033	0.2033
3885	0.0072	0.0172	0.0135	0.0173	0.0169	0.1169	0.0164	0.0079	0.0163	0.2163	0.0154	0.0184	0.011	0.007	0.0184	0.3184	0.0036	0.004	0.0069	0.0063	0.0138	0.2138	0.008	0.0035	0.0069	0.3069	0.0069	0.0059	0.4059	0.0066	0.5066	0.0055	0.0019	0.0019	0.0038	0.1038	0.2038
3884	0.0069	0.0169	0.0133	0.0172	0.0167	0.1167	0.0164	0.0079	0.0161	0.2161	0.0154	0.0183	0.0111	0.007	0.0187	0.3187	0.0037	0.0038	0.0068	0.0064	0.0137	0.2137	0.0078	0.0038	0.0069	0.3069	0.0071	0.0058	0.4058	0.0066	0.5066	0.0055	0.0026	0.0026	0.0042	0.1042	0.2042
3883	0.0069	0.0169	0.0134	0.0173	0.0166	0.1166	0.0165	0.0079	0.016	0.216	0.0154	0.0183	0.0112	0.0071	0.0191	0.3191	0.0038	0.0038	0.0069	0.0064	0.0136	0.2136	0.0076	0.0041	0.0069	0.3069	0.0073	0.0057	0.4057	0.0065	0.5065	0.0055	0.0033	0.0033	0.0042	0.1042	0.2042
3882	0.0069	0.0169	0.0135	0.0174	0.0166	0.1166	0.0165	0.0079	0.016	0.216	0.0153	0.0181	0.0113	0.0071	0.0191	0.3191	0.0038	0.004	0.0071	0.0065	0.0136	0.2136	0.0076	0.0041	0.0069	0.3069	0.0072	0.0055	0.4055	0.0063	0.5063	0.0055	0.0033	0.0033	0.0046	0.1046	0.2046
3881	0.007	0.017	0.0136	0.0175	0.0167	0.1167	0.0165	0.0078	0.016	0.216	0.0152	0.018	0.0114	0.007	0.019	0.319	0.0039	0.0041	0.0073	0.0065	0.0137	0.2137	0.0077	0.0038	0.0069	0.3069	0.007	0.0056	0.4056	0.0061	0.5061	0.0056	0.0041	0.0041	0.0046	0.1046	0.2046
3880	0.007	0.017	0.0137	0.0176	0.0169	0.1169	0.0165	0.0078	0.0161	0.2161	0.0151	0.018	0.0114	0.0069	0.0187	0.3187	0.0039	0.0041	0.0073	0.0065	0.0138	0.2138	0.0079	0.0034	0.0069	0.3069	0.0068	0.0058	0.4058	0.006	0.506	0.0056	0.0041	0.0041	0.0046	0.1046	0.2046
3879	0.007	0.017	0.0137	0.0176	0.017	0.117	0.0165	0.0076	0.0162	0.2162	0.015	0.0182	0.0112	0.0067	0.0185	0.3185	0.004	0.004	0.0072	0.0064	0.0139	0.2139	0.008	0.0031	0.007	0.307	0.0068	0.0061	0.4061	0.006	0.506	0.0057	0.0048	0.0048	0.0042	0.1042	0.2042
3878	0.007	0.017	0.0137	0.0174	0.017	0.117	0.0163	0.0075	0.0162	0.2162	0.015	0.0182	0.011	0.0066	0.0183	0.3183	0.0039	0.0037	0.0068	0.0063	0.0138	0.2138	0.0079	0.0031	0.0071	0.3071	0.0069	0.0063	0.4063	0.0061	0.5061	0.0057	0.0041	0.0041	0.0038	0.1038	0.2038
3877	0.0071	0.0171	0.0137	0.0172	0.0169	0.1169	0.0161	0.0075	0.0161	0.2161	0.0149	0.0181	0.0107	0.0066	0.0181	0.3181	0.0038	0.0035	0.0066	0.0062	0.0136	0.2136	0.0078	0.0031	0.0073	0.3073	0.0071	0.0063	0.4063	0.0062	0.5062	0.0058	0.0033	0.0033	0.0033	0.1033	0.2033
3876	0.0072	0.0172	0.0136	0.0171	0.0169	0.1169	0.016	0.0075	0.016	0.216	0.0148	0.0179	0.0105	0.0067	0.018	0.318	0.0037	0.0034	0.0065	0.0062	0.0134	0.2134	0.0077	0.003	0.0074	0.3074	0.0071	0.0063	0.4063	0.0063	0.5063	0.0058	0.0026	0.0026	0.0033	0.1033	0.2033
3875	0.0073	0.0173	0.0134	0.0171	0.017	0.117	0.016	0.0076	0.016	0.216	0.0148	0.0178	0.0104	0.0067	0.018	0.318	0.0038	0.0035	0.0067	0.0062	0.0135	0.2135	0.0078	0.0029	0.0074	0.3074	0.0071	0.0062	0.4062	0.0062	0.5062	0.0057	0.0033	0.0033	0.0033	0.1033	0.2033
3874	0.0072	0.0172	0.0131	0.0171	0.0171	0.1171	0.0162	0.0077	0.0161	0.2161	0.015	0.018	0.0106	0.0066	0.0182	0.3182	0.0039	0.0037	0.007	0.0062	0.0136	0.2136	0.0079	0.0029	0.0075	0.3075	0.0071	0.0061	0.4061	0.0062	0.5062	0.0056	0.0041	0.0041	0.0033	0.1033	0.2033
3873	0.0072	0.0172	0.0128	0.0171	0.0171	0.1171	0.0164	0.0078	0.0163	0.2163	0.0152	0.0182	0.0108	0.0066	0.0187	0.3187	0.004	0.0039	0.0071	0.0061	0.0137	0.2137	0.008	0.003	0.0075	0.3075	0.0072	0.006	0.406	0.0063	0.5063	0.0056	0.0048	0.0048	0.0029	0.1029	0.2029
3872	0.0073	0.0173	0.0127	0.0171	0.017	0.117	0.0164	0.0078	0.0164	0.2164	0.0152	0.0182	0.011	0.0067	0.019	0.319	0.004	0.0038	0.007	0.0061	0.0136	0.2136	0.008	0.0033	0.0075	0.3075	0.0073	0.006	0.406	0.0066	0.5066	0.0059	0.0048	0.0048	0.0029	0.1029	0.2029
3871	0.0075	0.0175	0.0129	0.0171	0.0169	0.1169	0.0163	0.008	0.0164	0.2164	0.0151	0.018	0.0112	0.0069	0.019	0.319	0.004	0.0038	0.0069	0.0061	0.0134	0.2134	0.0082	0.0036	0.0075	0.3075	0.0073	0.0061	0.4061	0.007	0.507	0.0063	0.0048	0.0048	0.0029	0.1029	0.2029
3870	0.0079	0.0179	0.0133	0.0172	0.017	0.117	0.0164	0.0082	0.0163	0.2163	0.0152	0.0179	0.0115	0.0071	0.0191	0.3191	0.0042	0.0039	0.0071	0.0065	0.0134	0.2134	0.0086	0.0038	0.0075	0.3075	0.0073	0.0064	0.4064	0.0074	0.5074	0.0067	0.0062	0.0062	0.0046	0.1046	0.2046
3869	0.0081	0.0181	0.0139	0.0173	0.0172	0.1172	0.0167	0.0085	0.0164	0.2164	0.0156	0.0184	0.0118	0.0072	0.0194	0.3194	0.0046	0.0042	0.0075	0.0068	0.0138	0.2138	0.009	0.0039	0.0074	0.3074	0.0074	0.0067	0.4067	0.0077	0.5077	0.0069	0.0091	0.0091	0.0060	0.1060	0.2060
3868	0.0082	0.0182	0.0144	0.0175	0.0174	0.1174	0.0171	0.0087	0.0165	0.2165	0.016	0.0191	0.0122	0.0072	0.0197	0.3197	0.0048	0.0046	0.0077	0.0071	0.0142	0.2142	0.0092	0.004	0.0074	0.3074	0.0076	0.0068	0.4068	0.0076	0.5076	0.0068	0.0105	0.0105	0.0073	0.1073	0.2073
3867	0.0081	0.0181	0.0147	0.0174	0.0174	0.1174	0.0173	0.0087	0.0165	0.2165	0.0162	0.0195	0.0122	0.0073	0.0197	0.3197	0.0048	0.0048	0.0077	0.0071	0.0143	0.2143	0.0092	0.004	0.0074	0.3074	0.0077	0.0067	0.4067	0.0073	0.5073	0.0066	0.0105	0.0105	0.0073	0.1073	0.2073
3866	0.0078	0.0178	0.0147	0.0173	0.0171	0.1171	0.017	0.0084	0.0164	0.2164	0.016	0.0193	0.012	0.0073	0.0193	0.3193	0.0045	0.0048	0.0074	0.0069	0.0142	0.2142	0.0089	0.0037	0.0073	0.3073	0.0077	0.0066	0.4066	0.0069	0.5069	0.0063	0.0084	0.0084	0.0064	0.1064	0.2064
3865	0.0076	0.0176	0.0143	0.0171	0.0168	0.1168	0.0166	0.008	0.0161	0.2161	0.0156	0.0187	0.0117	0.0072	0.0187	0.3187	0.0041	0.0046	0.0071	0.0067	0.0139	0.2139	0.0087	0.0035	0.0073	0.3073	0.0076	0.0067	0.4067	0.0065	0.5065	0.0061	0.0055	0.0055	0.0055	0.1055	0.2055
3864	0.0074	0.0174	0.0139	0.0171	0.0167	0.1167	0.0164	0.0076	0.0157	0.2157	0.0154	0.0181	0.0114	0.0071	0.0184	0.3184	0.0038	0.0044	0.0069	0.0064	0.0137	0.2137	0.0085	0.0034	0.0072	0.3072	0.0075	0.0067	0.4067	0.0062	0.5062	0.0059	0.0033	0.0033	0.0042	0.1042	0.2042
3863	0.0074	0.0174	0.0136	0.0173	0.0167	0.1167	0.0164	0.0075	0.0156	0.2156	0.0154	0.0178	0.0112	0.0072	0.0183	0.3183	0.0036	0.0042	0.0067	0.0062	0.0136	0.2136	0.0083	0.0034	0.0072	0.3072	0.0075	0.0068	0.4068	0.0062	0.5062	0.0057	0.0019	0.0019	0.0033	0.1033	0.2033
3862	0.0075	0.0175	0.0134	0.0174	0.0168	0.1168	0.0164	0.0075	0.0156	0.2156	0.0154	0.0177	0.0111	0.0073	0.0185	0.3185	0.0036	0.0041	0.0066	0.006	0.0136	0.2136	0.0081	0.0034	0.0073	0.3073	0.0075	0.0067	0.4067	0.0063	0.5063	0.0057	0.0019	0.0019	0.0024	0.1024	0.2024
3861	0.0075	0.0175	0.0133	0.0174	0.0169	0.1169	0.0164	0.0076	0.0157	0.2157	0.0155	0.0176	0.011	0.0074	0.0186	0.3186	0.0036	0.004	0.0065	0.0059	0.0137	0.2137	0.0079	0.0033	0.0073	0.3073	0.0074	0.0065	0.4065	0.0065	0.5065	0.0058	0.0019	0.0019	0.0020	0.1020	0.2020
3860	0.0076	0.0176	0.0133	0.0173	0.017	0.117	0.0164	0.0078	0.0159	0.2159	0.0155	0.0176	0.0111	0.0075	0.0186	0.3186	0.0037	0.0041	0.0065	0.0058	0.0137	0.2137	0.0079	0.0033	0.0074	0.3074	0.0073	0.0063	0.4063	0.0067	0.5067	0.0059	0.0026	0.0026	0.0016	0.1016	0.2016
3859	0.0077	0.0177	0.0133	0.0172	0.0173	0.1173	0.0166	0.0081	0.016	0.216	0.0155	0.0178	0.0113	0.0074	0.0187	0.3187	0.0039	0.0042	0.0065	0.0059	0.0138	0.2138	0.0081	0.0033	0.0073	0.3073	0.0072	0.006	0.406	0.0068	0.5068	0.006	0.0041	0.0041	0.0020	0.1020	0.2020
3858	0.0079	0.0179	0.0136	0.0173	0.0176	0.1176	0.0168	0.0084	0.0162	0.2162	0.0156	0.0182	0.0117	0.0073	0.0189	0.3189	0.0043	0.0044	0.0065	0.006	0.0141	0.2141	0.0085	0.0035	0.0072	0.3072	0.0072	0.0057	0.4057	0.0069	0.5069	0.0059	0.0069	0.0069	0.0024	0.1024	0.2024
3857	0.008	0.018	0.014	0.0175	0.0179	0.1179	0.0172	0.0089	0.0165	0.2165	0.0159	0.0187	0.0121	0.0072	0.0192	0.3192	0.0047	0.0046	0.0065	0.0062	0.0144	0.2144	0.0088	0.0037	0.007	0.307	0.0074	0.0055	0.4055	0.007	0.507	0.0058	0.0098	0.0098	0.0033	0.1033	0.2033
3856	0.008	0.018	0.0146	0.0178	0.018	0.118	0.0175	0.0092	0.0168	0.2168	0.0161	0.0191	0.0124	0.0073	0.0196	0.3196	0.005	0.0047	0.0065	0.0064	0.0147	0.2147	0.009	0.0039	0.0068	0.3068	0.0075	0.0053	0.4053	0.007	0.507	0.0055	0.0120	0.0120	0.0042	0.1042	0.2042
3855	0.0078	0.0178	0.015	0.0179	0.0178	0.1178	0.0176	0.0094	0.0169	0.2169	0.016	0.0191	0.0124	0.0073	0.0197	0.3197	0.005	0.0045	0.0064	0.0064	0.0147	0.2147	0.009	0.0038	0.0066	0.3066	0.0075	0.0051	0.4051	0.007	0.507	0.0053	0.0120	0.0120	0.0042	0.1042	0.2042
3854	0.0076	0.0176	0.0152	0.0179	0.0175	0.1175	0.0176	0.0094	0.0169	0.2169	0.0157	0.0189	0.0123	0.0072	0.0195	0.3195	0.0047	0.0042	0.0062	0.0062	0.0145	0.2145	0.0089	0.0037	0.0065	0.3065	0.0074	0.005	0.405	0.0069	0.5069	0.0053	0.0098	0.0098	0.0033	0.1033	0.2033
3853	0.0076	0.0176	0.0151	0.0178	0.0173	0.1173	0.0176	0.0094	0.0168	0.2168	0.0154	0.0187	0.0122	0.0071	0.0194	0.3194	0.0046	0.004	0.0062	0.006	0.0141	0.2141	0.0088	0.0037	0.0066	0.3066	0.0075	0.0051	0.4051	0.0069	0.5069	0.0056	0.0091	0.0091	0.0024	0.1024	0.2024
3852	0.0079	0.0179	0.0151	0.0179	0.0173	0.1173	0.0177	0.0094	0.0167	0.2167	0.0153	0.0188	0.012	0.007	0.0193	0.3193	0.0045	0.0041	0.0063	0.006	0.0138	0.2138	0.0088	0.0038	0.0069	0.3069	0.0076	0.0053	0.4053	0.0069	0.5069	0.0057	0.0084	0.0084	0.0024	0.1024	0.2024
3851	0.0082	0.0182	0.0151	0.018	0.0174	0.1174	0.0175	0.0093	0.0166	0.2166	0.0154	0.0188	0.0119	0.007	0.0192	0.3192	0.0043	0.0042	0.0064	0.0062	0.0136	0.2136	0.0089	0.0038	0.0072	0.3072	0.0076	0.0054	0.4054	0.0068	0.5068	0.0057	0.0069	0.0069	0.0033	0.1033	0.2033
3850	0.0085	0.0185	0.015	0.018	0.0174	0.1174	0.0172	0.009	0.0164	0.2164	0.0154	0.0186	0.0116	0.0071	0.019	0.319	0.0041	0.0043	0.0066	0.0063	0.0134	0.2134	0.0089	0.0036	0.0074	0.3074	0.0074	0.0055	0.4055	0.0067	0.5067	0.0057	0.0055	0.0055	0.0038	0.1038	0.2038
3849	0.0086	0.0186	0.0147	0.018	0.0173	0.1173	0.0168	0.0087	0.0163	0.2163	0.0154	0.0184	0.0114	0.0071	0.0189	0.3189	0.0039	0.0044	0.0067	0.0064	0.0134	0.2134	0.0087	0.0033	0.0074	0.3074	0.0071	0.0057	0.4057	0.0067	0.5067	0.0056	0.0041	0.0041	0.0042	0.1042	0.2042
3848	0.0084	0.0184	0.0143	0.0179	0.0172	0.1172	0.0165	0.0085	0.0162	0.2162	0.0154	0.0182	0.0112	0.0071	0.0189	0.3189	0.0038	0.0045	0.0068	0.0064	0.0133	0.2133	0.0086	0.0031	0.0074	0.3074	0.0067	0.0059	0.4059	0.0067	0.5067	0.0056	0.0033	0.0033	0.0042	0.1042	0.2042
3847	0.008	0.018	0.0139	0.0177	0.0171	0.1171	0.0164	0.0083	0.0161	0.2161	0.0154	0.0182	0.0111	0.007	0.0189	0.3189	0.0038	0.0045	0.0068	0.0064	0.0134	0.2134	0.0085	0.0032	0.0074	0.3074	0.0065	0.006	0.406	0.0067	0.5067	0.0056	0.0033	0.0033	0.0042	0.1042	0.2042
3846	0.0077	0.0177	0.0137	0.0175	0.017	0.117	0.0163	0.0081	0.016	0.216	0.0153	0.0181	0.0111	0.0069	0.0189	0.3189	0.0038	0.0044	0.0068	0.0064	0.0135	0.2135	0.0086	0.0034	0.0073	0.3073	0.0063	0.0059	0.4059	0.0067	0.5067	0.0056	0.0033	0.0033	0.0042	0.1042	0.2042
3845	0.0075	0.0175	0.0136	0.0175	0.017	0.117	0.0164	0.0079	0.0161	0.2161	0.0151	0.0181	0.0111	0.0069	0.0188	0.3188	0.0038	0.0044	0.0068	0.0064	0.0136	0.2136	0.0088	0.0037	0.0072	0.3072	0.0061	0.0058	0.4058	0.0066	0.5066	0.0056	0.0033	0.0033	0.0042	0.1042	0.2042
3844	0.0075	0.0175	0.0135	0.0174	0.017	0.117	0.0165	0.0078	0.0162	0.2162	0.0149	0.0181	0.0112	0.0069	0.0186	0.3186	0.0039	0.0043	0.0067	0.0065	0.0136	0.2136	0.009	0.0039	0.0069	0.3069	0.0061	0.0057	0.4057	0.0065	0.5065	0.0055	0.0041	0.0041	0.0046	0.1046	0.2046
3843	0.0075	0.0175	0.0134	0.0173	0.017	0.117	0.0166	0.0077	0.0164	0.2164	0.0149	0.018	0.0114	0.0067	0.0185	0.3185	0.0039	0.0041	0.0067	0.0065	0.0137	0.2137	0.0091	0.0039	0.0067	0.3067	0.0063	0.0058	0.4058	0.0064	0.5064	0.0054	0.0041	0.0041	0.0046	0.1046	0.2046
3842	0.0075	0.0175	0.0134	0.0172	0.0169	0.1169	0.0166	0.0077	0.0164	0.2164	0.0149	0.0179	0.0114	0.0065	0.0184	0.3184	0.0038	0.0039	0.0067	0.0065	0.0137	0.2137	0.0092	0.0039	0.0066	0.3066	0.0066	0.006	0.406	0.0063	0.5063	0.0054	0.0033	0.0033	0.0046	0.1046	0.2046
3841	0.0075	0.0175	0.0134	0.017	0.0168	0.1168	0.0165	0.0076	0.0163	0.2163	0.0149	0.0179	0.0115	0.0063	0.0184	0.3184	0.0037	0.0037	0.0066	0.0065	0.0135	0.2135	0.0094	0.004	0.0066	0.3066	0.0071	0.0064	0.4064	0.0065	0.5065	0.0056	0.0026	0.0026	0.0046	0.1046	0.2046
3840	0.0075	0.0175	0.0134	0.0167	0.0166	0.1166	0.0163	0.0077	0.016	0.216	0.0148	0.0179	0.0115	0.0062	0.0184	0.3184	0.0035	0.0036	0.0065	0.0064	0.0133	0.2133	0.0095	0.0042	0.0068	0.3068	0.0075	0.0066	0.4066	0.0068	0.5068	0.0058	0.0012	0.0012	0.0042	0.1042	0.2042
3839	0.0075	0.0175	0.0135	0.0164	0.0164	0.1164	0.0162	0.0077	0.0157	0.2157	0.0147	0.0179	0.0114	0.0062	0.0183	0.3183	0.0035	0.0037	0.0066	0.0063	0.0129	0.2129	0.0095	0.0043	0.007	0.307	0.0076	0.0067	0.4067	0.0071	0.5071	0.0059	0.0012	0.0012	0.0038	0.1038	0.2038
3838	0.0076	0.0176	0.0135	0.0163	0.0164	0.1164	0.0162	0.0078	0.0155	0.2155	0.0147	0.0179	0.0114	0.0063	0.0182	0.3182	0.0036	0.0041	0.0068	0.0062	0.0126	0.2126	0.0095	0.0044	0.0071	0.3071	0.0075	0.0066	0.4066	0.0072	0.5072	0.006	0.0019	0.0019	0.0033	0.1033	0.2033
3837	0.0076	0.0176	0.0136	0.0164	0.0165	0.1165	0.0163	0.0079	0.0155	0.2155	0.0148	0.0179	0.0113	0.0063	0.0182	0.3182	0.0037	0.0044	0.007	0.0061	0.0124	0.2124	0.0094	0.0043	0.0072	0.3072	0.0072	0.0064	0.4064	0.0072	0.5072	0.0062	0.0026	0.0026	0.0029	0.1029	0.2029
3836	0.0076	0.0176	0.0136	0.0167	0.0167	0.1167	0.0165	0.008	0.0155	0.2155	0.0148	0.0179	0.0113	0.0064	0.0181	0.3181	0.0037	0.0046	0.0072	0.006	0.0125	0.2125	0.0093	0.0043	0.0073	0.3073	0.0071	0.0062	0.4062	0.0072	0.5072	0.0064	0.0026	0.0026	0.0024	0.1024	0.2024
3835	0.0075	0.0175	0.0136	0.0171	0.0167	0.1167	0.0167	0.0081	0.0157	0.2157	0.0148	0.0179	0.0113	0.0065	0.0182	0.3182	0.0038	0.0045	0.0074	0.0061	0.0127	0.2127	0.0093	0.0043	0.0076	0.3076	0.007	0.0063	0.4063	0.0071	0.5071	0.0067	0.0033	0.0033	0.0029	0.1029	0.2029
3834	0.0075	0.0175	0.0136	0.0174	0.0167	0.1167	0.0169	0.0081	0.0159	0.2159	0.0148	0.0179	0.0113	0.0067	0.0182	0.3182	0.0038	0.0044	0.0076	0.0063	0.013	0.213	0.0093	0.0041	0.0078	0.3078	0.007	0.0064	0.4064	0.0071	0.5071	0.0069	0.0033	0.0033	0.0038	0.1038	0.2038
3833	0.0073	0.0173	0.0136	0.0176	0.0167	0.1167	0.017	0.0081	0.0161	0.2161	0.0148	0.018	0.0113	0.0069	0.0182	0.3182	0.0037	0.0044	0.0078	0.0064	0.0133	0.2133	0.0093	0.0039	0.0077	0.3077	0.007	0.0066	0.4066	0.007	0.507	0.0067	0.0026	0.0026	0.0042	0.1042	0.2042
3832	0.0072	0.0172	0.0137	0.0177	0.0168	0.1168	0.017	0.0082	0.0162	0.2162	0.0149	0.018	0.0113	0.007	0.0182	0.3182	0.0037	0.0044	0.0079	0.0066	0.0135	0.2135	0.0093	0.0035	0.0075	0.3075	0.0069	0.0068	0.4068	0.0069	0.5069	0.0064	0.0026	0.0026	0.0051	0.1051	0.2051
3831	0.007	0.017	0.0138	0.0176	0.017	0.117	0.0169	0.0082	0.0163	0.2163	0.0151	0.0181	0.0113	0.007	0.0182	0.3182	0.0037	0.0044	0.0077	0.0067	0.0137	0.2137	0.0093	0.0032	0.0071	0.3071	0.0068	0.0069	0.4069	0.0068	0.5068	0.0061	0.0026	0.0026	0.0055	0.1055	0.2055
3830	0.0069	0.0169	0.0138	0.0175	0.0172	0.1172	0.0168	0.0082	0.0162	0.2162	0.0153	0.0182	0.0112	0.007	0.0181	0.3181	0.0036	0.0043	0.0075	0.0067	0.0139	0.2139	0.0091	0.003	0.0067	0.3067	0.0067	0.0068	0.4068	0.0067	0.5067	0.0057	0.0019	0.0019	0.0055	0.1055	0.2055
3829	0.007	0.017	0.0138	0.0174	0.0172	0.1172	0.0166	0.0081	0.0162	0.2162	0.0153	0.0182	0.0111	0.0071	0.0179	0.3179	0.0036	0.0041	0.0072	0.0066	0.0141	0.2141	0.0089	0.0029	0.0065	0.3065	0.0065	0.0067	0.4067	0.0065	0.5065	0.0056	0.0019	0.0019	0.0051	0.1051	0.2051
3828	0.0073	0.0173	0.0137	0.0174	0.0171	0.1171	0.0165	0.008	0.0161	0.2161	0.0151	0.0181	0.011	0.007	0.0176	0.3176	0.0036	0.004	0.007	0.0065	0.0141	0.2141	0.0088	0.0028	0.0065	0.3065	0.0063	0.0067	0.4067	0.0063	0.5063	0.0055	0.0019	0.0019	0.0046	0.1046	0.2046
3827	0.0076	0.0176	0.0134	0.0174	0.0169	0.1169	0.0165	0.008	0.016	0.216	0.0149	0.0179	0.0109	0.0069	0.0175	0.3175	0.0037	0.004	0.007	0.0064	0.0141	0.2141	0.0087	0.0028	0.0067	0.3067	0.0062	0.0067	0.4067	0.0063	0.5063	0.0056	0.0026	0.0026	0.0042	0.1042	0.2042
3826	0.0078	0.0178	0.0133	0.0174	0.0168	0.1168	0.0166	0.008	0.016	0.216	0.0148	0.018	0.011	0.0067	0.0177	0.3177	0.0039	0.0041	0.0071	0.0064	0.014	0.214	0.0089	0.0031	0.007	0.307	0.0063	0.0069	0.4069	0.0064	0.5064	0.0058	0.0041	0.0041	0.0042	0.1042	0.2042
3825	0.0079	0.0179	0.0134	0.0173	0.0167	0.1167	0.0168	0.0082	0.0161	0.2161	0.0148	0.0183	0.0112	0.0065	0.0182	0.3182	0.0041	0.0044	0.0073	0.0065	0.0141	0.2141	0.0091	0.0035	0.0073	0.3073	0.0067	0.007	0.407	0.0067	0.5067	0.006	0.0055	0.0055	0.0046	0.1046	0.2046
3824	0.008	0.018	0.0137	0.0171	0.0168	0.1168	0.0169	0.0084	0.0161	0.2161	0.0149	0.0185	0.0113	0.0065	0.0185	0.3185	0.0042	0.0046	0.0075	0.0067	0.0141	0.2141	0.0094	0.0039	0.0073	0.3073	0.0069	0.0068	0.4068	0.0068	0.5068	0.006	0.0062	0.0062	0.0055	0.1055	0.2055
3823	0.008	0.018	0.0141	0.0169	0.0169	0.1169	0.0168	0.0085	0.0159	0.2159	0.0149	0.0186	0.0114	0.0066	0.0185	0.3185	0.004	0.0047	0.0076	0.0069	0.014	0.214	0.0097	0.0041	0.0071	0.3071	0.0068	0.0066	0.4066	0.0067	0.5067	0.0058	0.0048	0.0048	0.0064	0.1064	0.2064
3822	0.0078	0.0178	0.0142	0.0169	0.017	0.117	0.0166	0.0084	0.0156	0.2156	0.0148	0.0184	0.0116	0.0068	0.0181	0.3181	0.0038	0.0048	0.0077	0.007	0.0137	0.2137	0.0098	0.004	0.0068	0.3068	0.0063	0.0064	0.4064	0.0065	0.5065	0.0057	0.0033	0.0033	0.0068	0.1068	0.2068
3821	0.0075	0.0175	0.014	0.017	0.0171	0.1171	0.0166	0.0082	0.0153	0.2153	0.0148	0.0182	0.0118	0.0069	0.0178	0.3178	0.0037	0.0048	0.0076	0.0069	0.0135	0.2135	0.0098	0.0038	0.0065	0.3065	0.0061	0.0064	0.4064	0.0065	0.5065	0.0056	0.0026	0.0026	0.0064	0.1064	0.2064
3820	0.0073	0.0173	0.0138	0.0172	0.0172	0.1172	0.0167	0.0082	0.0152	0.2152	0.0149	0.0182	0.0121	0.007	0.0178	0.3178	0.0036	0.0047	0.0074	0.0067	0.0134	0.2134	0.0095	0.0039	0.0064	0.3064	0.0062	0.0065	0.4065	0.0066	0.5066	0.0057	0.0019	0.0019	0.0055	0.1055	0.2055
3819	0.0073	0.0173	0.0139	0.0173	0.0172	0.1172	0.017	0.0083	0.0152	0.2152	0.015	0.0182	0.0122	0.0071	0.0181	0.3181	0.0036	0.0044	0.0069	0.0063	0.0134	0.2134	0.0091	0.0041	0.0065	0.3065	0.0067	0.0064	0.4064	0.0067	0.5067	0.0057	0.0019	0.0019	0.0038	0.1038	0.2038
3818	0.0076	0.0176	0.0142	0.0172	0.0172	0.1172	0.017	0.0084	0.0153	0.2153	0.015	0.0178	0.0121	0.0073	0.0183	0.3183	0.0036	0.0042	0.0064	0.0059	0.0133	0.2133	0.0088	0.0043	0.0067	0.3067	0.0071	0.0062	0.4062	0.0067	0.5067	0.0058	0.0019	0.0019	0.0020	0.1020	0.2020
3817	0.0079	0.0179	0.0145	0.017	0.0172	0.1172	0.0169	0.0086	0.0156	0.2156	0.0149	0.0172	0.012	0.0076	0.0183	0.3183	0.0038	0.004	0.0061	0.0057	0.0133	0.2133	0.0086	0.0043	0.007	0.307	0.0073	0.0061	0.4061	0.0066	0.5066	0.0058	0.0033	0.0033	0.0011	0.1011	0.2011
3816	0.008	0.018	0.0146	0.0169	0.0172	0.1172	0.0167	0.0086	0.0158	0.2158	0.0147	0.0169	0.0118	0.0077	0.0182	0.3182	0.004	0.004	0.0061	0.0056	0.0133	0.2133	0.0085	0.0042	0.0071	0.3071	0.0073	0.0061	0.4061	0.0066	0.5066	0.0057	0.0048	0.0048	0.0007	0.1007	0.2007
3815	0.0079	0.0179	0.0145	0.0168	0.0171	0.1171	0.0166	0.0085	0.016	0.216	0.0146	0.0169	0.0115	0.0077	0.0182	0.3182	0.0042	0.004	0.0062	0.0056	0.0133	0.2133	0.0084	0.0039	0.0071	0.3071	0.0074	0.0062	0.4062	0.0066	0.5066	0.0057	0.0062	0.0062	0.0007	0.1007	0.2007
3814	0.0077	0.0177	0.0142	0.0168	0.017	0.117	0.0166	0.0082	0.016	0.216	0.0146	0.0172	0.0112	0.0076	0.0182	0.3182	0.004	0.004	0.0063	0.0056	0.0133	0.2133	0.0082	0.0038	0.0071	0.3071	0.0074	0.0062	0.4062	0.0066	0.5066	0.0058	0.0048	0.0048	0.0007	0.1007	0.2007
3813	0.0074	0.0174	0.014	0.017	0.0168	0.1168	0.0165	0.0079	0.0159	0.2159	0.0143	0.0173	0.0108	0.0075	0.018	0.318	0.0037	0.004	0.0063	0.0057	0.0132	0.2132	0.0079	0.0037	0.0071	0.3071	0.0074	0.0062	0.4062	0.0066	0.5066	0.0059	0.0026	0.0026	0.0011	0.1011	0.2011
3812	0.0072	0.0172	0.0137	0.0172	0.0167	0.1167	0.0163	0.0077	0.0158	0.2158	0.0141	0.0173	0.0104	0.0074	0.0177	0.3177	0.0035	0.004	0.0064	0.0057	0.0131	0.2131	0.0078	0.0037	0.007	0.307	0.0073	0.0064	0.4064	0.0065	0.5065	0.006	0.0012	0.0012	0.0011	0.1011	0.2011
3811	0.007	0.017	0.0134	0.0173	0.0166	0.1166	0.016	0.0076	0.0159	0.2159	0.014	0.0174	0.0102	0.0073	0.0176	0.3176	0.0035	0.0041	0.0064	0.0057	0.0131	0.2131	0.0079	0.0037	0.0069	0.3069	0.0071	0.0066	0.4066	0.0064	0.5064	0.006	0.0012	0.0012	0.0011	0.1011	0.2011
3810	0.0068	0.0168	0.0132	0.0174	0.0165	0.1165	0.0158	0.0077	0.016	0.216	0.0141	0.0175	0.0102	0.0073	0.0176	0.3176	0.0036	0.0042	0.0063	0.0057	0.013	0.213	0.0081	0.0038	0.0069	0.3069	0.0069	0.0067	0.4067	0.0062	0.5062	0.0058	0.0019	0.0019	0.0011	0.1011	0.2011
3809	0.0067	0.0167	0.013	0.0172	0.0165	0.1165	0.0155	0.0077	0.0161	0.2161	0.0142	0.0174	0.0102	0.0072	0.0176	0.3176	0.0037	0.0041	0.0062	0.0056	0.0129	0.2129	0.0083	0.0037	0.0069	0.3069	0.0067	0.0066	0.4066	0.0061	0.5061	0.0055	0.0026	0.0026	0.0007	0.1007	0.2007
3808	0.0066	0.0166	0.0128	0.017	0.0164	0.1164	0.0153	0.0077	0.0159	0.2159	0.0142	0.0171	0.0102	0.007	0.0174	0.3174	0.0035	0.0038	0.006	0.0055	0.0126	0.2126	0.0083	0.0036	0.0071	0.3071	0.0067	0.0064	0.4064	0.0061	0.5061	0.0053	0.0012	0.0012	0.0002	0.1002	0.2002
3807	0.0066	0.0166	0.0128	0.0168	0.0163	0.1163	0.0152	0.0075	0.0156	0.2156	0.0143	0.0168	0.0104	0.0066	0.0173	0.3173	0.0034	0.0035	0.0059	0.0056	0.0123	0.2123	0.0083	0.0036	0.0072	0.3072	0.0068	0.0064	0.4064	0.0064	0.5064	0.0052	0.0005	0.0005	0.0007	0.1007	0.2007
3806	0.0068	0.0168	0.0129	0.0169	0.0163	0.1163	0.0156	0.0075	0.0154	0.2154	0.0146	0.0169	0.0108	0.0063	0.0176	0.3176	0.0033	0.0033	0.0061	0.0058	0.0124	0.2124	0.0084	0.0037	0.0073	0.3073	0.007	0.0064	0.4064	0.0066	0.5066	0.0052	-0.0003	-0.0003	0.0016	0.1016	0.2016
3805	0.0071	0.0171	0.0135	0.017	0.0164	0.1164	0.0162	0.0078	0.0155	0.2155	0.0152	0.0175	0.0113	0.0064	0.0182	0.3182	0.0033	0.0033	0.0063	0.0062	0.0127	0.2127	0.0087	0.0039	0.0072	0.3072	0.0072	0.0063	0.4063	0.0067	0.5067	0.0053	-0.0003	-0.0003	0.0033	0.1033	0.2033
3804	0.0075	0.0175	0.0142	0.0173	0.0167	0.1167	0.0169	0.0082	0.0157	0.2157	0.0157	0.0181	0.0118	0.007	0.0187	0.3187	0.0035	0.0036	0.0065	0.0067	0.0133	0.2133	0.0092	0.0041	0.0071	0.3071	0.0072	0.006	0.406	0.0067	0.5067	0.0054	0.0012	0.0012	0.0055	0.1055	0.2055
3803	0.008	0.018	0.0147	0.0175	0.0171	0.1171	0.0172	0.0087	0.016	0.216	0.0159	0.0182	0.012	0.0077	0.0189	0.3189	0.0038	0.0039	0.0066	0.0072	0.0139	0.2139	0.0097	0.0041	0.0069	0.3069	0.0069	0.0059	0.4059	0.0065	0.5065	0.0054	0.0033	0.0033	0.0077	0.1077	0.2077
3802	0.0083	0.0183	0.0149	0.0175	0.0173	0.1173	0.0173	0.0089	0.0163	0.2163	0.0158	0.0179	0.012	0.008	0.0186	0.3186	0.0043	0.0042	0.0068	0.0077	0.0141	0.2141	0.0101	0.0039	0.0066	0.3066	0.0066	0.0059	0.4059	0.0065	0.5065	0.0053	0.0069	0.0069	0.0099	0.1099	0.2099
3801	0.0084	0.0184	0.0148	0.0175	0.0173	0.1173	0.0172	0.0089	0.0163	0.2163	0.0156	0.0176	0.0119	0.0077	0.0184	0.3184	0.0047	0.0044	0.007	0.0079	0.014	0.214	0.0102	0.0036	0.0063	0.3063	0.0063	0.0059	0.4059	0.0065	0.5065	0.0052	0.0098	0.0098	0.0108	0.1108	0.2108
3800	0.0084	0.0184	0.0145	0.0173	0.0173	0.1173	0.0171	0.0085	0.0161	0.2161	0.0155	0.0176	0.0117	0.0071	0.0184	0.3184	0.0048	0.0044	0.0072	0.0077	0.0137	0.2137	0.01	0.0034	0.0061	0.3061	0.0062	0.0058	0.4058	0.0065	0.5065	0.0052	0.0105	0.0105	0.0099	0.1099	0.2099
3799	0.0083	0.0183	0.0143	0.0172	0.0172	0.1172	0.0169	0.0081	0.0158	0.2158	0.0154	0.0177	0.0115	0.0068	0.0184	0.3184	0.0046	0.0042	0.0072	0.0074	0.0134	0.2134	0.0098	0.0033	0.006	0.306	0.0061	0.0056	0.4056	0.0063	0.5063	0.0053	0.0091	0.0091	0.0086	0.1086	0.2086
3798	0.0081	0.0181	0.014	0.0171	0.017	0.117	0.0167	0.0078	0.0155	0.2155	0.0153	0.0175	0.0115	0.0068	0.0183	0.3183	0.0043	0.0041	0.0071	0.007	0.0133	0.2133	0.0095	0.0033	0.0061	0.3061	0.0062	0.0056	0.4056	0.0062	0.5062	0.0055	0.0069	0.0069	0.0068	0.1068	0.2068
3797	0.0079	0.0179	0.0137	0.0172	0.0168	0.1168	0.0165	0.0077	0.0153	0.2153	0.0151	0.0174	0.0115	0.0071	0.0181	0.3181	0.0041	0.0042	0.007	0.0067	0.0133	0.2133	0.0093	0.0033	0.0064	0.3064	0.0064	0.006	0.406	0.0063	0.5063	0.0059	0.0055	0.0055	0.0055	0.1055	0.2055
3796	0.0075	0.0175	0.0134	0.0173	0.0164	0.1164	0.0165	0.0079	0.0155	0.2155	0.015	0.0176	0.0116	0.0074	0.0179	0.3179	0.0041	0.0044	0.007	0.0064	0.0134	0.2134	0.0091	0.0033	0.0066	0.3066	0.0066	0.0065	0.4065	0.0065	0.5065	0.0062	0.0055	0.0055	0.0042	0.1042	0.2042
3795	0.0072	0.0172	0.0133	0.0175	0.0161	0.1161	0.0167	0.0082	0.0159	0.2159	0.0149	0.0179	0.0115	0.0077	0.018	0.318	0.0043	0.0046	0.007	0.0063	0.0136	0.2136	0.0089	0.0034	0.0069	0.3069	0.0069	0.007	0.407	0.0067	0.5067	0.0064	0.0069	0.0069	0.0038	0.1038	0.2038
3794	0.007	0.017	0.0133	0.0176	0.016	0.116	0.0167	0.0083	0.0162	0.2162	0.0148	0.0183	0.0113	0.0078	0.0182	0.3182	0.0043	0.0047	0.007	0.0062	0.0136	0.2136	0.0086	0.0035	0.007	0.307	0.007	0.0072	0.4072	0.0067	0.5067	0.0064	0.0069	0.0069	0.0033	0.1033	0.2033
3793	0.007	0.017	0.0134	0.0176	0.016	0.116	0.0164	0.0083	0.0163	0.2163	0.0145	0.0183	0.011	0.0078	0.0182	0.3182	0.0043	0.0046	0.007	0.006	0.0135	0.2135	0.0084	0.0035	0.0071	0.3071	0.0069	0.0073	0.4073	0.0066	0.5066	0.0062	0.0069	0.0069	0.0024	0.1024	0.2024
3792	0.007	0.017	0.0134	0.0175	0.0161	0.1161	0.016	0.0081	0.0161	0.2161	0.0142	0.0182	0.0107	0.0075	0.018	0.318	0.0041	0.0044	0.0069	0.0059	0.0133	0.2133	0.0082	0.0035	0.0071	0.3071	0.0068	0.0072	0.4072	0.0064	0.5064	0.0059	0.0055	0.0055	0.0020	0.1020	0.2020
3791	0.007	0.017	0.0132	0.0174	0.0162	0.1162	0.0157	0.008	0.0159	0.2159	0.0141	0.018	0.0106	0.0072	0.0178	0.3178	0.0038	0.0041	0.0068	0.0058	0.0133	0.2133	0.0081	0.0036	0.0071	0.3071	0.0068	0.0071	0.4071	0.0062	0.5062	0.0057	0.0033	0.0033	0.0016	0.1016	0.2016
3790	0.0069	0.0169	0.0131	0.0173	0.0162	0.1162	0.0157	0.008	0.0158	0.2158	0.0141	0.0179	0.0105	0.007	0.0177	0.3177	0.0037	0.0039	0.0066	0.0059	0.0133	0.2133	0.0082	0.0036	0.0071	0.3071	0.0068	0.007	0.407	0.006	0.506	0.0056	0.0026	0.0026	0.0020	0.1020	0.2020
3789	0.007	0.017	0.0132	0.0173	0.0163	0.1163	0.0159	0.008	0.0158	0.2158	0.0142	0.0178	0.0105	0.0069	0.0178	0.3178	0.0036	0.0039	0.0066	0.006	0.0134	0.2134	0.0083	0.0036	0.007	0.307	0.0067	0.0068	0.4068	0.0059	0.5059	0.0055	0.0019	0.0019	0.0024	0.1024	0.2024
3788	0.0071	0.0171	0.0135	0.0173	0.0163	0.1163	0.0161	0.008	0.0158	0.2158	0.0143	0.0177	0.0105	0.007	0.0179	0.3179	0.0035	0.0039	0.0066	0.0062	0.0133	0.2133	0.0084	0.0035	0.0069	0.3069	0.0066	0.0068	0.4068	0.0058	0.5058	0.0054	0.0012	0.0012	0.0033	0.1033	0.2033
3787	0.0072	0.0172	0.0138	0.0172	0.0163	0.1163	0.0161	0.0079	0.0159	0.2159	0.0143	0.0174	0.0105	0.0072	0.018	0.318	0.0034	0.0038	0.0066	0.0061	0.0131	0.2131	0.0084	0.0034	0.0067	0.3067	0.0065	0.0068	0.4068	0.0057	0.5057	0.0052	0.0005	0.0005	0.0029	0.1029	0.2029
3786	0.0072	0.0172	0.0139	0.0172	0.0161	0.1161	0.016	0.0078	0.016	0.216	0.0142	0.0171	0.0104	0.0072	0.0178	0.3178	0.0032	0.0038	0.0066	0.0059	0.0129	0.2129	0.0082	0.0032	0.0066	0.3066	0.0065	0.0068	0.4068	0.0056	0.5056	0.0051	-0.0010	-0.0010	0.0020	0.1020	0.2020
3785	0.0071	0.0171	0.0139	0.0172	0.016	0.116	0.0158	0.0077	0.0161	0.2161	0.0142	0.0169	0.0104	0.0071	0.0175	0.3175	0.0032	0.0038	0.0067	0.0057	0.0127	0.2127	0.0081	0.003	0.0065	0.3065	0.0065	0.0068	0.4068	0.0056	0.5056	0.005	-0.0010	-0.0010	0.0011	0.1011	0.2011
3784	0.007	0.017	0.0138	0.0172	0.0159	0.1159	0.0158	0.0077	0.0163	0.2163	0.0142	0.017	0.0104	0.0071	0.0173	0.3173	0.0033	0.0038	0.0068	0.0057	0.0127	0.2127	0.0081	0.0028	0.0065	0.3065	0.0065	0.0068	0.4068	0.0055	0.5055	0.005	-0.0003	-0.0003	0.0011	0.1011	0.2011
3783	0.007	0.017	0.0137	0.0174	0.016	0.116	0.0159	0.0077	0.0165	0.2165	0.0144	0.0173	0.0105	0.0071	0.0171	0.3171	0.0036	0.004	0.007	0.0059	0.0129	0.2129	0.0084	0.0027	0.0066	0.3066	0.0066	0.0067	0.4067	0.0055	0.5055	0.0051	0.0019	0.0019	0.0020	0.1020	0.2020
3782	0.0069	0.0169	0.0137	0.0176	0.0163	0.1163	0.016	0.0077	0.0166	0.2166	0.0145	0.0177	0.0107	0.0073	0.0171	0.3171	0.0038	0.0042	0.0072	0.0062	0.0132	0.2132	0.0087	0.0027	0.007	0.307	0.0067	0.0066	0.4066	0.0056	0.5056	0.0054	0.0033	0.0033	0.0033	0.1033	0.2033
3781	0.0069	0.0169	0.0137	0.0177	0.0167	0.1167	0.0161	0.0077	0.0167	0.2167	0.0146	0.0179	0.0111	0.0077	0.017	0.317	0.0039	0.0045	0.0073	0.0066	0.0135	0.2135	0.009	0.0027	0.0073	0.3073	0.0068	0.0065	0.4065	0.0057	0.5057	0.0057	0.0041	0.0041	0.0051	0.1051	0.2051
3780	0.0069	0.0169	0.0137	0.0179	0.0172	0.1172	0.0162	0.0079	0.0166	0.2166	0.0149	0.018	0.0115	0.0082	0.0171	0.3171	0.0041	0.0048	0.0075	0.0069	0.0137	0.2137	0.0093	0.0028	0.0074	0.3074	0.0068	0.0064	0.4064	0.006	0.506	0.0059	0.0055	0.0055	0.0064	0.1064	0.2064
3779	0.007	0.017	0.0139	0.0181	0.0175	0.1175	0.0164	0.0083	0.0166	0.2166	0.0152	0.0182	0.0119	0.0086	0.0175	0.3175	0.0043	0.0051	0.0078	0.0072	0.0139	0.2139	0.0095	0.0029	0.0072	0.3072	0.0068	0.0063	0.4063	0.0062	0.5062	0.0059	0.0069	0.0069	0.0077	0.1077	0.2077
3778	0.0072	0.0172	0.0141	0.0181	0.0178	0.1178	0.0168	0.0086	0.0167	0.2167	0.0155	0.0185	0.012	0.0088	0.018	0.318	0.0046	0.0052	0.0079	0.0073	0.0141	0.2141	0.0096	0.003	0.0068	0.3068	0.0068	0.0062	0.4062	0.0063	0.5063	0.0059	0.0091	0.0091	0.0082	0.1082	0.2082
3777	0.0073	0.0173	0.0142	0.0181	0.0177	0.1177	0.017	0.0088	0.0167	0.2167	0.0155	0.0186	0.0118	0.0087	0.0184	0.3184	0.0047	0.005	0.0078	0.0074	0.014	0.214	0.0096	0.003	0.0065	0.3065	0.0068	0.0059	0.4059	0.0063	0.5063	0.0057	0.0098	0.0098	0.0086	0.1086	0.2086
3776	0.0074	0.0174	0.014	0.0179	0.0174	0.1174	0.017	0.0087	0.0165	0.2165	0.0151	0.0185	0.0114	0.0082	0.0184	0.3184	0.0046	0.0047	0.0076	0.0072	0.0139	0.2139	0.0094	0.0031	0.0063	0.3063	0.0068	0.0057	0.4057	0.0062	0.5062	0.0056	0.0091	0.0091	0.0077	0.1077	0.2077
3775	0.0074	0.0174	0.0138	0.0178	0.0171	0.1171	0.0169	0.0084	0.0163	0.2163	0.0146	0.0183	0.011	0.0076	0.0182	0.3182	0.0044	0.0044	0.0074	0.0069	0.0137	0.2137	0.0092	0.003	0.0062	0.3062	0.0068	0.0057	0.4057	0.0061	0.5061	0.0055	0.0077	0.0077	0.0064	0.1064	0.2064
3774	0.0074	0.0174	0.0135	0.0177	0.0169	0.1169	0.0168	0.0081	0.0161	0.2161	0.0144	0.0181	0.0108	0.0073	0.018	0.318	0.0042	0.0043	0.0074	0.0067	0.0136	0.2136	0.0092	0.0029	0.0062	0.3062	0.0067	0.0058	0.4058	0.006	0.506	0.0055	0.0062	0.0062	0.0055	0.1055	0.2055
3773	0.0075	0.0175	0.0135	0.0176	0.0169	0.1169	0.0168	0.0079	0.016	0.216	0.0144	0.018	0.0107	0.0072	0.0178	0.3178	0.0042	0.0044	0.0075	0.0065	0.0135	0.2135	0.0092	0.0028	0.0062	0.3062	0.0066	0.0059	0.4059	0.0061	0.5061	0.0054	0.0062	0.0062	0.0046	0.1046	0.2046
3772	0.0076	0.0176	0.0136	0.0175	0.0169	0.1169	0.0168	0.0078	0.0159	0.2159	0.0146	0.018	0.0108	0.0073	0.0178	0.3178	0.0042	0.0046	0.0077	0.0063	0.0134	0.2134	0.0093	0.0028	0.0062	0.3062	0.0067	0.0059	0.4059	0.0061	0.5061	0.0055	0.0062	0.0062	0.0038	0.1038	0.2038
3771	0.0075	0.0175	0.0137	0.0175	0.0169	0.1169	0.0166	0.0077	0.016	0.216	0.0148	0.0179	0.0108	0.0073	0.0179	0.3179	0.004	0.0046	0.0078	0.0063	0.0133	0.2133	0.0093	0.0029	0.0062	0.3062	0.0068	0.0059	0.4059	0.0063	0.5063	0.0057	0.0048	0.0048	0.0038	0.1038	0.2038
3770	0.0074	0.0174	0.0137	0.0175	0.0167	0.1167	0.0164	0.0077	0.0161	0.2161	0.015	0.0178	0.0108	0.007	0.0179	0.3179	0.0039	0.0045	0.0079	0.0062	0.0132	0.2132	0.0092	0.0031	0.0063	0.3063	0.007	0.0059	0.4059	0.0065	0.5065	0.0058	0.0041	0.0041	0.0033	0.1033	0.2033
3769	0.0071	0.0171	0.0136	0.0175	0.0166	0.1166	0.0163	0.0077	0.0163	0.2163	0.0152	0.0178	0.011	0.0067	0.018	0.318	0.0037	0.0044	0.008	0.0063	0.0131	0.2131	0.0092	0.0033	0.0065	0.3065	0.0072	0.006	0.406	0.0067	0.5067	0.006	0.0026	0.0026	0.0038	0.1038	0.2038
3768	0.007	0.017	0.0136	0.0175	0.0165	0.1165	0.0164	0.0078	0.0163	0.2163	0.0154	0.0179	0.0112	0.0067	0.018	0.318	0.0037	0.0043	0.0079	0.0064	0.0131	0.2131	0.0091	0.0035	0.0068	0.3068	0.0073	0.0061	0.4061	0.0067	0.5067	0.0061	0.0026	0.0026	0.0042	0.1042	0.2042
3767	0.007	0.017	0.0135	0.0176	0.0166	0.1166	0.0165	0.0079	0.0163	0.2163	0.0155	0.0179	0.0114	0.0069	0.018	0.318	0.0037	0.0043	0.0079	0.0067	0.0132	0.2132	0.0091	0.0034	0.0069	0.3069	0.0071	0.0061	0.4061	0.0066	0.5066	0.0062	0.0026	0.0026	0.0055	0.1055	0.2055
3766	0.0071	0.0171	0.0135	0.0176	0.0167	0.1167	0.0166	0.0081	0.0163	0.2163	0.0155	0.0178	0.0115	0.0072	0.0179	0.3179	0.0039	0.0045	0.0079	0.0069	0.0134	0.2134	0.0093	0.0031	0.0068	0.3068	0.0067	0.0061	0.4061	0.0062	0.5062	0.006	0.0041	0.0041	0.0064	0.1064	0.2064
3765	0.0073	0.0173	0.0135	0.0176	0.0167	0.1167	0.0165	0.0082	0.0163	0.2163	0.0156	0.0178	0.0115	0.0074	0.018	0.318	0.004	0.0046	0.0079	0.007	0.0136	0.2136	0.0094	0.0027	0.0065	0.3065	0.0063	0.006	0.406	0.0058	0.5058	0.0057	0.0048	0.0048	0.0068	0.1068	0.2068
3764	0.0074	0.0174	0.0136	0.0175	0.0167	0.1167	0.0164	0.0083	0.0162	0.2162	0.0155	0.0178	0.0114	0.0074	0.0181	0.3181	0.0041	0.0046	0.0079	0.007	0.0137	0.2137	0.0093	0.0024	0.0063	0.3063	0.0059	0.0057	0.4057	0.0055	0.5055	0.0052	0.0055	0.0055	0.0068	0.1068	0.2068
3763	0.0074	0.0174	0.0138	0.0174	0.0165	0.1165	0.0162	0.0083	0.016	0.216	0.0153	0.0177	0.011	0.0073	0.0181	0.3181	0.004	0.0046	0.0077	0.0069	0.0136	0.2136	0.0092	0.0022	0.0061	0.3061	0.0057	0.0054	0.4054	0.0054	0.5054	0.0048	0.0048	0.0048	0.0064	0.1064	0.2064
3762	0.0074	0.0174	0.0138	0.0173	0.0164	0.1164	0.0161	0.008	0.0157	0.2157	0.0149	0.0174	0.0107	0.007	0.0179	0.3179	0.0038	0.0045	0.0074	0.0067	0.0134	0.2134	0.009	0.0021	0.006	0.306	0.0058	0.0052	0.4052	0.0054	0.5054	0.0046	0.0033	0.0033	0.0055	0.1055	0.2055
3761	0.0072	0.0172	0.0137	0.0172	0.0164	0.1164	0.016	0.0077	0.0154	0.2154	0.0146	0.0171	0.0104	0.0068	0.0176	0.3176	0.0035	0.0043	0.0071	0.0066	0.0131	0.2131	0.009	0.0021	0.0061	0.3061	0.0061	0.0053	0.4053	0.0056	0.5056	0.0047	0.0012	0.0012	0.0051	0.1051	0.2051
3760	0.0068	0.0168	0.0133	0.0171	0.0165	0.1165	0.016	0.0073	0.0152	0.2152	0.0144	0.0169	0.0105	0.0066	0.0172	0.3172	0.0034	0.004	0.0069	0.0064	0.0129	0.2129	0.0091	0.0022	0.0062	0.3062	0.0065	0.0056	0.4056	0.0059	0.5059	0.0049	0.0005	0.0005	0.0042	0.1042	0.2042
3759	0.0064	0.0164	0.013	0.0172	0.0166	0.1166	0.0161	0.007	0.0152	0.2152	0.0144	0.0169	0.0106	0.0064	0.0171	0.3171	0.0035	0.0038	0.0069	0.0062	0.0129	0.2129	0.0093	0.0024	0.0062	0.3062	0.0067	0.0059	0.4059	0.006	0.506	0.005	0.0012	0.0012	0.0033	0.1033	0.2033
3758	0.0062	0.0162	0.0129	0.0172	0.0167	0.1167	0.0163	0.0069	0.0153	0.2153	0.0145	0.0171	0.0109	0.0063	0.0172	0.3172	0.0038	0.0037	0.007	0.0061	0.0129	0.2129	0.0094	0.0026	0.0063	0.3063	0.0067	0.0059	0.4059	0.0061	0.5061	0.005	0.0033	0.0033	0.0029	0.1029	0.2029
3757	0.0063	0.0163	0.0129	0.0172	0.0167	0.1167	0.0164	0.0069	0.0155	0.2155	0.0145	0.0173	0.0111	0.0062	0.0174	0.3174	0.0041	0.0038	0.0071	0.0061	0.0131	0.2131	0.0095	0.0029	0.0063	0.3063	0.0066	0.0058	0.4058	0.0061	0.5061	0.005	0.0055	0.0055	0.0029	0.1029	0.2029
3756	0.0067	0.0167	0.0131	0.0172	0.0168	0.1168	0.0165	0.0072	0.0157	0.2157	0.0145	0.0175	0.0113	0.0062	0.0179	0.3179	0.0043	0.004	0.0071	0.0061	0.0133	0.2133	0.0097	0.0031	0.0064	0.3064	0.0065	0.0055	0.4055	0.0062	0.5062	0.0051	0.0069	0.0069	0.0029	0.1029	0.2029
3755	0.0073	0.0173	0.0134	0.0173	0.017	0.117	0.0167	0.0077	0.016	0.216	0.0147	0.0177	0.0116	0.0064	0.0184	0.3184	0.0045	0.0041	0.007	0.0063	0.0134	0.2134	0.0098	0.0035	0.0066	0.3066	0.0066	0.0054	0.4054	0.0064	0.5064	0.0055	0.0084	0.0084	0.0038	0.1038	0.2038
3754	0.008	0.018	0.0139	0.0175	0.0173	0.1173	0.0169	0.0083	0.0163	0.2163	0.015	0.0179	0.0119	0.0068	0.0189	0.3189	0.0047	0.0043	0.007	0.0066	0.0135	0.2135	0.01	0.0039	0.0069	0.3069	0.0069	0.0055	0.4055	0.0065	0.5065	0.0059	0.0098	0.0098	0.0051	0.1051	0.2051
3753	0.0087	0.0187	0.0145	0.0177	0.0176	0.1176	0.0171	0.009	0.0166	0.2166	0.0154	0.0181	0.0121	0.0073	0.0192	0.3192	0.0051	0.0044	0.0071	0.0069	0.0135	0.2135	0.0103	0.0045	0.0073	0.3073	0.0073	0.0057	0.4057	0.0067	0.5067	0.0063	0.0127	0.0127	0.0064	0.1064	0.2064
3752	0.0092	0.0192	0.015	0.0179	0.0178	0.1178	0.0174	0.0094	0.0168	0.2168	0.0158	0.0183	0.0124	0.0079	0.0195	0.3195	0.0054	0.0047	0.0073	0.0072	0.0136	0.2136	0.0105	0.0049	0.0075	0.3075	0.0077	0.006	0.406	0.0068	0.5068	0.0065	0.0148	0.0148	0.0077	0.1077	0.2077
3751	0.0093	0.0193	0.0151	0.018	0.0178	0.1178	0.0176	0.0096	0.0167	0.2167	0.0159	0.0183	0.0125	0.0082	0.0195	0.3195	0.0056	0.005	0.0075	0.0075	0.0137	0.2137	0.0107	0.0052	0.0075	0.3075	0.008	0.0062	0.4062	0.0069	0.5069	0.0065	0.0163	0.0163	0.0090	0.1090	0.2090
3750	0.0091	0.0191	0.015	0.0179	0.0178	0.1178	0.0175	0.0094	0.0165	0.2165	0.0157	0.0183	0.0125	0.008	0.0195	0.3195	0.0055	0.0052	0.0076	0.0075	0.0136	0.2136	0.0107	0.0053	0.0074	0.3074	0.0082	0.0062	0.4062	0.0071	0.5071	0.0065	0.0156	0.0156	0.0090	0.1090	0.2090
3749	0.0087	0.0187	0.0147	0.0178	0.0177	0.1177	0.0173	0.009	0.0163	0.2163	0.0155	0.0182	0.0122	0.0075	0.0193	0.3193	0.0053	0.0052	0.0076	0.0073	0.0134	0.2134	0.0107	0.0053	0.0073	0.3073	0.0084	0.0062	0.4062	0.0075	0.5075	0.0065	0.0141	0.0141	0.0082	0.1082	0.2082
3748	0.0083	0.0183	0.0146	0.0175	0.0176	0.1176	0.0171	0.0086	0.0161	0.2161	0.0154	0.0182	0.012	0.0069	0.0192	0.3192	0.0051	0.005	0.0074	0.0069	0.0131	0.2131	0.0107	0.0054	0.0073	0.3073	0.0087	0.0061	0.4061	0.008	0.508	0.0065	0.0127	0.0127	0.0064	0.1064	0.2064
3747	0.008	0.018	0.0147	0.0172	0.0175	0.1175	0.0171	0.0084	0.016	0.216	0.0154	0.0183	0.0119	0.0066	0.0191	0.3191	0.0049	0.0048	0.0072	0.0064	0.013	0.213	0.0105	0.0054	0.0073	0.3073	0.0088	0.006	0.406	0.0082	0.5082	0.0063	0.0113	0.0113	0.0042	0.1042	0.2042
3746	0.0079	0.0179	0.0148	0.017	0.0174	0.1174	0.0172	0.0084	0.0159	0.2159	0.0153	0.0182	0.0118	0.0067	0.0189	0.3189	0.0048	0.0049	0.0072	0.0062	0.013	0.213	0.0104	0.0052	0.0071	0.3071	0.0086	0.0058	0.4058	0.0081	0.5081	0.0061	0.0105	0.0105	0.0033	0.1033	0.2033
3745	0.0078	0.0178	0.0149	0.0169	0.0171	0.1171	0.0176	0.0086	0.0159	0.2159	0.0152	0.018	0.0118	0.0069	0.0189	0.3189	0.0048	0.005	0.0073	0.0062	0.013	0.213	0.0103	0.0047	0.0069	0.3069	0.0081	0.0058	0.4058	0.0078	0.5078	0.006	0.0105	0.0105	0.0033	0.1033	0.2033
3744	0.0076	0.0176	0.0148	0.0169	0.0168	0.1168	0.0178	0.0088	0.0159	0.2159	0.0152	0.0181	0.0117	0.0069	0.019	0.319	0.0048	0.005	0.0074	0.0064	0.0131	0.2131	0.0101	0.0041	0.0067	0.3067	0.0075	0.0057	0.4057	0.0076	0.5076	0.0059	0.0105	0.0105	0.0042	0.1042	0.2042
3743	0.0074	0.0174	0.0147	0.017	0.0164	0.1164	0.0179	0.0088	0.0159	0.2159	0.0154	0.0182	0.0117	0.0068	0.0192	0.3192	0.0046	0.0048	0.0074	0.0066	0.0131	0.2131	0.01	0.0038	0.0068	0.3068	0.0072	0.0054	0.4054	0.0074	0.5074	0.0058	0.0091	0.0091	0.0051	0.1051	0.2051
3742	0.0072	0.0172	0.0147	0.0172	0.0162	0.1162	0.0177	0.0086	0.0159	0.2159	0.0155	0.0184	0.0116	0.0068	0.0193	0.3193	0.0044	0.0046	0.0072	0.0067	0.0131	0.2131	0.0098	0.0035	0.0069	0.3069	0.0069	0.005	0.405	0.0072	0.5072	0.0057	0.0077	0.0077	0.0055	0.1055	0.2055
3741	0.0074	0.0174	0.0147	0.0174	0.0162	0.1162	0.0173	0.0084	0.0158	0.2158	0.0155	0.0184	0.0115	0.0068	0.0193	0.3193	0.0042	0.0045	0.0072	0.0067	0.0133	0.2133	0.0097	0.0031	0.007	0.307	0.0066	0.0046	0.4046	0.0069	0.5069	0.0057	0.0062	0.0062	0.0055	0.1055	0.2055
3740	0.0076	0.0176	0.0146	0.0178	0.0164	0.1164	0.017	0.0083	0.0158	0.2158	0.0155	0.0184	0.0115	0.0069	0.0192	0.3192	0.0042	0.0046	0.0074	0.0068	0.0135	0.2135	0.0098	0.003	0.007	0.307	0.0064	0.0046	0.4046	0.0067	0.5067	0.0056	0.0062	0.0062	0.0060	0.1060	0.2060
3739	0.0078	0.0178	0.0144	0.0182	0.0168	0.1168	0.0169	0.0084	0.0158	0.2158	0.0155	0.0186	0.0117	0.0069	0.0192	0.3192	0.0044	0.0048	0.0077	0.0069	0.0137	0.2137	0.01	0.0031	0.007	0.307	0.0064	0.0047	0.4047	0.0064	0.5064	0.0057	0.0077	0.0077	0.0064	0.1064	0.2064
3738	0.008	0.018	0.0144	0.0184	0.0171	0.1171	0.0168	0.0087	0.0157	0.2157	0.0154	0.0188	0.0119	0.0069	0.0189	0.3189	0.0046	0.0049	0.008	0.0071	0.0137	0.2137	0.0103	0.0034	0.0071	0.3071	0.0064	0.0049	0.4049	0.0062	0.5062	0.0058	0.0091	0.0091	0.0073	0.1073	0.2073
3737	0.008	0.018	0.0142	0.0184	0.0173	0.1173	0.0167	0.0088	0.0157	0.2157	0.0152	0.0188	0.012	0.0067	0.0185	0.3185	0.0048	0.005	0.008	0.0072	0.0137	0.2137	0.0105	0.0037	0.0072	0.3072	0.0064	0.005	0.405	0.0061	0.5061	0.0059	0.0105	0.0105	0.0077	0.1077	0.2077
3736	0.0081	0.0181	0.0139	0.0182	0.0172	0.1172	0.0165	0.0089	0.0158	0.2158	0.015	0.0187	0.012	0.0066	0.0181	0.3181	0.0048	0.0052	0.0079	0.0071	0.0136	0.2136	0.0107	0.0037	0.0071	0.3071	0.0063	0.0051	0.4051	0.0061	0.5061	0.0059	0.0105	0.0105	0.0073	0.1073	0.2073
3735	0.008	0.018	0.0136	0.0178	0.017	0.117	0.0162	0.0089	0.0159	0.2159	0.0148	0.0185	0.0118	0.0064	0.0179	0.3179	0.0046	0.0053	0.0078	0.0068	0.0136	0.2136	0.0106	0.0037	0.0069	0.3069	0.0062	0.0052	0.4052	0.0062	0.5062	0.006	0.0091	0.0091	0.0060	0.1060	0.2060
3734	0.0079	0.0179	0.0135	0.0175	0.0168	0.1168	0.016	0.0087	0.0159	0.2159	0.0147	0.0183	0.0116	0.0064	0.018	0.318	0.0043	0.0053	0.0076	0.0064	0.0136	0.2136	0.0104	0.0036	0.0066	0.3066	0.0061	0.0053	0.4053	0.0062	0.5062	0.006	0.0069	0.0069	0.0042	0.1042	0.2042
3733	0.0076	0.0176	0.0135	0.0173	0.0166	0.1166	0.0159	0.0085	0.0158	0.2158	0.0145	0.0179	0.0113	0.0064	0.018	0.318	0.0039	0.005	0.0075	0.0061	0.0134	0.2134	0.0101	0.0036	0.0064	0.3064	0.0062	0.0055	0.4055	0.0061	0.5061	0.0062	0.0041	0.0041	0.0029	0.1029	0.2029
3732	0.0073	0.0173	0.0136	0.0174	0.0165	0.1165	0.016	0.0083	0.0157	0.2157	0.0143	0.0175	0.0113	0.0064	0.0181	0.3181	0.0038	0.0047	0.0074	0.0062	0.0132	0.2132	0.01	0.0036	0.0064	0.3064	0.0063	0.0058	0.4058	0.0061	0.5061	0.0063	0.0033	0.0033	0.0033	0.1033	0.2033
3731	0.0072	0.0172	0.0136	0.0176	0.0166	0.1166	0.0161	0.0082	0.0157	0.2157	0.0144	0.0174	0.0114	0.0065	0.0182	0.3182	0.0038	0.0045	0.0073	0.0064	0.0132	0.2132	0.0099	0.0035	0.0066	0.3066	0.0064	0.0059	0.4059	0.0061	0.5061	0.0062	0.0033	0.0033	0.0042	0.1042	0.2042
3730	0.0071	0.0171	0.0136	0.0178	0.0167	0.1167	0.0162	0.0081	0.0155	0.2155	0.0145	0.0175	0.0115	0.0066	0.0182	0.3182	0.0039	0.0044	0.0072	0.0066	0.0133	0.2133	0.0099	0.0034	0.0068	0.3068	0.0065	0.006	0.406	0.0061	0.5061	0.0061	0.0041	0.0041	0.0051	0.1051	0.2051
3729	0.0071	0.0171	0.0135	0.0178	0.0169	0.1169	0.0162	0.008	0.0152	0.2152	0.0145	0.0176	0.0114	0.0067	0.0183	0.3183	0.0039	0.0044	0.007	0.0065	0.0135	0.2135	0.0098	0.0032	0.007	0.307	0.0065	0.0059	0.4059	0.006	0.506	0.006	0.0041	0.0041	0.0046	0.1046	0.2046
3728	0.0071	0.0171	0.0134	0.0178	0.0171	0.1171	0.0161	0.0079	0.0149	0.2149	0.0145	0.0174	0.0111	0.0066	0.0183	0.3183	0.0038	0.0042	0.0069	0.0063	0.0135	0.2135	0.0096	0.0031	0.007	0.307	0.0065	0.0058	0.4058	0.0059	0.5059	0.006	0.0033	0.0033	0.0038	0.1038	0.2038
3727	0.007	0.017	0.0133	0.0177	0.0171	0.1171	0.0159	0.0078	0.0147	0.2147	0.0144	0.0172	0.0107	0.0065	0.0182	0.3182	0.0037	0.004	0.0069	0.0061	0.0134	0.2134	0.0095	0.0029	0.0068	0.3068	0.0065	0.0057	0.4057	0.0058	0.5058	0.0059	0.0026	0.0026	0.0029	0.1029	0.2029
3726	0.0068	0.0168	0.0134	0.0176	0.017	0.117	0.0158	0.0076	0.0148	0.2148	0.0144	0.0169	0.0104	0.0063	0.0182	0.3182	0.0038	0.0038	0.007	0.0061	0.0133	0.2133	0.0095	0.0027	0.0065	0.3065	0.0064	0.0055	0.4055	0.0056	0.5056	0.0057	0.0033	0.0033	0.0029	0.1029	0.2029
3725	0.0067	0.0167	0.0136	0.0175	0.0167	0.1167	0.0157	0.0074	0.0151	0.2151	0.0145	0.0167	0.0103	0.0063	0.0182	0.3182	0.0038	0.0037	0.0072	0.0061	0.0131	0.2131	0.0097	0.0025	0.0063	0.3063	0.0062	0.0053	0.4053	0.0055	0.5055	0.0054	0.0033	0.0033	0.0029	0.1029	0.2029
3724	0.0065	0.0165	0.0136	0.0173	0.0164	0.1164	0.0155	0.0071	0.0152	0.2152	0.0146	0.0165	0.0103	0.0063	0.0179	0.3179	0.0038	0.0036	0.0073	0.0061	0.0129	0.2129	0.0098	0.0024	0.0063	0.3063	0.0061	0.0054	0.4054	0.0055	0.5055	0.0052	0.0033	0.0033	0.0029	0.1029	0.2029
3723	0.0062	0.0162	0.0135	0.0172	0.016	0.116	0.0153	0.0069	0.0152	0.2152	0.0145	0.0164	0.0103	0.0064	0.0175	0.3175	0.0036	0.0035	0.0073	0.006	0.0127	0.2127	0.0099	0.0025	0.0066	0.3066	0.0061	0.0057	0.4057	0.0056	0.5056	0.0051	0.0019	0.0019	0.0024	0.1024	0.2024
3722	0.0059	0.0159	0.0133	0.0172	0.0157	0.1157	0.015	0.0068	0.0151	0.2151	0.0144	0.0164	0.0104	0.0064	0.0172	0.3172	0.0035	0.0035	0.0072	0.0059	0.0127	0.2127	0.0099	0.0028	0.0069	0.3069	0.0062	0.0061	0.4061	0.0057	0.5057	0.0053	0.0012	0.0012	0.0020	0.1020	0.2020
3721	0.0059	0.0159	0.0133	0.0173	0.0156	0.1156	0.015	0.0071	0.0151	0.2151	0.0143	0.0166	0.0106	0.0065	0.0172	0.3172	0.0035	0.0036	0.0072	0.0058	0.0128	0.2128	0.0099	0.0032	0.0071	0.3071	0.0064	0.0064	0.4064	0.0059	0.5059	0.0055	0.0012	0.0012	0.0016	0.1016	0.2016
3720	0.0062	0.0162	0.0134	0.0176	0.0158	0.1158	0.0152	0.0075	0.0154	0.2154	0.0143	0.017	0.0108	0.0067	0.0173	0.3173	0.0036	0.0038	0.0075	0.0057	0.013	0.213	0.0101	0.0034	0.0071	0.3071	0.0065	0.0065	0.4065	0.0059	0.5059	0.0057	0.0019	0.0019	0.0011	0.1011	0.2011
3719	0.0068	0.0168	0.0138	0.0179	0.0162	0.1162	0.0157	0.0079	0.0158	0.2158	0.0144	0.0174	0.011	0.0069	0.0175	0.3175	0.0038	0.0041	0.0079	0.0057	0.0132	0.2132	0.0105	0.0035	0.007	0.307	0.0065	0.0065	0.4065	0.0059	0.5059	0.0058	0.0033	0.0033	0.0011	0.1011	0.2011
3718	0.0074	0.0174	0.0141	0.0181	0.0166	0.1166	0.0161	0.0082	0.0162	0.2162	0.0146	0.0176	0.0112	0.0071	0.0176	0.3176	0.0039	0.0046	0.0084	0.0057	0.0133	0.2133	0.0108	0.0034	0.0069	0.3069	0.0065	0.0065	0.4065	0.006	0.506	0.0057	0.0041	0.0041	0.0011	0.1011	0.2011
3717	0.0077	0.0177	0.0142	0.0181	0.0169	0.1169	0.0164	0.0083	0.0163	0.2163	0.0148	0.0178	0.0113	0.0072	0.0176	0.3176	0.004	0.0049	0.0087	0.0058	0.0133	0.2133	0.0111	0.0033	0.0069	0.3069	0.0066	0.0065	0.4065	0.006	0.506	0.0056	0.0048	0.0048	0.0016	0.1016	0.2016
3716	0.0077	0.0177	0.0141	0.018	0.017	0.117	0.0164	0.0084	0.0163	0.2163	0.0148	0.0178	0.0114	0.007	0.0176	0.3176	0.004	0.005	0.0086	0.0058	0.0133	0.2133	0.0112	0.0032	0.0069	0.3069	0.0067	0.0064	0.4064	0.0062	0.5062	0.0056	0.0048	0.0048	0.0016	0.1016	0.2016
3715	0.0076	0.0176	0.0138	0.0178	0.0169	0.1169	0.0162	0.0083	0.0161	0.2161	0.0147	0.0178	0.0114	0.0068	0.0176	0.3176	0.0041	0.0049	0.0082	0.0058	0.0133	0.2133	0.0113	0.0032	0.007	0.307	0.0068	0.0062	0.4062	0.0064	0.5064	0.0056	0.0055	0.0055	0.0016	0.1016	0.2016
3714	0.0075	0.0175	0.0135	0.0176	0.0169	0.1169	0.0159	0.0081	0.0159	0.2159	0.0144	0.0176	0.0114	0.0067	0.0177	0.3177	0.0041	0.0045	0.0077	0.0059	0.0134	0.2134	0.0114	0.0033	0.0069	0.3069	0.0068	0.0058	0.4058	0.0066	0.5066	0.0057	0.0055	0.0055	0.0020	0.1020	0.2020
3713	0.0075	0.0175	0.0133	0.0173	0.017	0.117	0.0158	0.008	0.0158	0.2158	0.0143	0.0172	0.0114	0.0067	0.0177	0.3177	0.0041	0.0042	0.0074	0.006	0.0136	0.2136	0.0116	0.0033	0.0068	0.3068	0.0066	0.0055	0.4055	0.0068	0.5068	0.0058	0.0055	0.0055	0.0024	0.1024	0.2024
3712	0.0075	0.0175	0.0133	0.0169	0.0172	0.1172	0.0158	0.0079	0.0157	0.2157	0.0144	0.0171	0.0115	0.0067	0.0178	0.3178	0.0041	0.0041	0.0076	0.0063	0.0138	0.2138	0.0118	0.0034	0.0067	0.3067	0.0063	0.0053	0.4053	0.0069	0.5069	0.0058	0.0055	0.0055	0.0038	0.1038	0.2038
3711	0.0077	0.0177	0.0136	0.0168	0.0172	0.1172	0.016	0.0079	0.0158	0.2158	0.0148	0.0172	0.0117	0.0068	0.0179	0.3179	0.0041	0.0043	0.008	0.0067	0.014	0.214	0.012	0.0034	0.0067	0.3067	0.006	0.0052	0.4052	0.0068	0.5068	0.0057	0.0055	0.0055	0.0055	0.1055	0.2055
3710	0.0078	0.0178	0.0139	0.0169	0.0171	0.1171	0.0163	0.0079	0.0159	0.2159	0.0152	0.0175	0.0118	0.0069	0.0179	0.3179	0.0041	0.0045	0.0084	0.0069	0.014	0.214	0.0122	0.0032	0.0066	0.3066	0.0059	0.0053	0.4053	0.0066	0.5066	0.0056	0.0055	0.0055	0.0064	0.1064	0.2064
3709	0.0078	0.0178	0.0141	0.0171	0.0169	0.1169	0.0165	0.0079	0.0161	0.2161	0.0153	0.0177	0.0116	0.0069	0.0179	0.3179	0.0041	0.0045	0.0086	0.0068	0.0139	0.2139	0.0123	0.0029	0.0064	0.3064	0.0058	0.0053	0.4053	0.0063	0.5063	0.0055	0.0055	0.0055	0.0060	0.1060	0.2060
3708	0.0076	0.0176	0.0142	0.0172	0.0164	0.1164	0.0166	0.0077	0.0161	0.2161	0.0152	0.0175	0.0113	0.0066	0.0178	0.3178	0.0039	0.0042	0.0085	0.0063	0.0136	0.2136	0.0123	0.0027	0.0062	0.3062	0.0057	0.0053	0.4053	0.0059	0.5059	0.0053	0.0041	0.0041	0.0038	0.1038	0.2038
3707	0.0073	0.0173	0.014	0.0171	0.0158	0.1158	0.0164	0.0075	0.0159	0.2159	0.015	0.017	0.0109	0.0063	0.0176	0.3176	0.0037	0.0037	0.0084	0.0058	0.0131	0.2131	0.0122	0.0027	0.0059	0.3059	0.0057	0.0054	0.4054	0.0056	0.5056	0.0053	0.0026	0.0026	0.0016	0.1016	0.2016
3706	0.0069	0.0169	0.0137	0.0169	0.0153	0.1153	0.016	0.0073	0.0157	0.2157	0.0148	0.0165	0.0105	0.006	0.0174	0.3174	0.0035	0.0034	0.0084	0.0053	0.0127	0.2127	0.0121	0.0028	0.0058	0.3058	0.0057	0.0054	0.4054	0.0054	0.5054	0.0053	0.0012	0.0012	-0.0007	0.0993	0.1993
3705	0.0066	0.0166	0.0134	0.0168	0.0151	0.1151	0.0157	0.0073	0.0156	0.2156	0.0146	0.0163	0.0103	0.006	0.0172	0.3172	0.0034	0.0034	0.0085	0.0052	0.0124	0.2124	0.0119	0.003	0.0057	0.3057	0.0058	0.0056	0.4056	0.0055	0.5055	0.0054	0.0005	0.0005	-0.0011	0.0989	0.1989
3704	0.0065	0.0165	0.0134	0.0166	0.0153	0.1153	0.0155	0.0073	0.0155	0.2155	0.0145	0.0163	0.0103	0.0062	0.0171	0.3171	0.0035	0.0036	0.0086	0.0053	0.0123	0.2123	0.0118	0.003	0.0057	0.3057	0.006	0.0059	0.4059	0.0058	0.5058	0.0057	0.0012	0.0012	-0.0007	0.0993	0.1993
3703	0.0066	0.0166	0.0134	0.0166	0.0157	0.1157	0.0155	0.0074	0.0154	0.2154	0.0144	0.0165	0.0104	0.0065	0.0171	0.3171	0.0037	0.0038	0.0085	0.0057	0.0123	0.2123	0.0117	0.0027	0.0057	0.3057	0.0061	0.006	0.406	0.006	0.506	0.006	0.0026	0.0026	0.0011	0.1011	0.2011
3702	0.0068	0.0168	0.0134	0.0167	0.016	0.116	0.0155	0.0075	0.0153	0.2153	0.0142	0.0167	0.0105	0.0068	0.0173	0.3173	0.0038	0.004	0.0082	0.006	0.0123	0.2123	0.0117	0.0023	0.0059	0.3059	0.0061	0.006	0.406	0.0061	0.5061	0.0063	0.0033	0.0033	0.0024	0.1024	0.2024
3701	0.0069	0.0169	0.0132	0.0169	0.0162	0.1162	0.0157	0.0076	0.0152	0.2152	0.014	0.0168	0.0106	0.0069	0.0174	0.3174	0.0038	0.004	0.008	0.0061	0.0123	0.2123	0.0117	0.0021	0.0063	0.3063	0.0061	0.0059	0.4059	0.0062	0.5062	0.0063	0.0033	0.0033	0.0029	0.1029	0.2029
3700	0.007	0.017	0.0131	0.0172	0.0163	0.1163	0.0158	0.0077	0.015	0.215	0.0139	0.017	0.0106	0.0069	0.0176	0.3176	0.0036	0.004	0.0079	0.006	0.0124	0.2124	0.0117	0.0021	0.0067	0.3067	0.0061	0.0058	0.4058	0.0062	0.5062	0.0062	0.0019	0.0019	0.0024	0.1024	0.2024
3699	0.0072	0.0172	0.013	0.0174	0.0163	0.1163	0.0159	0.0078	0.015	0.215	0.0138	0.0171	0.0105	0.0069	0.0177	0.3177	0.0035	0.004	0.008	0.0057	0.0126	0.2126	0.0117	0.0024	0.0069	0.3069	0.0062	0.0059	0.4059	0.0062	0.5062	0.006	0.0012	0.0012	0.0011	0.1011	0.2011
3698	0.0072	0.0172	0.0131	0.0174	0.0164	0.1164	0.0159	0.0078	0.015	0.215	0.0136	0.017	0.0102	0.0068	0.0177	0.3177	0.0034	0.0039	0.0081	0.0054	0.0128	0.2128	0.0118	0.0026	0.0071	0.3071	0.0063	0.0061	0.4061	0.0061	0.5061	0.0059	0.0005	0.0005	-0.0002	0.0998	0.1998
3697	0.0072	0.0172	0.0132	0.0172	0.0164	0.1164	0.0158	0.0076	0.015	0.215	0.0135	0.0169	0.01	0.0067	0.0175	0.3175	0.0036	0.0037	0.0081	0.0053	0.013	0.213	0.0121	0.0028	0.007	0.307	0.0065	0.0062	0.4062	0.0059	0.5059	0.0057	0.0019	0.0019	-0.0007	0.0993	0.1993
3696	0.007	0.017	0.0132	0.0171	0.0165	0.1165	0.0158	0.0075	0.0151	0.2151	0.0134	0.0169	0.0099	0.0066	0.0174	0.3174	0.0038	0.0034	0.0081	0.0053	0.0131	0.2131	0.0125	0.0029	0.0068	0.3068	0.0065	0.0062	0.4062	0.0058	0.5058	0.0057	0.0033	0.0033	-0.0007	0.0993	0.1993
3695	0.0069	0.0169	0.0133	0.0171	0.0165	0.1165	0.0158	0.0075	0.0152	0.2152	0.0136	0.017	0.01	0.0064	0.0174	0.3174	0.004	0.0033	0.0081	0.0056	0.0132	0.2132	0.0131	0.0029	0.0065	0.3065	0.0066	0.0061	0.4061	0.0057	0.5057	0.0056	0.0048	0.0048	0.0007	0.1007	0.2007
3694	0.0068	0.0168	0.0134	0.0173	0.0166	0.1166	0.0158	0.0076	0.0154	0.2154	0.014	0.0172	0.0102	0.0063	0.0176	0.3176	0.004	0.0035	0.0082	0.0061	0.0134	0.2134	0.0137	0.0028	0.0062	0.3062	0.0066	0.0059	0.4059	0.0057	0.5057	0.0056	0.0048	0.0048	0.0029	0.1029	0.2029
3693	0.0069	0.0169	0.0136	0.0174	0.0167	0.1167	0.0159	0.0079	0.0156	0.2156	0.0144	0.0175	0.0105	0.0061	0.0178	0.3178	0.0039	0.0039	0.0084	0.0067	0.0137	0.2137	0.0143	0.0028	0.0059	0.3059	0.0066	0.0058	0.4058	0.0058	0.5058	0.0057	0.0041	0.0041	0.0055	0.1055	0.2055
3692	0.0071	0.0171	0.0138	0.0175	0.0168	0.1168	0.016	0.0081	0.0158	0.2158	0.0148	0.0176	0.0108	0.0061	0.0179	0.3179	0.0037	0.0042	0.0085	0.007	0.0141	0.2141	0.0148	0.0029	0.0059	0.3059	0.0066	0.0057	0.4057	0.006	0.506	0.0058	0.0026	0.0026	0.0068	0.1068	0.2068
3691	0.0071	0.0171	0.0139	0.0174	0.0168	0.1168	0.0162	0.0082	0.0159	0.2159	0.0149	0.0177	0.0112	0.0061	0.018	0.318	0.0036	0.0044	0.0084	0.007	0.0142	0.2142	0.0151	0.0032	0.0061	0.3061	0.0067	0.0056	0.4056	0.0063	0.5063	0.006	0.0019	0.0019	0.0068	0.1068	0.2068
3690	0.007	0.017	0.0139	0.0172	0.0169	0.1169	0.0163	0.0083	0.0161	0.2161	0.0149	0.0176	0.0117	0.0062	0.018	0.318	0.0036	0.0042	0.0084	0.0067	0.0141	0.2141	0.0153	0.0034	0.0065	0.3065	0.0067	0.0056	0.4056	0.0066	0.5066	0.0061	0.0019	0.0019	0.0055	0.1055	0.2055
3689	0.007	0.017	0.014	0.0171	0.017	0.117	0.0163	0.0085	0.0163	0.2163	0.0148	0.0175	0.012	0.0062	0.0181	0.3181	0.0038	0.0039	0.0084	0.0063	0.0138	0.2138	0.0154	0.0034	0.0067	0.3067	0.0066	0.0056	0.4056	0.0067	0.5067	0.0061	0.0033	0.0033	0.0038	0.1038	0.2038
3688	0.0071	0.0171	0.0142	0.0172	0.0169	0.1169	0.0163	0.0086	0.0164	0.2164	0.0146	0.0175	0.012	0.0062	0.0182	0.3182	0.0039	0.0036	0.0085	0.006	0.0135	0.2135	0.0154	0.0032	0.0066	0.3066	0.0064	0.0056	0.4056	0.0068	0.5068	0.006	0.0041	0.0041	0.0024	0.1024	0.2024
3687	0.0073	0.0173	0.0144	0.0173	0.0167	0.1167	0.0162	0.0087	0.0163	0.2163	0.0145	0.0175	0.0118	0.0061	0.0182	0.3182	0.004	0.0034	0.0086	0.0058	0.0133	0.2133	0.0154	0.003	0.0066	0.3066	0.0063	0.0056	0.4056	0.0067	0.5067	0.0058	0.0048	0.0048	0.0016	0.1016	0.2016
3686	0.0074	0.0174	0.0145	0.0171	0.0164	0.1164	0.0161	0.0085	0.0159	0.2159	0.0143	0.0174	0.0114	0.0061	0.0182	0.3182	0.0041	0.0033	0.0087	0.0058	0.0132	0.2132	0.0154	0.003	0.0066	0.3066	0.0063	0.0055	0.4055	0.0065	0.5065	0.0056	0.0055	0.0055	0.0016	0.1016	0.2016
3685	0.0075	0.0175	0.0145	0.0169	0.0162	0.1162	0.0161	0.0082	0.0157	0.2157	0.0143	0.0173	0.0111	0.0062	0.018	0.318	0.0041	0.0033	0.0087	0.0058	0.0132	0.2132	0.0155	0.0031	0.0068	0.3068	0.0065	0.0056	0.4056	0.0065	0.5065	0.0055	0.0055	0.0055	0.0016	0.1016	0.2016
3684	0.0075	0.0175	0.0143	0.0168	0.0162	0.1162	0.0163	0.008	0.0156	0.2156	0.0143	0.0172	0.0109	0.0063	0.0179	0.3179	0.0042	0.0034	0.0089	0.006	0.0132	0.2132	0.0156	0.0033	0.007	0.307	0.0066	0.0059	0.4059	0.0066	0.5066	0.0055	0.0062	0.0062	0.0024	0.1024	0.2024
3683	0.0076	0.0176	0.0141	0.0168	0.0163	0.1163	0.0165	0.0079	0.0158	0.2158	0.0145	0.0172	0.0109	0.0066	0.0179	0.3179	0.0042	0.0035	0.0091	0.0062	0.0132	0.2132	0.016	0.0033	0.007	0.307	0.0068	0.0062	0.4062	0.0067	0.5067	0.0057	0.0062	0.0062	0.0033	0.1033	0.2033
3682	0.0077	0.0177	0.0139	0.017	0.0166	0.1166	0.0167	0.0078	0.016	0.216	0.0146	0.0173	0.011	0.0068	0.0178	0.3178	0.0042	0.0038	0.0094	0.0064	0.0133	0.2133	0.0166	0.0031	0.0069	0.3069	0.0067	0.0065	0.4065	0.0067	0.5067	0.0059	0.0062	0.0062	0.0042	0.1042	0.2042
3681	0.0079	0.0179	0.0137	0.0172	0.0168	0.1168	0.0166	0.0078	0.0159	0.2159	0.0145	0.0173	0.011	0.0068	0.0177	0.3177	0.004	0.004	0.0096	0.0064	0.0133	0.2133	0.0172	0.0028	0.0067	0.3067	0.0065	0.0066	0.4066	0.0066	0.5066	0.0061	0.0048	0.0048	0.0042	0.1042	0.2042
3680	0.0081	0.0181	0.0134	0.0172	0.0169	0.1169	0.0163	0.0077	0.0157	0.2157	0.0143	0.0173	0.0109	0.0065	0.0175	0.3175	0.0038	0.0042	0.0096	0.0064	0.0134	0.2134	0.0176	0.0025	0.0066	0.3066	0.0063	0.0066	0.4066	0.0063	0.5063	0.0063	0.0033	0.0033	0.0042	0.1042	0.2042
3679	0.0081	0.0181	0.0131	0.0171	0.0168	0.1168	0.016	0.0075	0.0152	0.2152	0.014	0.0173	0.0107	0.0059	0.0173	0.3173	0.0034	0.0044	0.0095	0.0062	0.0134	0.2134	0.018	0.0024	0.0065	0.3065	0.0061	0.0065	0.4065	0.0061	0.5061	0.0065	0.0005	0.0005	0.0033	0.1033	0.2033
3678	0.0079	0.0179	0.013	0.0167	0.0164	0.1164	0.0156	0.0074	0.0148	0.2148	0.0138	0.0173	0.0106	0.0054	0.017	0.317	0.0028	0.0045	0.0092	0.006	0.0133	0.2133	0.0182	0.0026	0.0064	0.3064	0.0061	0.0061	0.4061	0.0059	0.5059	0.0067	-0.0039	-0.0039	0.0024	0.1024	0.2024
3677	0.0075	0.0175	0.0131	0.0163	0.016	0.116	0.0154	0.0073	0.0144	0.2144	0.0135	0.0171	0.0106	0.0051	0.0167	0.3167	0.0023	0.0045	0.009	0.0059	0.0131	0.2131	0.0186	0.0029	0.0064	0.3064	0.0061	0.0058	0.4058	0.0058	0.5058	0.0069	-0.0075	-0.0075	0.0020	0.1020	0.2020
3676	0.0071	0.0171	0.0133	0.0159	0.0157	0.1157	0.0153	0.0073	0.0143	0.2143	0.0134	0.0169	0.0109	0.0051	0.0164	0.3164	0.0022	0.0047	0.0091	0.0059	0.0129	0.2129	0.0192	0.0033	0.0065	0.3065	0.0063	0.0057	0.4057	0.006	0.506	0.007	-0.0082	-0.0082	0.0020	0.1020	0.2020
3675	0.0069	0.0169	0.0134	0.0158	0.0157	0.1157	0.0154	0.0074	0.0147	0.2147	0.0136	0.0169	0.0113	0.0052	0.0166	0.3166	0.0027	0.0049	0.0094	0.006	0.0131	0.2131	0.0197	0.0036	0.0069	0.3069	0.0066	0.0058	0.4058	0.0063	0.5063	0.007	-0.0046	-0.0046	0.0024	0.1024	0.2024
3674	0.0069	0.0169	0.0135	0.016	0.0158	0.1158	0.0157	0.0076	0.0151	0.2151	0.0139	0.0173	0.0116	0.0053	0.017	0.317	0.0033	0.0049	0.0096	0.006	0.0133	0.2133	0.02	0.0039	0.0074	0.3074	0.0069	0.006	0.406	0.0066	0.5066	0.0069	-0.0003	-0.0003	0.0024	0.1024	0.2024
3673	0.0071	0.0171	0.0137	0.0161	0.0159	0.1159	0.0158	0.0078	0.0153	0.2153	0.014	0.0174	0.0116	0.0055	0.0174	0.3174	0.0036	0.0047	0.0095	0.0058	0.0133	0.2133	0.0198	0.0042	0.0079	0.3079	0.0073	0.006	0.406	0.0069	0.5069	0.0069	0.0019	0.0019	0.0016	0.1016	0.2016
3672	0.0073	0.0173	0.0139	0.0163	0.0158	0.1158	0.0156	0.0077	0.0153	0.2153	0.0138	0.0172	0.0113	0.0056	0.0172	0.3172	0.0036	0.0044	0.0092	0.0055	0.0131	0.2131	0.0195	0.0043	0.0083	0.3083	0.0075	0.0062	0.4062	0.0072	0.5072	0.0069	0.0019	0.0019	0.0002	0.1002	0.2002
3671	0.0074	0.0174	0.0139	0.0165	0.0157	0.1157	0.0153	0.0076	0.0152	0.2152	0.0135	0.0168	0.0111	0.0057	0.0169	0.3169	0.0036	0.0041	0.0093	0.0054	0.0129	0.2129	0.0194	0.0043	0.0085	0.3085	0.0075	0.0066	0.4066	0.0075	0.5075	0.007	0.0019	0.0019	-0.0002	0.0998	0.1998
3670	0.0074	0.0174	0.0138	0.0168	0.0158	0.1158	0.0152	0.0074	0.0152	0.2152	0.0135	0.0168	0.0111	0.0057	0.0169	0.3169	0.0038	0.0041	0.0098	0.0054	0.013	0.213	0.0198	0.0042	0.0084	0.3084	0.0075	0.0071	0.4071	0.0078	0.5078	0.007	0.0033	0.0033	-0.0002	0.0998	0.1998
3669	0.0073	0.0173	0.0137	0.017	0.016	0.116	0.0155	0.0074	0.0153	0.2153	0.0137	0.0172	0.0112	0.0058	0.0173	0.3173	0.004	0.0042	0.0105	0.0056	0.0133	0.2133	0.0204	0.0039	0.008	0.308	0.0074	0.0073	0.4073	0.0077	0.5077	0.0069	0.0048	0.0048	0.0007	0.1007	0.2007
3668	0.0071	0.0171	0.0136	0.0171	0.0161	0.1161	0.0158	0.0075	0.0155	0.2155	0.0139	0.0176	0.0112	0.0059	0.0177	0.3177	0.0042	0.0042	0.0112	0.0057	0.0136	0.2136	0.021	0.0036	0.0075	0.3075	0.0073	0.0071	0.4071	0.0075	0.5075	0.0066	0.0062	0.0062	0.0011	0.1011	0.2011
3667	0.007	0.017	0.0137	0.0172	0.0162	0.1162	0.016	0.0075	0.0155	0.2155	0.014	0.0177	0.011	0.0061	0.0179	0.3179	0.0042	0.0041	0.0116	0.0058	0.0138	0.2138	0.0215	0.0033	0.0072	0.3072	0.0073	0.0068	0.4068	0.0071	0.5071	0.0064	0.0062	0.0062	0.0016	0.1016	0.2016
3666	0.0069	0.0169	0.014	0.0172	0.0163	0.1163	0.0161	0.0076	0.0155	0.2155	0.014	0.0176	0.0108	0.0064	0.0179	0.3179	0.0042	0.0041	0.0118	0.0058	0.0138	0.2138	0.0221	0.0031	0.0071	0.3071	0.0075	0.0068	0.4068	0.0068	0.5068	0.0063	0.0062	0.0062	0.0016	0.1016	0.2016
3665	0.007	0.017	0.0143	0.0173	0.0166	0.1166	0.0162	0.0077	0.0157	0.2157	0.0144	0.0175	0.0107	0.0067	0.0179	0.3179	0.0042	0.0042	0.0121	0.0059	0.0139	0.2139	0.0227	0.003	0.007	0.307	0.0078	0.0069	0.4069	0.0066	0.5066	0.0062	0.0062	0.0062	0.0020	0.1020	0.2020
3664	0.0071	0.0171	0.0147	0.0174	0.0167	0.1167	0.0162	0.0078	0.0159	0.2159	0.0148	0.0173	0.0108	0.0069	0.018	0.318	0.0043	0.0044	0.0125	0.0059	0.0138	0.2138	0.0233	0.0028	0.007	0.307	0.0079	0.007	0.407	0.0064	0.5064	0.0063	0.0069	0.0069	0.0020	0.1020	0.2020
3663	0.0072	0.0172	0.0149	0.0176	0.0167	0.1167	0.0161	0.0078	0.0161	0.2161	0.0151	0.0171	0.0108	0.0069	0.0181	0.3181	0.0043	0.0045	0.0127	0.0059	0.0137	0.2137	0.0237	0.0026	0.0068	0.3068	0.0077	0.007	0.407	0.0063	0.5063	0.0063	0.0069	0.0069	0.0020	0.1020	0.2020
3662	0.0071	0.0171	0.0149	0.0176	0.0164	0.1164	0.0158	0.0076	0.0162	0.2162	0.0151	0.0168	0.0107	0.0069	0.0181	0.3181	0.0044	0.0045	0.0129	0.0058	0.0135	0.2135	0.024	0.0024	0.0067	0.3067	0.0074	0.0067	0.4067	0.0062	0.5062	0.0063	0.0077	0.0077	0.0016	0.1016	0.2016
3661	0.007	0.017	0.0148	0.0176	0.0162	0.1162	0.0155	0.0075	0.016	0.216	0.015	0.0166	0.0106	0.0067	0.0182	0.3182	0.0045	0.0044	0.013	0.0058	0.0133	0.2133	0.0243	0.0024	0.0066	0.3066	0.007	0.0065	0.4065	0.0061	0.5061	0.0063	0.0084	0.0084	0.0016	0.1016	0.2016
3660	0.007	0.017	0.0149	0.0175	0.0162	0.1162	0.0156	0.0076	0.0159	0.2159	0.0149	0.0167	0.0106	0.0066	0.0183	0.3183	0.0046	0.0043	0.0131	0.0059	0.0133	0.2133	0.0249	0.0026	0.0066	0.3066	0.0068	0.0063	0.4063	0.0061	0.5061	0.0062	0.0091	0.0091	0.0020	0.1020	0.2020
3659	0.0072	0.0172	0.015	0.0176	0.0166	0.1166	0.0159	0.0079	0.0158	0.2158	0.0149	0.0171	0.0107	0.0066	0.0185	0.3185	0.0047	0.0042	0.0134	0.0062	0.0134	0.2134	0.0255	0.003	0.0068	0.3068	0.0069	0.0063	0.4063	0.0061	0.5061	0.0062	0.0098	0.0098	0.0033	0.1033	0.2033
3658	0.0074	0.0174	0.0152	0.0177	0.017	0.117	0.0165	0.0084	0.0159	0.2159	0.015	0.0176	0.0108	0.0067	0.0188	0.3188	0.0047	0.0042	0.0138	0.0066	0.0136	0.2136	0.0262	0.0033	0.007	0.307	0.007	0.0064	0.4064	0.0062	0.5062	0.0063	0.0098	0.0098	0.0051	0.1051	0.2051
3657	0.0077	0.0177	0.0152	0.0179	0.0174	0.1174	0.0171	0.0088	0.0162	0.2162	0.0152	0.018	0.0108	0.0069	0.019	0.319	0.0047	0.0043	0.0141	0.007	0.0138	0.2138	0.0269	0.0034	0.0072	0.3072	0.0072	0.0067	0.4067	0.0063	0.5063	0.0065	0.0098	0.0098	0.0068	0.1068	0.2068
3656	0.0078	0.0178	0.0151	0.0182	0.0176	0.1176	0.0175	0.0089	0.0165	0.2165	0.0154	0.0183	0.0109	0.007	0.0192	0.3192	0.0048	0.0043	0.0145	0.0074	0.014	0.214	0.0276	0.0034	0.0071	0.3071	0.0074	0.0069	0.4069	0.0065	0.5065	0.0068	0.0105	0.0105	0.0086	0.1086	0.2086
3655	0.0079	0.0179	0.0151	0.0183	0.0177	0.1177	0.0177	0.0089	0.0167	0.2167	0.0156	0.0186	0.011	0.007	0.0194	0.3194	0.0048	0.0043	0.0148	0.0076	0.0141	0.2141	0.0283	0.0033	0.0069	0.3069	0.0075	0.0069	0.4069	0.0067	0.5067	0.007	0.0105	0.0105	0.0095	0.1095	0.2095
3654	0.0081	0.0181	0.0153	0.0184	0.0177	0.1177	0.0176	0.0086	0.0166	0.2166	0.0158	0.0187	0.011	0.007	0.0195	0.3195	0.0048	0.0044	0.0152	0.0076	0.0142	0.2142	0.029	0.0033	0.0066	0.3066	0.0075	0.0067	0.4067	0.0069	0.5069	0.007	0.0105	0.0105	0.0095	0.1095	0.2095
3653	0.0082	0.0182	0.0154	0.0184	0.0178	0.1178	0.0173	0.0083	0.0164	0.2164	0.0159	0.0187	0.0111	0.0071	0.0194	0.3194	0.0046	0.0044	0.0154	0.0075	0.0141	0.2141	0.0297	0.0033	0.0064	0.3064	0.0075	0.0064	0.4064	0.007	0.507	0.007	0.0091	0.0091	0.0090	0.1090	0.2090
3652	0.0083	0.0183	0.0154	0.0183	0.018	0.118	0.017	0.008	0.0161	0.2161	0.0159	0.0187	0.0112	0.0072	0.0192	0.3192	0.0043	0.0044	0.0156	0.0074	0.014	0.214	0.0305	0.0033	0.0063	0.3063	0.0075	0.0061	0.4061	0.007	0.507	0.0068	0.0069	0.0069	0.0086	0.1086	0.2086
3651	0.0083	0.0183	0.0154	0.0182	0.0182	0.1182	0.0168	0.0078	0.0161	0.2161	0.016	0.0186	0.0115	0.0071	0.0189	0.3189	0.0041	0.0043	0.0157	0.0072	0.0139	0.2139	0.0314	0.0033	0.0064	0.3064	0.0075	0.0059	0.4059	0.007	0.507	0.0065	0.0055	0.0055	0.0077	0.1077	0.2077
3650	0.0083	0.0183	0.0154	0.0181	0.0184	0.1184	0.0167	0.0078	0.0162	0.2162	0.016	0.0185	0.012	0.0069	0.0188	0.3188	0.0039	0.0042	0.0158	0.0071	0.014	0.214	0.0322	0.0034	0.0066	0.3066	0.0076	0.0059	0.4059	0.007	0.507	0.0064	0.0041	0.0041	0.0073	0.1073	0.2073
3649	0.0084	0.0184	0.0154	0.0181	0.0183	0.1183	0.0165	0.0077	0.0163	0.2163	0.0161	0.0185	0.0124	0.0066	0.0188	0.3188	0.0037	0.0042	0.016	0.0071	0.0141	0.2141	0.0329	0.0035	0.007	0.307	0.0078	0.0061	0.4061	0.0069	0.5069	0.0065	0.0026	0.0026	0.0073	0.1073	0.2073
3648	0.0085	0.0185	0.0154	0.0182	0.0181	0.1181	0.0163	0.0076	0.0162	0.2162	0.016	0.0185	0.0123	0.0062	0.0189	0.3189	0.0034	0.0042	0.0161	0.0071	0.0141	0.2141	0.0333	0.0036	0.0073	0.3073	0.0079	0.0064	0.4064	0.007	0.507	0.0069	0.0005	0.0005	0.0073	0.1073	0.2073
3647	0.0086	0.0186	0.0153	0.0185	0.0178	0.1178	0.016	0.0075	0.0161	0.2161	0.0158	0.0184	0.012	0.006	0.019	0.319	0.0033	0.0042	0.0161	0.007	0.0141	0.2141	0.0335	0.0037	0.0075	0.3075	0.008	0.0068	0.4068	0.0071	0.5071	0.0074	-0.0003	-0.0003	0.0068	0.1068	0.2068
3646	0.0084	0.0184	0.0151	0.0187	0.0174	0.1174	0.0159	0.0073	0.016	0.216	0.0156	0.0182	0.0115	0.006	0.0191	0.3191	0.0032	0.0041	0.0161	0.0067	0.0141	0.2141	0.0336	0.0038	0.0077	0.3077	0.0082	0.0072	0.4072	0.0073	0.5073	0.0078	-0.0010	-0.0010	0.0055	0.1055	0.2055
3645	0.0082	0.0182	0.0149	0.0189	0.0172	0.1172	0.0159	0.0073	0.016	0.216	0.0154	0.0181	0.0113	0.0061	0.0191	0.3191	0.0033	0.004	0.0162	0.0066	0.0142	0.2142	0.0337	0.0038	0.008	0.308	0.0086	0.0076	0.4076	0.0076	0.5076	0.008	-0.0003	-0.0003	0.0051	0.1051	0.2051
3644	0.0082	0.0182	0.0148	0.019	0.0172	0.1172	0.0161	0.0074	0.0162	0.2162	0.0153	0.0181	0.0112	0.0063	0.0192	0.3192	0.0036	0.0039	0.0166	0.0065	0.0144	0.2144	0.034	0.0038	0.0083	0.3083	0.0089	0.008	0.408	0.0078	0.5078	0.008	0.0019	0.0019	0.0046	0.1046	0.2046
3643	0.0083	0.0183	0.0148	0.0191	0.0173	0.1173	0.0164	0.0075	0.0165	0.2165	0.0152	0.0181	0.0112	0.0064	0.0192	0.3192	0.0039	0.0038	0.0171	0.0066	0.0145	0.2145	0.0347	0.0036	0.0086	0.3086	0.0091	0.0084	0.4084	0.008	0.508	0.0079	0.0041	0.0041	0.0051	0.1051	0.2051
3642	0.0085	0.0185	0.015	0.0192	0.0175	0.1175	0.0168	0.0077	0.0168	0.2168	0.0151	0.0181	0.0112	0.0066	0.0193	0.3193	0.0043	0.0038	0.0176	0.0068	0.0145	0.2145	0.0356	0.0036	0.0088	0.3088	0.0092	0.0088	0.4088	0.008	0.508	0.0079	0.0069	0.0069	0.0060	0.1060	0.2060
3641	0.0087	0.0187	0.0153	0.0193	0.0177	0.1177	0.0171	0.008	0.017	0.217	0.0151	0.0181	0.0111	0.0069	0.0194	0.3194	0.0045	0.0039	0.018	0.007	0.0147	0.2147	0.0365	0.0037	0.0089	0.3089	0.0092	0.0091	0.4091	0.0081	0.5081	0.0079	0.0084	0.0084	0.0068	0.1068	0.2068
3640	0.0087	0.0187	0.0156	0.0195	0.0178	0.1178	0.0173	0.0084	0.0172	0.2172	0.0152	0.0181	0.011	0.0072	0.0196	0.3196	0.0045	0.004	0.0184	0.0071	0.015	0.215	0.0374	0.004	0.009	0.309	0.0091	0.0093	0.4093	0.0082	0.5082	0.008	0.0084	0.0084	0.0073	0.1073	0.2073
3639	0.0087	0.0187	0.016	0.0196	0.0179	0.1179	0.0172	0.0087	0.0174	0.2174	0.0153	0.0181	0.0108	0.0074	0.0198	0.3198	0.0043	0.0041	0.0188	0.007	0.0152	0.2152	0.0382	0.0043	0.0091	0.3091	0.0092	0.0094	0.4094	0.0084	0.5084	0.0081	0.0069	0.0069	0.0068	0.1068	0.2068
3638	0.0087	0.0187	0.0162	0.0196	0.0179	0.1179	0.017	0.0088	0.0173	0.2173	0.0155	0.0181	0.0108	0.0074	0.02	0.32	0.0041	0.004	0.0194	0.0068	0.0154	0.2154	0.0389	0.0045	0.0092	0.3092	0.0094	0.0094	0.4094	0.0086	0.5086	0.0083	0.0055	0.0055	0.0060	0.1060	0.2060
3637	0.0088	0.0188	0.0164	0.0195	0.0179	0.1179	0.0169	0.0088	0.0172	0.2172	0.0157	0.0181	0.011	0.0073	0.02	0.32	0.0038	0.0039	0.0199	0.0065	0.0154	0.2154	0.0395	0.0047	0.0093	0.3093	0.0097	0.0094	0.4094	0.0088	0.5088	0.0085	0.0033	0.0033	0.0046	0.1046	0.2046
3636	0.009	0.019	0.0164	0.0193	0.018	0.118	0.0167	0.0088	0.017	0.217	0.0158	0.0181	0.0113	0.007	0.0199	0.3199	0.0038	0.0039	0.0202	0.0063	0.0154	0.2154	0.0401	0.0046	0.0093	0.3093	0.0098	0.0093	0.4093	0.0087	0.5087	0.0086	0.0033	0.0033	0.0038	0.1038	0.2038
3635	0.0092	0.0192	0.0164	0.0193	0.0183	0.1183	0.0167	0.0087	0.017	0.217	0.0158	0.0181	0.0116	0.0068	0.0197	0.3197	0.0039	0.0039	0.0204	0.0063	0.0154	0.2154	0.0409	0.0044	0.0091	0.3091	0.0097	0.0091	0.4091	0.0086	0.5086	0.0086	0.0041	0.0041	0.0038	0.1038	0.2038
3634	0.0094	0.0194	0.0163	0.0195	0.0188	0.1188	0.0167	0.0086	0.0171	0.2171	0.0159	0.0183	0.0119	0.0065	0.0197	0.3197	0.0041	0.004	0.0206	0.0065	0.0154	0.2154	0.0418	0.0044	0.009	0.309	0.0097	0.0089	0.4089	0.0086	0.5086	0.0086	0.0055	0.0055	0.0046	0.1046	0.2046
3633	0.0095	0.0195	0.0162	0.0197	0.0191	0.1191	0.0167	0.0085	0.0173	0.2173	0.016	0.0185	0.012	0.0062	0.0198	0.3198	0.0043	0.0042	0.0207	0.0068	0.0153	0.2153	0.0428	0.0047	0.009	0.309	0.0098	0.0087	0.4087	0.0086	0.5086	0.0087	0.0069	0.0069	0.0060	0.1060	0.2060
3632	0.0095	0.0195	0.016	0.0198	0.0192	0.1192	0.0168	0.0084	0.0175	0.2175	0.0162	0.0188	0.0119	0.006	0.02	0.32	0.0043	0.0042	0.0209	0.007	0.0152	0.2152	0.0437	0.005	0.0091	0.3091	0.01	0.0086	0.4086	0.0087	0.5087	0.0089	0.0069	0.0069	0.0068	0.1068	0.2068
3631	0.0094	0.0194	0.0158	0.0199	0.019	0.119	0.0168	0.0082	0.0176	0.2176	0.0164	0.019	0.0117	0.006	0.0203	0.3203	0.0042	0.0041	0.0211	0.007	0.0151	0.2151	0.0444	0.0051	0.0091	0.3091	0.0101	0.0086	0.4086	0.0088	0.5088	0.0092	0.0062	0.0062	0.0068	0.1068	0.2068
3630	0.0094	0.0194	0.0156	0.0199	0.0189	0.1189	0.0169	0.0082	0.0176	0.2176	0.0164	0.0189	0.0115	0.0061	0.0206	0.3206	0.004	0.0039	0.0216	0.007	0.0151	0.2151	0.0449	0.0047	0.0091	0.3091	0.01	0.0088	0.4088	0.0089	0.5089	0.0096	0.0048	0.0048	0.0068	0.1068	0.2068
3629	0.0096	0.0196	0.0157	0.0199	0.0192	0.1192	0.0169	0.0082	0.0174	0.2174	0.0165	0.019	0.0116	0.0063	0.0209	0.3209	0.004	0.0038	0.0223	0.007	0.0153	0.2153	0.0453	0.0042	0.009	0.309	0.0099	0.009	0.409	0.009	0.509	0.0099	0.0048	0.0048	0.0068	0.1068	0.2068
3628	0.0098	0.0198	0.016	0.0199	0.0197	0.1197	0.0171	0.0084	0.0173	0.2173	0.0166	0.0192	0.0117	0.0063	0.0213	0.3213	0.0042	0.004	0.0229	0.007	0.0156	0.2156	0.0458	0.0039	0.009	0.309	0.01	0.0092	0.4092	0.009	0.509	0.0099	0.0062	0.0062	0.0068	0.1068	0.2068
3627	0.0099	0.0199	0.0166	0.0199	0.0202	0.1202	0.0174	0.0085	0.0172	0.2172	0.0166	0.0194	0.0117	0.0062	0.0214	0.3214	0.0044	0.0042	0.0232	0.007	0.0158	0.2158	0.0464	0.0039	0.0091	0.3091	0.0102	0.0091	0.4091	0.009	0.509	0.0097	0.0077	0.0077	0.0068	0.1068	0.2068
3626	0.01	0.02	0.0174	0.02	0.0205	0.1205	0.0176	0.0086	0.0172	0.2172	0.0165	0.0194	0.0117	0.0061	0.0212	0.3212	0.0045	0.0045	0.0234	0.0069	0.016	0.216	0.0472	0.004	0.0094	0.3094	0.0104	0.0091	0.4091	0.009	0.509	0.0095	0.0084	0.0084	0.0064	0.1064	0.2064
3625	0.0101	0.0201	0.018	0.0202	0.0205	0.1205	0.0178	0.0088	0.0173	0.2173	0.0165	0.0192	0.0118	0.0062	0.021	0.321	0.0045	0.0046	0.0237	0.0069	0.0162	0.2162	0.0481	0.0041	0.0096	0.3096	0.0105	0.0091	0.4091	0.0091	0.5091	0.0095	0.0084	0.0084	0.0064	0.1064	0.2064
3624	0.0102	0.0202	0.0186	0.0205	0.0205	0.1205	0.018	0.0089	0.0175	0.2175	0.0167	0.019	0.0121	0.0065	0.0211	0.3211	0.0045	0.0046	0.0242	0.007	0.0165	0.2165	0.049	0.0042	0.0099	0.3099	0.0106	0.0094	0.4094	0.0093	0.5093	0.0097	0.0084	0.0084	0.0068	0.1068	0.2068
3623	0.0102	0.0202	0.0189	0.0209	0.0206	0.1206	0.018	0.0089	0.0177	0.2177	0.0169	0.0189	0.0124	0.0067	0.0215	0.3215	0.0044	0.0045	0.0248	0.0072	0.0168	0.2168	0.0499	0.0045	0.0101	0.3101	0.0109	0.0096	0.4096	0.0095	0.5095	0.0101	0.0077	0.0077	0.0077	0.1077	0.2077
3622	0.0103	0.0203	0.0191	0.0211	0.0208	0.1208	0.018	0.0087	0.0178	0.2178	0.0172	0.0189	0.0127	0.0069	0.0221	0.3221	0.0043	0.0043	0.0254	0.0073	0.017	0.217	0.0505	0.0047	0.0104	0.3104	0.0113	0.0099	0.4099	0.0097	0.5097	0.0104	0.0069	0.0069	0.0082	0.1082	0.2082
3621	0.0104	0.0204	0.0189	0.0213	0.0211	0.1211	0.0179	0.0085	0.0179	0.2179	0.0174	0.0188	0.0126	0.007	0.0224	0.3224	0.0042	0.0042	0.026	0.0074	0.0171	0.2171	0.051	0.0049	0.0107	0.3107	0.0117	0.0101	0.4101	0.01	0.51	0.0106	0.0062	0.0062	0.0086	0.1086	0.2086
3620	0.0107	0.0207	0.0185	0.0214	0.0215	0.1215	0.0178	0.0084	0.018	0.218	0.0175	0.0187	0.0125	0.007	0.0223	0.3223	0.0042	0.0041	0.0266	0.0076	0.0171	0.2171	0.0516	0.0048	0.0109	0.3109	0.0119	0.0104	0.4104	0.0103	0.5103	0.0106	0.0062	0.0062	0.0095	0.1095	0.2095
3619	0.0108	0.0208	0.0183	0.0215	0.0218	0.1218	0.0179	0.0084	0.018	0.218	0.0176	0.0187	0.0124	0.0069	0.0222	0.3222	0.0044	0.0042	0.0272	0.0078	0.0172	0.2172	0.0523	0.0047	0.0112	0.3112	0.0121	0.0105	0.4105	0.0107	0.5107	0.0107	0.0077	0.0077	0.0104	0.1104	0.2104
3618	0.011	0.021	0.0184	0.0216	0.0219	0.1219	0.0181	0.0085	0.018	0.218	0.0176	0.0189	0.0124	0.0067	0.0222	0.3222	0.0047	0.0042	0.0275	0.0081	0.0174	0.2174	0.0532	0.0046	0.0113	0.3113	0.0123	0.0105	0.4105	0.0109	0.5109	0.0108	0.0098	0.0098	0.0117	0.1117	0.2117
3617	0.0111	0.0211	0.0186	0.0217	0.022	0.122	0.0185	0.0085	0.0181	0.2181	0.0176	0.0191	0.0125	0.0066	0.0224	0.3224	0.0048	0.0043	0.0277	0.0081	0.0176	0.2176	0.0541	0.0045	0.0113	0.3113	0.0124	0.0104	0.4104	0.011	0.511	0.011	0.0105	0.0105	0.0117	0.1117	0.2117
3616	0.0114	0.0214	0.0189	0.0217	0.022	0.122	0.0188	0.0083	0.0183	0.2183	0.0177	0.0192	0.0125	0.0065	0.0225	0.3225	0.0048	0.0044	0.0279	0.0081	0.0177	0.2177	0.055	0.0045	0.0112	0.3112	0.0124	0.0102	0.4102	0.011	0.511	0.011	0.0105	0.0105	0.0117	0.1117	0.2117
3615	0.0117	0.0217	0.0191	0.0217	0.0221	0.1221	0.0189	0.0082	0.0185	0.2185	0.0178	0.0194	0.0124	0.0065	0.0227	0.3227	0.0048	0.0045	0.0282	0.008	0.0178	0.2178	0.0558	0.0043	0.011	0.311	0.0123	0.0103	0.4103	0.0109	0.5109	0.0108	0.0105	0.0105	0.0112	0.1112	0.2112
3614	0.0119	0.0219	0.0192	0.0218	0.0223	0.1223	0.019	0.0083	0.0187	0.2187	0.0181	0.0197	0.0123	0.0065	0.0228	0.3228	0.0049	0.0045	0.0286	0.0079	0.0179	0.2179	0.0565	0.004	0.0109	0.3109	0.0123	0.0105	0.4105	0.0108	0.5108	0.0106	0.0113	0.0113	0.0108	0.1108	0.2108
3613	0.0119	0.0219	0.0193	0.022	0.0226	0.1226	0.019	0.0085	0.019	0.219	0.0184	0.02	0.0122	0.0065	0.0229	0.3229	0.0051	0.0044	0.0292	0.008	0.018	0.218	0.0571	0.0037	0.0109	0.3109	0.0124	0.0109	0.4109	0.0109	0.5109	0.0106	0.0127	0.0127	0.0112	0.1112	0.2112
3612	0.0117	0.0217	0.0193	0.0223	0.0228	0.1228	0.019	0.0086	0.0192	0.2192	0.0187	0.0203	0.0121	0.0065	0.023	0.323	0.0052	0.0042	0.0297	0.008	0.0182	0.2182	0.0576	0.0035	0.0109	0.3109	0.0127	0.0111	0.4111	0.0111	0.5111	0.0108	0.0134	0.0134	0.0112	0.1112	0.2112
3611	0.0114	0.0214	0.0193	0.0225	0.0229	0.1229	0.0189	0.0084	0.0192	0.2192	0.0186	0.0202	0.0119	0.0064	0.0229	0.3229	0.005	0.0041	0.03	0.0079	0.0184	0.2184	0.0578	0.0035	0.0111	0.3111	0.0132	0.0113	0.4113	0.0113	0.5113	0.0113	0.0120	0.0120	0.0108	0.1108	0.2108
3610	0.0112	0.0212	0.0194	0.0228	0.0229	0.1229	0.0188	0.0082	0.0191	0.2191	0.0182	0.0199	0.0118	0.0063	0.0229	0.3229	0.0049	0.0041	0.0302	0.0078	0.0186	0.2186	0.0581	0.0037	0.0115	0.3115	0.0137	0.0115	0.4115	0.0117	0.5117	0.0119	0.0113	0.0113	0.0104	0.1104	0.2104
3609	0.0113	0.0213	0.0196	0.023	0.0231	0.1231	0.0185	0.0081	0.0192	0.2192	0.0177	0.0196	0.0118	0.0064	0.0229	0.3229	0.0048	0.0042	0.0305	0.0077	0.019	0.219	0.0585	0.004	0.012	0.312	0.0142	0.0119	0.4119	0.0122	0.5122	0.0124	0.0105	0.0105	0.0099	0.1099	0.2099
3608	0.0116	0.0216	0.0199	0.0233	0.0235	0.1235	0.0184	0.0083	0.0194	0.2194	0.0174	0.0195	0.012	0.0066	0.0232	0.3232	0.0048	0.0044	0.031	0.0079	0.0193	0.2193	0.0593	0.0044	0.0126	0.3126	0.0146	0.0124	0.4124	0.0127	0.5127	0.0128	0.0105	0.0105	0.0108	0.1108	0.2108
3607	0.012	0.022	0.0203	0.0236	0.0238	0.1238	0.0183	0.0086	0.0196	0.2196	0.0173	0.0197	0.0121	0.0069	0.0236	0.3236	0.0048	0.0047	0.0316	0.0082	0.0196	0.2196	0.0604	0.0048	0.0129	0.3129	0.0149	0.0129	0.4129	0.0129	0.5129	0.0128	0.0105	0.0105	0.0121	0.1121	0.2121
3606	0.0123	0.0223	0.0205	0.0237	0.0238	0.1238	0.0182	0.0088	0.0197	0.2197	0.0174	0.0198	0.0121	0.007	0.0238	0.3238	0.0047	0.0048	0.0322	0.0084	0.0198	0.2198	0.0615	0.0051	0.013	0.313	0.015	0.0132	0.4132	0.0129	0.5129	0.0126	0.0098	0.0098	0.0130	0.1130	0.2130
3605	0.0125	0.0225	0.0206	0.0236	0.0237	0.1237	0.0181	0.0088	0.0197	0.2197	0.0174	0.0197	0.012	0.007	0.0237	0.3237	0.0045	0.0048	0.0326	0.0085	0.0199	0.2199	0.0624	0.005	0.0128	0.3128	0.015	0.0133	0.4133	0.0126	0.5126	0.0121	0.0084	0.0084	0.0134	0.1134	0.2134
3604	0.0128	0.0228	0.0206	0.0236	0.0235	0.1235	0.0182	0.0086	0.0197	0.2197	0.0174	0.0194	0.012	0.0069	0.0235	0.3235	0.0044	0.0048	0.0329	0.0085	0.0201	0.2201	0.0633	0.0048	0.0125	0.3125	0.0148	0.0133	0.4133	0.0124	0.5124	0.0117	0.0077	0.0077	0.0134	0.1134	0.2134
3603	0.0131	0.0231	0.0207	0.0237	0.0234	0.1234	0.0184	0.0085	0.02	0.22	0.0175	0.0192	0.0122	0.0069	0.0233	0.3233	0.0045	0.0048	0.0332	0.0086	0.0204	0.2204	0.0641	0.0044	0.0124	0.3124	0.0147	0.0133	0.4133	0.0122	0.5122	0.0114	0.0084	0.0084	0.0139	0.1139	0.2139
3602	0.0135	0.0235	0.0209	0.0239	0.0236	0.1236	0.0186	0.0083	0.0204	0.2204	0.0177	0.0193	0.0125	0.007	0.0234	0.3234	0.0047	0.0049	0.0336	0.0086	0.0206	0.2206	0.0651	0.0042	0.0126	0.3126	0.0147	0.0134	0.4134	0.0121	0.5121	0.0115	0.0098	0.0098	0.0139	0.1139	0.2139
3601	0.0139	0.0239	0.0212	0.0242	0.0237	0.1237	0.0189	0.0084	0.0208	0.2208	0.018	0.0195	0.0127	0.0071	0.0235	0.3235	0.005	0.0051	0.0341	0.0086	0.0207	0.2207	0.0661	0.0044	0.013	0.313	0.015	0.0136	0.4136	0.0121	0.5121	0.0119	0.0120	0.0120	0.0139	0.1139	0.2139
3600	0.0141	0.0241	0.0214	0.0245	0.0239	0.1239	0.019	0.0086	0.0211	0.2211	0.0184	0.0199	0.0129	0.007	0.0237	0.3237	0.0053	0.0051	0.0346	0.0087	0.0207	0.2207	0.067	0.0049	0.0135	0.3135	0.0154	0.014	0.414	0.0122	0.5122	0.0123	0.0141	0.0141	0.0143	0.1143	0.2143
3599	0.014	0.024	0.0215	0.0246	0.0239	0.1239	0.0191	0.0089	0.0212	0.2212	0.0186	0.02	0.0129	0.0067	0.0239	0.3239	0.0055	0.0049	0.0352	0.0087	0.0207	0.2207	0.0679	0.0054	0.0138	0.3138	0.0158	0.0143	0.4143	0.0124	0.5124	0.0127	0.0156	0.0156	0.0143	0.1143	0.2143
3598	0.0138	0.0238	0.0216	0.0245	0.024	0.124	0.019	0.0091	0.021	0.221	0.0186	0.02	0.0128	0.0064	0.024	0.324	0.0055	0.0046	0.0356	0.0088	0.0206	0.2206	0.0685	0.0058	0.014	0.314	0.016	0.0146	0.4146	0.0127	0.5127	0.013	0.0156	0.0156	0.0148	0.1148	0.2148
3597	0.0136	0.0236	0.0218	0.0243	0.024	0.124	0.0189	0.0091	0.0209	0.2209	0.0184	0.0198	0.0126	0.0062	0.0241	0.3241	0.0053	0.0043	0.0361	0.0088	0.0206	0.2206	0.0689	0.0059	0.014	0.314	0.0161	0.0147	0.4147	0.013	0.513	0.0132	0.0141	0.0141	0.0148	0.1148	0.2148
3596	0.0133	0.0233	0.022	0.0241	0.024	0.124	0.0187	0.0089	0.0208	0.2208	0.0183	0.0198	0.0123	0.0061	0.0242	0.3242	0.005	0.004	0.0365	0.0087	0.0207	0.2207	0.0693	0.0058	0.014	0.314	0.0162	0.0149	0.4149	0.0133	0.5133	0.0132	0.0120	0.0120	0.0143	0.1143	0.2143
3595	0.0133	0.0233	0.0223	0.0241	0.0241	0.1241	0.0187	0.0088	0.0209	0.2209	0.0182	0.02	0.0122	0.0061	0.0242	0.3242	0.0049	0.004	0.037	0.0086	0.0208	0.2208	0.0698	0.0057	0.014	0.314	0.0163	0.015	0.415	0.0136	0.5136	0.0132	0.0113	0.0113	0.0139	0.1139	0.2139
3594	0.0135	0.0235	0.0227	0.0242	0.0242	0.1242	0.0188	0.0088	0.0212	0.2212	0.0183	0.0205	0.0123	0.0063	0.0244	0.3244	0.0049	0.0042	0.0376	0.0085	0.0211	0.2211	0.0704	0.0056	0.0142	0.3142	0.0165	0.0151	0.4151	0.0139	0.5139	0.0133	0.0113	0.0113	0.0134	0.1134	0.2134
3593	0.0139	0.0239	0.023	0.0245	0.0244	0.1244	0.0191	0.009	0.0214	0.2214	0.0187	0.0211	0.0126	0.0066	0.0247	0.3247	0.005	0.0046	0.0383	0.0085	0.0214	0.2214	0.0713	0.0056	0.0145	0.3145	0.0168	0.0153	0.4153	0.0141	0.5141	0.0134	0.0120	0.0120	0.0134	0.1134	0.2134
3592	0.0143	0.0243	0.0232	0.0248	0.0247	0.1247	0.0194	0.0094	0.0217	0.2217	0.0192	0.0216	0.0128	0.0069	0.0252	0.3252	0.0053	0.0051	0.0392	0.0086	0.0218	0.2218	0.0722	0.0055	0.0148	0.3148	0.0171	0.0156	0.4156	0.0141	0.5141	0.0136	0.0141	0.0141	0.0139	0.1139	0.2139
3591	0.0147	0.0247	0.0234	0.0252	0.0251	0.1251	0.0198	0.0098	0.0219	0.2219	0.0196	0.0221	0.0131	0.0071	0.0256	0.3256	0.0055	0.0054	0.0401	0.0088	0.0221	0.2221	0.0731	0.0054	0.0152	0.3152	0.0175	0.0159	0.4159	0.0141	0.5141	0.014	0.0156	0.0156	0.0148	0.1148	0.2148
3590	0.0151	0.0251	0.0236	0.0256	0.0254	0.1254	0.02	0.0102	0.022	0.222	0.0199	0.0224	0.0132	0.0072	0.026	0.326	0.0058	0.0057	0.0409	0.009	0.0223	0.2223	0.0739	0.0055	0.0155	0.3155	0.0179	0.0162	0.4162	0.0141	0.5141	0.0145	0.0177	0.0177	0.0156	0.1156	0.2156
3589	0.0154	0.0254	0.0238	0.026	0.0257	0.1257	0.0201	0.0104	0.0221	0.2221	0.0202	0.0225	0.0134	0.0073	0.0263	0.3263	0.0058	0.0057	0.0415	0.0093	0.0225	0.2225	0.0746	0.0056	0.0158	0.3158	0.0183	0.0165	0.4165	0.0142	0.5142	0.015	0.0177	0.0177	0.0170	0.1170	0.2170
3588	0.0155	0.0255	0.0239	0.0264	0.0259	0.1259	0.02	0.0104	0.0222	0.2222	0.0205	0.0224	0.0136	0.0073	0.0265	0.3265	0.0057	0.0055	0.042	0.0095	0.0225	0.2225	0.0753	0.0057	0.0161	0.3161	0.0188	0.0167	0.4167	0.0145	0.5145	0.0155	0.0170	0.0170	0.0179	0.1179	0.2179
3587	0.0156	0.0256	0.024	0.0268	0.0261	0.1261	0.0199	0.0103	0.0222	0.2222	0.0208	0.0223	0.0138	0.0072	0.0266	0.3266	0.0056	0.0053	0.0425	0.0096	0.0226	0.2226	0.076	0.0059	0.0163	0.3163	0.0192	0.0169	0.4169	0.0149	0.5149	0.0159	0.0163	0.0163	0.0183	0.1183	0.2183
3586	0.0156	0.0256	0.0241	0.0272	0.0263	0.1263	0.02	0.0103	0.0223	0.2223	0.021	0.0224	0.0139	0.0072	0.0267	0.3267	0.0055	0.0051	0.0429	0.0097	0.0229	0.2229	0.0768	0.0061	0.0164	0.3164	0.0195	0.017	0.417	0.0154	0.5154	0.0162	0.0156	0.0156	0.0187	0.1187	0.2187
3585	0.0158	0.0258	0.0243	0.0276	0.0266	0.1266	0.0204	0.0104	0.0224	0.2224	0.021	0.0225	0.014	0.0074	0.0268	0.3268	0.0057	0.005	0.0434	0.0097	0.0233	0.2233	0.0777	0.0063	0.0164	0.3164	0.0197	0.0171	0.4171	0.0156	0.5156	0.0164	0.0170	0.0170	0.0187	0.1187	0.2187
3584	0.0161	0.0261	0.0245	0.0279	0.0269	0.1269	0.0209	0.0106	0.0227	0.2227	0.0208	0.0225	0.0141	0.0077	0.027	0.327	0.0062	0.0051	0.044	0.0098	0.0237	0.2237	0.0786	0.0065	0.0162	0.3162	0.0198	0.0171	0.4171	0.0156	0.5156	0.0163	0.0206	0.0206	0.0192	0.1192	0.2192
3583	0.0165	0.0265	0.0246	0.028	0.0272	0.1272	0.0213	0.0108	0.0229	0.2229	0.0206	0.0225	0.0142	0.008	0.0272	0.3272	0.0067	0.0053	0.0446	0.01	0.0239	0.2239	0.0793	0.0065	0.016	0.316	0.0198	0.017	0.417	0.0155	0.5155	0.0161	0.0242	0.0242	0.0201	0.1201	0.2201
3582	0.0169	0.0269	0.0248	0.0281	0.0275	0.1275	0.0215	0.0108	0.0232	0.2232	0.0206	0.0224	0.0144	0.0081	0.0275	0.3275	0.007	0.0055	0.0451	0.0102	0.0241	0.2241	0.0799	0.0064	0.0159	0.3159	0.0198	0.017	0.417	0.0154	0.5154	0.016	0.0264	0.0264	0.0209	0.1209	0.2209
3581	0.0172	0.0272	0.0249	0.028	0.0277	0.1277	0.0216	0.0107	0.0234	0.2234	0.0208	0.0222	0.0144	0.0081	0.0277	0.3277	0.0071	0.0056	0.0456	0.0102	0.0242	0.2242	0.0807	0.0063	0.0159	0.3159	0.0198	0.0171	0.4171	0.0153	0.5153	0.016	0.0271	0.0271	0.0209	0.1209	0.2209
3580	0.0174	0.0274	0.0251	0.0279	0.0279	0.1279	0.0216	0.0104	0.0237	0.2237	0.0211	0.022	0.0144	0.008	0.0279	0.3279	0.0069	0.0056	0.046	0.0101	0.0243	0.2243	0.0816	0.0063	0.0161	0.3161	0.02	0.0174	0.4174	0.0154	0.5154	0.0161	0.0256	0.0256	0.0205	0.1205	0.2205
3579	0.0175	0.0275	0.0254	0.0278	0.0279	0.1279	0.0215	0.0102	0.0239	0.2239	0.0213	0.022	0.0144	0.008	0.0281	0.3281	0.0068	0.0055	0.0465	0.01	0.0245	0.2245	0.0828	0.0064	0.0164	0.3164	0.0204	0.0179	0.4179	0.0156	0.5156	0.0162	0.0249	0.0249	0.0201	0.1201	0.2201
3578	0.0175	0.0275	0.0257	0.0278	0.0279	0.1279	0.0215	0.01	0.0241	0.2241	0.0214	0.022	0.0144	0.008	0.0283	0.3283	0.0068	0.0053	0.047	0.0101	0.0246	0.2246	0.084	0.0066	0.0168	0.3168	0.0208	0.0184	0.4184	0.0157	0.5157	0.0164	0.0249	0.0249	0.0205	0.1205	0.2205
3577	0.0175	0.0275	0.0259	0.0278	0.0279	0.1279	0.0214	0.01	0.0241	0.2241	0.0214	0.0221	0.0143	0.008	0.0284	0.3284	0.0069	0.0052	0.0475	0.0102	0.0246	0.2246	0.0851	0.0069	0.0172	0.3172	0.0211	0.0188	0.4188	0.0158	0.5158	0.0166	0.0256	0.0256	0.0209	0.1209	0.2209
3576	0.0175	0.0275	0.0261	0.0278	0.0279	0.1279	0.0211	0.0101	0.0241	0.2241	0.0215	0.0223	0.0142	0.0078	0.0285	0.3285	0.0069	0.0051	0.0481	0.0105	0.0246	0.2246	0.0859	0.0071	0.0173	0.3173	0.0212	0.0191	0.4191	0.0159	0.5159	0.0169	0.0256	0.0256	0.0223	0.1223	0.2223
3575	0.0176	0.0276	0.0261	0.0278	0.028	0.128	0.0209	0.0102	0.0241	0.2241	0.0217	0.0224	0.0141	0.0075	0.0284	0.3284	0.0069	0.005	0.0486	0.0106	0.0245	0.2245	0.0866	0.0071	0.0173	0.3173	0.021	0.0191	0.4191	0.0159	0.5159	0.0172	0.0256	0.0256	0.0227	0.1227	0.2227
3574	0.0178	0.0278	0.0261	0.0278	0.0282	0.1282	0.0206	0.0104	0.0241	0.2241	0.0219	0.0225	0.014	0.0071	0.0284	0.3284	0.0068	0.0047	0.0492	0.0106	0.0245	0.2245	0.0873	0.0071	0.0172	0.3172	0.0207	0.0191	0.4191	0.0158	0.5158	0.0173	0.0249	0.0249	0.0227	0.1227	0.2227
3573	0.0179	0.0279	0.0261	0.0278	0.0283	0.1283	0.0206	0.0105	0.0241	0.2241	0.0218	0.0226	0.0139	0.0067	0.0284	0.3284	0.0066	0.0045	0.0498	0.0104	0.0246	0.2246	0.0879	0.007	0.0172	0.3172	0.0205	0.019	0.419	0.0156	0.5156	0.0174	0.0235	0.0235	0.0218	0.1218	0.2218
3572	0.0178	0.0278	0.0261	0.0279	0.0283	0.1283	0.0207	0.0105	0.0241	0.2241	0.0216	0.0225	0.0138	0.0064	0.0285	0.3285	0.0063	0.0044	0.0503	0.0102	0.0248	0.2248	0.0886	0.0071	0.0173	0.3173	0.0205	0.0188	0.4188	0.0155	0.5155	0.0174	0.0213	0.0213	0.0209	0.1209	0.2209
3571	0.0178	0.0278	0.0262	0.028	0.0283	0.1283	0.0208	0.0104	0.0242	0.2242	0.0214	0.0226	0.0138	0.0063	0.0287	0.3287	0.0061	0.0044	0.0508	0.0099	0.025	0.225	0.0892	0.0071	0.0176	0.3176	0.0208	0.0187	0.4187	0.0157	0.5157	0.0174	0.0199	0.0199	0.0196	0.1196	0.2196
3570	0.0179	0.0279	0.0263	0.0283	0.0283	0.1283	0.021	0.0102	0.0244	0.2244	0.0214	0.0228	0.0139	0.0062	0.0289	0.3289	0.0061	0.0045	0.0513	0.0097	0.025	0.225	0.0899	0.007	0.0179	0.3179	0.021	0.0186	0.4186	0.016	0.516	0.0174	0.0199	0.0199	0.0187	0.1187	0.2187
3569	0.0181	0.0281	0.0266	0.0287	0.0287	0.1287	0.0211	0.01	0.0246	0.2246	0.0218	0.023	0.014	0.0061	0.0293	0.3293	0.0061	0.0047	0.0517	0.0097	0.0251	0.2251	0.0905	0.0067	0.0181	0.3181	0.021	0.0186	0.4186	0.0163	0.5163	0.0174	0.0199	0.0199	0.0187	0.1187	0.2187
3568	0.0184	0.0284	0.0269	0.0291	0.0291	0.1291	0.0213	0.01	0.0248	0.2248	0.0225	0.0232	0.0142	0.0062	0.0298	0.3298	0.0063	0.0047	0.0521	0.0099	0.0253	0.2253	0.0912	0.0065	0.0182	0.3182	0.021	0.0187	0.4187	0.0167	0.5167	0.0176	0.0213	0.0213	0.0196	0.1196	0.2196
3567	0.0187	0.0287	0.0273	0.0293	0.0296	0.1296	0.0215	0.0101	0.0248	0.2248	0.0232	0.0232	0.0145	0.0063	0.0303	0.3303	0.0066	0.0048	0.0526	0.0101	0.0256	0.2256	0.0919	0.0066	0.0184	0.3184	0.0211	0.0191	0.4191	0.017	0.517	0.0182	0.0235	0.0235	0.0205	0.1205	0.2205
3566	0.0188	0.0288	0.0275	0.0294	0.0298	0.1298	0.0218	0.0102	0.0247	0.2247	0.0235	0.0232	0.0148	0.0065	0.0305	0.3305	0.0069	0.0048	0.0532	0.0102	0.0257	0.2257	0.0927	0.007	0.0189	0.3189	0.0215	0.0197	0.4197	0.0173	0.5173	0.0188	0.0256	0.0256	0.0209	0.1209	0.2209
3565	0.0189	0.0289	0.0276	0.0294	0.03	0.13	0.0221	0.0104	0.0246	0.2246	0.0235	0.023	0.015	0.0067	0.0305	0.3305	0.0069	0.0048	0.0538	0.0101	0.0258	0.2258	0.0934	0.0073	0.0193	0.3193	0.0221	0.0203	0.4203	0.0176	0.5176	0.0192	0.0256	0.0256	0.0205	0.1205	0.2205
3564	0.019	0.029	0.0278	0.0297	0.0301	0.1301	0.0222	0.0105	0.0248	0.2248	0.0233	0.023	0.015	0.007	0.0304	0.3304	0.0069	0.0048	0.0542	0.01	0.0257	0.2257	0.0941	0.0074	0.0194	0.3194	0.0224	0.0205	0.4205	0.0177	0.5177	0.0192	0.0256	0.0256	0.0201	0.1201	0.2201
3563	0.019	0.029	0.0279	0.0301	0.0301	0.1301	0.0224	0.0107	0.025	0.225	0.0231	0.0231	0.0149	0.0073	0.0304	0.3304	0.0068	0.0049	0.0547	0.0099	0.0257	0.2257	0.0949	0.0072	0.0191	0.3191	0.0224	0.0205	0.4205	0.0176	0.5176	0.0189	0.0249	0.0249	0.0196	0.1196	0.2196
3562	0.0192	0.0292	0.0281	0.0305	0.0301	0.1301	0.0226	0.0108	0.0253	0.2253	0.0229	0.0233	0.0148	0.0077	0.0306	0.3306	0.0067	0.0049	0.0552	0.0099	0.0258	0.2258	0.0957	0.0068	0.0186	0.3186	0.0221	0.0204	0.4204	0.0173	0.5173	0.0185	0.0242	0.0242	0.0196	0.1196	0.2196
3561	0.0195	0.0295	0.0283	0.0307	0.0301	0.1301	0.0228	0.0108	0.0255	0.2255	0.0227	0.0236	0.0146	0.008	0.0308	0.3308	0.0067	0.0049	0.0559	0.0101	0.0258	0.2258	0.0966	0.0065	0.0182	0.3182	0.0218	0.0203	0.4203	0.0169	0.5169	0.0183	0.0242	0.0242	0.0205	0.1205	0.2205
3560	0.0198	0.0298	0.0285	0.0307	0.0302	0.1302	0.023	0.0107	0.0255	0.2255	0.0225	0.0236	0.0145	0.0081	0.0309	0.3309	0.0067	0.0049	0.0566	0.0103	0.0259	0.2259	0.0974	0.0065	0.0181	0.3181	0.0217	0.0203	0.4203	0.0167	0.5167	0.0184	0.0242	0.0242	0.0214	0.1214	0.2214
3559	0.02	0.03	0.0286	0.0306	0.0303	0.1303	0.0231	0.0105	0.0256	0.2256	0.0224	0.0235	0.0144	0.0082	0.031	0.331	0.0067	0.005	0.0573	0.0104	0.0261	0.2261	0.0983	0.0068	0.0185	0.3185	0.0219	0.0206	0.4206	0.0168	0.5168	0.0189	0.0242	0.0242	0.0218	0.1218	0.2218
3558	0.0203	0.0303	0.0287	0.0305	0.0306	0.1306	0.0231	0.0104	0.0258	0.2258	0.0225	0.0234	0.0143	0.0082	0.0311	0.3311	0.0067	0.0051	0.0581	0.0105	0.0264	0.2264	0.0993	0.0073	0.019	0.319	0.0223	0.0211	0.4211	0.0172	0.5172	0.0193	0.0242	0.0242	0.0223	0.1223	0.2223
3557	0.0205	0.0305	0.0289	0.0305	0.0308	0.1308	0.0231	0.0104	0.0259	0.2259	0.0228	0.0234	0.0143	0.0081	0.0311	0.3311	0.0066	0.0051	0.0589	0.0105	0.0267	0.2267	0.1001	0.0077	0.0195	0.3195	0.0228	0.0217	0.4217	0.0176	0.5176	0.0196	0.0235	0.0235	0.0223	0.1223	0.2223
3556	0.0207	0.0307	0.0292	0.0307	0.031	0.131	0.0232	0.0106	0.026	0.226	0.0232	0.0235	0.0144	0.0081	0.0312	0.3312	0.0066	0.0051	0.0596	0.0103	0.0268	0.2268	0.101	0.0078	0.0197	0.3197	0.0231	0.0221	0.4221	0.0179	0.5179	0.0197	0.0235	0.0235	0.0214	0.1214	0.2214
3555	0.021	0.031	0.0296	0.031	0.0312	0.1312	0.0233	0.0107	0.026	0.226	0.0236	0.0238	0.0146	0.008	0.0314	0.3314	0.0065	0.005	0.0601	0.0101	0.0268	0.2268	0.1017	0.0076	0.0196	0.3196	0.023	0.0222	0.4222	0.0178	0.5178	0.0196	0.0228	0.0228	0.0205	0.1205	0.2205
3554	0.0213	0.0313	0.0299	0.0314	0.0314	0.1314	0.0234	0.0109	0.0259	0.2259	0.0239	0.0241	0.0148	0.0079	0.0317	0.3317	0.0065	0.0048	0.0605	0.0098	0.0268	0.2268	0.1026	0.0074	0.0193	0.3193	0.0228	0.0221	0.4221	0.0177	0.5177	0.0195	0.0228	0.0228	0.0192	0.1192	0.2192
3553	0.0216	0.0316	0.0303	0.0317	0.0316	0.1316	0.0235	0.0109	0.026	0.226	0.0241	0.0242	0.0152	0.0079	0.0321	0.3321	0.0067	0.0047	0.061	0.0098	0.027	0.227	0.1036	0.0074	0.0193	0.3193	0.0226	0.0221	0.4221	0.0177	0.5177	0.0196	0.0242	0.0242	0.0192	0.1192	0.2192
3552	0.0219	0.0319	0.0306	0.032	0.032	0.132	0.0236	0.011	0.0263	0.2263	0.0243	0.0244	0.0156	0.008	0.0324	0.3324	0.007	0.0046	0.0616	0.0099	0.0273	0.2273	0.1048	0.0077	0.0195	0.3195	0.0227	0.0222	0.4222	0.0179	0.5179	0.0199	0.0264	0.0264	0.0196	0.1196	0.2196
3551	0.0221	0.0321	0.0308	0.0322	0.0325	0.1325	0.0238	0.0111	0.0267	0.2267	0.0244	0.0247	0.0158	0.008	0.0327	0.3327	0.0074	0.0047	0.0624	0.0102	0.0278	0.2278	0.1062	0.008	0.02	0.32	0.023	0.0224	0.4224	0.0183	0.5183	0.0203	0.0292	0.0292	0.0209	0.1209	0.2209
3550	0.0224	0.0324	0.0309	0.0324	0.0329	0.1329	0.024	0.0112	0.0271	0.2271	0.0245	0.0248	0.0159	0.008	0.0329	0.3329	0.0077	0.0048	0.0633	0.0104	0.0282	0.2282	0.1075	0.0082	0.0205	0.3205	0.0234	0.0226	0.4226	0.0187	0.5187	0.0206	0.0314	0.0314	0.0218	0.1218	0.2218
3549	0.0225	0.0325	0.0311	0.0327	0.0332	0.1332	0.0241	0.0111	0.0273	0.2273	0.0246	0.0249	0.0158	0.0079	0.0329	0.3329	0.0078	0.005	0.064	0.0106	0.0285	0.2285	0.1086	0.0083	0.0209	0.3209	0.0239	0.0228	0.4228	0.0191	0.5191	0.0209	0.0321	0.0321	0.0227	0.1227	0.2227
3548	0.0225	0.0325	0.0314	0.0329	0.0334	0.1334	0.0241	0.011	0.0274	0.2274	0.0247	0.0248	0.0158	0.0078	0.033	0.333	0.0078	0.0051	0.0647	0.0109	0.0288	0.2288	0.1095	0.0083	0.0213	0.3213	0.0242	0.0231	0.4231	0.0193	0.5193	0.021	0.0321	0.0321	0.0240	0.1240	0.2240
3547	0.0225	0.0325	0.0318	0.0333	0.0335	0.1335	0.024	0.0109	0.0274	0.2274	0.0248	0.0248	0.0159	0.0078	0.0331	0.3331	0.0078	0.0053	0.0654	0.0112	0.0291	0.2291	0.1102	0.0084	0.0216	0.3216	0.0246	0.0234	0.4234	0.0195	0.5195	0.0212	0.0321	0.0321	0.0253	0.1253	0.2253
3546	0.0225	0.0325	0.0321	0.0337	0.0337	0.1337	0.0238	0.0109	0.0275	0.2275	0.0249	0.025	0.016	0.0078	0.0333	0.3333	0.0079	0.0055	0.0662	0.0116	0.0292	0.2292	0.1109	0.0085	0.0218	0.3218	0.0249	0.0238	0.4238	0.0197	0.5197	0.0214	0.0328	0.0328	0.0271	0.1271	0.2271
3545	0.0227	0.0327	0.0323	0.0341	0.0338	0.1338	0.0238	0.0109	0.0276	0.2276	0.025	0.0253	0.0162	0.008	0.0337	0.3337	0.0081	0.0057	0.067	0.0118	0.0292	0.2292	0.1115	0.0086	0.0219	0.3219	0.0252	0.024	0.424	0.0198	0.5198	0.0215	0.0343	0.0343	0.0280	0.1280	0.2280
3544	0.023	0.033	0.0325	0.0343	0.034	0.134	0.0239	0.0109	0.0278	0.2278	0.0251	0.0256	0.0163	0.0081	0.0341	0.3341	0.0082	0.0058	0.0676	0.0119	0.0291	0.2291	0.1122	0.0086	0.0218	0.3218	0.0254	0.024	0.424	0.0199	0.5199	0.0215	0.0350	0.0350	0.0284	0.1284	0.2284
3543	0.0234	0.0334	0.0326	0.0344	0.0341	0.1341	0.0241	0.0108	0.028	0.228	0.0252	0.0258	0.0164	0.0081	0.0345	0.3345	0.0081	0.0058	0.0681	0.012	0.0291	0.2291	0.113	0.0087	0.0217	0.3217	0.0255	0.024	0.424	0.02	0.52	0.0214	0.0343	0.0343	0.0289	0.1289	0.2289
3542	0.0237	0.0337	0.0326	0.0343	0.0343	0.1343	0.0242	0.0109	0.0282	0.2282	0.0253	0.0258	0.0165	0.008	0.0349	0.3349	0.008	0.0057	0.0686	0.0119	0.0292	0.2292	0.1139	0.0089	0.0216	0.3216	0.0257	0.024	0.424	0.0203	0.5203	0.0214	0.0336	0.0336	0.0284	0.1284	0.2284
3541	0.024	0.034	0.0326	0.0341	0.0345	0.1345	0.0243	0.0111	0.0283	0.2283	0.0254	0.0258	0.0166	0.0078	0.035	0.335	0.0076	0.0058	0.0691	0.0119	0.0294	0.2294	0.115	0.0091	0.0218	0.3218	0.026	0.0243	0.4243	0.0206	0.5206	0.0216	0.0307	0.0307	0.0284	0.1284	0.2284
3540	0.0241	0.0341	0.0327	0.0341	0.0346	0.1346	0.0245	0.0114	0.0284	0.2284	0.0255	0.0258	0.0167	0.0076	0.0351	0.3351	0.0074	0.0059	0.0697	0.0118	0.0297	0.2297	0.1161	0.0095	0.0221	0.3221	0.0265	0.0248	0.4248	0.0209	0.5209	0.0221	0.0292	0.0292	0.0280	0.1280	0.2280
3539	0.0241	0.0341	0.0329	0.0342	0.0348	0.1348	0.0247	0.0118	0.0287	0.2287	0.0257	0.0258	0.0168	0.0076	0.0352	0.3352	0.0073	0.0061	0.0703	0.012	0.0302	0.2302	0.1173	0.0098	0.0226	0.3226	0.0269	0.0253	0.4253	0.0212	0.5212	0.0226	0.0285	0.0285	0.0289	0.1289	0.2289
3538	0.0242	0.0342	0.0333	0.0347	0.0351	0.1351	0.0251	0.0121	0.0292	0.2292	0.0261	0.0259	0.0169	0.0079	0.0354	0.3354	0.0076	0.0063	0.071	0.0124	0.0307	0.2307	0.1185	0.0098	0.023	0.323	0.0272	0.0257	0.4257	0.0214	0.5214	0.023	0.0307	0.0307	0.0306	0.1306	0.2306
3537	0.0244	0.0344	0.0338	0.0355	0.0354	0.1354	0.0256	0.0124	0.0299	0.2299	0.0266	0.026	0.017	0.0084	0.0358	0.3358	0.0081	0.0066	0.0719	0.0128	0.0312	0.2312	0.1196	0.0097	0.0233	0.3233	0.0273	0.026	0.426	0.0215	0.5215	0.0231	0.0343	0.0343	0.0324	0.1324	0.2324
3536	0.0246	0.0346	0.0343	0.0363	0.0357	0.1357	0.0261	0.0125	0.0305	0.2305	0.0271	0.0262	0.0171	0.0088	0.0361	0.3361	0.0086	0.0066	0.0728	0.0132	0.0317	0.2317	0.1206	0.0094	0.0233	0.3233	0.0274	0.0262	0.4262	0.0216	0.5216	0.0232	0.0379	0.0379	0.0341	0.1341	0.2341
3535	0.0248	0.0348	0.0345	0.0369	0.0361	0.1361	0.0263	0.0126	0.0307	0.2307	0.0275	0.0263	0.0172	0.009	0.0363	0.3363	0.0088	0.0066	0.0734	0.0132	0.032	0.232	0.1213	0.0091	0.0233	0.3233	0.0275	0.0262	0.4262	0.0217	0.5217	0.0233	0.0393	0.0393	0.0341	0.1341	0.2341
3534	0.0249	0.0349	0.0346	0.0373	0.0364	0.1364	0.0264	0.0126	0.0307	0.2307	0.0276	0.0264	0.0171	0.0089	0.0364	0.3364	0.0086	0.0064	0.0739	0.0131	0.0321	0.2321	0.122	0.009	0.0235	0.3235	0.0276	0.0263	0.4263	0.0218	0.5218	0.0235	0.0379	0.0379	0.0337	0.1337	0.2337
3533	0.0251	0.0351	0.0347	0.0374	0.0366	0.1366	0.0265	0.0126	0.0305	0.2305	0.0276	0.0264	0.0171	0.0088	0.0364	0.3364	0.0084	0.0064	0.0744	0.0131	0.0321	0.2321	0.1227	0.0092	0.0238	0.3238	0.0279	0.0265	0.4265	0.022	0.522	0.0239	0.0364	0.0364	0.0337	0.1337	0.2337
3532	0.0254	0.0354	0.035	0.0375	0.0369	0.1369	0.0266	0.0126	0.0304	0.2304	0.0276	0.0266	0.017	0.0087	0.0365	0.3365	0.0083	0.0065	0.075	0.0132	0.0322	0.2322	0.1237	0.0096	0.0243	0.3243	0.0282	0.0269	0.4269	0.0222	0.5222	0.0243	0.0357	0.0357	0.0341	0.1341	0.2341
3531	0.0258	0.0358	0.0355	0.0374	0.0371	0.1371	0.0267	0.0128	0.0304	0.2304	0.0278	0.0268	0.0169	0.0087	0.0367	0.3367	0.0084	0.0065	0.0758	0.0133	0.0323	0.2323	0.1248	0.01	0.0247	0.3247	0.0286	0.0274	0.4274	0.0224	0.5224	0.0246	0.0364	0.0364	0.0346	0.1346	0.2346
3530	0.0263	0.0363	0.0359	0.0373	0.0372	0.1372	0.0268	0.0129	0.0304	0.2304	0.028	0.0271	0.0169	0.0086	0.0369	0.3369	0.0086	0.0064	0.0765	0.0133	0.0324	0.2324	0.1257	0.0102	0.0249	0.3249	0.0291	0.0278	0.4278	0.0226	0.5226	0.0248	0.0379	0.0379	0.0346	0.1346	0.2346
3529	0.0267	0.0367	0.036	0.0372	0.0373	0.1373	0.0268	0.013	0.0301	0.2301	0.028	0.0273	0.0169	0.0084	0.0371	0.3371	0.0086	0.0061	0.0771	0.0129	0.0325	0.2325	0.1263	0.0104	0.0251	0.3251	0.0297	0.028	0.428	0.0229	0.5229	0.0249	0.0379	0.0379	0.0328	0.1328	0.2328
3528	0.0269	0.0369	0.0359	0.0371	0.0374	0.1374	0.0267	0.013	0.0299	0.2299	0.0279	0.0273	0.017	0.0082	0.0373	0.3373	0.0085	0.0057	0.0776	0.0124	0.0326	0.2326	0.127	0.0103	0.0252	0.3252	0.0301	0.0282	0.4282	0.0231	0.5231	0.025	0.0372	0.0372	0.0306	0.1306	0.2306
3527	0.027	0.037	0.036	0.0373	0.0375	0.1375	0.0266	0.0128	0.0299	0.2299	0.0278	0.0273	0.0172	0.0081	0.0377	0.3377	0.0083	0.0055	0.078	0.0121	0.0326	0.2326	0.1277	0.0102	0.0252	0.3252	0.0304	0.0282	0.4282	0.0232	0.5232	0.0251	0.0357	0.0357	0.0293	0.1293	0.2293
3526	0.0272	0.0372	0.0363	0.0376	0.0378	0.1378	0.0267	0.0126	0.03	0.23	0.0278	0.0273	0.0175	0.0082	0.038	0.338	0.0082	0.0054	0.0785	0.0121	0.0328	0.2328	0.1286	0.01	0.0252	0.3252	0.0305	0.0281	0.4281	0.0232	0.5232	0.0252	0.0350	0.0350	0.0293	0.1293	0.2293
3525	0.0275	0.0375	0.0369	0.0381	0.0381	0.1381	0.0269	0.0123	0.0304	0.2304	0.028	0.0275	0.0178	0.0083	0.0384	0.3384	0.0083	0.0055	0.0791	0.0125	0.0331	0.2331	0.1296	0.0098	0.0252	0.3252	0.0306	0.028	0.428	0.0232	0.5232	0.0253	0.0357	0.0357	0.0311	0.1311	0.2311
3524	0.0279	0.0379	0.0375	0.0386	0.0384	0.1384	0.0272	0.0122	0.0306	0.2306	0.0283	0.0276	0.018	0.0084	0.0386	0.3386	0.0086	0.0055	0.0798	0.0131	0.0336	0.2336	0.1307	0.0099	0.0253	0.3253	0.0307	0.0279	0.4279	0.0232	0.5232	0.0254	0.0379	0.0379	0.0337	0.1337	0.2337
3523	0.0282	0.0382	0.0379	0.0389	0.0387	0.1387	0.0275	0.0123	0.0309	0.2309	0.0287	0.0277	0.0181	0.0085	0.0388	0.3388	0.009	0.0055	0.0806	0.0135	0.0342	0.2342	0.1317	0.01	0.0257	0.3257	0.031	0.0282	0.4282	0.0235	0.5235	0.0258	0.0407	0.0407	0.0355	0.1355	0.2355
3522	0.0284	0.0384	0.038	0.039	0.039	0.139	0.0277	0.0126	0.0311	0.2311	0.0291	0.0279	0.0181	0.0084	0.0389	0.3389	0.0092	0.0057	0.0815	0.0138	0.0347	0.2347	0.1327	0.0103	0.0261	0.3261	0.0315	0.0288	0.4288	0.0241	0.5241	0.0263	0.0422	0.0422	0.0368	0.1368	0.2368
3521	0.0284	0.0384	0.038	0.039	0.0394	0.1394	0.0277	0.013	0.0314	0.2314	0.0293	0.0282	0.0181	0.0082	0.0391	0.3391	0.0093	0.0059	0.0824	0.014	0.0351	0.2351	0.1336	0.0107	0.0266	0.3266	0.0321	0.0297	0.4297	0.0247	0.5247	0.0269	0.0429	0.0429	0.0377	0.1377	0.2377
3520	0.0285	0.0385	0.0379	0.0391	0.0398	0.1398	0.0278	0.0132	0.0318	0.2318	0.0294	0.0285	0.0182	0.008	0.0393	0.3393	0.0092	0.0062	0.0834	0.014	0.0354	0.2354	0.1344	0.011	0.027	0.327	0.0326	0.0305	0.4305	0.0252	0.5252	0.0274	0.0422	0.0422	0.0377	0.1377	0.2377
3519	0.0288	0.0388	0.038	0.0394	0.0401	0.1401	0.0278	0.0134	0.0322	0.2322	0.0293	0.0288	0.0184	0.0079	0.0396	0.3396	0.0093	0.0065	0.0843	0.014	0.0358	0.2358	0.1354	0.0114	0.0274	0.3274	0.0332	0.0313	0.4313	0.0255	0.5255	0.0278	0.0429	0.0429	0.0377	0.1377	0.2377
3518	0.0292	0.0392	0.0382	0.0399	0.0404	0.1404	0.028	0.0134	0.0326	0.2326	0.0294	0.0291	0.0186	0.008	0.04	0.34	0.0095	0.0068	0.0852	0.014	0.0362	0.2362	0.1364	0.0117	0.0279	0.3279	0.0337	0.0318	0.4318	0.0256	0.5256	0.0282	0.0443	0.0443	0.0377	0.1377	0.2377
3517	0.0298	0.0398	0.0385	0.0405	0.0406	0.1406	0.0283	0.0133	0.033	0.233	0.0295	0.0292	0.0187	0.0084	0.0403	0.3403	0.0097	0.007	0.0861	0.0139	0.0367	0.2367	0.1375	0.0122	0.0285	0.3285	0.0343	0.0323	0.4323	0.0258	0.5258	0.0286	0.0458	0.0458	0.0372	0.1372	0.2372
3516	0.0302	0.0402	0.0388	0.0411	0.0409	0.1409	0.0286	0.0133	0.0332	0.2332	0.0296	0.0294	0.0189	0.0089	0.0405	0.3405	0.0099	0.0071	0.0868	0.0139	0.0371	0.2371	0.1386	0.0125	0.0291	0.3291	0.0348	0.0326	0.4326	0.026	0.526	0.0289	0.0472	0.0472	0.0372	0.1372	0.2372
3515	0.0304	0.0404	0.0392	0.0415	0.0412	0.1412	0.0288	0.0133	0.0334	0.2334	0.0298	0.0296	0.0191	0.0093	0.0406	0.3406	0.01	0.007	0.0875	0.014	0.0374	0.2374	0.1397	0.0127	0.0297	0.3297	0.0352	0.0329	0.4329	0.0264	0.5264	0.0292	0.0479	0.0479	0.0377	0.1377	0.2377
3514	0.0304	0.0404	0.0396	0.0418	0.0415	0.1415	0.0289	0.0133	0.0335	0.2335	0.0299	0.0297	0.0192	0.0096	0.0408	0.3408	0.0101	0.0068	0.0881	0.0142	0.0374	0.2374	0.1407	0.0127	0.03	0.33	0.0354	0.033	0.433	0.0267	0.5267	0.0295	0.0487	0.0487	0.0386	0.1386	0.2386
3513	0.0304	0.0404	0.04	0.042	0.0419	0.1419	0.029	0.0132	0.0336	0.2336	0.03	0.0298	0.0193	0.0095	0.0411	0.3411	0.01	0.0067	0.0885	0.0142	0.0373	0.2373	0.1415	0.0125	0.0301	0.3301	0.0354	0.0331	0.4331	0.027	0.527	0.0299	0.0479	0.0479	0.0386	0.1386	0.2386
3512	0.0305	0.0405	0.0402	0.042	0.0422	0.1422	0.0288	0.013	0.0336	0.2336	0.0301	0.0296	0.0193	0.0091	0.0414	0.3414	0.0098	0.0065	0.0887	0.0142	0.0372	0.2372	0.1421	0.0122	0.0302	0.3302	0.0354	0.0332	0.4332	0.0273	0.5273	0.0302	0.0465	0.0465	0.0386	0.1386	0.2386
3511	0.0307	0.0407	0.0403	0.0419	0.0424	0.1424	0.0286	0.0129	0.0337	0.2337	0.0302	0.0292	0.0191	0.0087	0.0416	0.3416	0.0096	0.0064	0.0889	0.014	0.0372	0.2372	0.1425	0.012	0.0302	0.3302	0.0357	0.0334	0.4334	0.0275	0.5275	0.0305	0.0451	0.0451	0.0377	0.1377	0.2377
3510	0.031	0.041	0.0405	0.042	0.0426	0.1426	0.0285	0.0129	0.0338	0.2338	0.0305	0.029	0.0191	0.0084	0.0417	0.3417	0.0094	0.0063	0.0892	0.014	0.0374	0.2374	0.1431	0.0121	0.0304	0.3304	0.0363	0.0338	0.4338	0.0277	0.5277	0.0308	0.0436	0.0436	0.0377	0.1377	0.2377
3509	0.0314	0.0414	0.0408	0.0422	0.0427	0.1427	0.0288	0.0133	0.034	0.234	0.0308	0.0292	0.0192	0.0085	0.0418	0.3418	0.0093	0.0063	0.0899	0.0142	0.0378	0.2378	0.144	0.0122	0.0307	0.3307	0.0369	0.0342	0.4342	0.0281	0.5281	0.031	0.0429	0.0429	0.0386	0.1386	0.2386
3508	0.0317	0.0417	0.0413	0.0426	0.0429	0.1429	0.0294	0.0137	0.0342	0.2342	0.0312	0.0297	0.0194	0.0087	0.0419	0.3419	0.0095	0.0065	0.0909	0.0146	0.0384	0.2384	0.1452	0.0124	0.031	0.331	0.0375	0.0347	0.4347	0.0285	0.5285	0.0311	0.0443	0.0443	0.0403	0.1403	0.2403
3507	0.0319	0.0419	0.0416	0.0429	0.0429	0.1429	0.0299	0.0139	0.0344	0.2344	0.0314	0.0303	0.0195	0.0089	0.0422	0.3422	0.0097	0.0067	0.0919	0.015	0.0387	0.2387	0.1463	0.0125	0.0312	0.3312	0.0377	0.035	0.435	0.029	0.529	0.0312	0.0458	0.0458	0.0421	0.1421	0.2421
3506	0.0321	0.0421	0.0418	0.0431	0.043	0.143	0.03	0.0138	0.0346	0.2346	0.0313	0.0307	0.0195	0.0089	0.0424	0.3424	0.0098	0.0067	0.0928	0.0151	0.0389	0.2389	0.1473	0.0125	0.0313	0.3313	0.0379	0.0351	0.4351	0.0294	0.5294	0.0312	0.0465	0.0465	0.0425	0.1425	0.2425
3505	0.0322	0.0422	0.0418	0.0433	0.0432	0.1432	0.0298	0.0137	0.035	0.235	0.0312	0.0308	0.0192	0.0088	0.0428	0.3428	0.0097	0.0065	0.0937	0.015	0.0388	0.2388	0.1481	0.0124	0.0313	0.3313	0.0381	0.0351	0.4351	0.0296	0.5296	0.0312	0.0458	0.0458	0.0421	0.1421	0.2421
3504	0.0324	0.0424	0.0419	0.0437	0.0435	0.1435	0.0295	0.0136	0.0354	0.2354	0.0311	0.0309	0.019	0.0087	0.0431	0.3431	0.0095	0.0062	0.0945	0.0147	0.0387	0.2387	0.1489	0.0126	0.0315	0.3315	0.0384	0.0351	0.4351	0.0296	0.5296	0.0314	0.0443	0.0443	0.0408	0.1408	0.2408
3503	0.0328	0.0428	0.0421	0.0443	0.044	0.144	0.0294	0.0138	0.0358	0.2358	0.0312	0.0309	0.019	0.0087	0.0435	0.3435	0.0095	0.0059	0.0953	0.0145	0.0388	0.2388	0.1498	0.0129	0.0319	0.3319	0.0388	0.0352	0.4352	0.0296	0.5296	0.0317	0.0443	0.0443	0.0399	0.1399	0.2399
3502	0.0334	0.0434	0.0426	0.045	0.0446	0.1446	0.0297	0.0141	0.0361	0.2361	0.0315	0.031	0.0193	0.0089	0.0439	0.3439	0.0097	0.0059	0.096	0.0143	0.0391	0.2391	0.151	0.0133	0.0322	0.3322	0.0392	0.0355	0.4355	0.0297	0.5297	0.0321	0.0458	0.0458	0.0390	0.1390	0.2390
3501	0.034	0.044	0.0432	0.0455	0.0452	0.1452	0.03	0.0143	0.0363	0.2363	0.0319	0.0312	0.0197	0.0091	0.0441	0.3441	0.0101	0.0061	0.0966	0.0143	0.0396	0.2396	0.1522	0.0136	0.0325	0.3325	0.0397	0.036	0.436	0.03	0.53	0.0326	0.0487	0.0487	0.0390	0.1390	0.2390
3500	0.0345	0.0445	0.0436	0.0456	0.0456	0.1456	0.0302	0.0143	0.0364	0.2364	0.0323	0.0313	0.0201	0.0092	0.0443	0.3443	0.0104	0.0064	0.0972	0.0142	0.0402	0.2402	0.1533	0.0138	0.0328	0.3328	0.0402	0.0366	0.4366	0.0304	0.5304	0.033	0.0508	0.0508	0.0386	0.1386	0.2386
3499	0.0347	0.0447	0.0438	0.0455	0.0457	0.1457	0.0303	0.0142	0.0364	0.2364	0.0327	0.0315	0.0202	0.0091	0.0444	0.3444	0.0105	0.0067	0.0978	0.0143	0.0406	0.2406	0.1543	0.0137	0.0331	0.3331	0.0407	0.0373	0.4373	0.0308	0.5308	0.0333	0.0515	0.0515	0.0390	0.1390	0.2390
3498	0.0349	0.0449	0.044	0.0454	0.0457	0.1457	0.0304	0.0141	0.0363	0.2363	0.033	0.0317	0.0201	0.0087	0.0445	0.3445	0.0104	0.0068	0.0985	0.0144	0.0409	0.2409	0.1552	0.0135	0.0334	0.3334	0.0412	0.0379	0.4379	0.031	0.531	0.0335	0.0508	0.0508	0.0394	0.1394	0.2394
3497	0.0351	0.0451	0.0443	0.0455	0.0458	0.1458	0.0305	0.0141	0.0362	0.2362	0.0333	0.0319	0.02	0.0083	0.0448	0.3448	0.0104	0.0069	0.0993	0.0149	0.0413	0.2413	0.156	0.0134	0.0338	0.3338	0.0417	0.0382	0.4382	0.0312	0.5312	0.0338	0.0508	0.0508	0.0416	0.1416	0.2416
3496	0.0354	0.0454	0.0446	0.0459	0.0461	0.1461	0.0308	0.0142	0.0364	0.2364	0.0334	0.0322	0.0201	0.0082	0.0454	0.3454	0.0105	0.0069	0.1	0.0155	0.0417	0.2417	0.1569	0.0136	0.0342	0.3342	0.0423	0.0384	0.4384	0.0313	0.5313	0.0343	0.0515	0.0515	0.0443	0.1443	0.2443
3495	0.0358	0.0458	0.0449	0.0464	0.0465	0.1465	0.0312	0.0144	0.0368	0.2368	0.0335	0.0324	0.0205	0.0084	0.0461	0.3461	0.0107	0.0069	0.1007	0.016	0.0422	0.2422	0.1579	0.0139	0.0346	0.3346	0.043	0.0386	0.4386	0.0313	0.5313	0.0348	0.0530	0.0530	0.0465	0.1465	0.2465
3494	0.0363	0.0463	0.0451	0.0469	0.047	0.147	0.0316	0.0146	0.0373	0.2373	0.0337	0.0326	0.0208	0.0087	0.0466	0.3466	0.0109	0.0071	0.1013	0.0164	0.0427	0.2427	0.159	0.0142	0.035	0.335	0.0436	0.0389	0.4389	0.0313	0.5313	0.0352	0.0544	0.0544	0.0482	0.1482	0.2482
3493	0.0366	0.0466	0.0454	0.0472	0.0474	0.1474	0.032	0.0147	0.0376	0.2376	0.034	0.0328	0.021	0.009	0.0469	0.3469	0.0112	0.0072	0.102	0.0166	0.0431	0.2431	0.1599	0.0145	0.0353	0.3353	0.044	0.0393	0.4393	0.0314	0.5314	0.0355	0.0566	0.0566	0.0491	0.1491	0.2491
3492	0.0369	0.0469	0.0458	0.0475	0.0478	0.1478	0.0322	0.0148	0.038	0.238	0.0343	0.033	0.0211	0.0092	0.047	0.347	0.0115	0.0073	0.1029	0.0166	0.0433	0.2433	0.1608	0.0146	0.0356	0.3356	0.0444	0.0399	0.4399	0.0317	0.5317	0.0358	0.0587	0.0587	0.0491	0.1491	0.2491
3491	0.0371	0.0471	0.0462	0.0478	0.0483	0.1483	0.0325	0.015	0.0383	0.2383	0.0346	0.0331	0.021	0.0093	0.0471	0.3471	0.0117	0.0073	0.1039	0.0164	0.0435	0.2435	0.1616	0.0148	0.0359	0.3359	0.0448	0.0405	0.4405	0.0321	0.5321	0.036	0.0602	0.0602	0.0482	0.1482	0.2482
3490	0.0373	0.0473	0.0466	0.0482	0.0488	0.1488	0.0329	0.0152	0.0386	0.2386	0.0349	0.0332	0.0209	0.0093	0.0473	0.3473	0.0118	0.0072	0.105	0.0163	0.0436	0.2436	0.1627	0.015	0.0362	0.3362	0.0454	0.041	0.441	0.0325	0.5325	0.0364	0.0609	0.0609	0.0478	0.1478	0.2478
3489	0.0375	0.0475	0.0469	0.0485	0.0492	0.1492	0.0332	0.0152	0.0388	0.2388	0.035	0.0333	0.021	0.0091	0.0477	0.3477	0.0118	0.0071	0.106	0.0162	0.0439	0.2439	0.1638	0.0151	0.0367	0.3367	0.046	0.0415	0.4415	0.033	0.533	0.0367	0.0609	0.0609	0.0474	0.1474	0.2474
3488	0.0377	0.0477	0.0473	0.0488	0.0496	0.1496	0.0334	0.0152	0.039	0.239	0.0351	0.0335	0.0211	0.009	0.0482	0.3482	0.0118	0.0071	0.1067	0.0162	0.0442	0.2442	0.165	0.0152	0.0373	0.3373	0.0467	0.0418	0.4418	0.0334	0.5334	0.0369	0.0609	0.0609	0.0474	0.1474	0.2474
3487	0.0379	0.0479	0.0477	0.0491	0.05	0.15	0.0334	0.0152	0.0391	0.2391	0.0351	0.0337	0.0213	0.009	0.0486	0.3486	0.0118	0.0071	0.1071	0.0164	0.0445	0.2445	0.1661	0.0152	0.0379	0.3379	0.0472	0.0421	0.4421	0.0338	0.5338	0.0371	0.0609	0.0609	0.0482	0.1482	0.2482
3486	0.0381	0.0481	0.0482	0.0494	0.0502	0.1502	0.0333	0.0151	0.0392	0.2392	0.035	0.0339	0.0215	0.009	0.0489	0.3489	0.0117	0.0072	0.1075	0.0165	0.0448	0.2448	0.1671	0.0154	0.0386	0.3386	0.0477	0.0426	0.4426	0.0344	0.5344	0.0374	0.0602	0.0602	0.0487	0.1487	0.2487
3485	0.0383	0.0483	0.0486	0.0498	0.0505	0.1505	0.0332	0.0151	0.0392	0.2392	0.035	0.0339	0.0217	0.009	0.0491	0.3491	0.0117	0.0073	0.1078	0.0165	0.045	0.245	0.168	0.0157	0.0391	0.3391	0.048	0.0431	0.4431	0.0349	0.5349	0.0377	0.0602	0.0602	0.0487	0.1487	0.2487
3484	0.0384	0.0484	0.049	0.05	0.0507	0.1507	0.0332	0.0151	0.0393	0.2393	0.035	0.0339	0.0218	0.0091	0.0493	0.3493	0.0116	0.0073	0.1081	0.0164	0.0452	0.2452	0.1688	0.0161	0.0396	0.3396	0.0484	0.0436	0.4436	0.0353	0.5353	0.038	0.0595	0.0595	0.0482	0.1482	0.2482
3483	0.0386	0.0486	0.0492	0.0502	0.051	0.151	0.0333	0.0151	0.0395	0.2395	0.0353	0.0339	0.022	0.009	0.0494	0.3494	0.0114	0.0074	0.1084	0.0163	0.0455	0.2455	0.1695	0.0164	0.0399	0.3399	0.0488	0.0439	0.4439	0.0355	0.5355	0.0383	0.0580	0.0580	0.0478	0.1478	0.2478
3482	0.0389	0.0489	0.0495	0.0506	0.0514	0.1514	0.0335	0.0153	0.04	0.24	0.0358	0.034	0.0222	0.0091	0.0497	0.3497	0.0111	0.0076	0.1089	0.0164	0.0461	0.2461	0.1702	0.0164	0.0399	0.3399	0.0491	0.044	0.444	0.0354	0.5354	0.0385	0.0559	0.0559	0.0482	0.1482	0.2482
3481	0.0394	0.0494	0.0498	0.051	0.0519	0.1519	0.0338	0.0157	0.0407	0.2407	0.0364	0.0345	0.0225	0.0093	0.0502	0.3502	0.011	0.0079	0.1098	0.0167	0.0468	0.2468	0.1711	0.0161	0.0398	0.3398	0.0494	0.044	0.444	0.0352	0.5352	0.0385	0.0551	0.0551	0.0496	0.1496	0.2496
3480	0.0398	0.0498	0.0502	0.0514	0.0525	0.1525	0.0341	0.016	0.0413	0.2413	0.0369	0.0351	0.0227	0.0096	0.0508	0.3508	0.0111	0.0081	0.1107	0.0172	0.0475	0.2475	0.1722	0.0159	0.0397	0.3397	0.0497	0.0442	0.4442	0.0351	0.5351	0.0386	0.0559	0.0559	0.0518	0.1518	0.2518
3479	0.0401	0.0501	0.0504	0.0517	0.053	0.153	0.0343	0.0162	0.0417	0.2417	0.0372	0.0356	0.0229	0.0099	0.0512	0.3512	0.0112	0.008	0.1116	0.0176	0.0479	0.2479	0.1732	0.0159	0.0398	0.3398	0.05	0.0445	0.4445	0.0353	0.5353	0.0389	0.0566	0.0566	0.0535	0.1535	0.2535
3478	0.0401	0.0501	0.0505	0.0519	0.0533	0.1533	0.0344	0.0162	0.0418	0.2418	0.0373	0.0359	0.023	0.01	0.0513	0.3513	0.0112	0.0077	0.1123	0.0176	0.048	0.248	0.174	0.0162	0.0403	0.3403	0.0506	0.045	0.445	0.0359	0.5359	0.0394	0.0566	0.0566	0.0535	0.1535	0.2535
3477	0.0403	0.0503	0.0507	0.052	0.0533	0.1533	0.0346	0.0162	0.0419	0.2419	0.0373	0.0359	0.023	0.01	0.0513	0.3513	0.0112	0.0075	0.1129	0.0175	0.0478	0.2478	0.1747	0.0168	0.0411	0.3411	0.0513	0.0457	0.4457	0.0367	0.5367	0.0402	0.0566	0.0566	0.0531	0.1531	0.2531
3476	0.0409	0.0509	0.0511	0.0522	0.0534	0.1534	0.035	0.0163	0.0421	0.2421	0.0375	0.0358	0.0229	0.0099	0.0514	0.3514	0.0113	0.0075	0.1136	0.0174	0.0479	0.2479	0.1755	0.0174	0.0421	0.3421	0.0523	0.0465	0.4465	0.0375	0.5375	0.0411	0.0573	0.0573	0.0527	0.1527	0.2527
3475	0.0417	0.0517	0.0517	0.0526	0.0536	0.1536	0.0355	0.0166	0.0425	0.2425	0.038	0.036	0.0231	0.01	0.0518	0.3518	0.0115	0.008	0.1146	0.0176	0.0483	0.2483	0.1767	0.018	0.0429	0.3429	0.0531	0.0473	0.4473	0.0381	0.5381	0.0418	0.0587	0.0587	0.0535	0.1535	0.2535
3474	0.0426	0.0526	0.0524	0.0531	0.054	0.154	0.036	0.0169	0.043	0.243	0.0384	0.0363	0.0233	0.01	0.0523	0.3523	0.0118	0.0086	0.1155	0.0179	0.0489	0.2489	0.1779	0.0183	0.0434	0.3434	0.0537	0.048	0.448	0.0383	0.5383	0.0423	0.0609	0.0609	0.0549	0.1549	0.2549
3473	0.0433	0.0533	0.0528	0.0537	0.0543	0.1543	0.0363	0.0172	0.0434	0.2434	0.0387	0.0368	0.0237	0.01	0.0528	0.3528	0.012	0.0091	0.1163	0.0181	0.0494	0.2494	0.179	0.0184	0.0434	0.3434	0.0541	0.0483	0.4483	0.0383	0.5383	0.0425	0.0623	0.0623	0.0557	0.1557	0.2557
3472	0.0437	0.0537	0.053	0.0541	0.0544	0.1544	0.0365	0.0174	0.0437	0.2437	0.0389	0.0373	0.0239	0.01	0.0531	0.3531	0.0121	0.0092	0.1169	0.0182	0.0497	0.2497	0.18	0.0182	0.0433	0.3433	0.0543	0.0484	0.4484	0.0382	0.5382	0.0426	0.0631	0.0631	0.0562	0.1562	0.2562
3471	0.0439	0.0539	0.0531	0.0545	0.0545	0.1545	0.0366	0.0174	0.0439	0.2439	0.0391	0.0377	0.0241	0.0099	0.0534	0.3534	0.0122	0.009	0.1174	0.0181	0.0498	0.2498	0.1809	0.0179	0.0432	0.3432	0.0545	0.0484	0.4484	0.0381	0.5381	0.0426	0.0638	0.0638	0.0557	0.1557	0.2557
3470	0.0439	0.0539	0.0533	0.0549	0.0547	0.1547	0.0365	0.0173	0.0441	0.2441	0.0395	0.0379	0.0241	0.0098	0.0537	0.3537	0.0123	0.0086	0.1178	0.0179	0.05	0.25	0.1818	0.0176	0.0433	0.3433	0.0549	0.0486	0.4486	0.0384	0.5384	0.0428	0.0645	0.0645	0.0549	0.1549	0.2549
3469	0.0439	0.0539	0.0536	0.0551	0.0552	0.1552	0.0364	0.0172	0.0442	0.2442	0.0399	0.0379	0.024	0.0097	0.054	0.354	0.0124	0.0082	0.1183	0.0178	0.0504	0.2504	0.1829	0.0175	0.0436	0.3436	0.0554	0.0489	0.4489	0.0388	0.5388	0.0431	0.0652	0.0652	0.0544	0.1544	0.2544
3468	0.0439	0.0539	0.0541	0.0553	0.0558	0.1558	0.0363	0.0171	0.0444	0.2444	0.0402	0.0379	0.0241	0.0097	0.0543	0.3543	0.0125	0.008	0.119	0.0179	0.051	0.251	0.1839	0.0174	0.0439	0.3439	0.0559	0.0492	0.4492	0.0393	0.5393	0.0435	0.0659	0.0659	0.0549	0.1549	0.2549
3467	0.0442	0.0542	0.0546	0.0556	0.0565	0.1565	0.0364	0.0172	0.0448	0.2448	0.0404	0.0379	0.0243	0.0099	0.0547	0.3547	0.0127	0.008	0.1198	0.018	0.0516	0.2516	0.1849	0.0173	0.0441	0.3441	0.0562	0.0495	0.4495	0.0396	0.5396	0.0438	0.0674	0.0674	0.0553	0.1553	0.2553
3466	0.0447	0.0547	0.0551	0.056	0.0571	0.1571	0.0368	0.0174	0.0451	0.2451	0.0405	0.038	0.0245	0.0103	0.0549	0.3549	0.0129	0.0082	0.1205	0.0182	0.0522	0.2522	0.1858	0.0172	0.0442	0.3442	0.0564	0.0495	0.4495	0.0397	0.5397	0.044	0.0688	0.0688	0.0562	0.1562	0.2562
3465	0.0454	0.0554	0.0556	0.0565	0.0578	0.1578	0.0375	0.0177	0.0455	0.2455	0.0407	0.0381	0.0246	0.0106	0.0551	0.3551	0.0131	0.0084	0.1212	0.0182	0.0526	0.2526	0.1867	0.0172	0.0443	0.3443	0.0565	0.0496	0.4496	0.0396	0.5396	0.0441	0.0702	0.0702	0.0562	0.1562	0.2562
3464	0.046	0.056	0.0559	0.0569	0.0583	0.1583	0.0382	0.0179	0.0456	0.2456	0.041	0.0381	0.0245	0.0108	0.0551	0.3551	0.0132	0.0086	0.1218	0.0182	0.0528	0.2528	0.1876	0.0174	0.0445	0.3445	0.0568	0.0499	0.4499	0.0397	0.5397	0.0442	0.0710	0.0710	0.0562	0.1562	0.2562
3463	0.0463	0.0563	0.056	0.0572	0.0586	0.1586	0.0385	0.0179	0.0457	0.2457	0.0411	0.038	0.0242	0.0108	0.0552	0.3552	0.0131	0.0087	0.1225	0.0181	0.0529	0.2529	0.1883	0.018	0.045	0.345	0.0574	0.0504	0.4504	0.0401	0.5401	0.0444	0.0702	0.0702	0.0557	0.1557	0.2557
3462	0.0465	0.0565	0.0562	0.0575	0.0586	0.1586	0.0386	0.0179	0.0458	0.2458	0.0412	0.0379	0.0241	0.0106	0.0554	0.3554	0.0131	0.0087	0.1234	0.0181	0.0529	0.2529	0.1891	0.0186	0.0456	0.3456	0.0582	0.0511	0.4511	0.0408	0.5408	0.0449	0.0702	0.0702	0.0557	0.1557	0.2557
3461	0.0466	0.0566	0.0564	0.0578	0.0587	0.1587	0.0386	0.018	0.046	0.246	0.0414	0.038	0.0244	0.0104	0.0559	0.3559	0.0131	0.0088	0.1245	0.0184	0.0531	0.2531	0.19	0.0192	0.0463	0.3463	0.0589	0.0519	0.4519	0.0413	0.5413	0.0454	0.0702	0.0702	0.0571	0.1571	0.2571
3460	0.0467	0.0567	0.0566	0.0582	0.0587	0.1587	0.0386	0.018	0.0464	0.2464	0.0416	0.0382	0.0248	0.0102	0.0565	0.3565	0.0131	0.0088	0.1255	0.0188	0.0535	0.2535	0.1911	0.0195	0.047	0.347	0.0596	0.0524	0.4524	0.0415	0.5415	0.0459	0.0702	0.0702	0.0588	0.1588	0.2588
3459	0.0469	0.0569	0.0568	0.0586	0.0588	0.1588	0.0385	0.0181	0.0468	0.2468	0.0419	0.0385	0.0252	0.01	0.0571	0.3571	0.013	0.0089	0.1262	0.0191	0.0539	0.2539	0.1921	0.0196	0.0476	0.3476	0.0601	0.0527	0.4527	0.0416	0.5416	0.0462	0.0695	0.0695	0.0601	0.1601	0.2601
3458	0.0471	0.0571	0.057	0.059	0.059	0.159	0.0385	0.0181	0.0472	0.2472	0.0422	0.0387	0.0255	0.0097	0.0575	0.3575	0.0128	0.0089	0.1267	0.0192	0.0543	0.2543	0.1929	0.0197	0.048	0.348	0.0606	0.053	0.453	0.0416	0.5416	0.0464	0.0681	0.0681	0.0606	0.1606	0.2606
3457	0.0473	0.0573	0.0574	0.0593	0.0593	0.1593	0.0387	0.0184	0.0475	0.2475	0.0424	0.039	0.0256	0.0096	0.0577	0.3577	0.0126	0.0087	0.1272	0.0192	0.0547	0.2547	0.1935	0.0197	0.0484	0.3484	0.0611	0.0534	0.4534	0.042	0.542	0.0468	0.0666	0.0666	0.0606	0.1606	0.2606
3456	0.0477	0.0577	0.0578	0.0596	0.0595	0.1595	0.0389	0.0187	0.0477	0.2477	0.0425	0.0393	0.0257	0.0097	0.058	0.358	0.0126	0.0085	0.1278	0.0192	0.055	0.255	0.1942	0.0199	0.0487	0.3487	0.0618	0.0539	0.4539	0.0426	0.5426	0.0472	0.0666	0.0666	0.0606	0.1606	0.2606
3455	0.0481	0.0581	0.0581	0.0598	0.0597	0.1597	0.039	0.0189	0.0477	0.2477	0.0426	0.0395	0.0257	0.0099	0.0583	0.3583	0.0127	0.0083	0.1284	0.0194	0.0552	0.2552	0.1949	0.02	0.049	0.349	0.0624	0.0544	0.4544	0.0432	0.5432	0.0477	0.0674	0.0674	0.0615	0.1615	0.2615
3454	0.0485	0.0585	0.0582	0.0597	0.0599	0.1599	0.0389	0.0187	0.0476	0.2476	0.0426	0.0395	0.0257	0.0102	0.0587	0.3587	0.0128	0.008	0.129	0.0196	0.0554	0.2554	0.1958	0.02	0.0492	0.3492	0.0628	0.0546	0.4546	0.0436	0.5436	0.048	0.0681	0.0681	0.0623	0.1623	0.2623
3453	0.0489	0.0589	0.0582	0.0595	0.0601	0.1601	0.0389	0.0183	0.0474	0.2474	0.0426	0.0394	0.0255	0.0103	0.059	0.359	0.0128	0.0079	0.1295	0.0198	0.0555	0.2555	0.1967	0.0199	0.0493	0.3493	0.063	0.0545	0.4545	0.0437	0.5437	0.048	0.0681	0.0681	0.0632	0.1632	0.2632
3452	0.0493	0.0593	0.0584	0.0594	0.0605	0.1605	0.0389	0.0179	0.0474	0.2474	0.0427	0.0394	0.0255	0.0104	0.0593	0.3593	0.0128	0.0079	0.1298	0.0199	0.0558	0.2558	0.1977	0.0198	0.0495	0.3495	0.0631	0.0544	0.4544	0.0436	0.5436	0.048	0.0681	0.0681	0.0637	0.1637	0.2637
3451	0.0495	0.0595	0.0588	0.0596	0.061	0.161	0.039	0.0177	0.0475	0.2475	0.0427	0.0396	0.0255	0.0104	0.0594	0.3594	0.0127	0.008	0.13	0.0199	0.0563	0.2563	0.1986	0.0198	0.05	0.35	0.0634	0.0545	0.4545	0.0435	0.5435	0.0481	0.0674	0.0674	0.0637	0.1637	0.2637
3450	0.0497	0.0597	0.0592	0.0599	0.0615	0.1615	0.0392	0.0177	0.0478	0.2478	0.0428	0.0398	0.0256	0.0105	0.0596	0.3596	0.0126	0.008	0.1305	0.0198	0.0568	0.2568	0.1995	0.02	0.0505	0.3505	0.0639	0.0549	0.4549	0.0437	0.5437	0.0485	0.0666	0.0666	0.0632	0.1632	0.2632
3449	0.0498	0.0598	0.0597	0.0602	0.062	0.162	0.0393	0.0178	0.048	0.248	0.0431	0.0399	0.0258	0.0105	0.0599	0.3599	0.0125	0.008	0.1312	0.0196	0.0572	0.2572	0.2002	0.0201	0.0511	0.3511	0.0646	0.0555	0.4555	0.0442	0.5442	0.049	0.0659	0.0659	0.0623	0.1623	0.2623
3448	0.05	0.06	0.0601	0.0606	0.0623	0.1623	0.0394	0.018	0.0482	0.2482	0.0435	0.0399	0.0261	0.0106	0.0602	0.3602	0.0126	0.008	0.1322	0.0197	0.0576	0.2576	0.201	0.0204	0.0515	0.3515	0.0653	0.0562	0.4562	0.0448	0.5448	0.0496	0.0666	0.0666	0.0628	0.1628	0.2628
3447	0.0503	0.0603	0.0604	0.0609	0.0625	0.1625	0.0395	0.0183	0.0484	0.2484	0.044	0.04	0.0264	0.0108	0.0606	0.3606	0.0129	0.0081	0.1331	0.0199	0.0578	0.2578	0.2019	0.0206	0.0519	0.3519	0.0661	0.0569	0.4569	0.0453	0.5453	0.0501	0.0688	0.0688	0.0637	0.1637	0.2637
3446	0.0507	0.0607	0.0605	0.0613	0.0626	0.1626	0.0398	0.0185	0.0487	0.2487	0.0445	0.0403	0.0266	0.011	0.0608	0.3608	0.0133	0.0082	0.1339	0.0201	0.058	0.258	0.203	0.0209	0.0521	0.3521	0.0668	0.0574	0.4574	0.0457	0.5457	0.0505	0.0717	0.0717	0.0645	0.1645	0.2645
3445	0.051	0.061	0.0606	0.0616	0.0627	0.1627	0.0402	0.0187	0.049	0.249	0.0448	0.0406	0.0267	0.0111	0.0609	0.3609	0.0135	0.0082	0.1347	0.0203	0.0583	0.2583	0.204	0.0211	0.0523	0.3523	0.0673	0.0578	0.4578	0.046	0.546	0.0508	0.0731	0.0731	0.0654	0.1654	0.2654
3444	0.0513	0.0613	0.0607	0.062	0.0629	0.1629	0.0404	0.0189	0.0493	0.2493	0.0449	0.041	0.0267	0.011	0.061	0.361	0.0138	0.0082	0.1353	0.0204	0.0586	0.2586	0.205	0.0212	0.0525	0.3525	0.0677	0.0582	0.4582	0.0462	0.5462	0.051	0.0753	0.0753	0.0659	0.1659	0.2659
3443	0.0516	0.0616	0.061	0.0623	0.0632	0.1632	0.0408	0.0192	0.0496	0.2496	0.045	0.0414	0.0268	0.0108	0.0613	0.3613	0.014	0.0082	0.136	0.0205	0.059	0.259	0.2059	0.0211	0.0527	0.3527	0.0681	0.0587	0.4587	0.0463	0.5463	0.0512	0.0767	0.0767	0.0663	0.1663	0.2663
3442	0.0521	0.0621	0.0613	0.0627	0.0636	0.1636	0.0411	0.0195	0.05	0.25	0.0451	0.0419	0.027	0.0106	0.0618	0.3618	0.0142	0.0084	0.1366	0.0207	0.0596	0.2596	0.2069	0.021	0.053	0.353	0.0686	0.0592	0.4592	0.0464	0.5464	0.0513	0.0782	0.0782	0.0672	0.1672	0.2672
3441	0.0525	0.0625	0.0617	0.0631	0.0639	0.1639	0.0414	0.0197	0.0503	0.2503	0.0451	0.0424	0.0273	0.0106	0.0623	0.3623	0.0145	0.0086	0.1372	0.0209	0.0602	0.2602	0.2078	0.021	0.0535	0.3535	0.0692	0.0597	0.4597	0.0466	0.5466	0.0514	0.0803	0.0803	0.0681	0.1681	0.2681
3440	0.0527	0.0627	0.062	0.0634	0.0642	0.1642	0.0416	0.0197	0.0505	0.2505	0.045	0.0426	0.0275	0.0107	0.0626	0.3626	0.0145	0.0088	0.1378	0.0208	0.0609	0.2609	0.2086	0.0211	0.0539	0.3539	0.0698	0.06	0.46	0.0468	0.5468	0.0516	0.0803	0.0803	0.0676	0.1676	0.2676
3439	0.0527	0.0627	0.0622	0.0636	0.0645	0.1645	0.0416	0.0196	0.0506	0.2506	0.0449	0.0425	0.0276	0.0109	0.0626	0.3626	0.0144	0.0088	0.1384	0.0206	0.0615	0.2615	0.2093	0.0212	0.0543	0.3543	0.0702	0.0601	0.4601	0.0472	0.5472	0.0517	0.0796	0.0796	0.0667	0.1667	0.2667
3438	0.0526	0.0626	0.0623	0.0638	0.0646	0.1646	0.0415	0.0194	0.0507	0.2507	0.0449	0.0421	0.0274	0.0109	0.0626	0.3626	0.0141	0.0085	0.139	0.0204	0.062	0.262	0.21	0.0213	0.0545	0.3545	0.0705	0.06	0.46	0.0477	0.5477	0.0519	0.0774	0.0774	0.0659	0.1659	0.2659
3437	0.0525	0.0625	0.0623	0.0638	0.0647	0.1647	0.0414	0.0192	0.0506	0.2506	0.0449	0.0416	0.0271	0.0108	0.0625	0.3625	0.0137	0.0082	0.1395	0.0203	0.0623	0.2623	0.2106	0.0214	0.0548	0.3548	0.0706	0.0601	0.4601	0.048	0.548	0.052	0.0746	0.0746	0.0654	0.1654	0.2654
3436	0.0525	0.0625	0.0623	0.0639	0.0647	0.1647	0.0413	0.0191	0.0506	0.2506	0.0449	0.0412	0.0268	0.0105	0.0626	0.3626	0.0135	0.0079	0.1398	0.0204	0.0625	0.2625	0.2114	0.0215	0.0553	0.3553	0.0708	0.0605	0.4605	0.0483	0.5483	0.0523	0.0731	0.0731	0.0659	0.1659	0.2659
3435	0.0526	0.0626	0.0623	0.0638	0.0647	0.1647	0.0413	0.0191	0.0505	0.2505	0.045	0.0411	0.0268	0.0103	0.0628	0.3628	0.0134	0.0077	0.1401	0.0207	0.0627	0.2627	0.2121	0.0218	0.0561	0.3561	0.0714	0.0611	0.4611	0.0485	0.5485	0.0528	0.0724	0.0724	0.0672	0.1672	0.2672
3434	0.0527	0.0627	0.0623	0.0637	0.0648	0.1648	0.0413	0.0191	0.0506	0.2506	0.0451	0.0413	0.0269	0.0104	0.063	0.363	0.0135	0.0076	0.1405	0.0208	0.0629	0.2629	0.2128	0.0221	0.0568	0.3568	0.0722	0.062	0.462	0.0487	0.5487	0.0534	0.0731	0.0731	0.0676	0.1676	0.2676
3433	0.0528	0.0628	0.0626	0.0636	0.0648	0.1648	0.0412	0.019	0.0507	0.2507	0.0452	0.0415	0.027	0.0105	0.0632	0.3632	0.0138	0.0076	0.1409	0.0208	0.0631	0.2631	0.2134	0.0225	0.0575	0.3575	0.0732	0.0629	0.4629	0.049	0.549	0.0541	0.0753	0.0753	0.0676	0.1676	0.2676
3432	0.0528	0.0628	0.0628	0.0637	0.065	0.165	0.0412	0.0189	0.0507	0.2507	0.0453	0.0418	0.027	0.0105	0.0634	0.3634	0.014	0.0076	0.1414	0.0208	0.0634	0.2634	0.214	0.0228	0.0581	0.3581	0.0742	0.0635	0.4635	0.0493	0.5493	0.0546	0.0767	0.0767	0.0676	0.1676	0.2676
3431	0.0528	0.0628	0.063	0.0639	0.0652	0.1652	0.0412	0.0187	0.0507	0.2507	0.0455	0.0418	0.027	0.0105	0.0634	0.3634	0.0141	0.0076	0.142	0.0208	0.0637	0.2637	0.2145	0.0229	0.0585	0.3585	0.0749	0.0637	0.4637	0.0495	0.5495	0.0549	0.0774	0.0774	0.0676	0.1676	0.2676
3430	0.0529	0.0629	0.0631	0.0642	0.0655	0.1655	0.0414	0.0186	0.0506	0.2506	0.0456	0.0417	0.027	0.0103	0.0634	0.3634	0.014	0.0077	0.1425	0.0208	0.0643	0.2643	0.2151	0.0228	0.0588	0.3588	0.0754	0.0638	0.4638	0.0496	0.5496	0.055	0.0767	0.0767	0.0676	0.1676	0.2676
3429	0.0532	0.0632	0.0631	0.0646	0.066	0.166	0.0416	0.0187	0.0505	0.2505	0.0458	0.0415	0.0271	0.0102	0.0635	0.3635	0.0138	0.008	0.1431	0.0209	0.0649	0.2649	0.216	0.0228	0.059	0.359	0.0758	0.0639	0.4639	0.0498	0.5498	0.0551	0.0753	0.0753	0.0681	0.1681	0.2681
3428	0.0536	0.0636	0.0633	0.065	0.0664	0.1664	0.0419	0.019	0.0506	0.2506	0.046	0.0414	0.0272	0.0102	0.0637	0.3637	0.0137	0.0084	0.1437	0.0211	0.0654	0.2654	0.217	0.0229	0.0592	0.3592	0.0764	0.0643	0.4643	0.0501	0.5501	0.0554	0.0746	0.0746	0.0690	0.1690	0.2690
3427	0.054	0.064	0.0635	0.0653	0.0669	0.1669	0.0423	0.0194	0.0509	0.2509	0.0462	0.0416	0.0273	0.0103	0.0641	0.3641	0.0139	0.0088	0.1444	0.0214	0.0657	0.2657	0.218	0.0232	0.0594	0.3594	0.077	0.0648	0.4648	0.0507	0.5507	0.0559	0.0760	0.0760	0.0703	0.1703	0.2703
3426	0.0543	0.0643	0.0637	0.0656	0.0672	0.1672	0.0428	0.0198	0.0512	0.2512	0.0465	0.0419	0.0275	0.0105	0.0645	0.3645	0.0141	0.0092	0.1452	0.0217	0.0661	0.2661	0.219	0.0235	0.0597	0.3597	0.0776	0.0652	0.4652	0.0513	0.5513	0.0565	0.0774	0.0774	0.0716	0.1716	0.2716
3425	0.0545	0.0645	0.064	0.0658	0.0675	0.1675	0.0431	0.0201	0.0516	0.2516	0.0468	0.0423	0.0277	0.0106	0.0648	0.3648	0.0145	0.0094	0.1463	0.0221	0.0664	0.2664	0.2199	0.0237	0.0601	0.3601	0.0783	0.0656	0.4656	0.052	0.552	0.0568	0.0803	0.0803	0.0734	0.1734	0.2734
3424	0.0545	0.0645	0.0642	0.0659	0.0676	0.1676	0.0432	0.0201	0.0519	0.2519	0.047	0.0426	0.028	0.0107	0.065	0.365	0.0147	0.0095	0.1472	0.0223	0.0668	0.2668	0.2207	0.0238	0.0606	0.3606	0.0791	0.0662	0.4662	0.0525	0.5525	0.057	0.0818	0.0818	0.0742	0.1742	0.2742
3423	0.0546	0.0646	0.0643	0.0659	0.0676	0.1676	0.043	0.02	0.052	0.252	0.047	0.0429	0.0281	0.0107	0.0652	0.3652	0.0148	0.0094	0.148	0.0224	0.0671	0.2671	0.2215	0.0239	0.0612	0.3612	0.0801	0.0668	0.4668	0.0528	0.5528	0.057	0.0825	0.0825	0.0747	0.1747	0.2747
3422	0.0546	0.0646	0.0644	0.0658	0.0676	0.1676	0.0428	0.0198	0.0521	0.2521	0.0471	0.0432	0.0282	0.0108	0.0653	0.3653	0.0148	0.0094	0.1485	0.0223	0.0674	0.2674	0.2223	0.0242	0.0617	0.3617	0.0811	0.0674	0.4674	0.053	0.553	0.0572	0.0825	0.0825	0.0742	0.1742	0.2742
3421	0.0546	0.0646	0.0645	0.0658	0.0677	0.1677	0.0426	0.0197	0.0522	0.2522	0.0472	0.0434	0.0282	0.0109	0.0653	0.3653	0.0147	0.0093	0.1488	0.0222	0.0676	0.2676	0.223	0.0246	0.0621	0.3621	0.0818	0.0679	0.4679	0.053	0.553	0.0576	0.0818	0.0818	0.0738	0.1738	0.2738
3420	0.0547	0.0647	0.0646	0.0659	0.0679	0.1679	0.0427	0.0198	0.0524	0.2524	0.0474	0.0436	0.0283	0.0109	0.0655	0.3655	0.0148	0.0094	0.1492	0.022	0.068	0.268	0.2237	0.025	0.0623	0.3623	0.0822	0.0682	0.4682	0.053	0.553	0.058	0.0825	0.0825	0.0729	0.1729	0.2729
3419	0.055	0.065	0.0649	0.0662	0.0683	0.1683	0.0429	0.02	0.0527	0.2527	0.0477	0.0438	0.0285	0.0109	0.0658	0.3658	0.0149	0.0096	0.1497	0.022	0.0683	0.2683	0.2247	0.0254	0.0626	0.3626	0.0824	0.0684	0.4684	0.0531	0.5531	0.0584	0.0832	0.0832	0.0729	0.1729	0.2729
3418	0.0553	0.0653	0.0652	0.0666	0.0687	0.1687	0.0432	0.0203	0.0528	0.2528	0.0479	0.044	0.0288	0.0109	0.0661	0.3661	0.0151	0.0099	0.1504	0.0222	0.0686	0.2686	0.2258	0.0256	0.063	0.363	0.0828	0.0688	0.4688	0.0534	0.5534	0.0589	0.0846	0.0846	0.0738	0.1738	0.2738
3417	0.0557	0.0657	0.0655	0.0671	0.069	0.169	0.0433	0.0205	0.0529	0.2529	0.0479	0.0441	0.029	0.0109	0.0664	0.3664	0.0152	0.0101	0.1511	0.0225	0.0688	0.2688	0.2269	0.0257	0.0636	0.3636	0.0833	0.0694	0.4694	0.0537	0.5537	0.0594	0.0854	0.0854	0.0751	0.1751	0.2751
3416	0.0559	0.0659	0.0657	0.0675	0.0692	0.1692	0.0433	0.0206	0.0529	0.2529	0.048	0.0442	0.0291	0.0109	0.0666	0.3666	0.0152	0.0101	0.1517	0.0228	0.0689	0.2689	0.2278	0.0257	0.0642	0.3642	0.084	0.0699	0.4699	0.0541	0.5541	0.0599	0.0854	0.0854	0.0764	0.1764	0.2764
3415	0.056	0.066	0.0657	0.0678	0.0693	0.1693	0.0433	0.0206	0.053	0.253	0.048	0.0443	0.0291	0.011	0.0666	0.3666	0.015	0.0101	0.1523	0.023	0.069	0.269	0.2285	0.0257	0.0646	0.3646	0.0846	0.0703	0.4703	0.0543	0.5543	0.0602	0.0839	0.0839	0.0773	0.1773	0.2773
3414	0.0562	0.0662	0.0658	0.068	0.0696	0.1696	0.0434	0.0208	0.0532	0.2532	0.0481	0.0443	0.029	0.0112	0.0666	0.3666	0.015	0.01	0.153	0.0232	0.0693	0.2693	0.2291	0.0256	0.0647	0.3647	0.0851	0.0705	0.4705	0.0544	0.5544	0.0602	0.0839	0.0839	0.0782	0.1782	0.2782
3413	0.0566	0.0666	0.0658	0.0682	0.0699	0.1699	0.0437	0.0211	0.0535	0.2535	0.0484	0.0445	0.029	0.0114	0.0666	0.3666	0.0151	0.01	0.1537	0.0234	0.0697	0.2697	0.2297	0.0254	0.0645	0.3645	0.0855	0.0705	0.4705	0.0545	0.5545	0.0602	0.0846	0.0846	0.0791	0.1791	0.2791
3412	0.0569	0.0669	0.066	0.0683	0.0701	0.1701	0.0441	0.0213	0.0538	0.2538	0.0486	0.0447	0.0292	0.0115	0.0668	0.3668	0.0154	0.01	0.1544	0.0235	0.0702	0.2702	0.2304	0.0254	0.0643	0.3643	0.0858	0.0705	0.4705	0.0546	0.5546	0.0601	0.0868	0.0868	0.0795	0.1795	0.2795
3411	0.0571	0.0671	0.0663	0.0684	0.0702	0.1702	0.0443	0.0214	0.054	0.254	0.0488	0.0449	0.0295	0.0116	0.0669	0.3669	0.0155	0.0099	0.1549	0.0237	0.0706	0.2706	0.231	0.0254	0.0643	0.3643	0.086	0.0706	0.4706	0.0548	0.5548	0.0601	0.0875	0.0875	0.0804	0.1804	0.2804
3410	0.0571	0.0671	0.0666	0.0685	0.0702	0.1702	0.0445	0.0213	0.0542	0.2542	0.0491	0.045	0.0298	0.0117	0.0671	0.3671	0.0155	0.01	0.1553	0.0238	0.071	0.271	0.2315	0.0255	0.0646	0.3646	0.0863	0.0709	0.4709	0.0551	0.5551	0.06	0.0875	0.0875	0.0808	0.1808	0.2808
3409	0.0571	0.0671	0.0669	0.0685	0.0702	0.1702	0.0445	0.0211	0.0544	0.2544	0.0493	0.0451	0.0299	0.0119	0.0672	0.3672	0.0155	0.0101	0.1557	0.024	0.0713	0.2713	0.2319	0.0257	0.0649	0.3649	0.0866	0.0713	0.4713	0.0554	0.5554	0.06	0.0875	0.0875	0.0817	0.1817	0.2817
3408	0.0572	0.0672	0.0671	0.0685	0.0702	0.1702	0.0444	0.0209	0.0546	0.2546	0.0495	0.0451	0.0299	0.012	0.0675	0.3675	0.0156	0.0103	0.1561	0.0243	0.0716	0.2716	0.2323	0.0259	0.0652	0.3652	0.087	0.0718	0.4718	0.0557	0.5557	0.0602	0.0882	0.0882	0.0830	0.1830	0.2830
3407	0.0572	0.0672	0.0672	0.0685	0.0702	0.1702	0.0444	0.0207	0.0547	0.2547	0.0496	0.0451	0.0296	0.0119	0.0677	0.3677	0.0157	0.0104	0.1565	0.0246	0.0718	0.2718	0.2328	0.026	0.0655	0.3655	0.0873	0.072	0.472	0.0562	0.5562	0.0607	0.0889	0.0889	0.0844	0.1844	0.2844
3406	0.0571	0.0671	0.0671	0.0683	0.07	0.17	0.0443	0.0206	0.0546	0.2546	0.0496	0.0449	0.0293	0.0116	0.0679	0.3679	0.0158	0.0103	0.1569	0.0246	0.0717	0.2717	0.2333	0.026	0.0658	0.3658	0.0875	0.0721	0.4721	0.0566	0.5566	0.0612	0.0897	0.0897	0.0844	0.1844	0.2844
3405	0.0568	0.0668	0.0671	0.0681	0.0698	0.1698	0.0442	0.0206	0.0544	0.2544	0.0495	0.0448	0.0291	0.0113	0.0678	0.3678	0.0158	0.0101	0.1574	0.0245	0.0717	0.2717	0.2337	0.0259	0.0663	0.3663	0.0876	0.072	0.472	0.057	0.557	0.0618	0.0897	0.0897	0.0839	0.1839	0.2839
3404	0.0566	0.0666	0.0671	0.068	0.0698	0.1698	0.0441	0.0206	0.0543	0.2543	0.0495	0.0447	0.0291	0.0111	0.0677	0.3677	0.0157	0.0098	0.158	0.0243	0.0719	0.2719	0.2341	0.026	0.0668	0.3668	0.0878	0.0722	0.4722	0.0573	0.5573	0.0622	0.0889	0.0889	0.0830	0.1830	0.2830
3403	0.0566	0.0666	0.0671	0.0682	0.07	0.17	0.0441	0.0206	0.0542	0.2542	0.0495	0.0446	0.0292	0.011	0.0676	0.3676	0.0158	0.0097	0.1588	0.024	0.0722	0.2722	0.2346	0.0262	0.0672	0.3672	0.0881	0.0726	0.4726	0.0573	0.5573	0.0626	0.0897	0.0897	0.0817	0.1817	0.2817
3402	0.0568	0.0668	0.0672	0.0686	0.0703	0.1703	0.0442	0.0206	0.0543	0.2543	0.0496	0.0446	0.0293	0.011	0.0676	0.3676	0.0159	0.0097	0.1597	0.0237	0.0726	0.2726	0.2352	0.0266	0.0673	0.3673	0.0886	0.0731	0.4731	0.0571	0.5571	0.0629	0.0904	0.0904	0.0804	0.1804	0.2804
3401	0.0573	0.0673	0.0673	0.0691	0.0707	0.1707	0.0444	0.0206	0.0545	0.2545	0.0498	0.0447	0.0294	0.0112	0.0677	0.3677	0.016	0.0098	0.1606	0.0235	0.0729	0.2729	0.236	0.0269	0.0674	0.3674	0.089	0.0736	0.4736	0.0571	0.5571	0.0631	0.0911	0.0911	0.0795	0.1795	0.2795
3400	0.0577	0.0677	0.0676	0.0693	0.071	0.171	0.0446	0.0207	0.0548	0.2548	0.0499	0.045	0.0294	0.0114	0.0681	0.3681	0.0161	0.0099	0.1611	0.0234	0.0731	0.2731	0.2367	0.0271	0.0675	0.3675	0.0893	0.074	0.474	0.0572	0.5572	0.0633	0.0918	0.0918	0.0791	0.1791	0.2791
3399	0.058	0.068	0.0679	0.0694	0.0711	0.1711	0.0448	0.0208	0.055	0.255	0.0501	0.0452	0.0294	0.0114	0.0684	0.3684	0.0162	0.01	0.1613	0.0234	0.073	0.273	0.2375	0.0272	0.0677	0.3677	0.0896	0.0742	0.4742	0.0575	0.5575	0.0635	0.0925	0.0925	0.0791	0.1791	0.2791
3398	0.0581	0.0681	0.0683	0.0694	0.0712	0.1712	0.0449	0.0208	0.055	0.255	0.0502	0.0454	0.0295	0.0114	0.0687	0.3687	0.0163	0.01	0.1614	0.0235	0.0729	0.2729	0.2383	0.0271	0.068	0.368	0.0899	0.0745	0.4745	0.0579	0.5579	0.0637	0.0933	0.0933	0.0795	0.1795	0.2795
3397	0.0581	0.0681	0.0686	0.0695	0.0713	0.1713	0.045	0.0206	0.0549	0.2549	0.0504	0.0456	0.0298	0.0112	0.069	0.369	0.0163	0.01	0.1615	0.0237	0.0729	0.2729	0.2392	0.027	0.0682	0.3682	0.0901	0.0746	0.4746	0.0581	0.5581	0.064	0.0933	0.0933	0.0804	0.1804	0.2804
3396	0.058	0.068	0.0689	0.0697	0.0715	0.1715	0.0449	0.0204	0.0549	0.2549	0.0505	0.0458	0.03	0.0111	0.0692	0.3692	0.0164	0.0101	0.1616	0.0238	0.0731	0.2731	0.2399	0.0269	0.0683	0.3683	0.0902	0.0747	0.4747	0.058	0.558	0.0641	0.0940	0.0940	0.0808	0.1808	0.2808
3395	0.0581	0.0681	0.0692	0.0699	0.0719	0.1719	0.045	0.0203	0.0552	0.2552	0.0506	0.0461	0.0303	0.0112	0.0695	0.3695	0.0165	0.0103	0.162	0.0241	0.0735	0.2735	0.2406	0.0267	0.0685	0.3685	0.0901	0.0747	0.4747	0.0579	0.5579	0.0643	0.0947	0.0947	0.0822	0.1822	0.2822
3394	0.0583	0.0683	0.0696	0.0703	0.0724	0.1724	0.0451	0.0205	0.0557	0.2557	0.0508	0.0462	0.0305	0.0114	0.07	0.37	0.0168	0.0105	0.1625	0.0245	0.0738	0.2738	0.2411	0.0266	0.0687	0.3687	0.0901	0.0748	0.4748	0.058	0.558	0.0643	0.0969	0.0969	0.0839	0.1839	0.2839
3393	0.0587	0.0687	0.0698	0.0706	0.0728	0.1728	0.0452	0.0209	0.0562	0.2562	0.0509	0.0463	0.0305	0.0116	0.0705	0.3705	0.017	0.0107	0.1633	0.0249	0.074	0.274	0.2415	0.0267	0.069	0.369	0.0903	0.0748	0.4748	0.0582	0.5582	0.0643	0.0983	0.0983	0.0857	0.1857	0.2857
3392	0.059	0.069	0.0699	0.0708	0.0728	0.1728	0.0453	0.0211	0.0566	0.2566	0.051	0.0462	0.0304	0.0116	0.0708	0.3708	0.0171	0.0107	0.164	0.0251	0.0741	0.2741	0.2418	0.027	0.0693	0.3693	0.0908	0.0749	0.4749	0.0585	0.5585	0.0644	0.0990	0.0990	0.0866	0.1866	0.2866
3391	0.0592	0.0692	0.07	0.0709	0.0727	0.1727	0.0453	0.0212	0.0568	0.2568	0.051	0.0462	0.0302	0.0115	0.071	0.371	0.0171	0.0107	0.1646	0.0251	0.0742	0.2742	0.2422	0.0273	0.0695	0.3695	0.0913	0.075	0.475	0.0586	0.5586	0.0646	0.0990	0.0990	0.0866	0.1866	0.2866
3390	0.0593	0.0693	0.07	0.0711	0.0726	0.1726	0.0452	0.021	0.057	0.257	0.0511	0.0463	0.0302	0.0114	0.071	0.371	0.017	0.0106	0.1652	0.025	0.0744	0.2744	0.2426	0.0277	0.0695	0.3695	0.0915	0.0752	0.4752	0.0585	0.5585	0.0649	0.0983	0.0983	0.0861	0.1861	0.2861
3389	0.0594	0.0694	0.07	0.0712	0.0725	0.1725	0.0451	0.0209	0.0571	0.2571	0.0511	0.0464	0.0303	0.0113	0.071	0.371	0.0169	0.0104	0.1656	0.0248	0.0746	0.2746	0.2431	0.028	0.0695	0.3695	0.0914	0.0755	0.4755	0.0584	0.5584	0.0653	0.0976	0.0976	0.0853	0.1853	0.2853
3388	0.0594	0.0694	0.07	0.0711	0.0727	0.1727	0.045	0.0209	0.0573	0.2573	0.051	0.0463	0.0304	0.0113	0.0709	0.3709	0.0167	0.0101	0.166	0.0245	0.0748	0.2748	0.2435	0.0281	0.0694	0.3694	0.0913	0.0757	0.4757	0.0584	0.5584	0.0655	0.0961	0.0961	0.0839	0.1839	0.2839
3387	0.0596	0.0696	0.0701	0.071	0.0729	0.1729	0.0451	0.0209	0.0575	0.2575	0.051	0.046	0.0303	0.0112	0.0707	0.3707	0.0166	0.0098	0.1662	0.0241	0.0748	0.2748	0.2439	0.028	0.0693	0.3693	0.0913	0.0758	0.4758	0.0587	0.5587	0.0655	0.0954	0.0954	0.0822	0.1822	0.2822
3386	0.0598	0.0698	0.0703	0.0709	0.0733	0.1733	0.0452	0.0211	0.0578	0.2578	0.0512	0.0457	0.0302	0.0112	0.0705	0.3705	0.0165	0.0096	0.1664	0.0239	0.0749	0.2749	0.2445	0.0278	0.0694	0.3694	0.0914	0.0757	0.4757	0.0589	0.5589	0.0653	0.0947	0.0947	0.0813	0.1813	0.2813
3385	0.0602	0.0702	0.0704	0.0711	0.0736	0.1736	0.0456	0.0212	0.058	0.258	0.0515	0.0457	0.0302	0.0112	0.0706	0.3706	0.0166	0.0096	0.1669	0.0239	0.0752	0.2752	0.2453	0.0276	0.0697	0.3697	0.0918	0.0757	0.4757	0.0591	0.5591	0.0653	0.0954	0.0954	0.0813	0.1813	0.2813
3384	0.0606	0.0706	0.0706	0.0715	0.074	0.174	0.0459	0.0214	0.0581	0.2581	0.0517	0.0459	0.0303	0.0113	0.071	0.371	0.0168	0.0097	0.1674	0.0241	0.0755	0.2755	0.246	0.0275	0.0699	0.3699	0.0922	0.0758	0.4758	0.0593	0.5593	0.0654	0.0969	0.0969	0.0822	0.1822	0.2822
3383	0.0609	0.0709	0.0707	0.0719	0.0742	0.1742	0.0462	0.0216	0.058	0.258	0.0519	0.0462	0.0305	0.0115	0.0716	0.3716	0.0169	0.0098	0.1678	0.0243	0.0757	0.2757	0.2465	0.0276	0.0702	0.3702	0.0926	0.076	0.476	0.0594	0.5594	0.0656	0.0976	0.0976	0.0830	0.1830	0.2830
3382	0.061	0.071	0.0708	0.0722	0.0743	0.1743	0.0464	0.0217	0.0579	0.2579	0.0519	0.0465	0.0306	0.0116	0.072	0.372	0.0168	0.0097	0.1682	0.0242	0.0757	0.2757	0.2468	0.0278	0.0705	0.3705	0.093	0.0763	0.4763	0.0597	0.5597	0.0659	0.0969	0.0969	0.0826	0.1826	0.2826
3381	0.0611	0.0711	0.0708	0.0724	0.0744	0.1744	0.0465	0.0218	0.0579	0.2579	0.052	0.0468	0.0306	0.0115	0.0721	0.3721	0.0165	0.0096	0.1686	0.0242	0.0757	0.2757	0.2469	0.0281	0.0706	0.3706	0.0933	0.0765	0.4765	0.0601	0.5601	0.0661	0.0947	0.0947	0.0826	0.1826	0.2826
3380	0.0612	0.0712	0.0709	0.0726	0.0745	0.1745	0.0466	0.0218	0.0579	0.2579	0.0521	0.047	0.0306	0.0113	0.0721	0.3721	0.0163	0.0096	0.169	0.0242	0.0757	0.2757	0.2472	0.0282	0.0708	0.3708	0.0936	0.0768	0.4768	0.0605	0.5605	0.0663	0.0933	0.0933	0.0826	0.1826	0.2826
3379	0.0612	0.0712	0.071	0.0727	0.0747	0.1747	0.0465	0.0216	0.0579	0.2579	0.0523	0.0472	0.0307	0.0112	0.0721	0.3721	0.0162	0.0097	0.1696	0.0243	0.0759	0.2759	0.2476	0.0282	0.0711	0.3711	0.0939	0.0772	0.4772	0.0608	0.5608	0.0664	0.0925	0.0925	0.0830	0.1830	0.2830
3378	0.0614	0.0714	0.0712	0.0729	0.0751	0.1751	0.0465	0.0215	0.058	0.258	0.0526	0.0473	0.031	0.0113	0.0724	0.3724	0.0163	0.0099	0.1702	0.0246	0.0761	0.2761	0.2482	0.0283	0.0716	0.3716	0.0942	0.0778	0.4778	0.061	0.561	0.0667	0.0933	0.0933	0.0844	0.1844	0.2844
3377	0.0617	0.0717	0.0716	0.0732	0.0756	0.1756	0.0468	0.0217	0.0583	0.2583	0.053	0.0474	0.0314	0.0117	0.073	0.373	0.0165	0.0102	0.1709	0.0249	0.0765	0.2765	0.249	0.0283	0.0721	0.3721	0.0945	0.0783	0.4783	0.0612	0.5612	0.067	0.0947	0.0947	0.0857	0.1857	0.2857
3376	0.0623	0.0723	0.0722	0.0735	0.0762	0.1762	0.0473	0.022	0.0588	0.2588	0.0534	0.0477	0.0319	0.0121	0.0737	0.3737	0.0169	0.0105	0.1718	0.0252	0.077	0.277	0.2499	0.0284	0.0726	0.3726	0.0947	0.0787	0.4787	0.0615	0.5615	0.0674	0.0976	0.0976	0.0870	0.1870	0.2870
3375	0.063	0.073	0.073	0.074	0.0768	0.1768	0.0479	0.0224	0.0594	0.2594	0.0538	0.048	0.0323	0.0126	0.0743	0.3743	0.0175	0.011	0.1726	0.0254	0.0776	0.2776	0.2506	0.0286	0.0729	0.3729	0.0947	0.0788	0.4788	0.0617	0.5617	0.0677	0.1019	0.1019	0.0879	0.1879	0.2879
3374	0.0635	0.0735	0.0737	0.0745	0.0772	0.1772	0.0485	0.0227	0.0598	0.2598	0.0543	0.0484	0.0326	0.0129	0.0747	0.3747	0.018	0.0113	0.1734	0.0256	0.0781	0.2781	0.2511	0.0289	0.0731	0.3731	0.0946	0.0789	0.4789	0.0618	0.5618	0.0679	0.1055	0.1055	0.0888	0.1888	0.2888
3373	0.0637	0.0737	0.0743	0.0748	0.0775	0.1775	0.0487	0.0228	0.06	0.26	0.0547	0.0486	0.0326	0.013	0.0747	0.3747	0.0184	0.0115	0.174	0.0257	0.0786	0.2786	0.2512	0.0291	0.0733	0.3733	0.0946	0.0791	0.4791	0.0619	0.5619	0.0682	0.1084	0.1084	0.0892	0.1892	0.2892
3372	0.0635	0.0735	0.0745	0.0749	0.0777	0.1777	0.0487	0.0228	0.0599	0.2599	0.0549	0.0488	0.0325	0.013	0.0747	0.3747	0.0186	0.0114	0.1745	0.0258	0.0791	0.2791	0.2511	0.0293	0.0736	0.3736	0.0948	0.0795	0.4795	0.062	0.562	0.0685	0.1098	0.1098	0.0897	0.1897	0.2897
3371	0.0633	0.0733	0.0745	0.0748	0.0778	0.1778	0.0485	0.0227	0.0597	0.2597	0.055	0.0488	0.0324	0.0129	0.0746	0.3746	0.0185	0.0113	0.1748	0.0259	0.0795	0.2795	0.251	0.0294	0.074	0.374	0.0952	0.08	0.48	0.0621	0.5621	0.0689	0.1091	0.1091	0.0901	0.1901	0.2901
3370	0.0631	0.0731	0.0742	0.0747	0.0778	0.1778	0.0483	0.0227	0.0596	0.2596	0.055	0.0487	0.0324	0.0127	0.0746	0.3746	0.0184	0.0112	0.1751	0.0259	0.0797	0.2797	0.2512	0.0293	0.0744	0.3744	0.0956	0.0804	0.4804	0.0623	0.5623	0.0693	0.1084	0.1084	0.0901	0.1901	0.2901
3369	0.0632	0.0732	0.0742	0.0747	0.0779	0.1779	0.0482	0.0227	0.0596	0.2596	0.055	0.0486	0.0324	0.0126	0.0748	0.3748	0.0182	0.0113	0.1755	0.026	0.0799	0.2799	0.2515	0.0292	0.0746	0.3746	0.0961	0.0807	0.4807	0.0624	0.5624	0.0695	0.1069	0.1069	0.0905	0.1905	0.2905
3368	0.0634	0.0734	0.0743	0.0749	0.0781	0.1781	0.0481	0.0227	0.0598	0.2598	0.0551	0.0486	0.0325	0.0124	0.075	0.375	0.0181	0.0114	0.1758	0.026	0.0799	0.2799	0.2519	0.0289	0.0746	0.3746	0.0965	0.081	0.481	0.0625	0.5625	0.0695	0.1062	0.1062	0.0905	0.1905	0.2905
3367	0.0636	0.0736	0.0747	0.0753	0.0784	0.1784	0.0481	0.0227	0.06	0.26	0.0551	0.0486	0.0326	0.0122	0.0754	0.3754	0.0181	0.0116	0.1762	0.026	0.0797	0.2797	0.2524	0.0287	0.0747	0.3747	0.097	0.0812	0.4812	0.0627	0.5627	0.0695	0.1062	0.1062	0.0905	0.1905	0.2905
3366	0.0639	0.0739	0.0749	0.0756	0.0786	0.1786	0.0479	0.0228	0.0603	0.2603	0.0552	0.0487	0.0326	0.012	0.0757	0.3757	0.0181	0.0116	0.1765	0.026	0.0796	0.2796	0.253	0.0286	0.075	0.375	0.0976	0.0814	0.4814	0.0629	0.5629	0.0694	0.1062	0.1062	0.0905	0.1905	0.2905
3365	0.0642	0.0742	0.075	0.0758	0.0787	0.1787	0.0479	0.0229	0.0604	0.2604	0.0552	0.0487	0.0326	0.0119	0.0759	0.3759	0.0179	0.0114	0.1768	0.026	0.0794	0.2794	0.2536	0.0286	0.0754	0.3754	0.0981	0.0816	0.4816	0.0632	0.5632	0.0694	0.1048	0.1048	0.0905	0.1905	0.2905
3364	0.0646	0.0746	0.075	0.0759	0.0787	0.1787	0.048	0.023	0.0605	0.2605	0.0551	0.0489	0.0325	0.0117	0.0759	0.3759	0.0178	0.0112	0.1771	0.0261	0.0795	0.2795	0.2542	0.0289	0.0758	0.3758	0.0985	0.0818	0.4818	0.0634	0.5634	0.0695	0.1041	0.1041	0.0910	0.1910	0.2910
3363	0.065	0.075	0.0751	0.0759	0.0788	0.1788	0.0483	0.0231	0.0607	0.2607	0.0551	0.0492	0.0325	0.0116	0.0758	0.3758	0.0177	0.011	0.1774	0.0261	0.0799	0.2799	0.2547	0.0293	0.0762	0.3762	0.0988	0.082	0.482	0.0634	0.5634	0.0697	0.1033	0.1033	0.0910	0.1910	0.2910
3362	0.0654	0.0754	0.0755	0.0762	0.0789	0.1789	0.0488	0.0233	0.061	0.261	0.0553	0.0496	0.0326	0.0117	0.0759	0.3759	0.0179	0.011	0.1777	0.0262	0.0805	0.2805	0.2551	0.0298	0.0764	0.3764	0.0989	0.0821	0.4821	0.0633	0.5633	0.0699	0.1048	0.1048	0.0914	0.1914	0.2914
3361	0.0656	0.0756	0.0761	0.0765	0.0792	0.1792	0.0492	0.0235	0.0612	0.2612	0.0555	0.05	0.0327	0.012	0.0763	0.3763	0.0184	0.0113	0.1781	0.0262	0.0811	0.2811	0.2554	0.0301	0.0765	0.3765	0.0989	0.0823	0.4823	0.0633	0.5633	0.0701	0.1084	0.1084	0.0914	0.1914	0.2914
3360	0.0657	0.0757	0.0766	0.0769	0.0794	0.1794	0.0493	0.0237	0.0614	0.2614	0.0556	0.0502	0.0329	0.0122	0.0767	0.3767	0.0187	0.0115	0.1785	0.0262	0.0816	0.2816	0.2556	0.0301	0.0765	0.3765	0.0988	0.0824	0.4824	0.0634	0.5634	0.0703	0.1105	0.1105	0.0914	0.1914	0.2914
3359	0.0655	0.0755	0.0767	0.0769	0.0795	0.1795	0.0491	0.0237	0.0613	0.2613	0.0556	0.0501	0.0328	0.0123	0.0771	0.3771	0.0188	0.0115	0.1789	0.026	0.0817	0.2817	0.2555	0.0299	0.0765	0.3765	0.0989	0.0826	0.4826	0.0637	0.5637	0.0706	0.1113	0.1113	0.0905	0.1905	0.2905
3358	0.0652	0.0752	0.0764	0.0767	0.0793	0.1793	0.0487	0.0234	0.0611	0.2611	0.0553	0.0498	0.0325	0.0121	0.0771	0.3771	0.0185	0.0113	0.1791	0.0257	0.0815	0.2815	0.2551	0.0295	0.0766	0.3766	0.0991	0.0827	0.4827	0.0639	0.5639	0.071	0.1091	0.1091	0.0892	0.1892	0.2892
3357	0.0649	0.0749	0.076	0.0765	0.0791	0.1791	0.0484	0.023	0.0608	0.2608	0.0551	0.0495	0.0321	0.0118	0.0769	0.3769	0.0181	0.011	0.1792	0.0255	0.0814	0.2814	0.2547	0.0293	0.0769	0.3769	0.0996	0.0827	0.4827	0.0642	0.5642	0.0714	0.1062	0.1062	0.0883	0.1883	0.2883
3356	0.0648	0.0748	0.0757	0.0763	0.0792	0.1792	0.0483	0.0228	0.0608	0.2608	0.0551	0.0494	0.032	0.0117	0.0768	0.3768	0.0179	0.0109	0.1795	0.0255	0.0812	0.2812	0.2547	0.0293	0.0772	0.3772	0.1001	0.0828	0.4828	0.0645	0.5645	0.0717	0.1048	0.1048	0.0883	0.1883	0.2883
3355	0.0648	0.0748	0.0757	0.0763	0.0795	0.1795	0.0485	0.0228	0.061	0.261	0.0554	0.0496	0.0322	0.0118	0.0767	0.3767	0.0179	0.011	0.1798	0.0257	0.0812	0.2812	0.2549	0.0297	0.0776	0.3776	0.1008	0.083	0.483	0.0647	0.5647	0.0719	0.1048	0.1048	0.0892	0.1892	0.2892
3354	0.0651	0.0751	0.0759	0.0764	0.0799	0.1799	0.0487	0.023	0.0613	0.2613	0.0559	0.05	0.0325	0.012	0.0767	0.3767	0.018	0.0112	0.1803	0.0261	0.0813	0.2813	0.2554	0.0303	0.0779	0.3779	0.1015	0.0834	0.4834	0.065	0.565	0.0721	0.1055	0.1055	0.0910	0.1910	0.2910
3353	0.0653	0.0753	0.0762	0.0765	0.0802	0.1802	0.0489	0.0232	0.0616	0.2616	0.0564	0.0504	0.0328	0.0121	0.0768	0.3768	0.0181	0.0113	0.1808	0.0266	0.0815	0.2815	0.2558	0.0308	0.0781	0.3781	0.1023	0.0838	0.4838	0.0651	0.5651	0.0723	0.1062	0.1062	0.0932	0.1932	0.2932
3352	0.0656	0.0756	0.0764	0.0766	0.0803	0.1803	0.0492	0.0233	0.0619	0.2619	0.0568	0.0506	0.033	0.0122	0.0768	0.3768	0.0181	0.0115	0.1813	0.0269	0.082	0.282	0.2562	0.0311	0.0782	0.3782	0.1029	0.0843	0.4843	0.0651	0.5651	0.0725	0.1062	0.1062	0.0945	0.1945	0.2945
3351	0.0657	0.0757	0.0765	0.0767	0.0803	0.1803	0.0495	0.0234	0.0619	0.2619	0.057	0.0505	0.0331	0.0124	0.0768	0.3768	0.0181	0.0116	0.1817	0.0271	0.0825	0.2825	0.2563	0.0312	0.0784	0.3784	0.1035	0.0847	0.4847	0.0651	0.5651	0.0726	0.1062	0.1062	0.0954	0.1954	0.2954
3350	0.0655	0.0755	0.0764	0.0767	0.0803	0.1803	0.0496	0.0234	0.0618	0.2618	0.0571	0.0503	0.033	0.0125	0.0768	0.3768	0.018	0.0116	0.182	0.0271	0.083	0.283	0.2564	0.0311	0.0788	0.3788	0.1039	0.0852	0.4852	0.0652	0.5652	0.0727	0.1055	0.1055	0.0954	0.1954	0.2954
3349	0.0651	0.0751	0.0763	0.0765	0.0801	0.1801	0.0495	0.0233	0.0616	0.2616	0.0569	0.0501	0.0329	0.0125	0.0769	0.3769	0.0178	0.0116	0.1822	0.027	0.0834	0.2834	0.2564	0.0311	0.0793	0.3793	0.1042	0.0856	0.4856	0.0655	0.5655	0.0727	0.1041	0.1041	0.0949	0.1949	0.2949
3348	0.0647	0.0747	0.0761	0.0764	0.0798	0.1798	0.0493	0.0232	0.0614	0.2614	0.0566	0.0499	0.0328	0.0124	0.077	0.377	0.0176	0.0116	0.1824	0.0269	0.0837	0.2837	0.2564	0.0314	0.0799	0.3799	0.1044	0.086	0.486	0.066	0.566	0.0728	0.1026	0.1026	0.0945	0.1945	0.2945
3347	0.0645	0.0745	0.0759	0.0763	0.0796	0.1796	0.0491	0.0232	0.0614	0.2614	0.0562	0.0499	0.0327	0.0122	0.0771	0.3771	0.0175	0.0115	0.1825	0.0267	0.0841	0.2841	0.2565	0.0316	0.0803	0.3803	0.1048	0.0862	0.4862	0.0666	0.5666	0.073	0.1019	0.1019	0.0936	0.1936	0.2936
3346	0.0647	0.0747	0.0758	0.0763	0.0796	0.1796	0.049	0.0231	0.0615	0.2615	0.056	0.05	0.0327	0.0122	0.0772	0.3772	0.0175	0.0114	0.1826	0.0265	0.0845	0.2845	0.2566	0.0317	0.0806	0.3806	0.1052	0.0863	0.4863	0.0671	0.5671	0.0731	0.1019	0.1019	0.0927	0.1927	0.2927
3345	0.0651	0.0751	0.0758	0.0765	0.0798	0.1798	0.0492	0.0232	0.0616	0.2616	0.056	0.0502	0.0327	0.0123	0.0771	0.3771	0.0176	0.0113	0.1828	0.0265	0.085	0.285	0.2567	0.0314	0.0806	0.3806	0.1056	0.0862	0.4862	0.0675	0.5675	0.0733	0.1026	0.1026	0.0927	0.1927	0.2927
3344	0.0656	0.0756	0.0759	0.0768	0.0799	0.1799	0.0494	0.0233	0.0617	0.2617	0.0562	0.0503	0.0328	0.0125	0.077	0.377	0.0176	0.0114	0.1831	0.0266	0.0854	0.2854	0.2567	0.0311	0.0806	0.3806	0.1059	0.0861	0.4861	0.0676	0.5676	0.0736	0.1026	0.1026	0.0932	0.1932	0.2932
3343	0.0659	0.0759	0.0762	0.0771	0.08	0.18	0.0495	0.0234	0.0618	0.2618	0.0564	0.0502	0.0329	0.0126	0.077	0.377	0.0178	0.0115	0.1834	0.0268	0.0857	0.2857	0.2567	0.031	0.0807	0.3807	0.1062	0.0862	0.4862	0.0676	0.5676	0.0739	0.1041	0.1041	0.0941	0.1941	0.2941
3342	0.066	0.076	0.0765	0.0773	0.0801	0.1801	0.0496	0.0235	0.062	0.262	0.0565	0.05	0.0332	0.0127	0.077	0.377	0.0181	0.0116	0.1838	0.027	0.0858	0.2858	0.2565	0.0311	0.0809	0.3809	0.1066	0.0866	0.4866	0.0676	0.5676	0.0743	0.1062	0.1062	0.0949	0.1949	0.2949
3341	0.0657	0.0757	0.0765	0.0774	0.0802	0.1802	0.0496	0.0235	0.0622	0.2622	0.0564	0.0498	0.0334	0.0126	0.0771	0.3771	0.0183	0.0116	0.1842	0.0272	0.0858	0.2858	0.2565	0.0314	0.0813	0.3813	0.1072	0.0872	0.4872	0.0676	0.5676	0.0746	0.1077	0.1077	0.0958	0.1958	0.2958
3340	0.0653	0.0753	0.0764	0.0772	0.0803	0.1803	0.0496	0.0234	0.0621	0.2621	0.0562	0.0498	0.0336	0.0125	0.0771	0.3771	0.0184	0.0114	0.1844	0.0274	0.0859	0.2859	0.2566	0.0317	0.0816	0.3816	0.1078	0.0878	0.4878	0.0677	0.5677	0.0749	0.1084	0.1084	0.0967	0.1967	0.2967
3339	0.065	0.075	0.0761	0.0769	0.0802	0.1802	0.0496	0.0233	0.0619	0.2619	0.056	0.0498	0.0337	0.0123	0.0769	0.3769	0.0183	0.0111	0.1844	0.0274	0.086	0.286	0.2567	0.0317	0.0818	0.3818	0.1085	0.0884	0.4884	0.0679	0.5679	0.075	0.1077	0.1077	0.0967	0.1967	0.2967
3338	0.0649	0.0749	0.076	0.0767	0.0801	0.1801	0.0496	0.0232	0.0617	0.2617	0.056	0.0498	0.0336	0.0122	0.0767	0.3767	0.0182	0.0109	0.1842	0.0273	0.0861	0.2861	0.2568	0.0316	0.0821	0.3821	0.1091	0.0887	0.4887	0.0682	0.5682	0.0751	0.1069	0.1069	0.0963	0.1963	0.2963
3337	0.0648	0.0748	0.076	0.0765	0.0799	0.1799	0.0497	0.0232	0.0616	0.2616	0.056	0.0499	0.0335	0.0122	0.0765	0.3765	0.0182	0.0109	0.1842	0.0273	0.0861	0.2861	0.2569	0.0317	0.0824	0.3824	0.1097	0.0889	0.4889	0.0685	0.5685	0.0752	0.1069	0.1069	0.0963	0.1963	0.2963
3336	0.0649	0.0749	0.0761	0.0765	0.0799	0.1799	0.0497	0.0233	0.0617	0.2617	0.0562	0.0498	0.0334	0.0122	0.0766	0.3766	0.0181	0.0111	0.1844	0.0273	0.0863	0.2863	0.2571	0.0318	0.0828	0.3828	0.1102	0.0889	0.4889	0.0688	0.5688	0.0755	0.1062	0.1062	0.0963	0.1963	0.2963
3335	0.065	0.075	0.0763	0.0766	0.0799	0.1799	0.0498	0.0233	0.062	0.262	0.0563	0.0498	0.0333	0.0123	0.0767	0.3767	0.018	0.0114	0.185	0.0276	0.0867	0.2867	0.2575	0.0321	0.0831	0.3831	0.1105	0.089	0.489	0.0691	0.5691	0.0758	0.1055	0.1055	0.0976	0.1976	0.2976
3334	0.065	0.075	0.0765	0.0767	0.08	0.18	0.0497	0.0234	0.0621	0.2621	0.0564	0.0499	0.0334	0.0125	0.0768	0.3768	0.018	0.0118	0.1857	0.0279	0.0874	0.2874	0.2578	0.0323	0.0834	0.3834	0.1109	0.0891	0.4891	0.0692	0.5692	0.0761	0.1055	0.1055	0.0989	0.1989	0.2989
3333	0.065	0.075	0.0767	0.0768	0.0802	0.1802	0.0497	0.0235	0.0621	0.2621	0.0566	0.05	0.0335	0.0126	0.077	0.377	0.018	0.012	0.1865	0.0282	0.088	0.288	0.258	0.0324	0.0838	0.3838	0.1113	0.0896	0.4896	0.0693	0.5693	0.0764	0.1055	0.1055	0.1002	0.2002	0.3002
3332	0.0651	0.0751	0.0769	0.0768	0.0802	0.1802	0.0496	0.0237	0.0619	0.2619	0.0567	0.0501	0.0337	0.0127	0.0772	0.3772	0.0182	0.0121	0.1871	0.0284	0.0884	0.2884	0.2579	0.0325	0.0844	0.3844	0.1118	0.0902	0.4902	0.0696	0.5696	0.0767	0.1069	0.1069	0.1011	0.2011	0.3011
3331	0.0651	0.0751	0.0769	0.0767	0.0801	0.1801	0.0495	0.0238	0.0617	0.2617	0.0569	0.0501	0.0338	0.0127	0.0771	0.3771	0.0185	0.0121	0.1875	0.0283	0.0884	0.2884	0.2576	0.0326	0.0849	0.3849	0.1124	0.0908	0.4908	0.07	0.57	0.0769	0.1091	0.1091	0.1007	0.2007	0.3007
3330	0.065	0.075	0.0767	0.0766	0.0799	0.1799	0.0494	0.0237	0.0614	0.2614	0.0569	0.0499	0.0338	0.0124	0.0769	0.3769	0.0186	0.0118	0.1876	0.0282	0.088	0.288	0.2571	0.0326	0.0853	0.3853	0.1129	0.0913	0.4913	0.0704	0.5704	0.0771	0.1098	0.1098	0.1002	0.2002	0.3002
3329	0.0649	0.0749	0.0763	0.0764	0.0797	0.1797	0.0492	0.0234	0.061	0.261	0.0567	0.0496	0.0335	0.0121	0.0766	0.3766	0.0185	0.0115	0.1875	0.028	0.0876	0.2876	0.2567	0.0326	0.0855	0.3855	0.1131	0.0915	0.4915	0.0708	0.5708	0.0772	0.1091	0.1091	0.0993	0.1993	0.2993
3328	0.0648	0.0748	0.0761	0.0762	0.0796	0.1796	0.049	0.0231	0.0609	0.2609	0.0563	0.0493	0.0333	0.0118	0.0763	0.3763	0.0184	0.0112	0.1874	0.0279	0.0876	0.2876	0.2566	0.0324	0.0855	0.3855	0.1131	0.0915	0.4915	0.0709	0.5709	0.0772	0.1084	0.1084	0.0989	0.1989	0.2989
3327	0.0647	0.0747	0.076	0.0762	0.0798	0.1798	0.0491	0.0229	0.061	0.261	0.0559	0.0492	0.0332	0.0118	0.0762	0.3762	0.0185	0.0112	0.1875	0.028	0.088	0.288	0.2567	0.0323	0.0854	0.3854	0.1132	0.0915	0.4915	0.0708	0.5708	0.0771	0.1091	0.1091	0.0993	0.1993	0.2993
3326	0.0648	0.0748	0.0761	0.0764	0.08	0.18	0.0493	0.0228	0.0613	0.2613	0.0556	0.0492	0.0331	0.0121	0.0763	0.3763	0.0188	0.0115	0.1879	0.0281	0.0887	0.2887	0.2569	0.0322	0.0853	0.3853	0.1135	0.0917	0.4917	0.0708	0.5708	0.077	0.1113	0.1113	0.0998	0.1998	0.2998
3325	0.0649	0.0749	0.0762	0.0767	0.08	0.18	0.0496	0.0229	0.0616	0.2616	0.0555	0.0494	0.0331	0.0125	0.0764	0.3764	0.0191	0.0118	0.1883	0.0282	0.0894	0.2894	0.2571	0.0323	0.0855	0.3855	0.1139	0.0919	0.4919	0.0708	0.5708	0.0772	0.1134	0.1134	0.1002	0.2002	0.3002
3324	0.0649	0.0749	0.0763	0.077	0.08	0.18	0.0497	0.023	0.0616	0.2616	0.0555	0.0497	0.0331	0.0126	0.0765	0.3765	0.0193	0.012	0.1885	0.0281	0.0898	0.2898	0.2572	0.0324	0.0857	0.3857	0.1144	0.0921	0.4921	0.071	0.571	0.0775	0.1148	0.1148	0.0998	0.1998	0.2998
3323	0.0648	0.0748	0.0763	0.0771	0.0798	0.1798	0.0498	0.0232	0.0614	0.2614	0.0558	0.0499	0.0331	0.0126	0.0766	0.3766	0.0193	0.012	0.1885	0.028	0.0901	0.2901	0.2573	0.0324	0.086	0.386	0.1149	0.0921	0.4921	0.0712	0.5712	0.0777	0.1148	0.1148	0.0993	0.1993	0.2993
3322	0.0647	0.0747	0.0763	0.077	0.0798	0.1798	0.0498	0.0232	0.0611	0.2611	0.056	0.0499	0.0331	0.0124	0.0767	0.3767	0.0192	0.0118	0.1884	0.028	0.0904	0.2904	0.2573	0.0324	0.0863	0.3863	0.1151	0.0922	0.4922	0.0714	0.5714	0.0779	0.1141	0.1141	0.0993	0.1993	0.2993
3321	0.0646	0.0746	0.0762	0.0768	0.0798	0.1798	0.0498	0.0231	0.0609	0.2609	0.0561	0.0499	0.0331	0.0122	0.0766	0.3766	0.0189	0.0116	0.1884	0.028	0.0906	0.2906	0.2574	0.0324	0.0865	0.3865	0.1154	0.0924	0.4924	0.0715	0.5715	0.0779	0.1120	0.1120	0.0993	0.1993	0.2993
3320	0.0646	0.0746	0.076	0.0765	0.0797	0.1797	0.0498	0.0229	0.0609	0.2609	0.0562	0.0498	0.033	0.0121	0.0766	0.3766	0.0187	0.0114	0.1886	0.028	0.0907	0.2907	0.2573	0.0324	0.0867	0.3867	0.1156	0.0927	0.4927	0.0715	0.5715	0.0779	0.1105	0.1105	0.0993	0.1993	0.2993
3319	0.0646	0.0746	0.0759	0.0765	0.0797	0.1797	0.0497	0.0228	0.061	0.261	0.0563	0.0497	0.0329	0.0121	0.0766	0.3766	0.0186	0.0112	0.1889	0.028	0.0909	0.2909	0.2572	0.0326	0.0868	0.3868	0.1159	0.0931	0.4931	0.0717	0.5717	0.0778	0.1098	0.1098	0.0993	0.1993	0.2993
3318	0.0646	0.0746	0.0758	0.0767	0.0797	0.1797	0.0496	0.023	0.0613	0.2613	0.0565	0.0498	0.0329	0.0121	0.0767	0.3767	0.0186	0.0112	0.1893	0.0281	0.0912	0.2912	0.2571	0.0328	0.0868	0.3868	0.1164	0.0935	0.4935	0.0718	0.5718	0.0778	0.1098	0.1098	0.0998	0.1998	0.2998
3317	0.0648	0.0748	0.0758	0.0772	0.0798	0.1798	0.0496	0.0232	0.0616	0.2616	0.0568	0.0501	0.033	0.0121	0.0768	0.3768	0.0187	0.0113	0.1898	0.0283	0.0916	0.2916	0.2572	0.0329	0.087	0.387	0.1169	0.0937	0.4937	0.0719	0.5719	0.0777	0.1105	0.1105	0.1007	0.2007	0.3007
3316	0.065	0.075	0.0758	0.0776	0.0801	0.1801	0.0498	0.0236	0.0618	0.2618	0.0571	0.0504	0.0333	0.0122	0.0769	0.3769	0.0188	0.0114	0.1903	0.0285	0.092	0.292	0.2574	0.0328	0.0873	0.3873	0.1175	0.094	0.494	0.072	0.572	0.0778	0.1113	0.1113	0.1016	0.2016	0.3016
3315	0.0652	0.0752	0.0758	0.0777	0.0804	0.1804	0.0499	0.0238	0.0618	0.2618	0.0573	0.0506	0.0336	0.0122	0.0769	0.3769	0.0188	0.0115	0.1908	0.0287	0.0922	0.2922	0.2576	0.0328	0.0878	0.3878	0.1182	0.0942	0.4942	0.072	0.572	0.0778	0.1113	0.1113	0.1024	0.2024	0.3024
3314	0.0652	0.0752	0.0759	0.0775	0.0804	0.1804	0.0498	0.0238	0.0616	0.2616	0.0573	0.0507	0.0338	0.0121	0.0769	0.3769	0.0186	0.0114	0.1909	0.0287	0.0921	0.2921	0.2576	0.0328	0.0883	0.3883	0.1187	0.0945	0.4945	0.0721	0.5721	0.0779	0.1098	0.1098	0.1024	0.2024	0.3024
3313	0.065	0.075	0.076	0.0772	0.0802	0.1802	0.0497	0.0237	0.0613	0.2613	0.0571	0.0505	0.0337	0.012	0.0768	0.3768	0.0183	0.0112	0.1908	0.0284	0.0917	0.2917	0.2573	0.033	0.0887	0.3887	0.1191	0.0947	0.4947	0.0723	0.5723	0.0782	0.1077	0.1077	0.1011	0.2011	0.3011
3312	0.0646	0.0746	0.076	0.0771	0.0798	0.1798	0.0495	0.0234	0.061	0.261	0.0569	0.0502	0.0334	0.0118	0.0765	0.3765	0.018	0.011	0.1906	0.028	0.0914	0.2914	0.2569	0.0332	0.0891	0.3891	0.1193	0.095	0.495	0.0726	0.5726	0.0786	0.1055	0.1055	0.0993	0.1993	0.2993
3311	0.0644	0.0744	0.0758	0.0771	0.0794	0.1794	0.0494	0.023	0.0609	0.2609	0.0566	0.0499	0.0331	0.0118	0.0762	0.3762	0.0179	0.0109	0.1905	0.0278	0.0914	0.2914	0.2564	0.0335	0.0897	0.3897	0.1196	0.0952	0.4952	0.0729	0.5729	0.0792	0.1048	0.1048	0.0985	0.1985	0.2985
3310	0.0644	0.0744	0.0756	0.0772	0.0792	0.1792	0.0493	0.0227	0.061	0.261	0.0565	0.0498	0.0329	0.0118	0.076	0.376	0.0179	0.0109	0.1906	0.0279	0.0916	0.2916	0.2561	0.0337	0.0903	0.3903	0.1201	0.0955	0.4955	0.0734	0.5734	0.0799	0.1048	0.1048	0.0989	0.1989	0.2989
3309	0.0645	0.0745	0.0754	0.0771	0.0793	0.1793	0.0492	0.0226	0.0611	0.2611	0.0565	0.0498	0.0327	0.0119	0.0761	0.3761	0.0179	0.011	0.191	0.028	0.0919	0.2919	0.2562	0.0339	0.0908	0.3908	0.1207	0.0957	0.4957	0.0738	0.5738	0.0804	0.1048	0.1048	0.0993	0.1993	0.2993
3308	0.0646	0.0746	0.0753	0.077	0.0795	0.1795	0.049	0.0226	0.0613	0.2613	0.0565	0.0498	0.0326	0.0119	0.0764	0.3764	0.0179	0.0109	0.1913	0.0282	0.0923	0.2923	0.2565	0.0339	0.091	0.391	0.1212	0.0958	0.4958	0.0741	0.5741	0.0806	0.1048	0.1048	0.1002	0.2002	0.3002
3307	0.0644	0.0744	0.0753	0.077	0.0797	0.1797	0.0488	0.0225	0.0614	0.2614	0.0565	0.0499	0.0325	0.0117	0.0767	0.3767	0.0179	0.0107	0.1915	0.0283	0.0926	0.2926	0.2568	0.0339	0.091	0.391	0.1215	0.0958	0.4958	0.0743	0.5743	0.0806	0.1048	0.1048	0.1007	0.2007	0.3007
3306	0.0642	0.0742	0.0754	0.077	0.0798	0.1798	0.0488	0.0225	0.0615	0.2615	0.0564	0.0498	0.0325	0.0114	0.0769	0.3769	0.0179	0.0105	0.1916	0.0283	0.0927	0.2927	0.2569	0.0337	0.091	0.391	0.1215	0.0959	0.4959	0.0743	0.5743	0.0804	0.1048	0.1048	0.1007	0.2007	0.3007
3305	0.0642	0.0742	0.0755	0.0771	0.0798	0.1798	0.0488	0.0225	0.0616	0.2616	0.0562	0.0497	0.0324	0.0111	0.0769	0.3769	0.0178	0.0104	0.1916	0.0285	0.0927	0.2927	0.2569	0.0337	0.0911	0.3911	0.1215	0.0961	0.4961	0.0743	0.5743	0.0802	0.1041	0.1041	0.1016	0.2016	0.3016
3304	0.0645	0.0745	0.0757	0.0771	0.0797	0.1797	0.0489	0.0226	0.0617	0.2617	0.0562	0.0496	0.0325	0.0109	0.077	0.377	0.0179	0.0104	0.1919	0.0288	0.0928	0.2928	0.2568	0.0337	0.0913	0.3913	0.1214	0.0964	0.4964	0.0743	0.5743	0.0802	0.1048	0.1048	0.1029	0.2029	0.3029
3303	0.0649	0.0749	0.076	0.0771	0.0798	0.1798	0.049	0.023	0.0618	0.2618	0.0564	0.0496	0.0328	0.011	0.077	0.377	0.018	0.0104	0.1925	0.029	0.0932	0.2932	0.2568	0.0338	0.0915	0.3915	0.1215	0.0968	0.4968	0.0744	0.5744	0.0803	0.1055	0.1055	0.1038	0.2038	0.3038
3302	0.0654	0.0754	0.0765	0.0773	0.0799	0.1799	0.0493	0.0235	0.0619	0.2619	0.0566	0.0496	0.0332	0.0113	0.0772	0.3772	0.018	0.0106	0.1931	0.0291	0.0938	0.2938	0.2571	0.0338	0.0914	0.3914	0.1217	0.0973	0.4973	0.0745	0.5745	0.0805	0.1055	0.1055	0.1042	0.2042	0.3042
3301	0.0657	0.0757	0.077	0.0775	0.0801	0.1801	0.0495	0.0238	0.062	0.262	0.0568	0.0498	0.0336	0.0117	0.0772	0.3772	0.0181	0.0108	0.1938	0.0291	0.0944	0.2944	0.2574	0.0338	0.0912	0.3912	0.1221	0.0975	0.4975	0.0746	0.5746	0.0805	0.1062	0.1062	0.1042	0.2042	0.3042
3300	0.0658	0.0758	0.0772	0.0777	0.0801	0.1801	0.0496	0.024	0.0619	0.2619	0.0568	0.0499	0.0338	0.0119	0.0772	0.3772	0.0181	0.011	0.1941	0.0289	0.0949	0.2949	0.2578	0.0338	0.091	0.391	0.1225	0.0976	0.4976	0.0747	0.5747	0.0805	0.1062	0.1062	0.1033	0.2033	0.3033
3299	0.0658	0.0758	0.0773	0.0777	0.08	0.18	0.0496	0.0239	0.0619	0.2619	0.0567	0.05	0.0337	0.0121	0.0772	0.3772	0.0181	0.0111	0.1942	0.0288	0.0952	0.2952	0.2579	0.0341	0.0909	0.3909	0.1229	0.0976	0.4976	0.0748	0.5748	0.0805	0.1062	0.1062	0.1029	0.2029	0.3029
3298	0.0658	0.0758	0.0773	0.0777	0.08	0.18	0.0496	0.0239	0.0619	0.2619	0.0567	0.0502	0.0337	0.0121	0.0772	0.3772	0.0183	0.0112	0.1942	0.0288	0.0955	0.2955	0.2579	0.0344	0.0911	0.3911	0.1233	0.0978	0.4978	0.0749	0.5749	0.0806	0.1077	0.1077	0.1029	0.2029	0.3029
3297	0.0658	0.0758	0.0775	0.0778	0.0802	0.1802	0.0498	0.024	0.0622	0.2622	0.0568	0.0506	0.0337	0.0121	0.0774	0.3774	0.0185	0.0113	0.1942	0.029	0.0959	0.2959	0.2578	0.0347	0.0915	0.3915	0.1237	0.098	0.498	0.0752	0.5752	0.0808	0.1091	0.1091	0.1038	0.2038	0.3038
3296	0.066	0.076	0.0776	0.0781	0.0806	0.1806	0.05	0.0242	0.0626	0.2626	0.0572	0.051	0.034	0.0121	0.0777	0.3777	0.0188	0.0114	0.1944	0.0293	0.0963	0.2963	0.2577	0.0349	0.0919	0.3919	0.1241	0.0983	0.4983	0.0755	0.5755	0.0811	0.1113	0.1113	0.1051	0.2051	0.3051
3295	0.0662	0.0762	0.0778	0.0785	0.081	0.181	0.0501	0.0244	0.063	0.263	0.0576	0.0512	0.0343	0.0121	0.0781	0.3781	0.0191	0.0117	0.1947	0.0296	0.0966	0.2966	0.2579	0.0349	0.0924	0.3924	0.1245	0.0986	0.4986	0.0757	0.5757	0.0813	0.1134	0.1134	0.1064	0.2064	0.3064
3294	0.0663	0.0763	0.078	0.0788	0.0814	0.1814	0.0502	0.0246	0.0632	0.2632	0.0579	0.0513	0.0346	0.0122	0.0784	0.3784	0.0193	0.012	0.1951	0.0298	0.0967	0.2967	0.2581	0.035	0.0928	0.3928	0.1247	0.0986	0.4986	0.0759	0.5759	0.0814	0.1148	0.1148	0.1073	0.2073	0.3073
3293	0.0663	0.0763	0.0781	0.0789	0.0815	0.1815	0.0501	0.0249	0.0633	0.2633	0.058	0.0511	0.0347	0.0124	0.0785	0.3785	0.0195	0.0121	0.1954	0.0299	0.0967	0.2967	0.2583	0.035	0.0932	0.3932	0.1248	0.0985	0.4985	0.0761	0.5761	0.0816	0.1163	0.1163	0.1077	0.2077	0.3077
3292	0.0662	0.0762	0.0783	0.0788	0.0817	0.1817	0.0501	0.0252	0.0633	0.2633	0.058	0.051	0.0348	0.0126	0.0786	0.3786	0.0196	0.0122	0.1956	0.0299	0.0969	0.2969	0.2584	0.035	0.0934	0.3934	0.125	0.0984	0.4984	0.0762	0.5762	0.0819	0.1170	0.1170	0.1077	0.2077	0.3077
3291	0.0662	0.0762	0.0784	0.0788	0.0819	0.1819	0.0501	0.0255	0.0633	0.2633	0.0579	0.0511	0.0349	0.0127	0.0787	0.3787	0.0197	0.0121	0.1959	0.0299	0.0971	0.2971	0.2586	0.0349	0.0935	0.3935	0.1253	0.0984	0.4984	0.0763	0.5763	0.0823	0.1177	0.1177	0.1077	0.2077	0.3077
3290	0.0665	0.0765	0.0784	0.0788	0.0822	0.1822	0.0503	0.0257	0.0635	0.2635	0.0579	0.0512	0.035	0.0128	0.0789	0.3789	0.0197	0.0121	0.1962	0.0301	0.0974	0.2974	0.2588	0.0347	0.0934	0.3934	0.1256	0.0986	0.4986	0.0765	0.5765	0.0827	0.1177	0.1177	0.1086	0.2086	0.3086
3289	0.067	0.077	0.0784	0.0789	0.0826	0.1826	0.0505	0.0256	0.0637	0.2637	0.0579	0.0513	0.0351	0.0127	0.0791	0.3791	0.0197	0.0122	0.1966	0.0303	0.0975	0.2975	0.2589	0.0346	0.0934	0.3934	0.1259	0.0989	0.4989	0.0766	0.5766	0.0829	0.1177	0.1177	0.1095	0.2095	0.3095
3288	0.0674	0.0774	0.0783	0.079	0.0827	0.1827	0.0506	0.0253	0.0637	0.2637	0.0579	0.0513	0.035	0.0126	0.0791	0.3791	0.0197	0.0123	0.1968	0.0304	0.0975	0.2975	0.2589	0.0346	0.0934	0.3934	0.1262	0.0994	0.4994	0.0768	0.5768	0.083	0.1177	0.1177	0.1099	0.2099	0.3099
3287	0.0674	0.0774	0.0781	0.0791	0.0825	0.1825	0.0505	0.0249	0.0634	0.2634	0.0579	0.0512	0.0347	0.0124	0.0791	0.3791	0.0197	0.0123	0.1968	0.0303	0.0975	0.2975	0.2588	0.0346	0.0937	0.3937	0.1265	0.0998	0.4998	0.0769	0.5769	0.083	0.1177	0.1177	0.1095	0.2095	0.3095
3286	0.0672	0.0772	0.0778	0.0791	0.0822	0.1822	0.0502	0.0245	0.0631	0.2631	0.0579	0.051	0.0342	0.0123	0.0789	0.3789	0.0197	0.0121	0.197	0.0301	0.0974	0.2974	0.2585	0.0346	0.0941	0.3941	0.1268	0.1002	0.5002	0.0769	0.5769	0.0831	0.1177	0.1177	0.1086	0.2086	0.3086
3285	0.0668	0.0768	0.0776	0.0789	0.0817	0.1817	0.0498	0.0241	0.0629	0.2629	0.0578	0.0509	0.0338	0.0122	0.0787	0.3787	0.0196	0.0119	0.1973	0.0299	0.0973	0.2973	0.2583	0.0347	0.0945	0.3945	0.1272	0.1007	0.5007	0.077	0.577	0.0831	0.1170	0.1170	0.1077	0.2077	0.3077
3284	0.0665	0.0765	0.0776	0.0787	0.0812	0.1812	0.0496	0.0239	0.0629	0.2629	0.0577	0.0508	0.0336	0.0121	0.0785	0.3785	0.0194	0.0117	0.1976	0.0298	0.0973	0.2973	0.2583	0.0348	0.0948	0.3948	0.1277	0.1011	0.5011	0.0772	0.5772	0.0833	0.1156	0.1156	0.1073	0.2073	0.3073
3283	0.0663	0.0763	0.0775	0.0783	0.0809	0.1809	0.0496	0.0238	0.0631	0.2631	0.0575	0.0508	0.0336	0.012	0.0784	0.3784	0.0191	0.0116	0.1978	0.0297	0.0973	0.2973	0.2585	0.0351	0.095	0.395	0.1281	0.1015	0.5015	0.0774	0.5774	0.0834	0.1134	0.1134	0.1068	0.2068	0.3068
3282	0.0662	0.0762	0.0775	0.0779	0.0806	0.1806	0.0498	0.0239	0.0632	0.2632	0.0573	0.0509	0.0337	0.012	0.0784	0.3784	0.019	0.0115	0.198	0.0296	0.0973	0.2973	0.259	0.0351	0.095	0.395	0.1283	0.1016	0.5016	0.0776	0.5776	0.0834	0.1127	0.1127	0.1064	0.2064	0.3064
3281	0.0662	0.0762	0.0774	0.0777	0.0806	0.1806	0.05	0.024	0.0633	0.2633	0.0573	0.051	0.0338	0.012	0.0786	0.3786	0.0191	0.0115	0.1981	0.0295	0.0975	0.2975	0.2594	0.035	0.0949	0.3949	0.1283	0.1016	0.5016	0.0776	0.5776	0.0834	0.1134	0.1134	0.1060	0.2060	0.3060
3280	0.0661	0.0761	0.0774	0.0778	0.0806	0.1806	0.0503	0.0239	0.0633	0.2633	0.0575	0.0511	0.0339	0.012	0.0786	0.3786	0.0192	0.0115	0.1983	0.0295	0.0977	0.2977	0.2597	0.0346	0.0948	0.3948	0.1285	0.1013	0.5013	0.0777	0.5777	0.0833	0.1141	0.1141	0.1060	0.2060	0.3060
3279	0.0658	0.0758	0.0774	0.0779	0.0807	0.1807	0.0503	0.0239	0.0631	0.2631	0.0577	0.0511	0.0338	0.012	0.0785	0.3785	0.0192	0.0115	0.1986	0.0297	0.098	0.298	0.2596	0.0344	0.095	0.395	0.1289	0.1012	0.5012	0.0779	0.5779	0.0834	0.1141	0.1141	0.1068	0.2068	0.3068
3278	0.0655	0.0755	0.0776	0.0781	0.0808	0.1808	0.0502	0.0238	0.0628	0.2628	0.0578	0.0509	0.0338	0.0119	0.0783	0.3783	0.0193	0.0116	0.1988	0.0299	0.0983	0.2983	0.2593	0.0345	0.0953	0.3953	0.1294	0.1013	0.5013	0.0782	0.5782	0.0836	0.1148	0.1148	0.1077	0.2077	0.3077
3277	0.0653	0.0753	0.0777	0.0782	0.081	0.181	0.0501	0.024	0.0627	0.2627	0.0577	0.0507	0.034	0.012	0.0781	0.3781	0.0194	0.0117	0.1991	0.0302	0.0987	0.2987	0.2589	0.0349	0.0957	0.3957	0.1298	0.1016	0.5016	0.0785	0.5785	0.084	0.1156	0.1156	0.1090	0.2090	0.3090
3276	0.0652	0.0752	0.0777	0.0782	0.0811	0.1811	0.05	0.0242	0.0627	0.2627	0.0576	0.0506	0.0341	0.0121	0.0781	0.3781	0.0196	0.0119	0.1993	0.0305	0.0991	0.2991	0.2587	0.0352	0.096	0.396	0.1299	0.1019	0.5019	0.0787	0.5787	0.0843	0.1170	0.1170	0.1104	0.2104	0.3104
3275	0.0654	0.0754	0.0777	0.0784	0.0813	0.1813	0.05	0.0243	0.0627	0.2627	0.0576	0.0507	0.0342	0.0122	0.0782	0.3782	0.0198	0.0121	0.1994	0.0306	0.0994	0.2994	0.2586	0.0354	0.0962	0.3962	0.1298	0.1022	0.5022	0.0787	0.5787	0.0847	0.1184	0.1184	0.1108	0.2108	0.3108
3274	0.0657	0.0757	0.0777	0.0786	0.0814	0.1814	0.0502	0.0243	0.0627	0.2627	0.0577	0.0508	0.0341	0.0123	0.0782	0.3782	0.02	0.0122	0.1993	0.0306	0.0995	0.2995	0.2588	0.0356	0.0964	0.3964	0.1299	0.1025	0.5025	0.0787	0.5787	0.085	0.1199	0.1199	0.1108	0.2108	0.3108
3273	0.0661	0.0761	0.0777	0.0789	0.0816	0.1816	0.0504	0.0243	0.0626	0.2626	0.0577	0.0509	0.034	0.0122	0.0783	0.3783	0.0201	0.0123	0.1994	0.0305	0.0995	0.2995	0.2591	0.0357	0.0967	0.3967	0.1303	0.1028	0.5028	0.0787	0.5787	0.0853	0.1206	0.1206	0.1104	0.2104	0.3104
3272	0.0663	0.0763	0.0778	0.0791	0.0818	0.1818	0.0505	0.0242	0.0625	0.2625	0.0576	0.0508	0.0338	0.0122	0.0784	0.3784	0.0202	0.0125	0.1997	0.0305	0.0997	0.2997	0.2593	0.0358	0.097	0.397	0.1309	0.1031	0.5031	0.0788	0.5788	0.0855	0.1213	0.1213	0.1104	0.2104	0.3104
3271	0.0664	0.0764	0.0778	0.079	0.082	0.182	0.0504	0.0242	0.0626	0.2626	0.0576	0.0507	0.0338	0.0122	0.0785	0.3785	0.0203	0.0126	0.2002	0.0305	0.1	0.3	0.2596	0.0358	0.0972	0.3972	0.1316	0.1035	0.5035	0.0789	0.5789	0.0857	0.1220	0.1220	0.1104	0.2104	0.3104
3270	0.0663	0.0763	0.0778	0.0788	0.082	0.182	0.0502	0.0242	0.0627	0.2627	0.0575	0.0505	0.0338	0.0122	0.0787	0.3787	0.0203	0.0126	0.2007	0.0307	0.1003	0.3003	0.2598	0.0359	0.0972	0.3972	0.1321	0.1038	0.5038	0.0791	0.5791	0.0857	0.1220	0.1220	0.1112	0.2112	0.3112
3269	0.0663	0.0763	0.0777	0.0786	0.0818	0.1818	0.05	0.0243	0.0628	0.2628	0.0575	0.0503	0.0338	0.0123	0.0787	0.3787	0.0202	0.0124	0.2013	0.0308	0.1005	0.3005	0.2599	0.0359	0.0973	0.3973	0.1325	0.1041	0.5041	0.0793	0.5793	0.0856	0.1213	0.1213	0.1117	0.2117	0.3117
3268	0.0663	0.0763	0.0776	0.0785	0.0815	0.1815	0.0499	0.0243	0.0628	0.2628	0.0576	0.0503	0.0337	0.0124	0.0786	0.3786	0.02	0.0123	0.2017	0.0309	0.1007	0.3007	0.2601	0.0361	0.0974	0.3974	0.1327	0.1041	0.5041	0.0794	0.5794	0.0854	0.1199	0.1199	0.1121	0.2121	0.3121
3267	0.0663	0.0763	0.0776	0.0785	0.0813	0.1813	0.0499	0.0242	0.0628	0.2628	0.0577	0.0503	0.0336	0.0124	0.0784	0.3784	0.0199	0.0122	0.2019	0.031	0.1007	0.3007	0.2603	0.0363	0.0977	0.3977	0.1329	0.1042	0.5042	0.0795	0.5795	0.0854	0.1192	0.1192	0.1126	0.2126	0.3126
3266	0.0662	0.0762	0.0775	0.0786	0.0813	0.1813	0.0499	0.0241	0.0628	0.2628	0.0578	0.0504	0.0337	0.0123	0.0784	0.3784	0.0201	0.0121	0.2018	0.0309	0.1008	0.3008	0.2606	0.0365	0.0981	0.3981	0.1331	0.1044	0.5044	0.0797	0.5797	0.0856	0.1206	0.1206	0.1121	0.2121	0.3121
3265	0.0661	0.0761	0.0775	0.0786	0.0814	0.1814	0.05	0.0241	0.0628	0.2628	0.0578	0.0505	0.0339	0.0121	0.0784	0.3784	0.0203	0.0122	0.2016	0.0308	0.1009	0.3009	0.2607	0.0368	0.0985	0.3985	0.1334	0.1049	0.5049	0.0799	0.5799	0.0859	0.1220	0.1220	0.1117	0.2117	0.3117
3264	0.0661	0.0761	0.0776	0.0787	0.0817	0.1817	0.05	0.0242	0.0628	0.2628	0.0578	0.0506	0.0341	0.0121	0.0785	0.3785	0.0207	0.0124	0.2015	0.0306	0.1012	0.3012	0.2606	0.0371	0.0988	0.3988	0.1337	0.1054	0.5054	0.0802	0.5802	0.0862	0.1249	0.1249	0.1108	0.2108	0.3108
3263	0.0662	0.0762	0.0777	0.0788	0.0819	0.1819	0.0501	0.0245	0.0628	0.2628	0.0577	0.0507	0.0342	0.0121	0.0786	0.3786	0.0209	0.0126	0.2017	0.0305	0.1016	0.3016	0.2604	0.0372	0.0991	0.3991	0.1339	0.1057	0.5057	0.0806	0.5806	0.0866	0.1264	0.1264	0.1104	0.2104	0.3104
3262	0.0663	0.0763	0.0777	0.0789	0.082	0.182	0.0502	0.0247	0.0627	0.2627	0.0577	0.0508	0.0342	0.0122	0.0785	0.3785	0.0211	0.0127	0.2021	0.0306	0.1019	0.3019	0.26	0.0372	0.0992	0.3992	0.134	0.1058	0.5058	0.0809	0.5809	0.087	0.1278	0.1278	0.1108	0.2108	0.3108
3261	0.0662	0.0762	0.0776	0.0789	0.0819	0.1819	0.0504	0.0247	0.0626	0.2626	0.0579	0.0508	0.0341	0.0123	0.0783	0.3783	0.0211	0.0127	0.2025	0.0308	0.1021	0.3021	0.2599	0.0372	0.0993	0.3993	0.1342	0.1057	0.5057	0.0812	0.5812	0.0873	0.1278	0.1278	0.1117	0.2117	0.3117
3260	0.0661	0.0761	0.0773	0.0785	0.0817	0.1817	0.0506	0.0245	0.0626	0.2626	0.058	0.0507	0.0341	0.0123	0.0781	0.3781	0.0211	0.0126	0.2029	0.031	0.1021	0.3021	0.2601	0.0372	0.0993	0.3993	0.1344	0.1058	0.5058	0.0812	0.5812	0.0877	0.1278	0.1278	0.1126	0.2126	0.3126
3259	0.066	0.076	0.0769	0.078	0.0814	0.1814	0.0505	0.0242	0.0626	0.2626	0.0579	0.0505	0.0341	0.0122	0.078	0.378	0.0211	0.0124	0.2031	0.0311	0.102	0.302	0.2605	0.0372	0.0994	0.3994	0.1346	0.1059	0.5059	0.0812	0.5812	0.0879	0.1278	0.1278	0.1130	0.2130	0.3130
3258	0.0658	0.0758	0.0767	0.0775	0.0811	0.1811	0.0502	0.0241	0.0628	0.2628	0.0578	0.0504	0.0342	0.0121	0.078	0.378	0.0211	0.0123	0.2032	0.0311	0.1019	0.3019	0.2607	0.0372	0.0996	0.3996	0.1347	0.1062	0.5062	0.0811	0.5811	0.088	0.1278	0.1278	0.1130	0.2130	0.3130
3257	0.0656	0.0756	0.0768	0.0772	0.0809	0.1809	0.0498	0.0242	0.0628	0.2628	0.0576	0.0503	0.0343	0.0121	0.078	0.378	0.0212	0.0124	0.2034	0.0311	0.1018	0.3018	0.2607	0.0372	0.0999	0.3999	0.1349	0.1064	0.5064	0.0812	0.5812	0.0881	0.1285	0.1285	0.1130	0.2130	0.3130
3256	0.0655	0.0755	0.0771	0.0772	0.0808	0.1808	0.0495	0.0244	0.0628	0.2628	0.0576	0.0503	0.0343	0.0122	0.0779	0.3779	0.0212	0.0125	0.2036	0.0311	0.102	0.302	0.2605	0.0373	0.1002	0.4002	0.1351	0.1066	0.5066	0.0812	0.5812	0.0881	0.1285	0.1285	0.1130	0.2130	0.3130
3255	0.0655	0.0755	0.0773	0.0773	0.0809	0.1809	0.0493	0.0245	0.0628	0.2628	0.0575	0.0504	0.0343	0.0123	0.0777	0.3777	0.0212	0.0127	0.2038	0.0311	0.1025	0.3025	0.2604	0.0374	0.1004	0.4004	0.1353	0.1066	0.5066	0.0812	0.5812	0.0882	0.1285	0.1285	0.1130	0.2130	0.3130
3254	0.0655	0.0755	0.0775	0.0775	0.081	0.181	0.0493	0.0245	0.0626	0.2626	0.0575	0.0506	0.0343	0.0123	0.0777	0.3777	0.0213	0.0128	0.2041	0.0311	0.103	0.303	0.2604	0.0375	0.1004	0.4004	0.1356	0.1066	0.5066	0.0809	0.5809	0.0885	0.1292	0.1292	0.1130	0.2130	0.3130
3253	0.0654	0.0754	0.0774	0.0777	0.0811	0.1811	0.0495	0.0242	0.0625	0.2625	0.0574	0.0507	0.0343	0.0123	0.0778	0.3778	0.0215	0.013	0.2044	0.0311	0.1035	0.3035	0.2607	0.0375	0.1003	0.4003	0.1357	0.1066	0.5066	0.0806	0.5806	0.0889	0.1307	0.1307	0.1130	0.2130	0.3130
3252	0.0654	0.0754	0.0771	0.0777	0.0811	0.1811	0.0497	0.0239	0.0624	0.2624	0.0574	0.0509	0.0341	0.0123	0.0779	0.3779	0.0217	0.0131	0.2047	0.0311	0.1038	0.3038	0.261	0.0376	0.1004	0.4004	0.1357	0.1066	0.5066	0.0805	0.5805	0.0891	0.1321	0.1321	0.1130	0.2130	0.3130
3251	0.0653	0.0753	0.0767	0.0777	0.0809	0.1809	0.0498	0.0237	0.0623	0.2623	0.0574	0.0509	0.034	0.0123	0.0779	0.3779	0.0218	0.0131	0.205	0.0311	0.1038	0.3038	0.2611	0.0378	0.1007	0.4007	0.1357	0.1068	0.5068	0.0806	0.5806	0.0891	0.1328	0.1328	0.1130	0.2130	0.3130
3250	0.0654	0.0754	0.0762	0.0775	0.0807	0.1807	0.0498	0.0238	0.0622	0.2622	0.0575	0.0508	0.0337	0.0122	0.0777	0.3777	0.0218	0.013	0.2052	0.0311	0.1036	0.3036	0.2611	0.0381	0.1009	0.4009	0.1359	0.1071	0.5071	0.0809	0.5809	0.089	0.1328	0.1328	0.1130	0.2130	0.3130
3249	0.0654	0.0754	0.0758	0.0772	0.0805	0.1805	0.0499	0.0239	0.062	0.262	0.0575	0.0506	0.0336	0.0122	0.0774	0.3774	0.0217	0.0129	0.2055	0.0312	0.1034	0.3034	0.261	0.0384	0.1011	0.4011	0.1363	0.1076	0.5076	0.0812	0.5812	0.0889	0.1321	0.1321	0.1134	0.2134	0.3134
3248	0.0654	0.0754	0.0756	0.077	0.0802	0.1802	0.0501	0.0241	0.0618	0.2618	0.0573	0.0505	0.0337	0.0123	0.0773	0.3773	0.0217	0.0128	0.2056	0.0312	0.1033	0.3033	0.261	0.0386	0.1012	0.4012	0.1367	0.108	0.508	0.0815	0.5815	0.0889	0.1321	0.1321	0.1134	0.2134	0.3134
3247	0.0653	0.0753	0.0756	0.0768	0.08	0.18	0.0501	0.0243	0.0616	0.2616	0.0571	0.0504	0.0338	0.0123	0.0774	0.3774	0.0218	0.0127	0.2055	0.0313	0.1034	0.3034	0.2611	0.0387	0.1012	0.4012	0.1371	0.1084	0.5084	0.0817	0.5817	0.0889	0.1328	0.1328	0.1139	0.2139	0.3139
3246	0.065	0.075	0.0758	0.0768	0.0798	0.1798	0.05	0.0244	0.0617	0.2617	0.0569	0.0503	0.0339	0.0122	0.0775	0.3775	0.0219	0.0128	0.2052	0.0313	0.1035	0.3035	0.2614	0.0387	0.1012	0.4012	0.1372	0.1087	0.5087	0.0819	0.5819	0.089	0.1336	0.1336	0.1139	0.2139	0.3139
3245	0.0647	0.0747	0.0759	0.0769	0.0796	0.1796	0.0497	0.0245	0.0618	0.2618	0.0567	0.0501	0.0339	0.0121	0.0774	0.3774	0.0221	0.013	0.2049	0.0313	0.1036	0.3036	0.2617	0.0386	0.1012	0.4012	0.1372	0.1088	0.5088	0.0819	0.5819	0.0892	0.1350	0.1350	0.1139	0.2139	0.3139
3244	0.0645	0.0745	0.076	0.077	0.0796	0.1796	0.0495	0.0245	0.0621	0.2621	0.0566	0.05	0.0339	0.0121	0.0773	0.3773	0.0223	0.0132	0.2048	0.0313	0.1036	0.3036	0.2617	0.0385	0.1014	0.4014	0.1372	0.1087	0.5087	0.0818	0.5818	0.0894	0.1364	0.1364	0.1139	0.2139	0.3139
3243	0.0645	0.0745	0.076	0.077	0.0797	0.1797	0.0494	0.0244	0.0624	0.2624	0.0566	0.0501	0.0339	0.0122	0.0771	0.3771	0.0225	0.0132	0.2049	0.0313	0.1037	0.3037	0.2616	0.0385	0.1017	0.4017	0.1373	0.1086	0.5086	0.0818	0.5818	0.0896	0.1379	0.1379	0.1139	0.2139	0.3139
3242	0.0645	0.0745	0.076	0.077	0.08	0.18	0.0494	0.0244	0.0626	0.2626	0.0567	0.0503	0.0339	0.0124	0.0771	0.3771	0.0226	0.0132	0.2053	0.0315	0.104	0.304	0.2613	0.0385	0.1019	0.4019	0.1375	0.1084	0.5084	0.0818	0.5818	0.0898	0.1386	0.1386	0.1148	0.2148	0.3148
3241	0.0645	0.0745	0.0758	0.0769	0.0803	0.1803	0.0494	0.0242	0.0626	0.2626	0.0567	0.0504	0.0339	0.0125	0.0771	0.3771	0.0226	0.0131	0.2056	0.0316	0.1044	0.3044	0.261	0.0384	0.102	0.402	0.1375	0.1083	0.5083	0.0819	0.5819	0.0899	0.1386	0.1386	0.1152	0.2152	0.3152
3240	0.0643	0.0743	0.0755	0.0767	0.0804	0.1804	0.0494	0.024	0.0623	0.2623	0.0566	0.0503	0.0336	0.0124	0.0769	0.3769	0.0224	0.013	0.2058	0.0316	0.1046	0.3046	0.2605	0.0381	0.1019	0.4019	0.1375	0.1081	0.5081	0.0819	0.5819	0.0898	0.1372	0.1372	0.1152	0.2152	0.3152
3239	0.0642	0.0742	0.0752	0.0764	0.0801	0.1801	0.0492	0.0237	0.0619	0.2619	0.0563	0.05	0.0333	0.0121	0.0765	0.3765	0.0222	0.0128	0.206	0.0313	0.1046	0.3046	0.2599	0.0379	0.1017	0.4017	0.1374	0.1081	0.5081	0.0818	0.5818	0.0896	0.1357	0.1357	0.1139	0.2139	0.3139
3238	0.0641	0.0741	0.0748	0.0761	0.0795	0.1795	0.0489	0.0233	0.0613	0.2613	0.056	0.0495	0.0329	0.0117	0.0761	0.3761	0.0219	0.0127	0.2062	0.0309	0.1043	0.3043	0.2594	0.0379	0.1015	0.4015	0.1374	0.1081	0.5081	0.0816	0.5816	0.0894	0.1336	0.1336	0.1121	0.2121	0.3121
3237	0.0639	0.0739	0.0745	0.0758	0.0789	0.1789	0.0487	0.0231	0.0607	0.2607	0.0558	0.0491	0.0326	0.0115	0.0757	0.3757	0.0218	0.0127	0.2063	0.0306	0.104	0.304	0.2591	0.0381	0.1014	0.4014	0.1373	0.1083	0.5083	0.0814	0.5814	0.0893	0.1328	0.1328	0.1108	0.2108	0.3108
3236	0.0636	0.0736	0.0742	0.0756	0.0784	0.1784	0.0485	0.023	0.0604	0.2604	0.0555	0.0489	0.0325	0.0114	0.0756	0.3756	0.0219	0.0128	0.2064	0.0305	0.1038	0.3038	0.259	0.0384	0.1015	0.4015	0.1372	0.1087	0.5087	0.0814	0.5814	0.0893	0.1336	0.1336	0.1104	0.2104	0.3104
3235	0.0631	0.0731	0.0741	0.0756	0.0782	0.1782	0.0485	0.023	0.0602	0.2602	0.0554	0.049	0.0325	0.0114	0.0755	0.3755	0.022	0.0128	0.2063	0.0306	0.1038	0.3038	0.259	0.0387	0.1018	0.4018	0.137	0.109	0.509	0.0815	0.5815	0.0895	0.1343	0.1343	0.1108	0.2108	0.3108
3234	0.0626	0.0726	0.0741	0.0756	0.0781	0.1781	0.0485	0.0231	0.0603	0.2603	0.0553	0.0492	0.0326	0.0114	0.0755	0.3755	0.0223	0.0127	0.2063	0.0307	0.1037	0.3037	0.2592	0.0388	0.1021	0.4021	0.1369	0.1094	0.5094	0.0816	0.5816	0.0897	0.1364	0.1364	0.1112	0.2112	0.3112
3233	0.0624	0.0724	0.0743	0.0757	0.078	0.178	0.0486	0.0232	0.0605	0.2605	0.0554	0.0493	0.0328	0.0117	0.0754	0.3754	0.0227	0.0127	0.2065	0.031	0.1038	0.3038	0.2595	0.0388	0.1023	0.4023	0.1368	0.1097	0.5097	0.0818	0.5818	0.0899	0.1393	0.1393	0.1126	0.2126	0.3126
3232	0.0625	0.0725	0.0747	0.0758	0.0779	0.1779	0.0486	0.0233	0.0608	0.2608	0.0556	0.0495	0.0331	0.012	0.0754	0.3754	0.023	0.0128	0.2069	0.0314	0.1038	0.3038	0.2599	0.0389	0.1022	0.4022	0.1369	0.11	0.51	0.0819	0.5819	0.09	0.1415	0.1415	0.1143	0.2143	0.3143
3231	0.0627	0.0727	0.075	0.0758	0.0779	0.1779	0.0486	0.0235	0.0609	0.2609	0.0558	0.0495	0.0333	0.0124	0.0754	0.3754	0.0232	0.0128	0.2071	0.0316	0.1038	0.3038	0.26	0.0391	0.1021	0.4021	0.137	0.1101	0.5101	0.082	0.582	0.0902	0.1429	0.1429	0.1152	0.2152	0.3152
3230	0.0627	0.0727	0.0751	0.0756	0.0778	0.1778	0.0485	0.0237	0.0606	0.2606	0.0558	0.0494	0.0335	0.0127	0.0753	0.3753	0.0233	0.0127	0.2071	0.0318	0.104	0.304	0.2599	0.0393	0.1021	0.4021	0.1371	0.11	0.51	0.0821	0.5821	0.0904	0.1436	0.1436	0.1161	0.2161	0.3161
3229	0.0624	0.0724	0.0749	0.0754	0.0777	0.1777	0.0483	0.0238	0.0603	0.2603	0.0557	0.0493	0.0335	0.0127	0.0751	0.3751	0.0233	0.0125	0.207	0.0318	0.1041	0.3041	0.2596	0.0395	0.1022	0.4022	0.1369	0.1097	0.5097	0.0822	0.5822	0.0904	0.1436	0.1436	0.1161	0.2161	0.3161
3228	0.0622	0.0722	0.0745	0.0752	0.0776	0.1776	0.0481	0.0238	0.0601	0.2601	0.0555	0.0492	0.0333	0.0124	0.0748	0.3748	0.0233	0.0125	0.2071	0.0317	0.1041	0.3041	0.2592	0.0394	0.1024	0.4024	0.1366	0.1095	0.5095	0.0822	0.5822	0.0903	0.1436	0.1436	0.1156	0.2156	0.3156
3227	0.062	0.072	0.0742	0.075	0.0777	0.1777	0.0479	0.0237	0.0603	0.2603	0.0554	0.0492	0.0332	0.0121	0.0746	0.3746	0.0232	0.0127	0.2073	0.0318	0.1042	0.3042	0.2589	0.0392	0.1026	0.4026	0.1361	0.1093	0.5093	0.082	0.582	0.0899	0.1429	0.1429	0.1161	0.2161	0.3161
3226	0.062	0.072	0.074	0.0747	0.0777	0.1777	0.0478	0.0237	0.0606	0.2606	0.0553	0.0491	0.0331	0.0119	0.0744	0.3744	0.0232	0.0129	0.2076	0.0318	0.1042	0.3042	0.2586	0.0389	0.1025	0.4025	0.1357	0.1092	0.5092	0.0818	0.5818	0.0896	0.1429	0.1429	0.1161	0.2161	0.3161
3225	0.062	0.072	0.0739	0.0744	0.0778	0.1778	0.0478	0.0237	0.0608	0.2608	0.0552	0.049	0.0331	0.0118	0.0743	0.3743	0.0231	0.0131	0.2078	0.0318	0.1043	0.3043	0.2585	0.0387	0.1022	0.4022	0.1354	0.1091	0.5091	0.0816	0.5816	0.0895	0.1422	0.1422	0.1161	0.2161	0.3161
3224	0.0619	0.0719	0.0739	0.0743	0.0777	0.1777	0.0479	0.0238	0.0609	0.2609	0.0552	0.0489	0.0332	0.0119	0.0742	0.3742	0.0231	0.0131	0.2078	0.0318	0.1043	0.3043	0.2585	0.0387	0.1018	0.4018	0.1354	0.1091	0.5091	0.0815	0.5815	0.0897	0.1422	0.1422	0.1161	0.2161	0.3161
3223	0.0617	0.0717	0.0739	0.0745	0.0775	0.1775	0.0479	0.0238	0.0607	0.2607	0.0551	0.0489	0.0333	0.012	0.0741	0.3741	0.0231	0.013	0.2077	0.0317	0.1041	0.3041	0.2584	0.0388	0.1015	0.4015	0.1356	0.1091	0.5091	0.0815	0.5815	0.0899	0.1422	0.1422	0.1156	0.2156	0.3156
3222	0.0616	0.0716	0.0737	0.0746	0.0773	0.1773	0.0478	0.0238	0.0605	0.2605	0.0551	0.049	0.0333	0.0121	0.0739	0.3739	0.0232	0.0129	0.2077	0.0316	0.1038	0.3038	0.2581	0.0389	0.1013	0.4013	0.1358	0.109	0.509	0.0814	0.5814	0.09	0.1429	0.1429	0.1152	0.2152	0.3152
3221	0.0616	0.0716	0.0735	0.0746	0.0772	0.1772	0.0475	0.0237	0.0602	0.2602	0.055	0.049	0.0333	0.0121	0.0736	0.3736	0.0234	0.0128	0.2077	0.0315	0.1035	0.3035	0.2577	0.0389	0.1012	0.4012	0.1356	0.1089	0.5089	0.0812	0.5812	0.0898	0.1443	0.1443	0.1148	0.2148	0.3148
3220	0.0615	0.0715	0.0733	0.0744	0.0771	0.1771	0.0473	0.0237	0.0599	0.2599	0.0548	0.049	0.0334	0.0121	0.0735	0.3735	0.0235	0.0129	0.2079	0.0314	0.1032	0.3032	0.2574	0.0387	0.1011	0.4011	0.1352	0.1088	0.5088	0.0811	0.5811	0.0895	0.1451	0.1451	0.1143	0.2143	0.3143
3219	0.0613	0.0713	0.0731	0.0741	0.0769	0.1769	0.0472	0.0236	0.0597	0.2597	0.0547	0.0489	0.0333	0.0121	0.0734	0.3734	0.0237	0.0129	0.2081	0.0315	0.1032	0.3032	0.2572	0.0384	0.1012	0.4012	0.1348	0.1089	0.5089	0.0811	0.5811	0.0893	0.1465	0.1465	0.1148	0.2148	0.3148
3218	0.0612	0.0712	0.0729	0.0738	0.0767	0.1767	0.0472	0.0236	0.0596	0.2596	0.0547	0.0488	0.0333	0.0121	0.0733	0.3733	0.0238	0.0131	0.2082	0.0316	0.1034	0.3034	0.2571	0.0383	0.1014	0.4014	0.1346	0.1092	0.5092	0.0813	0.5813	0.0893	0.1472	0.1472	0.1152	0.2152	0.3152
3217	0.0613	0.0713	0.0729	0.0737	0.0764	0.1764	0.0473	0.0236	0.0596	0.2596	0.0547	0.0489	0.0333	0.0122	0.0732	0.3732	0.0238	0.0133	0.2082	0.0317	0.1037	0.3037	0.2571	0.0383	0.1017	0.4017	0.1346	0.1096	0.5096	0.0815	0.5815	0.0896	0.1472	0.1472	0.1156	0.2156	0.3156
3216	0.0614	0.0714	0.0731	0.0738	0.0763	0.1763	0.0475	0.0236	0.0597	0.2597	0.0548	0.0491	0.0333	0.0123	0.0731	0.3731	0.0238	0.0136	0.2081	0.0319	0.1041	0.3041	0.2571	0.0386	0.1019	0.4019	0.1347	0.1099	0.5099	0.0816	0.5816	0.09	0.1472	0.1472	0.1165	0.2165	0.3165
3215	0.0614	0.0714	0.0733	0.0738	0.0763	0.1763	0.0477	0.0236	0.0597	0.2597	0.0548	0.0492	0.0333	0.0123	0.073	0.373	0.0237	0.0138	0.208	0.032	0.1044	0.3044	0.257	0.0389	0.1018	0.4018	0.1347	0.11	0.51	0.0816	0.5816	0.0904	0.1465	0.1465	0.1170	0.2170	0.3170
3214	0.0613	0.0713	0.0732	0.0739	0.0764	0.1764	0.0478	0.0235	0.0597	0.2597	0.0546	0.0491	0.0333	0.0123	0.073	0.373	0.0235	0.0138	0.2081	0.0319	0.1046	0.3046	0.2568	0.0392	0.1016	0.4016	0.1346	0.1099	0.5099	0.0815	0.5815	0.0905	0.1451	0.1451	0.1165	0.2165	0.3165
3213	0.061	0.071	0.073	0.0738	0.0765	0.1765	0.0477	0.0233	0.0596	0.2596	0.0544	0.0488	0.0333	0.0122	0.073	0.373	0.0233	0.0136	0.2083	0.0316	0.1046	0.3046	0.2564	0.0394	0.1014	0.4014	0.1345	0.1096	0.5096	0.0814	0.5814	0.0904	0.1436	0.1436	0.1152	0.2152	0.3152
3212	0.0607	0.0707	0.0727	0.0736	0.0764	0.1764	0.0473	0.0231	0.0595	0.2595	0.0541	0.0484	0.0331	0.0121	0.0729	0.3729	0.023	0.0134	0.2086	0.0314	0.1045	0.3045	0.256	0.0394	0.1013	0.4013	0.1344	0.1092	0.5092	0.0814	0.5814	0.0901	0.1415	0.1415	0.1143	0.2143	0.3143
3211	0.0606	0.0706	0.0724	0.0734	0.0761	0.1761	0.0469	0.0231	0.0594	0.2594	0.0539	0.0482	0.0329	0.0119	0.0726	0.3726	0.0227	0.0133	0.2085	0.0312	0.1043	0.3043	0.2556	0.0392	0.1013	0.4013	0.1341	0.1089	0.5089	0.0813	0.5813	0.0897	0.1393	0.1393	0.1134	0.2134	0.3134
3210	0.0607	0.0707	0.0722	0.0732	0.0756	0.1756	0.0466	0.0231	0.0593	0.2593	0.0538	0.0481	0.0327	0.0117	0.0722	0.3722	0.0224	0.0133	0.2083	0.0311	0.104	0.304	0.255	0.0391	0.1014	0.4014	0.1339	0.1085	0.5085	0.0814	0.5814	0.0894	0.1372	0.1372	0.1130	0.2130	0.3130
3209	0.0607	0.0707	0.072	0.0731	0.0752	0.1752	0.0467	0.0232	0.0591	0.2591	0.0537	0.0481	0.0325	0.0115	0.0719	0.3719	0.0224	0.0133	0.2079	0.0311	0.1037	0.3037	0.2545	0.039	0.1014	0.4014	0.1339	0.1083	0.5083	0.0814	0.5814	0.0892	0.1372	0.1372	0.1130	0.2130	0.3130
3208	0.0605	0.0705	0.0719	0.0731	0.075	0.175	0.0468	0.0233	0.059	0.259	0.0537	0.048	0.0323	0.0114	0.0717	0.3717	0.0226	0.0133	0.2078	0.0311	0.1035	0.3035	0.2539	0.0391	0.1016	0.4016	0.134	0.1082	0.5082	0.0814	0.5814	0.0891	0.1386	0.1386	0.1130	0.2130	0.3130
3207	0.0603	0.0703	0.0718	0.073	0.0748	0.1748	0.047	0.0232	0.0588	0.2588	0.0536	0.0478	0.0321	0.0113	0.0717	0.3717	0.0229	0.0133	0.2078	0.031	0.1032	0.3032	0.2534	0.0392	0.1018	0.4018	0.1342	0.1082	0.5082	0.0813	0.5813	0.0892	0.1407	0.1407	0.1126	0.2126	0.3126
3206	0.0601	0.0701	0.0716	0.0728	0.0745	0.1745	0.047	0.023	0.0587	0.2587	0.0535	0.0474	0.032	0.0112	0.0716	0.3716	0.0232	0.0132	0.2078	0.0309	0.1029	0.3029	0.253	0.0394	0.1021	0.4021	0.1342	0.1084	0.5084	0.0813	0.5813	0.0895	0.1429	0.1429	0.1121	0.2121	0.3121
3205	0.06	0.07	0.0714	0.0726	0.0742	0.1742	0.0469	0.0228	0.0586	0.2586	0.0532	0.0473	0.0319	0.0112	0.0716	0.3716	0.0233	0.0131	0.2077	0.0308	0.1027	0.3027	0.2527	0.0395	0.1022	0.4022	0.1342	0.1086	0.5086	0.0813	0.5813	0.0899	0.1436	0.1436	0.1117	0.2117	0.3117
3204	0.0599	0.0699	0.0714	0.0724	0.074	0.174	0.0468	0.0226	0.0587	0.2587	0.053	0.0474	0.0319	0.0112	0.0715	0.3715	0.0234	0.013	0.2076	0.0307	0.1027	0.3027	0.2526	0.0395	0.1021	0.4021	0.1341	0.1087	0.5087	0.0813	0.5813	0.0902	0.1443	0.1443	0.1112	0.2112	0.3112
3203	0.0599	0.0699	0.0715	0.0722	0.074	0.174	0.0467	0.0225	0.0588	0.2588	0.0527	0.0477	0.032	0.0112	0.0715	0.3715	0.0235	0.013	0.2075	0.0307	0.1028	0.3028	0.2525	0.0393	0.102	0.402	0.134	0.1088	0.5088	0.0813	0.5813	0.0903	0.1451	0.1451	0.1112	0.2112	0.3112
3202	0.0598	0.0698	0.0716	0.072	0.0741	0.1741	0.0465	0.0226	0.0588	0.2588	0.0524	0.0479	0.0323	0.011	0.0714	0.3714	0.0237	0.013	0.2076	0.0307	0.1029	0.3029	0.2523	0.0391	0.1018	0.4018	0.1338	0.1087	0.5087	0.0812	0.5812	0.0901	0.1465	0.1465	0.1112	0.2112	0.3112
3201	0.0595	0.0695	0.0714	0.0718	0.0741	0.1741	0.0463	0.0227	0.0585	0.2585	0.0522	0.0481	0.0325	0.0109	0.0712	0.3712	0.0238	0.013	0.2076	0.0306	0.1028	0.3028	0.2519	0.039	0.1018	0.4018	0.1337	0.1086	0.5086	0.0809	0.5809	0.0896	0.1472	0.1472	0.1108	0.2108	0.3108
3200	0.059	0.069	0.071	0.0715	0.0739	0.1739	0.0461	0.0227	0.0582	0.2582	0.0522	0.048	0.0325	0.0109	0.0709	0.3709	0.0237	0.013	0.2077	0.0305	0.1028	0.3028	0.2515	0.0389	0.1019	0.4019	0.1335	0.1085	0.5085	0.0807	0.5807	0.0892	0.1465	0.1465	0.1104	0.2104	0.3104
3199	0.0587	0.0687	0.0705	0.0712	0.0737	0.1737	0.0459	0.0227	0.0581	0.2581	0.0523	0.0478	0.0323	0.0111	0.0707	0.3707	0.0236	0.0129	0.2078	0.0304	0.1027	0.3027	0.2511	0.039	0.102	0.402	0.1333	0.1083	0.5083	0.0806	0.5806	0.0889	0.1458	0.1458	0.1099	0.2099	0.3099
3198	0.0587	0.0687	0.0702	0.0711	0.0736	0.1736	0.0458	0.0226	0.0581	0.2581	0.0526	0.0476	0.032	0.0115	0.0707	0.3707	0.0235	0.013	0.208	0.0304	0.1029	0.3029	0.2509	0.0391	0.1021	0.4021	0.1331	0.1081	0.5081	0.0806	0.5806	0.0889	0.1451	0.1451	0.1099	0.2099	0.3099
3197	0.0589	0.0689	0.0701	0.0712	0.0736	0.1736	0.0458	0.0226	0.0584	0.2584	0.0529	0.0474	0.0319	0.0118	0.0708	0.3708	0.0234	0.0132	0.2084	0.0305	0.103	0.303	0.2507	0.0391	0.1021	0.4021	0.133	0.1078	0.5078	0.0807	0.5807	0.0889	0.1443	0.1443	0.1104	0.2104	0.3104
3196	0.0591	0.0691	0.0701	0.0714	0.0736	0.1736	0.0459	0.0228	0.0586	0.2586	0.0532	0.0474	0.032	0.0119	0.0709	0.3709	0.0233	0.0133	0.2087	0.0306	0.1031	0.3031	0.2505	0.0389	0.1019	0.4019	0.1328	0.1076	0.5076	0.0806	0.5806	0.0887	0.1436	0.1436	0.1108	0.2108	0.3108
3195	0.0591	0.0691	0.0701	0.0714	0.0734	0.1734	0.0459	0.0229	0.0586	0.2586	0.0533	0.0474	0.0321	0.0119	0.0708	0.3708	0.0232	0.0135	0.2088	0.0308	0.1029	0.3029	0.2501	0.0387	0.1016	0.4016	0.1325	0.1075	0.5075	0.0803	0.5803	0.0884	0.1429	0.1429	0.1117	0.2117	0.3117
3194	0.0588	0.0688	0.07	0.0712	0.0731	0.1731	0.0459	0.0229	0.0583	0.2583	0.0532	0.0472	0.0322	0.0117	0.0706	0.3706	0.023	0.0135	0.2086	0.0308	0.1026	0.3026	0.2495	0.0385	0.1013	0.4013	0.1323	0.1075	0.5075	0.08	0.58	0.0882	0.1415	0.1415	0.1117	0.2117	0.3117
3193	0.0584	0.0684	0.0698	0.0708	0.0727	0.1727	0.0458	0.0227	0.0578	0.2578	0.0529	0.0471	0.0322	0.0114	0.0704	0.3704	0.0227	0.0135	0.2083	0.0307	0.1023	0.3023	0.2488	0.0385	0.1012	0.4012	0.1322	0.1077	0.5077	0.0799	0.5799	0.0881	0.1393	0.1393	0.1112	0.2112	0.3112
3192	0.058	0.068	0.0695	0.0705	0.0725	0.1725	0.0456	0.0225	0.0573	0.2573	0.0525	0.0471	0.0319	0.0111	0.0701	0.3701	0.0225	0.0134	0.2081	0.0305	0.1022	0.3022	0.2481	0.0385	0.1012	0.4012	0.1321	0.1077	0.5077	0.08	0.58	0.0882	0.1379	0.1379	0.1104	0.2104	0.3104
3191	0.0578	0.0678	0.0693	0.0703	0.0726	0.1726	0.0453	0.0224	0.057	0.257	0.0521	0.0471	0.0316	0.011	0.0699	0.3699	0.0224	0.0131	0.2081	0.0304	0.1021	0.3021	0.2475	0.0386	0.1011	0.4011	0.1322	0.1078	0.5078	0.0803	0.5803	0.0884	0.1372	0.1372	0.1099	0.2099	0.3099
3190	0.0578	0.0678	0.069	0.0703	0.0727	0.1727	0.045	0.0223	0.057	0.257	0.0518	0.0473	0.0313	0.011	0.0697	0.3697	0.0225	0.0129	0.2081	0.0303	0.1021	0.3021	0.2469	0.0387	0.1011	0.4011	0.1322	0.1077	0.5077	0.0805	0.5805	0.0885	0.1379	0.1379	0.1095	0.2095	0.3095
3189	0.0578	0.0678	0.0688	0.0704	0.0727	0.1727	0.0448	0.0224	0.0571	0.2571	0.0516	0.0473	0.0312	0.0111	0.0696	0.3696	0.0225	0.0127	0.2081	0.0304	0.1021	0.3021	0.2465	0.0388	0.1011	0.4011	0.1323	0.1075	0.5075	0.0805	0.5805	0.0885	0.1379	0.1379	0.1099	0.2099	0.3099
3188	0.0578	0.0678	0.0687	0.0706	0.0726	0.1726	0.0446	0.0224	0.0573	0.2573	0.0516	0.0472	0.0312	0.0113	0.0695	0.3695	0.0227	0.0127	0.2081	0.0305	0.1022	0.3022	0.2463	0.0388	0.1012	0.4012	0.1323	0.1072	0.5072	0.0805	0.5805	0.0883	0.1393	0.1393	0.1104	0.2104	0.3104
3187	0.0577	0.0677	0.0687	0.0708	0.0724	0.1724	0.0446	0.0225	0.0574	0.2574	0.0517	0.0471	0.0313	0.0115	0.0695	0.3695	0.0229	0.0127	0.2081	0.0306	0.1024	0.3024	0.2463	0.0388	0.1013	0.4013	0.1322	0.1068	0.5068	0.0803	0.5803	0.0881	0.1407	0.1407	0.1108	0.2108	0.3108
3186	0.0577	0.0677	0.0688	0.0709	0.0723	0.1723	0.0447	0.0226	0.0576	0.2576	0.0517	0.0471	0.0316	0.0117	0.0694	0.3694	0.0232	0.0128	0.2082	0.0307	0.1025	0.3025	0.2462	0.0387	0.1013	0.4013	0.132	0.1066	0.5066	0.0802	0.5802	0.0878	0.1429	0.1429	0.1112	0.2112	0.3112
3185	0.0577	0.0677	0.0688	0.0709	0.0723	0.1723	0.0448	0.0226	0.0578	0.2578	0.0518	0.0471	0.0318	0.0118	0.0692	0.3692	0.0233	0.0129	0.2082	0.0307	0.1026	0.3026	0.246	0.0383	0.1012	0.4012	0.1317	0.1063	0.5063	0.0801	0.5801	0.0875	0.1436	0.1436	0.1112	0.2112	0.3112
3184	0.0576	0.0676	0.0688	0.0707	0.0723	0.1723	0.0449	0.0225	0.0578	0.2578	0.0518	0.0471	0.032	0.0118	0.069	0.369	0.0233	0.0129	0.2081	0.0306	0.1026	0.3026	0.2456	0.0378	0.1009	0.4009	0.1313	0.1062	0.5062	0.08	0.58	0.0871	0.1436	0.1436	0.1108	0.2108	0.3108
3183	0.0575	0.0675	0.0688	0.0704	0.0722	0.1722	0.0449	0.0223	0.0577	0.2577	0.0519	0.0469	0.032	0.0117	0.0689	0.3689	0.0232	0.0129	0.2081	0.0305	0.1024	0.3024	0.2452	0.0375	0.1007	0.4007	0.1308	0.106	0.506	0.0799	0.5799	0.0868	0.1429	0.1429	0.1104	0.2104	0.3104
3182	0.0573	0.0673	0.0687	0.07	0.0721	0.1721	0.0448	0.0223	0.0574	0.2574	0.052	0.0468	0.0318	0.0116	0.0689	0.3689	0.023	0.0127	0.2081	0.0305	0.1023	0.3023	0.2447	0.0375	0.1007	0.4007	0.1304	0.1061	0.5061	0.0796	0.5796	0.0867	0.1415	0.1415	0.1104	0.2104	0.3104
3181	0.0572	0.0672	0.0686	0.0696	0.072	0.172	0.0449	0.0224	0.0571	0.2571	0.052	0.0467	0.0315	0.0116	0.0689	0.3689	0.0228	0.0127	0.2082	0.0306	0.1023	0.3023	0.2443	0.0376	0.1008	0.4008	0.1302	0.1061	0.5061	0.0794	0.5794	0.0867	0.1400	0.1400	0.1108	0.2108	0.3108
3180	0.057	0.067	0.0685	0.0695	0.0719	0.1719	0.0451	0.0225	0.0569	0.2569	0.052	0.0467	0.0315	0.0116	0.0688	0.3688	0.0226	0.0129	0.2082	0.0307	0.1022	0.3022	0.2439	0.0377	0.1008	0.4008	0.1302	0.1062	0.5062	0.0793	0.5793	0.0867	0.1386	0.1386	0.1112	0.2112	0.3112
3179	0.0566	0.0666	0.0683	0.0694	0.072	0.172	0.0453	0.0225	0.0567	0.2567	0.0519	0.0468	0.0316	0.0115	0.0687	0.3687	0.0224	0.013	0.208	0.0307	0.1022	0.3022	0.2435	0.0378	0.1008	0.4008	0.1302	0.1062	0.5062	0.0793	0.5793	0.0866	0.1372	0.1372	0.1112	0.2112	0.3112
3178	0.0562	0.0662	0.068	0.0695	0.0719	0.1719	0.0454	0.0224	0.0567	0.2567	0.0518	0.0468	0.0318	0.0114	0.0686	0.3686	0.0223	0.0131	0.2078	0.0307	0.102	0.302	0.2432	0.0377	0.1005	0.4005	0.1301	0.1061	0.5061	0.0793	0.5793	0.0865	0.1364	0.1364	0.1112	0.2112	0.3112
3177	0.0559	0.0659	0.0679	0.0695	0.0717	0.1717	0.0453	0.0224	0.0568	0.2568	0.0518	0.0468	0.032	0.0112	0.0686	0.3686	0.0222	0.0132	0.2076	0.0308	0.1019	0.3019	0.2428	0.0377	0.1002	0.4002	0.1301	0.106	0.506	0.0794	0.5794	0.0865	0.1357	0.1357	0.1117	0.2117	0.3117
3176	0.0557	0.0657	0.0679	0.0696	0.0714	0.1714	0.0452	0.0224	0.0569	0.2569	0.0517	0.0468	0.032	0.0112	0.0686	0.3686	0.0221	0.0133	0.2076	0.031	0.1019	0.3019	0.2421	0.0377	0.1	0.4	0.1299	0.1058	0.5058	0.0794	0.5794	0.0865	0.1350	0.1350	0.1126	0.2126	0.3126
3175	0.0557	0.0657	0.0679	0.0696	0.0711	0.1711	0.045	0.0226	0.0568	0.2568	0.0516	0.0467	0.032	0.0113	0.0686	0.3686	0.022	0.0134	0.2076	0.0311	0.1019	0.3019	0.2414	0.0377	0.0999	0.3999	0.1298	0.1057	0.5057	0.0792	0.5792	0.0865	0.1343	0.1343	0.1130	0.2130	0.3130
3174	0.0557	0.0657	0.0679	0.0694	0.0707	0.1707	0.0448	0.0227	0.0566	0.2566	0.0514	0.0464	0.0318	0.0113	0.0685	0.3685	0.0219	0.0134	0.2076	0.0311	0.1019	0.3019	0.2405	0.0376	0.0999	0.3999	0.1295	0.1055	0.5055	0.0788	0.5788	0.0862	0.1336	0.1336	0.1130	0.2130	0.3130
3173	0.0557	0.0657	0.0676	0.0691	0.0704	0.1704	0.0446	0.0227	0.0563	0.2563	0.0511	0.0462	0.0314	0.0111	0.0684	0.3684	0.0218	0.0133	0.2076	0.0308	0.1018	0.3018	0.2397	0.0374	0.0999	0.3999	0.1292	0.1053	0.5053	0.0785	0.5785	0.0857	0.1328	0.1328	0.1117	0.2117	0.3117
3172	0.0557	0.0657	0.0672	0.0688	0.0703	0.1703	0.0445	0.0226	0.056	0.256	0.0508	0.0459	0.0311	0.011	0.0682	0.3682	0.0218	0.0131	0.2076	0.0306	0.1018	0.3018	0.2391	0.0371	0.0998	0.3998	0.1289	0.1049	0.5049	0.0782	0.5782	0.0853	0.1328	0.1328	0.1108	0.2108	0.3108
3171	0.0556	0.0656	0.0669	0.0684	0.0702	0.1702	0.0445	0.0226	0.0559	0.2559	0.0505	0.0457	0.0309	0.0111	0.0679	0.3679	0.0218	0.0129	0.2075	0.0305	0.1018	0.3018	0.2386	0.0369	0.0998	0.3998	0.1286	0.1047	0.5047	0.0781	0.5781	0.085	0.1328	0.1328	0.1104	0.2104	0.3104
3170	0.0555	0.0655	0.0667	0.0682	0.0701	0.1701	0.0443	0.0226	0.0558	0.2558	0.0502	0.0455	0.0308	0.0112	0.0675	0.3675	0.0219	0.0128	0.2073	0.0304	0.1018	0.3018	0.2381	0.0368	0.0997	0.3997	0.1285	0.1045	0.5045	0.078	0.578	0.0849	0.1336	0.1336	0.1099	0.2099	0.3099
3169	0.0554	0.0654	0.0667	0.068	0.0699	0.1699	0.0441	0.0227	0.0556	0.2556	0.0499	0.0454	0.0307	0.0113	0.0671	0.3671	0.0218	0.0127	0.207	0.0304	0.1016	0.3016	0.2374	0.0368	0.0995	0.3995	0.1284	0.1045	0.5045	0.078	0.578	0.0849	0.1328	0.1328	0.1099	0.2099	0.3099
3168	0.0552	0.0652	0.0667	0.0679	0.0696	0.1696	0.0439	0.0227	0.0554	0.2554	0.0496	0.0454	0.0306	0.0112	0.0667	0.3667	0.0217	0.0126	0.2067	0.0304	0.1013	0.3013	0.2366	0.0367	0.0992	0.3992	0.1282	0.1044	0.5044	0.0779	0.5779	0.0847	0.1321	0.1321	0.1099	0.2099	0.3099
3167	0.055	0.065	0.0667	0.0677	0.0692	0.1692	0.0436	0.0226	0.0552	0.2552	0.0495	0.0453	0.0304	0.011	0.0665	0.3665	0.0215	0.0124	0.2064	0.0303	0.1008	0.3008	0.2359	0.0366	0.0988	0.3988	0.128	0.1042	0.5042	0.0777	0.5777	0.0844	0.1307	0.1307	0.1095	0.2095	0.3095
3166	0.0548	0.0648	0.0665	0.0674	0.0688	0.1688	0.0434	0.0223	0.055	0.255	0.0494	0.0453	0.0301	0.0108	0.0664	0.3664	0.0214	0.0122	0.206	0.0301	0.1004	0.3004	0.2354	0.0365	0.0986	0.3986	0.1278	0.104	0.504	0.0776	0.5776	0.084	0.1300	0.1300	0.1086	0.2086	0.3086
3165	0.0545	0.0645	0.0662	0.0672	0.0686	0.1686	0.0432	0.0219	0.0548	0.2548	0.0494	0.0453	0.0298	0.0107	0.0662	0.3662	0.0213	0.012	0.2058	0.0298	0.1001	0.3001	0.2349	0.0364	0.0987	0.3987	0.1277	0.1038	0.5038	0.0775	0.5775	0.0839	0.1292	0.1292	0.1073	0.2073	0.3073
3164	0.0542	0.0642	0.0658	0.0672	0.0685	0.1685	0.0431	0.0216	0.0548	0.2548	0.0493	0.0453	0.0297	0.0107	0.066	0.366	0.0213	0.012	0.2058	0.0297	0.1	0.3	0.2343	0.0364	0.0989	0.3989	0.1277	0.1038	0.5038	0.0775	0.5775	0.0838	0.1292	0.1292	0.1068	0.2068	0.3068
3163	0.0541	0.0641	0.0656	0.0673	0.0685	0.1685	0.0432	0.0214	0.0548	0.2548	0.0494	0.0453	0.0298	0.0108	0.0658	0.3658	0.0214	0.0122	0.206	0.0298	0.1002	0.3002	0.2338	0.0365	0.0992	0.3992	0.1275	0.1038	0.5038	0.0775	0.5775	0.084	0.1300	0.1300	0.1073	0.2073	0.3073
3162	0.0541	0.0641	0.0654	0.0674	0.0686	0.1686	0.0434	0.0214	0.0548	0.2548	0.0495	0.0453	0.03	0.011	0.0655	0.3655	0.0214	0.0124	0.2062	0.03	0.1004	0.3004	0.2334	0.0365	0.0995	0.3995	0.1273	0.1039	0.5039	0.0774	0.5774	0.0842	0.1300	0.1300	0.1082	0.2082	0.3082
3161	0.0541	0.0641	0.0652	0.0673	0.0686	0.1686	0.0435	0.0216	0.0546	0.2546	0.0495	0.0453	0.0302	0.0112	0.0653	0.3653	0.0214	0.0124	0.206	0.03	0.1005	0.3005	0.2331	0.0366	0.0995	0.3995	0.1272	0.1038	0.5038	0.0774	0.5774	0.0843	0.1300	0.1300	0.1082	0.2082	0.3082
3160	0.0541	0.0641	0.0651	0.067	0.0685	0.1685	0.0435	0.0217	0.0543	0.2543	0.0493	0.0453	0.0304	0.0111	0.0651	0.3651	0.0213	0.0123	0.2057	0.0299	0.1003	0.3003	0.2328	0.0366	0.0994	0.3994	0.127	0.1037	0.5037	0.0774	0.5774	0.0842	0.1292	0.1292	0.1077	0.2077	0.3077
3159	0.0539	0.0639	0.0649	0.0666	0.0682	0.1682	0.0435	0.0218	0.054	0.254	0.049	0.0452	0.0305	0.0111	0.065	0.365	0.0211	0.0121	0.2053	0.0297	0.1	0.3	0.2324	0.0365	0.099	0.399	0.1269	0.1034	0.5034	0.0774	0.5774	0.084	0.1278	0.1278	0.1068	0.2068	0.3068
3158	0.0536	0.0636	0.0647	0.0662	0.0678	0.1678	0.0433	0.0218	0.0538	0.2538	0.0486	0.045	0.0305	0.011	0.065	0.365	0.021	0.0119	0.205	0.0296	0.0998	0.2998	0.2318	0.0365	0.0986	0.3986	0.1268	0.1031	0.5031	0.0773	0.5773	0.0836	0.1271	0.1271	0.1064	0.2064	0.3064
3157	0.0533	0.0633	0.0644	0.0659	0.0673	0.1673	0.0432	0.0217	0.0536	0.2536	0.0483	0.0448	0.0302	0.011	0.0651	0.3651	0.021	0.0118	0.2049	0.0295	0.0995	0.2995	0.2312	0.0364	0.0983	0.3983	0.1267	0.1029	0.5029	0.0772	0.5772	0.0833	0.1271	0.1271	0.1060	0.2060	0.3060
3156	0.0528	0.0628	0.0641	0.0657	0.0669	0.1669	0.0429	0.0216	0.0534	0.2534	0.048	0.0447	0.0299	0.011	0.065	0.365	0.0209	0.0117	0.2048	0.0293	0.0994	0.2994	0.2306	0.0364	0.0981	0.3981	0.1265	0.1027	0.5027	0.077	0.577	0.0832	0.1264	0.1264	0.1051	0.2051	0.3051
3155	0.0525	0.0625	0.0639	0.0655	0.0665	0.1665	0.0426	0.0215	0.0533	0.2533	0.0478	0.0445	0.0297	0.0109	0.0649	0.3649	0.0209	0.0115	0.2046	0.0292	0.0993	0.2993	0.23	0.0363	0.0979	0.3979	0.1263	0.1026	0.5026	0.0768	0.5768	0.0831	0.1264	0.1264	0.1046	0.2046	0.3046
3154	0.0522	0.0622	0.0637	0.0653	0.0663	0.1663	0.0422	0.0213	0.0532	0.2532	0.0476	0.0444	0.0296	0.0108	0.0647	0.3647	0.0207	0.0114	0.2044	0.0291	0.0992	0.2992	0.2294	0.0361	0.0977	0.3977	0.1262	0.1025	0.5025	0.0766	0.5766	0.0831	0.1249	0.1249	0.1042	0.2042	0.3042
3153	0.052	0.062	0.0635	0.065	0.0662	0.1662	0.0419	0.0211	0.053	0.253	0.0475	0.0442	0.0295	0.0107	0.0644	0.3644	0.0205	0.0114	0.2041	0.029	0.099	0.299	0.2287	0.036	0.0975	0.3975	0.1261	0.1024	0.5024	0.0764	0.5764	0.083	0.1235	0.1235	0.1038	0.2038	0.3038
3152	0.0518	0.0618	0.0634	0.0649	0.0662	0.1662	0.0418	0.021	0.0528	0.2528	0.0474	0.0441	0.0295	0.0106	0.064	0.364	0.0204	0.0114	0.2039	0.029	0.0988	0.2988	0.228	0.0359	0.0973	0.3973	0.126	0.1022	0.5022	0.0762	0.5762	0.0827	0.1228	0.1228	0.1038	0.2038	0.3038
3151	0.0518	0.0618	0.0634	0.065	0.0662	0.1662	0.0418	0.021	0.0527	0.2527	0.0474	0.044	0.0296	0.0106	0.0637	0.3637	0.0204	0.0115	0.2038	0.029	0.0986	0.2986	0.2275	0.0359	0.0973	0.3973	0.126	0.1019	0.5019	0.0762	0.5762	0.0823	0.1228	0.1228	0.1038	0.2038	0.3038
3150	0.0519	0.0619	0.0634	0.0652	0.0664	0.1664	0.042	0.0213	0.0527	0.2527	0.0475	0.044	0.0297	0.0108	0.0636	0.3636	0.0206	0.0117	0.2037	0.0292	0.0985	0.2985	0.2272	0.036	0.0976	0.3976	0.1259	0.1017	0.5017	0.0764	0.5764	0.082	0.1242	0.1242	0.1046	0.2046	0.3046
3149	0.0521	0.0621	0.0635	0.0656	0.0667	0.1667	0.0423	0.0218	0.0529	0.2529	0.0478	0.0441	0.0298	0.0111	0.0636	0.3636	0.0209	0.0119	0.2035	0.0295	0.0987	0.2987	0.2272	0.036	0.0978	0.3978	0.1257	0.1015	0.5015	0.0767	0.5767	0.0819	0.1264	0.1264	0.1060	0.2060	0.3060
3148	0.0524	0.0624	0.0636	0.0658	0.067	0.167	0.0426	0.0222	0.0531	0.2531	0.0482	0.0443	0.03	0.0115	0.0638	0.3638	0.0212	0.0123	0.2034	0.0298	0.0989	0.2989	0.2271	0.0359	0.0978	0.3978	0.1254	0.1013	0.5013	0.0768	0.5768	0.0817	0.1285	0.1285	0.1073	0.2073	0.3073
3147	0.0527	0.0627	0.0636	0.0658	0.0671	0.1671	0.0428	0.0224	0.0533	0.2533	0.0486	0.0444	0.0302	0.0117	0.064	0.364	0.0214	0.0125	0.2032	0.03	0.099	0.299	0.2269	0.0358	0.0977	0.3977	0.1249	0.1011	0.5011	0.0766	0.5766	0.0814	0.1300	0.1300	0.1082	0.2082	0.3082
3146	0.0527	0.0627	0.0633	0.0657	0.067	0.167	0.0429	0.0223	0.0533	0.2533	0.0486	0.0445	0.0301	0.0116	0.064	0.364	0.0214	0.0126	0.2029	0.03	0.0988	0.2988	0.2263	0.0357	0.0974	0.3974	0.1245	0.1008	0.5008	0.0762	0.5762	0.0811	0.1300	0.1300	0.1082	0.2082	0.3082
3145	0.0524	0.0624	0.0628	0.0654	0.0666	0.1666	0.0427	0.0221	0.0531	0.2531	0.0483	0.0444	0.0297	0.0112	0.0639	0.3639	0.0212	0.0125	0.2025	0.0297	0.0984	0.2984	0.2255	0.0357	0.097	0.397	0.1241	0.1005	0.5005	0.0758	0.5758	0.0808	0.1285	0.1285	0.1068	0.2068	0.3068
3144	0.0519	0.0619	0.0622	0.065	0.0661	0.1661	0.0422	0.0217	0.0526	0.2526	0.0477	0.044	0.0293	0.0107	0.0634	0.3634	0.0208	0.0123	0.202	0.0294	0.098	0.298	0.2245	0.0355	0.0967	0.3967	0.1238	0.1003	0.5003	0.0755	0.5755	0.0807	0.1256	0.1256	0.1055	0.2055	0.3055
3143	0.0513	0.0613	0.0616	0.0645	0.0655	0.1655	0.0418	0.0212	0.0522	0.2522	0.0471	0.0437	0.0289	0.0103	0.0629	0.3629	0.0204	0.012	0.2015	0.029	0.0976	0.2976	0.2235	0.0352	0.0966	0.3966	0.1235	0.1002	0.5002	0.0753	0.5753	0.0806	0.1228	0.1228	0.1038	0.2038	0.3038
3142	0.0509	0.0609	0.0613	0.0641	0.0651	0.1651	0.0416	0.021	0.0518	0.2518	0.0466	0.0433	0.0287	0.0101	0.0624	0.3624	0.0202	0.0118	0.2011	0.0288	0.0974	0.2974	0.2225	0.035	0.0967	0.3967	0.1233	0.1001	0.5001	0.0753	0.5753	0.0806	0.1213	0.1213	0.1029	0.2029	0.3029
3141	0.0507	0.0607	0.0611	0.0638	0.0647	0.1647	0.0416	0.0209	0.0516	0.2516	0.0464	0.0431	0.0287	0.0102	0.0621	0.3621	0.02	0.0116	0.2008	0.0287	0.0972	0.2972	0.2216	0.0349	0.0968	0.3968	0.1232	0.1002	0.5002	0.0753	0.5753	0.0806	0.1199	0.1199	0.1024	0.2024	0.3024
3140	0.0506	0.0606	0.0611	0.0637	0.0645	0.1645	0.0416	0.0211	0.0516	0.2516	0.0463	0.043	0.0287	0.0102	0.0619	0.3619	0.0198	0.0116	0.2006	0.0286	0.0971	0.2971	0.2208	0.035	0.097	0.397	0.1232	0.1002	0.5002	0.0754	0.5754	0.0806	0.1184	0.1184	0.1020	0.2020	0.3020
3139	0.0504	0.0604	0.061	0.0637	0.0643	0.1643	0.0417	0.0212	0.0516	0.2516	0.0462	0.0429	0.0287	0.0102	0.0619	0.3619	0.0196	0.0115	0.2005	0.0285	0.0969	0.2969	0.2201	0.0353	0.0971	0.3971	0.1232	0.1001	0.5001	0.0754	0.5754	0.0806	0.1170	0.1170	0.1016	0.2016	0.3016
3138	0.0501	0.0601	0.0609	0.0634	0.0641	0.1641	0.0417	0.0212	0.0517	0.2517	0.046	0.0428	0.0287	0.0101	0.0619	0.3619	0.0193	0.0115	0.2004	0.0284	0.0967	0.2967	0.2195	0.0354	0.097	0.397	0.1231	0.1	0.5	0.0753	0.5753	0.0804	0.1148	0.1148	0.1011	0.2011	0.3011
3137	0.0499	0.0599	0.0608	0.0631	0.0639	0.1639	0.0416	0.021	0.0516	0.2516	0.0458	0.0427	0.0286	0.0101	0.0618	0.3618	0.0192	0.0115	0.2003	0.0283	0.0964	0.2964	0.2192	0.0355	0.0966	0.3966	0.1227	0.0998	0.4998	0.0751	0.5751	0.08	0.1141	0.1141	0.1007	0.2007	0.3007
3136	0.0497	0.0597	0.0607	0.0629	0.0638	0.1638	0.0414	0.0209	0.0516	0.2516	0.0457	0.0427	0.0286	0.0101	0.0617	0.3617	0.0192	0.0115	0.2003	0.0282	0.0962	0.2962	0.219	0.0355	0.0959	0.3959	0.1222	0.0996	0.4996	0.0747	0.5747	0.0795	0.1141	0.1141	0.1002	0.2002	0.3002
3135	0.0497	0.0597	0.0607	0.0628	0.0637	0.1637	0.0413	0.0209	0.0516	0.2516	0.0457	0.0427	0.0288	0.0103	0.0616	0.3616	0.0193	0.0116	0.2004	0.0282	0.0961	0.2961	0.2189	0.0354	0.0951	0.3951	0.1218	0.0992	0.4992	0.0743	0.5743	0.079	0.1148	0.1148	0.1002	0.2002	0.3002
3134	0.0498	0.0598	0.0609	0.0627	0.0636	0.1636	0.0413	0.0209	0.0515	0.2515	0.0456	0.0426	0.029	0.0106	0.0615	0.3615	0.0195	0.0117	0.2005	0.0284	0.0961	0.2961	0.2187	0.0351	0.0944	0.3944	0.1214	0.0988	0.4988	0.0738	0.5738	0.0787	0.1163	0.1163	0.1011	0.2011	0.3011
3133	0.0498	0.0598	0.061	0.0626	0.0635	0.1635	0.0412	0.0208	0.0514	0.2514	0.0456	0.0425	0.0291	0.0108	0.0615	0.3615	0.0196	0.0117	0.2005	0.0285	0.096	0.296	0.2184	0.0346	0.0938	0.3938	0.121	0.0982	0.4982	0.0733	0.5733	0.0783	0.1170	0.1170	0.1016	0.2016	0.3016
3132	0.0498	0.0598	0.0611	0.0625	0.0633	0.1633	0.0412	0.0207	0.0512	0.2512	0.0456	0.0423	0.029	0.011	0.0615	0.3615	0.0196	0.0117	0.2003	0.0285	0.0958	0.2958	0.218	0.0342	0.0935	0.3935	0.1205	0.0975	0.4975	0.0729	0.5729	0.0778	0.1170	0.1170	0.1016	0.2016	0.3016
3131	0.0497	0.0597	0.061	0.0623	0.0632	0.1632	0.041	0.0205	0.051	0.251	0.0457	0.0422	0.0289	0.011	0.0615	0.3615	0.0195	0.0117	0.2	0.0285	0.0955	0.2955	0.2174	0.0339	0.0934	0.3934	0.1199	0.0969	0.4969	0.0726	0.5726	0.0773	0.1163	0.1163	0.1016	0.2016	0.3016
3130	0.0495	0.0595	0.0608	0.0621	0.0631	0.1631	0.0408	0.0203	0.0509	0.2509	0.0459	0.0421	0.0287	0.0109	0.0614	0.3614	0.0192	0.0116	0.1996	0.0284	0.0953	0.2953	0.2168	0.0338	0.0935	0.3935	0.1195	0.0965	0.4965	0.0726	0.5726	0.077	0.1141	0.1141	0.1011	0.2011	0.3011
3129	0.0494	0.0594	0.0605	0.0619	0.0631	0.1631	0.0406	0.0201	0.0506	0.2506	0.0459	0.042	0.0286	0.0109	0.0613	0.3613	0.0189	0.0114	0.1991	0.0283	0.0951	0.2951	0.2161	0.0339	0.0936	0.3936	0.1193	0.0963	0.4963	0.0727	0.5727	0.077	0.1120	0.1120	0.1007	0.2007	0.3007
3128	0.0493	0.0593	0.0601	0.0618	0.063	0.163	0.0405	0.02	0.0504	0.2504	0.0458	0.042	0.0285	0.0109	0.0611	0.3611	0.0187	0.0113	0.1985	0.0282	0.095	0.295	0.2154	0.034	0.0936	0.3936	0.1193	0.0963	0.4963	0.0727	0.5727	0.0772	0.1105	0.1105	0.1002	0.2002	0.3002
3127	0.0491	0.0591	0.0598	0.0617	0.063	0.163	0.0404	0.0199	0.0503	0.2503	0.0454	0.042	0.0284	0.0109	0.0609	0.3609	0.0186	0.0112	0.1981	0.0281	0.0949	0.2949	0.2148	0.0341	0.0935	0.3935	0.1193	0.0963	0.4963	0.0726	0.5726	0.0772	0.1098	0.1098	0.0998	0.1998	0.2998
3126	0.0489	0.0589	0.0594	0.0616	0.0628	0.1628	0.0403	0.02	0.0502	0.2502	0.045	0.0421	0.0284	0.0108	0.0606	0.3606	0.0188	0.0113	0.1978	0.028	0.0948	0.2948	0.2142	0.0343	0.0935	0.3935	0.1191	0.0962	0.4962	0.0726	0.5726	0.0772	0.1113	0.1113	0.0993	0.1993	0.2993
3125	0.0487	0.0587	0.0591	0.0614	0.0625	0.1625	0.0403	0.0201	0.0502	0.2502	0.0448	0.0421	0.0284	0.0107	0.0603	0.3603	0.0189	0.0113	0.1975	0.0279	0.0947	0.2947	0.2136	0.0344	0.0934	0.3934	0.1187	0.0961	0.4961	0.0727	0.5727	0.077	0.1120	0.1120	0.0989	0.1989	0.2989
3124	0.0484	0.0584	0.059	0.0612	0.062	0.162	0.0401	0.0201	0.0501	0.2501	0.0448	0.042	0.0284	0.0106	0.06	0.36	0.0189	0.0113	0.1972	0.0277	0.0945	0.2945	0.2128	0.0345	0.0933	0.3933	0.1182	0.0959	0.4959	0.0729	0.5729	0.0767	0.1120	0.1120	0.0980	0.1980	0.2980
3123	0.0482	0.0582	0.0589	0.061	0.0615	0.1615	0.0399	0.0201	0.0499	0.2499	0.0449	0.0419	0.0284	0.0105	0.0598	0.3598	0.0187	0.0112	0.1967	0.0276	0.0943	0.2943	0.2121	0.0345	0.093	0.393	0.1176	0.0956	0.4956	0.073	0.573	0.0764	0.1105	0.1105	0.0976	0.1976	0.2976
3122	0.0482	0.0582	0.0588	0.0609	0.0611	0.1611	0.0398	0.0201	0.0499	0.2499	0.045	0.0419	0.0283	0.0104	0.0597	0.3597	0.0183	0.011	0.1964	0.0275	0.0939	0.2939	0.2114	0.0344	0.0925	0.3925	0.117	0.0952	0.4952	0.073	0.573	0.0761	0.1077	0.1077	0.0971	0.1971	0.2971
3121	0.0483	0.0583	0.0588	0.0609	0.0611	0.1611	0.0398	0.0202	0.0499	0.2499	0.045	0.042	0.0282	0.0103	0.0597	0.3597	0.0181	0.0108	0.1961	0.0275	0.0935	0.2935	0.2109	0.0344	0.0921	0.3921	0.1166	0.0948	0.4948	0.0728	0.5728	0.0758	0.1062	0.1062	0.0971	0.1971	0.2971
3120	0.0484	0.0584	0.0589	0.0611	0.0612	0.1612	0.0398	0.0204	0.05	0.25	0.0448	0.0421	0.0281	0.0101	0.0596	0.3596	0.018	0.0108	0.1958	0.0275	0.0932	0.2932	0.2105	0.0343	0.0918	0.3918	0.1163	0.0945	0.4945	0.0724	0.5724	0.0757	0.1055	0.1055	0.0971	0.1971	0.2971
3119	0.0485	0.0585	0.0591	0.0612	0.0613	0.1613	0.0398	0.0206	0.0501	0.2501	0.0446	0.0422	0.0281	0.01	0.0595	0.3595	0.0181	0.011	0.1956	0.0276	0.0929	0.2929	0.21	0.0342	0.0916	0.3916	0.1159	0.0941	0.4941	0.0718	0.5718	0.0755	0.1062	0.1062	0.0976	0.1976	0.2976
3118	0.0486	0.0586	0.0592	0.0614	0.0615	0.1615	0.0398	0.0207	0.0501	0.2501	0.0445	0.0424	0.028	0.0099	0.0593	0.3593	0.0182	0.0111	0.1954	0.0277	0.0928	0.2928	0.2095	0.034	0.0914	0.3914	0.1155	0.0938	0.4938	0.0712	0.5712	0.0753	0.1069	0.1069	0.0980	0.1980	0.2980
3117	0.0485	0.0585	0.0592	0.0613	0.0615	0.1615	0.0399	0.0207	0.05	0.25	0.0444	0.0424	0.028	0.01	0.0593	0.3593	0.0182	0.0112	0.1952	0.0277	0.0927	0.2927	0.209	0.0337	0.0911	0.3911	0.1149	0.0934	0.4934	0.0706	0.5706	0.075	0.1069	0.1069	0.0980	0.1980	0.2980
3116	0.0485	0.0585	0.0592	0.0612	0.0615	0.1615	0.04	0.0206	0.05	0.25	0.0444	0.0425	0.028	0.0102	0.0594	0.3594	0.0182	0.0112	0.1949	0.0277	0.0926	0.2926	0.2084	0.0334	0.0908	0.3908	0.1143	0.0929	0.4929	0.0701	0.5701	0.0748	0.1069	0.1069	0.0980	0.1980	0.2980
3115	0.0485	0.0585	0.0591	0.061	0.0616	0.1616	0.04	0.0206	0.0499	0.2499	0.0444	0.0425	0.028	0.0105	0.0595	0.3595	0.0183	0.0113	0.1947	0.0277	0.0924	0.2924	0.2078	0.0332	0.0906	0.3906	0.1139	0.0925	0.4925	0.0698	0.5698	0.0746	0.1077	0.1077	0.0980	0.1980	0.2980
3114	0.0484	0.0584	0.059	0.0609	0.0617	0.1617	0.04	0.0207	0.0499	0.2499	0.0444	0.0425	0.028	0.0108	0.0595	0.3595	0.0185	0.0113	0.1944	0.0276	0.0922	0.2922	0.2072	0.0331	0.0904	0.3904	0.1135	0.0923	0.4923	0.0697	0.5697	0.0744	0.1091	0.1091	0.0976	0.1976	0.2976
3113	0.0483	0.0583	0.059	0.0608	0.0618	0.1618	0.04	0.0208	0.0499	0.2499	0.0443	0.0424	0.0279	0.0109	0.0594	0.3594	0.0185	0.0113	0.1943	0.0276	0.092	0.292	0.2066	0.033	0.09	0.39	0.1131	0.0922	0.4922	0.0697	0.5697	0.0741	0.1091	0.1091	0.0976	0.1976	0.2976
3112	0.0482	0.0582	0.059	0.0607	0.0618	0.1618	0.0399	0.0207	0.0498	0.2498	0.0442	0.0423	0.0278	0.0108	0.0592	0.3592	0.0185	0.0113	0.1942	0.0275	0.0918	0.2918	0.206	0.0329	0.0895	0.3895	0.1126	0.0922	0.4922	0.0695	0.5695	0.0738	0.1091	0.1091	0.0971	0.1971	0.2971
3111	0.0481	0.0581	0.059	0.0606	0.0617	0.1617	0.0398	0.0205	0.0496	0.2496	0.0441	0.0421	0.0278	0.0106	0.059	0.359	0.0184	0.0113	0.1941	0.0274	0.0916	0.2916	0.2055	0.0328	0.089	0.389	0.1122	0.0921	0.4921	0.0693	0.5693	0.0735	0.1084	0.1084	0.0967	0.1967	0.2967
3110	0.048	0.058	0.059	0.0605	0.0615	0.1615	0.0397	0.0203	0.0494	0.2494	0.044	0.042	0.0279	0.0103	0.0588	0.3588	0.0183	0.0113	0.1938	0.0273	0.0913	0.2913	0.205	0.0328	0.0886	0.3886	0.1119	0.0919	0.4919	0.0691	0.5691	0.0733	0.1077	0.1077	0.0963	0.1963	0.2963
3109	0.0479	0.0579	0.0589	0.0604	0.0612	0.1612	0.0395	0.0202	0.0492	0.2492	0.0439	0.0419	0.028	0.0101	0.0587	0.3587	0.0183	0.0112	0.1934	0.0272	0.0909	0.2909	0.2045	0.0329	0.0884	0.3884	0.1116	0.0916	0.4916	0.069	0.569	0.0733	0.1077	0.1077	0.0958	0.1958	0.2958
3108	0.0478	0.0578	0.0588	0.0603	0.061	0.161	0.0394	0.02	0.0491	0.2491	0.0438	0.0417	0.028	0.0099	0.0586	0.3586	0.0182	0.011	0.1929	0.0271	0.0904	0.2904	0.2041	0.0329	0.0883	0.3883	0.1113	0.0914	0.4914	0.069	0.569	0.0732	0.1069	0.1069	0.0954	0.1954	0.2954
3107	0.0475	0.0575	0.0586	0.0601	0.0608	0.1608	0.0392	0.0199	0.0491	0.2491	0.0437	0.0416	0.0277	0.0098	0.0585	0.3585	0.0179	0.0108	0.1924	0.0268	0.09	0.29	0.2037	0.0329	0.0882	0.3882	0.1108	0.0911	0.4911	0.069	0.569	0.073	0.1048	0.1048	0.0941	0.1941	0.2941
3106	0.0471	0.0571	0.0583	0.06	0.0606	0.1606	0.039	0.0199	0.0491	0.2491	0.0437	0.0415	0.0274	0.0098	0.0582	0.3582	0.0174	0.0106	0.1919	0.0266	0.0896	0.2896	0.2033	0.0327	0.0881	0.3881	0.1102	0.0908	0.4908	0.0689	0.5689	0.0726	0.1012	0.1012	0.0932	0.1932	0.2932
3105	0.0468	0.0568	0.0579	0.0599	0.0603	0.1603	0.0389	0.0199	0.049	0.249	0.0436	0.0415	0.0272	0.0098	0.0579	0.3579	0.017	0.0105	0.1915	0.0265	0.0893	0.2893	0.2028	0.0324	0.0879	0.3879	0.1095	0.0903	0.4903	0.0688	0.5688	0.0723	0.0983	0.0983	0.0927	0.1927	0.2927
3104	0.0466	0.0566	0.0576	0.0597	0.0602	0.1602	0.0389	0.0199	0.0489	0.2489	0.0436	0.0414	0.0271	0.0098	0.0578	0.3578	0.0166	0.0104	0.1911	0.0266	0.0891	0.2891	0.2023	0.0321	0.0876	0.3876	0.1089	0.0899	0.4899	0.0686	0.5686	0.072	0.0954	0.0954	0.0932	0.1932	0.2932
3103	0.0465	0.0565	0.0576	0.0596	0.0602	0.1602	0.039	0.02	0.0489	0.2489	0.0437	0.0413	0.0272	0.0098	0.0578	0.3578	0.0164	0.0105	0.191	0.0267	0.0889	0.2889	0.2018	0.0318	0.0872	0.3872	0.1083	0.0894	0.4894	0.0682	0.5682	0.0717	0.0940	0.0940	0.0936	0.1936	0.2936
3102	0.0466	0.0566	0.0577	0.0594	0.0603	0.1603	0.0391	0.02	0.0489	0.2489	0.0439	0.0411	0.0272	0.0099	0.0578	0.3578	0.0165	0.0106	0.1909	0.0268	0.0887	0.2887	0.2013	0.0314	0.0868	0.3868	0.1077	0.089	0.489	0.0678	0.5678	0.0714	0.0947	0.0947	0.0941	0.1941	0.2941
3101	0.0467	0.0567	0.0579	0.0594	0.0604	0.1604	0.0392	0.02	0.049	0.249	0.0442	0.041	0.0272	0.0101	0.0579	0.3579	0.0167	0.0107	0.1909	0.0268	0.0886	0.2886	0.2007	0.0311	0.0862	0.3862	0.1072	0.0885	0.4885	0.0674	0.5674	0.071	0.0961	0.0961	0.0941	0.1941	0.2941
3100	0.0469	0.0569	0.058	0.0595	0.0604	0.1604	0.0393	0.02	0.0491	0.2491	0.0443	0.0409	0.0272	0.0103	0.0579	0.3579	0.0169	0.0108	0.1908	0.0268	0.0883	0.2883	0.2002	0.0309	0.0856	0.3856	0.1067	0.0881	0.4881	0.0671	0.5671	0.0707	0.0976	0.0976	0.0941	0.1941	0.2941
3099	0.0471	0.0571	0.0579	0.0595	0.0604	0.1604	0.0393	0.02	0.0491	0.2491	0.0443	0.0409	0.0272	0.0105	0.058	0.358	0.017	0.0108	0.1906	0.0267	0.088	0.288	0.1998	0.0309	0.0853	0.3853	0.1063	0.0878	0.4878	0.067	0.567	0.0705	0.0983	0.0983	0.0936	0.1936	0.2936
3098	0.0474	0.0574	0.0578	0.0594	0.0603	0.1603	0.0393	0.02	0.049	0.249	0.0442	0.0409	0.0272	0.0105	0.0581	0.3581	0.017	0.0108	0.1904	0.0266	0.0876	0.2876	0.1993	0.0311	0.0852	0.3852	0.1059	0.0876	0.4876	0.0669	0.5669	0.0704	0.0983	0.0983	0.0932	0.1932	0.2932
3097	0.0475	0.0575	0.0577	0.0593	0.0603	0.1603	0.0393	0.02	0.0489	0.2489	0.044	0.041	0.0272	0.0105	0.0582	0.3582	0.017	0.0107	0.1899	0.0264	0.0873	0.2873	0.1989	0.0312	0.0851	0.3851	0.1054	0.0873	0.4873	0.0667	0.5667	0.0701	0.0983	0.0983	0.0923	0.1923	0.2923
3096	0.0475	0.0575	0.0576	0.0591	0.0602	0.1602	0.0393	0.02	0.0487	0.2487	0.0439	0.0411	0.0272	0.0104	0.0582	0.3582	0.017	0.0105	0.1893	0.0263	0.0871	0.2871	0.1983	0.0311	0.0848	0.3848	0.1046	0.0869	0.4869	0.0663	0.5663	0.0697	0.0983	0.0983	0.0919	0.1919	0.2919
3095	0.0473	0.0573	0.0574	0.059	0.0602	0.1602	0.0394	0.02	0.0487	0.2487	0.0439	0.0412	0.0273	0.0103	0.0581	0.3581	0.0169	0.0104	0.1887	0.0262	0.087	0.287	0.1977	0.0307	0.0842	0.3842	0.1037	0.0863	0.4863	0.0659	0.5659	0.0691	0.0976	0.0976	0.0914	0.1914	0.2914
3094	0.047	0.057	0.0573	0.0588	0.0601	0.1601	0.0394	0.0199	0.0487	0.2487	0.0439	0.0413	0.0273	0.0101	0.0579	0.3579	0.0168	0.0104	0.1882	0.0262	0.087	0.287	0.1971	0.0303	0.0837	0.3837	0.1028	0.0857	0.4857	0.0654	0.5654	0.0686	0.0969	0.0969	0.0914	0.1914	0.2914
3093	0.0467	0.0567	0.057	0.0585	0.0599	0.1599	0.0393	0.0198	0.0487	0.2487	0.0439	0.0411	0.0273	0.0098	0.0577	0.3577	0.0167	0.0105	0.1878	0.0262	0.0869	0.2869	0.1964	0.03	0.0832	0.3832	0.1023	0.0854	0.4854	0.0651	0.5651	0.0684	0.0961	0.0961	0.0914	0.1914	0.2914
3092	0.0465	0.0565	0.0568	0.0583	0.0596	0.1596	0.0392	0.0197	0.0485	0.2485	0.0438	0.0409	0.0272	0.0096	0.0576	0.3576	0.0165	0.0105	0.1874	0.0261	0.0866	0.2866	0.1958	0.0301	0.0829	0.3829	0.102	0.0853	0.4853	0.0648	0.5648	0.0683	0.0947	0.0947	0.0910	0.1910	0.2910
3091	0.0464	0.0564	0.0568	0.0582	0.0593	0.1593	0.0391	0.0195	0.0483	0.2483	0.0436	0.0406	0.027	0.0095	0.0575	0.3575	0.0163	0.0104	0.187	0.026	0.0863	0.2863	0.1952	0.0302	0.0826	0.3826	0.1017	0.085	0.485	0.0645	0.5645	0.0681	0.0933	0.0933	0.0905	0.1905	0.2905
3090	0.0463	0.0563	0.0568	0.0582	0.0589	0.1589	0.039	0.0194	0.048	0.248	0.0434	0.0404	0.0269	0.0094	0.0574	0.3574	0.0162	0.0103	0.1866	0.0259	0.086	0.286	0.1945	0.0302	0.0823	0.3823	0.1013	0.0846	0.4846	0.0642	0.5642	0.0679	0.0925	0.0925	0.0901	0.1901	0.2901
3089	0.0462	0.0562	0.0568	0.0583	0.0587	0.1587	0.0389	0.0194	0.0477	0.2477	0.0432	0.0402	0.0268	0.0096	0.0572	0.3572	0.0162	0.0102	0.1862	0.0258	0.0857	0.2857	0.1938	0.0301	0.082	0.382	0.1007	0.0841	0.4841	0.0639	0.5639	0.0675	0.0925	0.0925	0.0897	0.1897	0.2897
3088	0.0461	0.0561	0.0568	0.0584	0.0586	0.1586	0.0388	0.0194	0.0476	0.2476	0.0432	0.0402	0.0269	0.0098	0.057	0.357	0.0161	0.0102	0.186	0.0258	0.0853	0.2853	0.193	0.03	0.0816	0.3816	0.1003	0.0836	0.4836	0.0636	0.5636	0.0671	0.0918	0.0918	0.0897	0.1897	0.2897
3087	0.046	0.056	0.0566	0.0584	0.0586	0.1586	0.0386	0.0194	0.0476	0.2476	0.0432	0.0402	0.027	0.01	0.0568	0.3568	0.0161	0.0102	0.1857	0.0258	0.0849	0.2849	0.1922	0.0298	0.0813	0.3813	0.0999	0.0831	0.4831	0.0634	0.5634	0.0666	0.0918	0.0918	0.0897	0.1897	0.2897
3086	0.0459	0.0559	0.0563	0.0584	0.0586	0.1586	0.0384	0.0195	0.0477	0.2477	0.0432	0.0403	0.0272	0.01	0.0567	0.3567	0.0162	0.0101	0.1854	0.0258	0.0845	0.2845	0.1916	0.0296	0.0809	0.3809	0.0996	0.0828	0.4828	0.0633	0.5633	0.0662	0.0925	0.0925	0.0897	0.1897	0.2897
3085	0.046	0.056	0.0561	0.0584	0.0587	0.1587	0.0382	0.0195	0.0478	0.2478	0.0432	0.0406	0.0274	0.0099	0.0566	0.3566	0.0164	0.0101	0.1851	0.0257	0.0843	0.2843	0.191	0.0295	0.0805	0.3805	0.0991	0.0825	0.4825	0.0633	0.5633	0.0658	0.0940	0.0940	0.0892	0.1892	0.2892
3084	0.046	0.056	0.056	0.0585	0.0588	0.1588	0.0381	0.0196	0.0479	0.2479	0.0433	0.041	0.0277	0.0099	0.0566	0.3566	0.0165	0.01	0.1849	0.0257	0.0843	0.2843	0.1907	0.0293	0.0802	0.3802	0.0986	0.0823	0.4823	0.0633	0.5633	0.0656	0.0947	0.0947	0.0892	0.1892	0.2892
3083	0.0459	0.0559	0.056	0.0586	0.059	0.159	0.0382	0.0197	0.048	0.248	0.0434	0.0413	0.0278	0.0099	0.0566	0.3566	0.0165	0.01	0.1848	0.0258	0.0843	0.2843	0.1905	0.0291	0.0799	0.3799	0.098	0.0821	0.4821	0.0633	0.5633	0.0654	0.0947	0.0947	0.0897	0.1897	0.2897
3082	0.0459	0.0559	0.0561	0.0586	0.0592	0.1592	0.0382	0.0197	0.0481	0.2481	0.0434	0.0414	0.0277	0.0099	0.0567	0.3567	0.0164	0.0101	0.1847	0.0258	0.0842	0.2842	0.1904	0.0291	0.0797	0.3797	0.0973	0.0819	0.4819	0.0631	0.5631	0.0651	0.0940	0.0940	0.0897	0.1897	0.2897
3081	0.0458	0.0558	0.0561	0.0585	0.0593	0.1593	0.0382	0.0197	0.0482	0.2482	0.0433	0.0414	0.0275	0.01	0.0569	0.3569	0.0163	0.0101	0.1845	0.0258	0.0839	0.2839	0.19	0.0291	0.0795	0.3795	0.0966	0.0816	0.4816	0.0627	0.5627	0.0648	0.0933	0.0933	0.0897	0.1897	0.2897
3080	0.0458	0.0558	0.0561	0.0584	0.0592	0.1592	0.0381	0.0196	0.048	0.248	0.0431	0.0412	0.0273	0.0099	0.057	0.357	0.0162	0.0102	0.184	0.0257	0.0835	0.2835	0.1894	0.0292	0.0793	0.3793	0.0959	0.0812	0.4812	0.0623	0.5623	0.0646	0.0925	0.0925	0.0892	0.1892	0.2892
3079	0.0457	0.0557	0.0558	0.0581	0.0588	0.1588	0.038	0.0194	0.0476	0.2476	0.0428	0.041	0.0271	0.0099	0.057	0.357	0.016	0.0102	0.1833	0.0255	0.083	0.283	0.1885	0.0292	0.079	0.379	0.0952	0.0808	0.4808	0.062	0.562	0.0645	0.0911	0.0911	0.0883	0.1883	0.2883
3078	0.0455	0.0555	0.0555	0.0578	0.0584	0.1584	0.0379	0.0192	0.0471	0.2471	0.0425	0.0408	0.0269	0.0098	0.0567	0.3567	0.0157	0.0101	0.1825	0.0251	0.0825	0.2825	0.1876	0.0291	0.0786	0.3786	0.0946	0.0805	0.4805	0.0617	0.5617	0.0644	0.0889	0.0889	0.0866	0.1866	0.2866
3077	0.0452	0.0552	0.0553	0.0574	0.058	0.158	0.0378	0.019	0.0468	0.2468	0.0422	0.0406	0.0267	0.0098	0.0564	0.3564	0.0154	0.01	0.1817	0.0247	0.082	0.282	0.1867	0.0288	0.0781	0.3781	0.0941	0.0801	0.4801	0.0613	0.5613	0.0642	0.0868	0.0868	0.0848	0.1848	0.2848
3076	0.0448	0.0548	0.0553	0.0572	0.0578	0.1578	0.0378	0.0189	0.0466	0.2466	0.042	0.0404	0.0266	0.0098	0.0561	0.3561	0.0151	0.01	0.1811	0.0243	0.0815	0.2815	0.186	0.0286	0.0775	0.3775	0.0936	0.0798	0.4798	0.061	0.561	0.0639	0.0846	0.0846	0.0830	0.1830	0.2830
3075	0.0446	0.0546	0.0553	0.057	0.0578	0.1578	0.0378	0.019	0.0467	0.2467	0.042	0.0402	0.0266	0.0099	0.0561	0.3561	0.0151	0.01	0.1807	0.0241	0.0812	0.2812	0.1855	0.0284	0.0768	0.3768	0.0932	0.0795	0.4795	0.0608	0.5608	0.0637	0.0846	0.0846	0.0822	0.1822	0.2822
3074	0.0446	0.0546	0.0554	0.057	0.0579	0.1579	0.0378	0.0191	0.0468	0.2468	0.0421	0.0401	0.0266	0.01	0.0561	0.3561	0.0151	0.0101	0.1803	0.0242	0.0809	0.2809	0.1851	0.0284	0.0763	0.3763	0.0927	0.079	0.479	0.0607	0.5607	0.0635	0.0846	0.0846	0.0826	0.1826	0.2826
3073	0.0447	0.0547	0.0554	0.0569	0.058	0.158	0.0376	0.0193	0.047	0.247	0.0421	0.04	0.0265	0.0101	0.0561	0.3561	0.0153	0.0101	0.18	0.0243	0.0808	0.2808	0.1846	0.0285	0.0759	0.3759	0.0923	0.0785	0.4785	0.0606	0.5606	0.0633	0.0861	0.0861	0.0830	0.1830	0.2830
3072	0.0447	0.0547	0.0552	0.0568	0.0581	0.1581	0.0374	0.0193	0.0471	0.2471	0.0422	0.04	0.0264	0.0101	0.0559	0.3559	0.0154	0.01	0.1796	0.0245	0.0807	0.2807	0.1841	0.0284	0.0757	0.3757	0.0918	0.0781	0.4781	0.0603	0.5603	0.063	0.0868	0.0868	0.0839	0.1839	0.2839
3071	0.0447	0.0547	0.0549	0.0568	0.0581	0.1581	0.0372	0.0193	0.0471	0.2471	0.0422	0.04	0.0264	0.0102	0.0556	0.3556	0.0154	0.0099	0.1792	0.0246	0.0805	0.2805	0.1835	0.0284	0.0756	0.3756	0.0913	0.0777	0.4777	0.0599	0.5599	0.0627	0.0868	0.0868	0.0844	0.1844	0.2844
3070	0.0446	0.0546	0.0547	0.0567	0.0579	0.1579	0.0373	0.0194	0.047	0.247	0.0422	0.04	0.0264	0.0102	0.0554	0.3554	0.0152	0.0099	0.1787	0.0247	0.0803	0.2803	0.1829	0.0283	0.0753	0.3753	0.0908	0.0776	0.4776	0.0596	0.5596	0.0624	0.0854	0.0854	0.0848	0.1848	0.2848
3069	0.0443	0.0543	0.0544	0.0565	0.0577	0.1577	0.0374	0.0194	0.0468	0.2468	0.0421	0.0399	0.0265	0.01	0.0552	0.3552	0.015	0.0098	0.1782	0.0248	0.08	0.28	0.1822	0.0282	0.0751	0.3751	0.0904	0.0775	0.4775	0.0594	0.5594	0.0622	0.0839	0.0839	0.0853	0.1853	0.2853
3068	0.044	0.054	0.0542	0.0562	0.0574	0.1574	0.0375	0.0193	0.0465	0.2465	0.0419	0.0398	0.0265	0.0097	0.0553	0.3553	0.0148	0.0097	0.1777	0.0248	0.0796	0.2796	0.1816	0.028	0.0748	0.3748	0.09	0.0774	0.4774	0.0592	0.5592	0.0619	0.0825	0.0825	0.0853	0.1853	0.2853
3067	0.0436	0.0536	0.054	0.0559	0.0571	0.1571	0.0375	0.0193	0.0463	0.2463	0.0417	0.0397	0.0265	0.0094	0.0553	0.3553	0.0147	0.0096	0.1772	0.0247	0.0791	0.2791	0.1809	0.0278	0.0745	0.3745	0.0894	0.0771	0.4771	0.0591	0.5591	0.0616	0.0818	0.0818	0.0848	0.1848	0.2848
3066	0.0434	0.0534	0.0539	0.0556	0.0569	0.1569	0.0374	0.0193	0.0462	0.2462	0.0415	0.0397	0.0265	0.0093	0.0553	0.3553	0.0147	0.0095	0.1768	0.0245	0.0787	0.2787	0.1803	0.0276	0.0742	0.3742	0.0887	0.0767	0.4767	0.0588	0.5588	0.0612	0.0818	0.0818	0.0839	0.1839	0.2839
3065	0.0432	0.0532	0.0538	0.0555	0.0569	0.1569	0.0374	0.0193	0.0462	0.2462	0.0415	0.0396	0.0266	0.0093	0.0552	0.3552	0.0148	0.0095	0.1764	0.0243	0.0782	0.2782	0.1797	0.0275	0.0739	0.3739	0.0879	0.0761	0.4761	0.0586	0.5586	0.0607	0.0825	0.0825	0.0830	0.1830	0.2830
3064	0.0431	0.0531	0.0538	0.0555	0.0569	0.1569	0.0374	0.0193	0.0462	0.2462	0.0415	0.0396	0.0266	0.0094	0.055	0.355	0.0151	0.0095	0.176	0.0243	0.0777	0.2777	0.1792	0.0276	0.0737	0.3737	0.0871	0.0757	0.4757	0.0583	0.5583	0.0603	0.0846	0.0846	0.0830	0.1830	0.2830
3063	0.0431	0.0531	0.0538	0.0555	0.0569	0.1569	0.0374	0.0193	0.0463	0.2463	0.0416	0.0396	0.0267	0.0096	0.0547	0.3547	0.0153	0.0096	0.1754	0.0242	0.0774	0.2774	0.1787	0.0277	0.0735	0.3735	0.0865	0.0753	0.4753	0.058	0.558	0.06	0.0861	0.0861	0.0826	0.1826	0.2826
3062	0.043	0.053	0.0539	0.0556	0.0568	0.1568	0.0375	0.0193	0.0462	0.2462	0.0417	0.0397	0.0266	0.0098	0.0546	0.3546	0.0154	0.0097	0.1748	0.0242	0.0772	0.2772	0.1783	0.0276	0.0733	0.3733	0.0859	0.0749	0.4749	0.0576	0.5576	0.0598	0.0868	0.0868	0.0826	0.1826	0.2826
3061	0.043	0.053	0.0538	0.0556	0.0566	0.1566	0.0373	0.0194	0.0461	0.2461	0.0417	0.0396	0.0265	0.01	0.0544	0.3544	0.0154	0.0097	0.1742	0.0241	0.077	0.277	0.1778	0.0275	0.073	0.373	0.0855	0.0745	0.4745	0.0572	0.5572	0.0597	0.0868	0.0868	0.0822	0.1822	0.2822
3060	0.0431	0.0531	0.0536	0.0556	0.0564	0.1564	0.0371	0.0195	0.046	0.246	0.0417	0.0394	0.0263	0.0099	0.0543	0.3543	0.0152	0.0096	0.1737	0.0239	0.0768	0.2768	0.1772	0.0274	0.0727	0.3727	0.0852	0.0741	0.4741	0.057	0.557	0.0597	0.0854	0.0854	0.0813	0.1813	0.2813
3059	0.0432	0.0532	0.0535	0.0555	0.0562	0.1562	0.0369	0.0196	0.046	0.246	0.0416	0.0392	0.0261	0.0099	0.0542	0.3542	0.0152	0.0095	0.1731	0.0238	0.0766	0.2766	0.1766	0.0275	0.0724	0.3724	0.0849	0.0738	0.4738	0.0568	0.5568	0.0597	0.0854	0.0854	0.0808	0.1808	0.2808
3058	0.0432	0.0532	0.0535	0.0554	0.0561	0.1561	0.0367	0.0196	0.046	0.246	0.0416	0.0392	0.026	0.0097	0.0542	0.3542	0.0152	0.0094	0.1726	0.0237	0.0764	0.2764	0.176	0.0275	0.072	0.372	0.0846	0.0736	0.4736	0.0566	0.5566	0.0596	0.0854	0.0854	0.0804	0.1804	0.2804
3057	0.0431	0.0531	0.0536	0.0554	0.0559	0.1559	0.0366	0.0194	0.0459	0.2459	0.0415	0.0393	0.0261	0.0097	0.0543	0.3543	0.0154	0.0093	0.1721	0.0236	0.0762	0.2762	0.1753	0.0274	0.0713	0.3713	0.0841	0.0733	0.4733	0.0563	0.5563	0.0593	0.0868	0.0868	0.0800	0.1800	0.2800
3056	0.0428	0.0528	0.0537	0.0554	0.0557	0.1557	0.0366	0.0191	0.0457	0.2457	0.0414	0.0393	0.0261	0.0096	0.0543	0.3543	0.0154	0.0092	0.1716	0.0235	0.076	0.276	0.1747	0.0271	0.0706	0.3706	0.0834	0.0728	0.4728	0.0559	0.5559	0.0587	0.0868	0.0868	0.0795	0.1795	0.2795
3055	0.0426	0.0526	0.0536	0.0553	0.0556	0.1556	0.0366	0.0188	0.0455	0.2455	0.0412	0.0393	0.0261	0.0096	0.0542	0.3542	0.0153	0.0093	0.1711	0.0234	0.0756	0.2756	0.174	0.0267	0.0699	0.3699	0.0827	0.0722	0.4722	0.0555	0.5555	0.0581	0.0861	0.0861	0.0791	0.1791	0.2791
3054	0.0424	0.0524	0.0532	0.0551	0.0555	0.1555	0.0365	0.0186	0.0454	0.2454	0.041	0.039	0.026	0.0095	0.0541	0.3541	0.0151	0.0093	0.1707	0.0233	0.0753	0.2753	0.1733	0.0262	0.0693	0.3693	0.082	0.0718	0.4718	0.0552	0.5552	0.0577	0.0846	0.0846	0.0786	0.1786	0.2786
3053	0.0423	0.0523	0.0527	0.0548	0.0554	0.1554	0.0364	0.0185	0.0453	0.2453	0.0407	0.0386	0.0258	0.0094	0.0538	0.3538	0.0148	0.0093	0.1703	0.0232	0.0749	0.2749	0.1726	0.0258	0.0689	0.3689	0.0815	0.0714	0.4714	0.055	0.555	0.0575	0.0825	0.0825	0.0782	0.1782	0.2782
3052	0.0422	0.0522	0.0523	0.0546	0.0555	0.1555	0.0361	0.0186	0.0451	0.2451	0.0404	0.0383	0.0256	0.0092	0.0535	0.3535	0.0145	0.0092	0.1697	0.0231	0.0745	0.2745	0.1719	0.0256	0.0685	0.3685	0.0811	0.0711	0.4711	0.0549	0.5549	0.0574	0.0803	0.0803	0.0778	0.1778	0.2778
3051	0.0421	0.0521	0.052	0.0545	0.0556	0.1556	0.0359	0.0187	0.045	0.245	0.0402	0.0382	0.0255	0.0092	0.0532	0.3532	0.0144	0.0091	0.1691	0.0232	0.0742	0.2742	0.1713	0.0256	0.0682	0.3682	0.0807	0.0709	0.4709	0.0547	0.5547	0.0572	0.0796	0.0796	0.0782	0.1782	0.2782
3050	0.0421	0.0521	0.0521	0.0546	0.0557	0.1557	0.0359	0.0189	0.0449	0.2449	0.0402	0.0384	0.0255	0.0094	0.0532	0.3532	0.0145	0.0092	0.1687	0.0233	0.074	0.274	0.1707	0.0257	0.0679	0.3679	0.0804	0.0706	0.4706	0.0546	0.5546	0.057	0.0803	0.0803	0.0786	0.1786	0.2786
3049	0.0422	0.0522	0.0522	0.0548	0.0557	0.1557	0.0362	0.0192	0.045	0.245	0.0404	0.0386	0.0257	0.0097	0.0532	0.3532	0.0147	0.0094	0.1685	0.0235	0.0738	0.2738	0.1704	0.0258	0.0677	0.3677	0.0801	0.0702	0.4702	0.0544	0.5544	0.0569	0.0818	0.0818	0.0795	0.1795	0.2795
3048	0.0423	0.0523	0.0524	0.055	0.0557	0.1557	0.0365	0.0195	0.045	0.245	0.0406	0.0387	0.0259	0.01	0.0533	0.3533	0.015	0.0097	0.1681	0.0236	0.0737	0.2737	0.17	0.0259	0.0675	0.3675	0.0798	0.0699	0.4699	0.0544	0.5544	0.0568	0.0839	0.0839	0.0800	0.1800	0.2800
3047	0.0423	0.0523	0.0524	0.055	0.0555	0.1555	0.0366	0.0196	0.0451	0.2451	0.0407	0.0388	0.0261	0.0101	0.0533	0.3533	0.0151	0.0099	0.1675	0.0235	0.0735	0.2735	0.1696	0.026	0.0674	0.3674	0.0794	0.0697	0.4697	0.0543	0.5543	0.0567	0.0846	0.0846	0.0795	0.1795	0.2795
3046	0.0423	0.0523	0.0523	0.0549	0.0552	0.1552	0.0365	0.0196	0.0451	0.2451	0.0406	0.0388	0.0262	0.0101	0.0532	0.3532	0.0152	0.0098	0.1668	0.0231	0.0733	0.2733	0.1689	0.0261	0.0673	0.3673	0.0789	0.0695	0.4695	0.0542	0.5542	0.0566	0.0854	0.0854	0.0778	0.1778	0.2778
3045	0.0421	0.0521	0.0522	0.0546	0.0549	0.1549	0.0362	0.0195	0.0449	0.2449	0.0403	0.0388	0.0262	0.01	0.0529	0.3529	0.0151	0.0096	0.1662	0.0228	0.0731	0.2731	0.1682	0.026	0.067	0.367	0.0785	0.0693	0.4693	0.0539	0.5539	0.0564	0.0846	0.0846	0.0764	0.1764	0.2764
3044	0.0419	0.0519	0.052	0.0544	0.0546	0.1546	0.036	0.0193	0.0447	0.2447	0.04	0.0387	0.0261	0.0098	0.0526	0.3526	0.015	0.0093	0.1657	0.0225	0.0728	0.2728	0.1676	0.0257	0.0667	0.3667	0.0781	0.0691	0.4691	0.0535	0.5535	0.0562	0.0839	0.0839	0.0751	0.1751	0.2751
3043	0.0417	0.0517	0.0519	0.0543	0.0544	0.1544	0.0359	0.0192	0.0445	0.2445	0.0398	0.0387	0.0259	0.0098	0.0524	0.3524	0.015	0.0093	0.1652	0.0224	0.0725	0.2725	0.1671	0.0255	0.0664	0.3664	0.0777	0.0689	0.4689	0.0531	0.5531	0.056	0.0839	0.0839	0.0747	0.1747	0.2747
3042	0.0416	0.0516	0.0518	0.0543	0.0543	0.1543	0.036	0.019	0.0443	0.2443	0.0397	0.0387	0.0257	0.0098	0.0523	0.3523	0.015	0.0093	0.1645	0.0225	0.0723	0.2723	0.1667	0.0254	0.0662	0.3662	0.0773	0.0688	0.4688	0.0529	0.5529	0.0557	0.0839	0.0839	0.0751	0.1751	0.2751
3041	0.0416	0.0516	0.0516	0.0542	0.0543	0.1543	0.0361	0.019	0.0443	0.2443	0.0398	0.0387	0.0256	0.0098	0.0522	0.3522	0.0149	0.0094	0.1636	0.0227	0.0721	0.2721	0.1663	0.0253	0.0658	0.3658	0.0768	0.0686	0.4686	0.0527	0.5527	0.0556	0.0832	0.0832	0.0760	0.1760	0.2760
3040	0.0415	0.0515	0.0514	0.0539	0.0543	0.1543	0.0361	0.0189	0.0442	0.2442	0.0398	0.0386	0.0254	0.0098	0.0521	0.3521	0.0147	0.0094	0.1627	0.0228	0.0718	0.2718	0.1658	0.0253	0.0654	0.3654	0.0764	0.0683	0.4683	0.0525	0.5525	0.0554	0.0818	0.0818	0.0764	0.1764	0.2764
3039	0.0414	0.0514	0.0511	0.0537	0.0542	0.1542	0.0361	0.019	0.0442	0.2442	0.0398	0.0384	0.0253	0.0098	0.0521	0.3521	0.0145	0.0094	0.1619	0.0227	0.0715	0.2715	0.1652	0.0252	0.0648	0.3648	0.0759	0.0678	0.4678	0.0521	0.5521	0.0552	0.0803	0.0803	0.0760	0.1760	0.2760
3038	0.0412	0.0512	0.0509	0.0534	0.0541	0.1541	0.036	0.0191	0.0442	0.2442	0.0398	0.0382	0.0254	0.0097	0.0521	0.3521	0.0143	0.0094	0.1612	0.0226	0.0711	0.2711	0.1646	0.025	0.0643	0.3643	0.0754	0.0672	0.4672	0.0517	0.5517	0.0548	0.0789	0.0789	0.0756	0.1756	0.2756
3037	0.041	0.051	0.0507	0.0533	0.054	0.154	0.0359	0.0191	0.0443	0.2443	0.0398	0.038	0.0255	0.0098	0.0521	0.3521	0.0143	0.0094	0.1607	0.0226	0.0707	0.2707	0.164	0.0248	0.0638	0.3638	0.0749	0.0667	0.4667	0.0513	0.5513	0.0543	0.0789	0.0789	0.0756	0.1756	0.2756
3036	0.041	0.051	0.0506	0.0532	0.0539	0.1539	0.0358	0.0191	0.0443	0.2443	0.0399	0.038	0.0256	0.0098	0.0521	0.3521	0.0143	0.0094	0.1603	0.0226	0.0705	0.2705	0.1635	0.0247	0.0635	0.3635	0.0744	0.0663	0.4663	0.0511	0.5511	0.0538	0.0789	0.0789	0.0756	0.1756	0.2756
3035	0.0409	0.0509	0.0506	0.0531	0.0538	0.1538	0.0357	0.0189	0.0443	0.2443	0.0399	0.0382	0.0256	0.0097	0.052	0.352	0.0143	0.0094	0.1598	0.0225	0.0704	0.2704	0.1629	0.0245	0.0633	0.3633	0.0739	0.066	0.466	0.051	0.551	0.0535	0.0789	0.0789	0.0751	0.1751	0.2751
3034	0.0408	0.0508	0.0504	0.0529	0.0534	0.1534	0.0355	0.0186	0.0441	0.2441	0.0397	0.0383	0.0255	0.0095	0.0518	0.3518	0.0142	0.0092	0.1592	0.0224	0.0702	0.2702	0.1621	0.0245	0.0631	0.3631	0.0735	0.0658	0.4658	0.0508	0.5508	0.0534	0.0782	0.0782	0.0747	0.1747	0.2747
3033	0.0405	0.0505	0.0501	0.0526	0.0531	0.1531	0.0353	0.0183	0.0439	0.2439	0.0394	0.0382	0.0253	0.0093	0.0515	0.3515	0.014	0.009	0.1586	0.0222	0.0698	0.2698	0.1612	0.0246	0.063	0.363	0.073	0.0655	0.4655	0.0506	0.5506	0.0532	0.0767	0.0767	0.0738	0.1738	0.2738
3032	0.0403	0.0503	0.0499	0.0525	0.0528	0.1528	0.035	0.0181	0.0437	0.2437	0.0391	0.0379	0.0252	0.0091	0.0513	0.3513	0.014	0.0088	0.1581	0.022	0.0693	0.2693	0.1605	0.0246	0.0628	0.3628	0.0724	0.0652	0.4652	0.0504	0.5504	0.0531	0.0767	0.0767	0.0729	0.1729	0.2729
3031	0.0403	0.0503	0.0498	0.0525	0.0527	0.1527	0.0349	0.0182	0.0436	0.2436	0.039	0.0377	0.0251	0.0091	0.0512	0.3512	0.014	0.0088	0.1575	0.022	0.069	0.269	0.16	0.0245	0.0625	0.3625	0.0718	0.0649	0.4649	0.0501	0.5501	0.0528	0.0767	0.0767	0.0729	0.1729	0.2729
3030	0.0405	0.0505	0.05	0.0526	0.0528	0.1528	0.035	0.0184	0.0435	0.2435	0.039	0.0377	0.025	0.0093	0.0513	0.3513	0.0142	0.009	0.157	0.0222	0.0689	0.2689	0.1596	0.0244	0.0621	0.3621	0.0712	0.0645	0.4645	0.0498	0.5498	0.0526	0.0782	0.0782	0.0738	0.1738	0.2738
3029	0.0408	0.0508	0.0503	0.0528	0.0529	0.1529	0.0353	0.0187	0.0435	0.2435	0.0391	0.0379	0.0249	0.0095	0.0514	0.3514	0.0144	0.0092	0.1565	0.0224	0.0688	0.2688	0.1592	0.0242	0.0617	0.3617	0.0706	0.0641	0.4641	0.0495	0.5495	0.0524	0.0796	0.0796	0.0747	0.1747	0.2747
3028	0.0408	0.0508	0.0504	0.0529	0.053	0.153	0.0354	0.0187	0.0434	0.2434	0.0391	0.038	0.0248	0.0097	0.0514	0.3514	0.0143	0.0094	0.156	0.0225	0.0686	0.2686	0.1586	0.0241	0.0614	0.3614	0.0702	0.0638	0.4638	0.0493	0.5493	0.0522	0.0789	0.0789	0.0751	0.1751	0.2751
3027	0.0407	0.0507	0.0502	0.0527	0.053	0.153	0.0353	0.0187	0.0434	0.2434	0.039	0.0379	0.0247	0.0098	0.0512	0.3512	0.0142	0.0095	0.1555	0.0224	0.0683	0.2683	0.1579	0.024	0.061	0.361	0.0698	0.0635	0.4635	0.0491	0.5491	0.0519	0.0782	0.0782	0.0747	0.1747	0.2747
3026	0.0404	0.0504	0.05	0.0524	0.0528	0.1528	0.035	0.0186	0.0435	0.2435	0.0388	0.0376	0.0245	0.0097	0.0509	0.3509	0.014	0.0094	0.1549	0.022	0.0678	0.2678	0.1571	0.024	0.0606	0.3606	0.0695	0.0633	0.4633	0.0491	0.5491	0.0517	0.0767	0.0767	0.0729	0.1729	0.2729
3025	0.0401	0.0501	0.0498	0.0521	0.0526	0.1526	0.0348	0.0184	0.0434	0.2434	0.0385	0.0374	0.0243	0.0095	0.0507	0.3507	0.0138	0.0093	0.1541	0.0216	0.0673	0.2673	0.1565	0.024	0.0603	0.3603	0.0692	0.0631	0.4631	0.0492	0.5492	0.0515	0.0753	0.0753	0.0712	0.1712	0.2712
3024	0.0399	0.0499	0.0496	0.0518	0.0524	0.1524	0.0347	0.0183	0.0432	0.2432	0.0383	0.0372	0.0242	0.0091	0.0504	0.3504	0.0136	0.0091	0.1532	0.0213	0.067	0.267	0.1559	0.024	0.0601	0.3601	0.069	0.063	0.463	0.0492	0.5492	0.0515	0.0738	0.0738	0.0698	0.1698	0.2698
3023	0.0396	0.0496	0.0494	0.0517	0.0522	0.1522	0.0347	0.0182	0.0429	0.2429	0.0382	0.0371	0.0242	0.0088	0.0503	0.3503	0.0134	0.009	0.1523	0.0212	0.0668	0.2668	0.1552	0.024	0.0599	0.3599	0.0688	0.0629	0.4629	0.0492	0.5492	0.0515	0.0724	0.0724	0.0694	0.1694	0.2694
3022	0.0395	0.0495	0.0492	0.0517	0.052	0.152	0.0347	0.0181	0.0427	0.2427	0.0381	0.037	0.0241	0.0086	0.0502	0.3502	0.0131	0.009	0.1515	0.0212	0.0667	0.2667	0.1544	0.0238	0.0597	0.3597	0.0685	0.0626	0.4626	0.049	0.549	0.0514	0.0702	0.0702	0.0694	0.1694	0.2694
3021	0.0394	0.0494	0.0489	0.0516	0.0518	0.1518	0.0346	0.018	0.0425	0.2425	0.038	0.0368	0.0241	0.0086	0.05	0.35	0.013	0.0089	0.1509	0.0211	0.0664	0.2664	0.1536	0.0237	0.0595	0.3595	0.0681	0.0623	0.4623	0.0487	0.5487	0.0511	0.0695	0.0695	0.0690	0.1690	0.2690
3020	0.0392	0.0492	0.0487	0.0515	0.0514	0.1514	0.0344	0.0177	0.0424	0.2424	0.0378	0.0366	0.0239	0.0086	0.0498	0.3498	0.0128	0.0087	0.1503	0.0209	0.0659	0.2659	0.153	0.0235	0.0592	0.3592	0.0676	0.0619	0.4619	0.0484	0.5484	0.0508	0.0681	0.0681	0.0681	0.1681	0.2681
3019	0.039	0.049	0.0485	0.0512	0.0511	0.1511	0.0342	0.0174	0.0422	0.2422	0.0376	0.0365	0.0238	0.0087	0.0495	0.3495	0.0127	0.0083	0.1497	0.0207	0.0653	0.2653	0.1525	0.0235	0.0589	0.3589	0.0671	0.0617	0.4617	0.0482	0.5482	0.0506	0.0674	0.0674	0.0672	0.1672	0.2672
3018	0.0387	0.0487	0.0484	0.051	0.0509	0.1509	0.034	0.0172	0.0421	0.2421	0.0374	0.0366	0.0237	0.0089	0.0493	0.3493	0.0128	0.0081	0.1492	0.0205	0.0649	0.2649	0.152	0.0235	0.0586	0.3586	0.0667	0.0616	0.4616	0.0479	0.5479	0.0505	0.0681	0.0681	0.0663	0.1663	0.2663
3017	0.0385	0.0485	0.0483	0.051	0.0509	0.1509	0.034	0.0173	0.0421	0.2421	0.0374	0.0368	0.0238	0.0091	0.0493	0.3493	0.0129	0.0082	0.1487	0.0206	0.0647	0.2647	0.1516	0.0234	0.0582	0.3582	0.0663	0.0613	0.4613	0.0476	0.5476	0.0503	0.0688	0.0688	0.0667	0.1667	0.2667
3016	0.0384	0.0484	0.0484	0.051	0.051	0.151	0.0342	0.0176	0.0421	0.2421	0.0376	0.0369	0.024	0.0093	0.0495	0.3495	0.0131	0.0084	0.1481	0.0208	0.0646	0.2646	0.1512	0.0232	0.0578	0.3578	0.0659	0.0608	0.4608	0.0472	0.5472	0.0499	0.0702	0.0702	0.0676	0.1676	0.2676
3015	0.0385	0.0485	0.0485	0.051	0.0511	0.1511	0.0343	0.0179	0.0422	0.2422	0.0379	0.037	0.0243	0.0094	0.0498	0.3498	0.0132	0.0087	0.1477	0.0209	0.0646	0.2646	0.1508	0.0231	0.0574	0.3574	0.0654	0.0603	0.4603	0.0468	0.5468	0.0495	0.0710	0.0710	0.0681	0.1681	0.2681
3014	0.0387	0.0487	0.0485	0.051	0.0512	0.1512	0.0343	0.018	0.0423	0.2423	0.0382	0.037	0.0245	0.0095	0.0499	0.3499	0.0131	0.0089	0.1473	0.021	0.0645	0.2645	0.1503	0.023	0.0571	0.3571	0.065	0.0599	0.4599	0.0465	0.5465	0.0492	0.0702	0.0702	0.0685	0.1685	0.2685
3013	0.0388	0.0488	0.0485	0.051	0.0512	0.1512	0.0343	0.018	0.0422	0.2422	0.0384	0.0369	0.0246	0.0094	0.0499	0.3499	0.013	0.0089	0.1468	0.021	0.0645	0.2645	0.1497	0.023	0.057	0.357	0.0645	0.0597	0.4597	0.0462	0.5462	0.049	0.0695	0.0695	0.0685	0.1685	0.2685
3012	0.0388	0.0488	0.0482	0.0508	0.0512	0.1512	0.0343	0.0179	0.0421	0.2421	0.0384	0.0368	0.0245	0.0092	0.0497	0.3497	0.0127	0.0088	0.1461	0.0209	0.0643	0.2643	0.1492	0.023	0.0567	0.3567	0.0639	0.0594	0.4594	0.0459	0.5459	0.049	0.0674	0.0674	0.0681	0.1681	0.2681
3011	0.0387	0.0487	0.0479	0.0506	0.0511	0.1511	0.0342	0.0177	0.0419	0.2419	0.0381	0.0366	0.0243	0.009	0.0495	0.3495	0.0126	0.0087	0.1453	0.0207	0.064	0.264	0.1486	0.023	0.0564	0.3564	0.0634	0.0592	0.4592	0.0456	0.5456	0.049	0.0666	0.0666	0.0672	0.1672	0.2672
3010	0.0386	0.0486	0.0477	0.0506	0.051	0.151	0.0342	0.0178	0.0419	0.2419	0.0379	0.0365	0.0241	0.0088	0.0494	0.3494	0.0126	0.0086	0.1446	0.0206	0.0638	0.2638	0.1481	0.023	0.056	0.356	0.0629	0.0588	0.4588	0.0452	0.5452	0.0489	0.0666	0.0666	0.0667	0.1667	0.2667
3009	0.0386	0.0486	0.0477	0.0506	0.051	0.151	0.0341	0.0181	0.0421	0.2421	0.0378	0.0366	0.024	0.0088	0.0495	0.3495	0.0127	0.0087	0.1441	0.0206	0.0636	0.2636	0.1476	0.0228	0.0556	0.3556	0.0624	0.0584	0.4584	0.045	0.545	0.0485	0.0674	0.0674	0.0667	0.1667	0.2667
3008	0.0386	0.0486	0.0479	0.0507	0.0511	0.1511	0.0342	0.0184	0.0423	0.2423	0.0379	0.0367	0.0241	0.009	0.0496	0.3496	0.0129	0.0088	0.1437	0.0208	0.0636	0.2636	0.1472	0.0225	0.0552	0.3552	0.062	0.058	0.458	0.0449	0.5449	0.0479	0.0688	0.0688	0.0676	0.1676	0.2676
3007	0.0386	0.0486	0.0481	0.0508	0.0512	0.1512	0.0342	0.0186	0.0424	0.2424	0.0379	0.0368	0.0242	0.0092	0.0496	0.3496	0.0129	0.0088	0.1433	0.0209	0.0634	0.2634	0.1467	0.0222	0.0549	0.3549	0.0618	0.0579	0.4579	0.0449	0.5449	0.0475	0.0688	0.0688	0.0681	0.1681	0.2681
3006	0.0384	0.0484	0.0481	0.0507	0.051	0.151	0.0342	0.0184	0.0423	0.2423	0.0378	0.0368	0.0242	0.0092	0.0494	0.3494	0.0128	0.0087	0.1426	0.0208	0.0631	0.2631	0.146	0.022	0.0546	0.3546	0.0617	0.0578	0.4578	0.045	0.545	0.0473	0.0681	0.0681	0.0676	0.1676	0.2676
3005	0.0381	0.0481	0.0479	0.0505	0.0506	0.1506	0.0341	0.0179	0.0421	0.2421	0.0375	0.0366	0.0241	0.0091	0.049	0.349	0.0126	0.0084	0.1418	0.0205	0.0627	0.2627	0.1452	0.0219	0.0544	0.3544	0.0616	0.0577	0.4577	0.045	0.545	0.0472	0.0666	0.0666	0.0663	0.1663	0.2663
3004	0.0378	0.0478	0.0476	0.0502	0.0501	0.1501	0.0339	0.0174	0.0417	0.2417	0.0373	0.0363	0.0238	0.0089	0.0487	0.3487	0.0124	0.0081	0.141	0.0201	0.0621	0.2621	0.1444	0.0219	0.0541	0.3541	0.0614	0.0574	0.4574	0.0448	0.5448	0.0471	0.0652	0.0652	0.0645	0.1645	0.2645
3003	0.0375	0.0475	0.0473	0.0498	0.0497	0.1497	0.0337	0.017	0.0413	0.2413	0.0371	0.036	0.0236	0.0087	0.0484	0.3484	0.0122	0.0077	0.1403	0.0198	0.0617	0.2617	0.1436	0.0218	0.0538	0.3538	0.0611	0.057	0.457	0.0445	0.5445	0.047	0.0638	0.0638	0.0632	0.1632	0.2632
3002	0.0373	0.0473	0.0471	0.0496	0.0495	0.1495	0.0335	0.0169	0.041	0.241	0.037	0.0358	0.0235	0.0085	0.0482	0.3482	0.0121	0.0074	0.1397	0.0195	0.0615	0.2615	0.1429	0.0218	0.0535	0.3535	0.0607	0.0566	0.4566	0.0443	0.5443	0.0469	0.0631	0.0631	0.0619	0.1619	0.2619
3001	0.0371	0.0471	0.047	0.0494	0.0495	0.1495	0.0334	0.017	0.0409	0.2409	0.037	0.0356	0.0235	0.0085	0.0481	0.3481	0.012	0.0074	0.1393	0.0193	0.0612	0.2612	0.1422	0.0217	0.0532	0.3532	0.0604	0.0563	0.4563	0.044	0.544	0.0467	0.0623	0.0623	0.0610	0.1610	0.2610
3000	0.037	0.047	0.047	0.0494	0.0496	0.1496	0.0334	0.0173	0.0409	0.2409	0.037	0.0355	0.0236	0.0086	0.0481	0.3481	0.0121	0.0075	0.1389	0.0193	0.0609	0.2609	0.1416	0.0216	0.0529	0.3529	0.0602	0.056	0.456	0.0437	0.5437	0.0465	0.0631	0.0631	0.0610	0.1610	0.2610
2999	0.037	0.047	0.047	0.0495	0.0497	0.1497	0.0334	0.0175	0.041	0.241	0.037	0.0355	0.0237	0.0087	0.0481	0.3481	0.0121	0.0077	0.1386	0.0194	0.0605	0.2605	0.141	0.0214	0.0528	0.3528	0.06	0.0558	0.4558	0.0434	0.5434	0.0462	0.0631	0.0631	0.0615	0.1615	0.2615
2998	0.037	0.047	0.047	0.0496	0.0498	0.1498	0.0333	0.0177	0.0411	0.2411	0.037	0.0356	0.0237	0.0088	0.0483	0.3483	0.0121	0.0078	0.1383	0.0195	0.0602	0.2602	0.1404	0.0213	0.0526	0.3526	0.0598	0.0556	0.4556	0.0431	0.5431	0.0459	0.0631	0.0631	0.0619	0.1619	0.2619
2997	0.0371	0.0471	0.047	0.0496	0.0498	0.1498	0.0332	0.0176	0.041	0.241	0.0369	0.0356	0.0237	0.0088	0.0484	0.3484	0.012	0.0078	0.138	0.0196	0.0601	0.2601	0.14	0.0213	0.0524	0.3524	0.0594	0.0554	0.4554	0.0429	0.5429	0.0457	0.0623	0.0623	0.0623	0.1623	0.2623
2996	0.0372	0.0472	0.047	0.0494	0.0498	0.1498	0.0332	0.0175	0.0408	0.2408	0.0368	0.0355	0.0236	0.0087	0.0483	0.3483	0.0117	0.0077	0.1375	0.0196	0.06	0.26	0.1396	0.0213	0.0521	0.3521	0.059	0.0552	0.4552	0.0428	0.5428	0.0454	0.0602	0.0602	0.0623	0.1623	0.2623
2995	0.0372	0.0472	0.047	0.0492	0.0497	0.1497	0.0331	0.0174	0.0407	0.2407	0.0367	0.0355	0.0234	0.0087	0.0481	0.3481	0.0115	0.0075	0.137	0.0196	0.0599	0.2599	0.1392	0.0214	0.0519	0.3519	0.0586	0.0551	0.4551	0.0428	0.5428	0.0452	0.0587	0.0587	0.0623	0.1623	0.2623
2994	0.0372	0.0472	0.0471	0.0491	0.0497	0.1497	0.0331	0.0174	0.0406	0.2406	0.0366	0.0356	0.0231	0.0088	0.0479	0.3479	0.0114	0.0073	0.1365	0.0196	0.0598	0.2598	0.1389	0.0213	0.0517	0.3517	0.0583	0.0549	0.4549	0.0427	0.5427	0.045	0.0580	0.0580	0.0623	0.1623	0.2623
2993	0.0373	0.0473	0.0471	0.0491	0.0498	0.1498	0.0332	0.0175	0.0408	0.2408	0.0367	0.0359	0.023	0.009	0.048	0.348	0.0116	0.0073	0.1361	0.0195	0.0598	0.2598	0.1387	0.0212	0.0516	0.3516	0.0582	0.0546	0.4546	0.0425	0.5425	0.0448	0.0595	0.0595	0.0619	0.1619	0.2619
2992	0.0375	0.0475	0.0472	0.0493	0.05	0.15	0.0334	0.0178	0.041	0.241	0.0368	0.0362	0.0231	0.0092	0.0483	0.3483	0.0118	0.0074	0.136	0.0194	0.0599	0.2599	0.1384	0.0211	0.0515	0.3515	0.058	0.0543	0.4543	0.0423	0.5423	0.0446	0.0609	0.0609	0.0615	0.1615	0.2615
2991	0.0377	0.0477	0.0472	0.0495	0.0501	0.1501	0.0336	0.0179	0.0412	0.2412	0.037	0.0364	0.0234	0.0094	0.0486	0.3486	0.012	0.0075	0.1359	0.0194	0.06	0.26	0.1381	0.0209	0.0514	0.3514	0.0577	0.0539	0.4539	0.0421	0.5421	0.0445	0.0623	0.0623	0.0615	0.1615	0.2615
2990	0.0378	0.0478	0.0472	0.0496	0.0502	0.1502	0.0338	0.0181	0.0413	0.2413	0.0371	0.0364	0.0236	0.0095	0.0489	0.3489	0.012	0.0077	0.1358	0.0195	0.06	0.26	0.1376	0.0208	0.0512	0.3512	0.0573	0.0535	0.4535	0.042	0.542	0.0444	0.0623	0.0623	0.0619	0.1619	0.2619
2989	0.0376	0.0476	0.0471	0.0496	0.0502	0.1502	0.0337	0.0181	0.0413	0.2413	0.0371	0.0362	0.0238	0.0094	0.049	0.349	0.0119	0.0079	0.1356	0.0195	0.0598	0.2598	0.1372	0.0206	0.0509	0.3509	0.0568	0.0532	0.4532	0.0418	0.5418	0.0443	0.0616	0.0616	0.0619	0.1619	0.2619
2988	0.0373	0.0473	0.047	0.0495	0.0501	0.1501	0.0337	0.018	0.0412	0.2412	0.0371	0.0361	0.0239	0.0092	0.0489	0.3489	0.0117	0.008	0.1352	0.0195	0.0596	0.2596	0.1369	0.0203	0.0506	0.3506	0.0563	0.0528	0.4528	0.0416	0.5416	0.0442	0.0602	0.0602	0.0619	0.1619	0.2619
2987	0.037	0.047	0.047	0.0494	0.05	0.15	0.0338	0.0179	0.0411	0.2411	0.0371	0.0361	0.0238	0.009	0.0488	0.3488	0.0115	0.0081	0.1348	0.0194	0.0593	0.2593	0.1366	0.0201	0.0503	0.3503	0.0558	0.0523	0.4523	0.0414	0.5414	0.0441	0.0587	0.0587	0.0615	0.1615	0.2615
2986	0.0369	0.0469	0.0471	0.0494	0.0499	0.1499	0.0339	0.0177	0.041	0.241	0.037	0.0361	0.0237	0.0087	0.0486	0.3486	0.0114	0.008	0.1344	0.0194	0.059	0.259	0.1362	0.02	0.05	0.35	0.0555	0.0517	0.4517	0.0412	0.5412	0.0441	0.0580	0.0580	0.0615	0.1615	0.2615
2985	0.0369	0.0469	0.0472	0.0496	0.0499	0.1499	0.034	0.0177	0.041	0.241	0.0368	0.0361	0.0236	0.0086	0.0485	0.3485	0.0113	0.0079	0.1342	0.0192	0.0588	0.2588	0.1358	0.0199	0.0498	0.3498	0.0553	0.0514	0.4514	0.041	0.541	0.0441	0.0573	0.0573	0.0606	0.1606	0.2606
2984	0.0371	0.0471	0.0472	0.0498	0.0499	0.1499	0.034	0.0176	0.0409	0.2409	0.0368	0.0361	0.0236	0.0087	0.0485	0.3485	0.0112	0.0079	0.1341	0.019	0.0587	0.2587	0.1355	0.02	0.0496	0.3496	0.0551	0.0512	0.4512	0.041	0.541	0.0439	0.0566	0.0566	0.0597	0.1597	0.2597
2983	0.0373	0.0473	0.0472	0.0499	0.05	0.15	0.0339	0.0176	0.0408	0.2408	0.0369	0.0361	0.0236	0.0087	0.0485	0.3485	0.0112	0.0079	0.134	0.0189	0.0587	0.2587	0.1352	0.02	0.0494	0.3494	0.055	0.0512	0.4512	0.041	0.541	0.0437	0.0566	0.0566	0.0593	0.1593	0.2593
2982	0.0375	0.0475	0.0471	0.0499	0.0501	0.1501	0.0337	0.0176	0.0408	0.2408	0.0371	0.036	0.0238	0.0088	0.0484	0.3484	0.0113	0.0079	0.134	0.0189	0.0586	0.2586	0.1351	0.02	0.0492	0.3492	0.0549	0.0512	0.4512	0.041	0.541	0.0434	0.0573	0.0573	0.0593	0.1593	0.2593
2981	0.0376	0.0476	0.0472	0.0499	0.0501	0.1501	0.0336	0.0176	0.0409	0.2409	0.0373	0.036	0.0239	0.0089	0.0484	0.3484	0.0114	0.0079	0.134	0.019	0.0585	0.2585	0.1349	0.02	0.0489	0.3489	0.0547	0.0512	0.4512	0.041	0.541	0.0431	0.0580	0.0580	0.0597	0.1597	0.2597
2980	0.0378	0.0478	0.0473	0.0499	0.0503	0.1503	0.0336	0.0177	0.0411	0.2411	0.0373	0.0361	0.0241	0.0091	0.0485	0.3485	0.0114	0.0078	0.134	0.0192	0.0585	0.2585	0.1348	0.0199	0.0485	0.3485	0.0544	0.051	0.451	0.0409	0.5409	0.0429	0.0580	0.0580	0.0606	0.1606	0.2606
2979	0.0379	0.0479	0.0475	0.05	0.0505	0.1505	0.0337	0.0178	0.0413	0.2413	0.0372	0.0362	0.0243	0.0092	0.0486	0.3486	0.0114	0.0077	0.1342	0.0193	0.0585	0.2585	0.1347	0.0199	0.0483	0.3483	0.0541	0.0509	0.4509	0.0408	0.5408	0.0427	0.0580	0.0580	0.0610	0.1610	0.2610
2978	0.0381	0.0481	0.0477	0.0501	0.0506	0.1506	0.0338	0.0178	0.0415	0.2415	0.0372	0.0363	0.0244	0.0094	0.0488	0.3488	0.0114	0.0077	0.1344	0.0193	0.0584	0.2584	0.1346	0.0199	0.0481	0.3481	0.0539	0.0508	0.4508	0.0406	0.5406	0.0427	0.0580	0.0580	0.0610	0.1610	0.2610
2977	0.0383	0.0483	0.0478	0.0502	0.0507	0.1507	0.034	0.0178	0.0416	0.2416	0.0373	0.0364	0.0244	0.0095	0.049	0.349	0.0113	0.0076	0.1346	0.0193	0.0583	0.2583	0.1345	0.02	0.0482	0.3482	0.0538	0.0508	0.4508	0.0406	0.5406	0.0428	0.0573	0.0573	0.0610	0.1610	0.2610
2976	0.0383	0.0483	0.0478	0.0502	0.0507	0.1507	0.0342	0.0177	0.0418	0.2418	0.0375	0.0365	0.0243	0.0095	0.0491	0.3491	0.0113	0.0076	0.1347	0.0193	0.0582	0.2582	0.1344	0.0202	0.0485	0.3485	0.0537	0.0509	0.4509	0.0405	0.5405	0.0431	0.0573	0.0573	0.0610	0.1610	0.2610
2975	0.0383	0.0483	0.0479	0.0502	0.0507	0.1507	0.0342	0.0175	0.042	0.242	0.0377	0.0366	0.0243	0.0095	0.0492	0.3492	0.0112	0.0078	0.1349	0.0193	0.0581	0.2581	0.1342	0.0204	0.0486	0.3486	0.0537	0.0509	0.4509	0.0405	0.5405	0.0433	0.0566	0.0566	0.0610	0.1610	0.2610
2974	0.0383	0.0483	0.048	0.0503	0.0507	0.1507	0.0343	0.0174	0.0423	0.2423	0.0379	0.0367	0.0243	0.0095	0.0493	0.3493	0.0112	0.008	0.135	0.0194	0.058	0.258	0.1339	0.0205	0.0486	0.3486	0.0536	0.0507	0.4507	0.0405	0.5405	0.0433	0.0566	0.0566	0.0615	0.1615	0.2615
2973	0.0384	0.0484	0.048	0.0504	0.0509	0.1509	0.0344	0.0174	0.0425	0.2425	0.038	0.0367	0.0244	0.0095	0.0493	0.3493	0.0113	0.0081	0.1353	0.0194	0.0579	0.2579	0.1335	0.0205	0.0483	0.3483	0.0533	0.0504	0.4504	0.0406	0.5406	0.0431	0.0573	0.0573	0.0615	0.1615	0.2615
2972	0.0384	0.0484	0.048	0.0505	0.0512	0.1512	0.0345	0.0176	0.0426	0.2426	0.0379	0.0368	0.0245	0.0095	0.0493	0.3493	0.0113	0.008	0.1355	0.0193	0.0577	0.2577	0.1331	0.0204	0.0479	0.3479	0.053	0.0502	0.4502	0.0407	0.5407	0.0428	0.0573	0.0573	0.0610	0.1610	0.2610
2971	0.0384	0.0484	0.048	0.0504	0.0513	0.1513	0.0344	0.0177	0.0425	0.2425	0.0377	0.0368	0.0246	0.0094	0.0493	0.3493	0.0111	0.0078	0.1356	0.0192	0.0575	0.2575	0.1327	0.0203	0.0476	0.3476	0.0529	0.05	0.45	0.0407	0.5407	0.0427	0.0559	0.0559	0.0606	0.1606	0.2606
2970	0.0383	0.0483	0.0479	0.0502	0.0513	0.1513	0.0342	0.0178	0.0422	0.2422	0.0375	0.0368	0.0246	0.0092	0.0493	0.3493	0.0109	0.0075	0.1355	0.019	0.0573	0.2573	0.1324	0.0201	0.0474	0.3474	0.0528	0.0499	0.4499	0.0407	0.5407	0.0427	0.0544	0.0544	0.0597	0.1597	0.2597
2969	0.0382	0.0482	0.0479	0.05	0.0512	0.1512	0.034	0.0177	0.0421	0.2421	0.0374	0.0367	0.0246	0.0089	0.0493	0.3493	0.0105	0.0073	0.1354	0.0188	0.0571	0.2571	0.1322	0.02	0.0472	0.3472	0.0527	0.0499	0.4499	0.0405	0.5405	0.0428	0.0515	0.0515	0.0588	0.1588	0.2588
2968	0.0383	0.0483	0.048	0.05	0.0511	0.1511	0.034	0.0177	0.042	0.242	0.0374	0.0366	0.0244	0.0088	0.0494	0.3494	0.0102	0.0073	0.1353	0.0187	0.0569	0.2569	0.132	0.0199	0.0471	0.3471	0.0525	0.0498	0.4498	0.0403	0.5403	0.0427	0.0494	0.0494	0.0584	0.1584	0.2584
2967	0.0385	0.0485	0.0482	0.0503	0.0513	0.1513	0.0342	0.0177	0.0421	0.2421	0.0375	0.0365	0.0244	0.0089	0.0496	0.3496	0.0102	0.0075	0.1355	0.0188	0.0568	0.2568	0.1319	0.0196	0.0469	0.3469	0.0522	0.0496	0.4496	0.0401	0.5401	0.0424	0.0494	0.0494	0.0588	0.1588	0.2588
2966	0.0389	0.0489	0.0485	0.0506	0.0516	0.1516	0.0344	0.018	0.0423	0.2423	0.0377	0.0365	0.0244	0.0092	0.0498	0.3498	0.0104	0.0076	0.1359	0.0189	0.0568	0.2568	0.1319	0.0193	0.0468	0.3468	0.0517	0.0493	0.4493	0.0399	0.5399	0.0421	0.0508	0.0508	0.0593	0.1593	0.2593
2965	0.0393	0.0493	0.0488	0.0509	0.0519	0.1519	0.0346	0.0182	0.0425	0.2425	0.0379	0.0365	0.0246	0.0095	0.05	0.35	0.0107	0.0078	0.1363	0.0189	0.057	0.257	0.132	0.0191	0.0467	0.3467	0.0514	0.049	0.449	0.0397	0.5397	0.0419	0.0530	0.0530	0.0593	0.1593	0.2593
2964	0.0397	0.0497	0.049	0.0512	0.0521	0.1521	0.0347	0.0184	0.0427	0.2427	0.0382	0.0366	0.0248	0.0096	0.0501	0.3501	0.011	0.0079	0.1368	0.019	0.0573	0.2573	0.132	0.019	0.0468	0.3468	0.0514	0.0488	0.4488	0.0396	0.5396	0.0418	0.0551	0.0551	0.0597	0.1597	0.2597
2963	0.0399	0.0499	0.0492	0.0515	0.0523	0.1523	0.0348	0.0185	0.0429	0.2429	0.0384	0.0368	0.025	0.0096	0.0503	0.3503	0.0112	0.008	0.1371	0.019	0.0576	0.2576	0.132	0.0191	0.0469	0.3469	0.0517	0.0488	0.4488	0.0396	0.5396	0.0419	0.0566	0.0566	0.0597	0.1597	0.2597
2962	0.04	0.05	0.0493	0.0518	0.0526	0.1526	0.0348	0.0185	0.0431	0.2431	0.0386	0.0369	0.0252	0.0095	0.0505	0.3505	0.0113	0.0081	0.1376	0.0192	0.0578	0.2578	0.1321	0.0193	0.0471	0.3471	0.0521	0.049	0.449	0.0398	0.5398	0.0422	0.0573	0.0573	0.0606	0.1606	0.2606
2961	0.0401	0.0501	0.0494	0.052	0.0528	0.1528	0.0348	0.0183	0.0432	0.2432	0.0386	0.037	0.0253	0.0094	0.0507	0.3507	0.0114	0.0082	0.138	0.0194	0.0581	0.2581	0.132	0.0195	0.0475	0.3475	0.0527	0.0494	0.4494	0.0402	0.5402	0.0426	0.0580	0.0580	0.0615	0.1615	0.2615
2960	0.0399	0.0499	0.0493	0.0519	0.0528	0.1528	0.0347	0.0181	0.0432	0.2432	0.0385	0.0368	0.0252	0.0092	0.0509	0.3509	0.0115	0.0081	0.1383	0.0195	0.0582	0.2582	0.1319	0.0196	0.0479	0.3479	0.0534	0.0499	0.4499	0.0407	0.5407	0.043	0.0587	0.0587	0.0619	0.1619	0.2619
2959	0.0398	0.0498	0.0492	0.0517	0.0525	0.1525	0.0346	0.0178	0.043	0.243	0.0383	0.0365	0.025	0.009	0.0509	0.3509	0.0114	0.0078	0.1385	0.0193	0.0582	0.2582	0.1317	0.0198	0.0485	0.3485	0.0543	0.0504	0.4504	0.0411	0.5411	0.0434	0.0580	0.0580	0.0610	0.1610	0.2610
2958	0.0396	0.0496	0.049	0.0515	0.0522	0.1522	0.0345	0.0175	0.0428	0.2428	0.0381	0.0363	0.0247	0.0088	0.0508	0.3508	0.0112	0.0075	0.1384	0.0191	0.0582	0.2582	0.1313	0.0199	0.049	0.349	0.0553	0.0508	0.4508	0.0415	0.5415	0.0438	0.0566	0.0566	0.0601	0.1601	0.2601
2957	0.0397	0.0497	0.0489	0.0515	0.0521	0.1521	0.0344	0.0173	0.0427	0.2427	0.038	0.0362	0.0244	0.0086	0.0507	0.3507	0.011	0.0072	0.1384	0.0189	0.0583	0.2583	0.1311	0.02	0.0494	0.3494	0.0561	0.0513	0.4513	0.0419	0.5419	0.0442	0.0551	0.0551	0.0593	0.1593	0.2593
2956	0.04	0.05	0.0491	0.0516	0.0523	0.1523	0.0344	0.0174	0.0426	0.2426	0.038	0.0364	0.0244	0.0086	0.0507	0.3507	0.0108	0.0071	0.1385	0.019	0.0585	0.2585	0.131	0.0201	0.0498	0.3498	0.0567	0.0516	0.4516	0.0423	0.5423	0.0446	0.0537	0.0537	0.0597	0.1597	0.2597
2955	0.0403	0.0503	0.0495	0.0519	0.0526	0.1526	0.0344	0.0177	0.0428	0.2428	0.0383	0.0366	0.0245	0.0086	0.0508	0.3508	0.0107	0.0072	0.1387	0.0192	0.0588	0.2588	0.131	0.0203	0.0503	0.3503	0.0573	0.0519	0.4519	0.0428	0.5428	0.0451	0.0530	0.0530	0.0606	0.1606	0.2606
2954	0.0405	0.0505	0.0498	0.0522	0.0529	0.1529	0.0346	0.018	0.043	0.243	0.0386	0.0369	0.0246	0.0088	0.0511	0.3511	0.0107	0.0073	0.1391	0.0193	0.0591	0.2591	0.1311	0.0206	0.0508	0.3508	0.0578	0.0522	0.4522	0.0432	0.5432	0.0455	0.0530	0.0530	0.0610	0.1610	0.2610
2953	0.0406	0.0506	0.05	0.0524	0.0531	0.1531	0.0347	0.0182	0.0431	0.2431	0.0389	0.037	0.0247	0.0089	0.0513	0.3513	0.0107	0.0074	0.1394	0.0194	0.0594	0.2594	0.1311	0.0209	0.0513	0.3513	0.0583	0.0526	0.4526	0.0437	0.5437	0.0458	0.0530	0.0530	0.0615	0.1615	0.2615
2952	0.0407	0.0507	0.05	0.0525	0.0532	0.1532	0.0349	0.0182	0.0432	0.2432	0.039	0.0372	0.0247	0.0089	0.0513	0.3513	0.0107	0.0074	0.1398	0.0194	0.0596	0.2596	0.131	0.0211	0.0518	0.3518	0.0587	0.053	0.453	0.0439	0.5439	0.0461	0.0530	0.0530	0.0615	0.1615	0.2615
2951	0.0406	0.0506	0.05	0.0525	0.0533	0.1533	0.0349	0.018	0.0433	0.2433	0.0391	0.0373	0.0246	0.0089	0.0512	0.3512	0.0108	0.0074	0.14	0.0194	0.0597	0.2597	0.1309	0.0211	0.0522	0.3522	0.0592	0.0534	0.4534	0.044	0.544	0.0462	0.0537	0.0537	0.0615	0.1615	0.2615
2950	0.0406	0.0506	0.05	0.0527	0.0534	0.1534	0.035	0.0179	0.0434	0.2434	0.0392	0.0373	0.0246	0.009	0.0513	0.3513	0.0108	0.0075	0.1403	0.0195	0.0599	0.2599	0.1307	0.021	0.0526	0.3526	0.0596	0.0538	0.4538	0.0439	0.5439	0.0463	0.0537	0.0537	0.0619	0.1619	0.2619
2949	0.0406	0.0506	0.0503	0.0529	0.0534	0.1534	0.0351	0.0178	0.0435	0.2435	0.0392	0.0374	0.0246	0.009	0.0515	0.3515	0.0109	0.0075	0.1406	0.0196	0.0602	0.2602	0.1305	0.021	0.0529	0.3529	0.06	0.0541	0.4541	0.044	0.544	0.0465	0.0544	0.0544	0.0623	0.1623	0.2623
2948	0.0409	0.0509	0.0506	0.0531	0.0536	0.1536	0.0354	0.0179	0.0436	0.2436	0.0393	0.0374	0.0247	0.009	0.0518	0.3518	0.0111	0.0076	0.141	0.0197	0.0606	0.2606	0.1303	0.021	0.0534	0.3534	0.0605	0.0546	0.4546	0.0443	0.5443	0.0468	0.0559	0.0559	0.0628	0.1628	0.2628
2947	0.0414	0.0514	0.051	0.0533	0.0538	0.1538	0.0356	0.018	0.0438	0.2438	0.0395	0.0375	0.0249	0.009	0.0522	0.3522	0.0114	0.0078	0.1414	0.0197	0.0611	0.2611	0.13	0.0212	0.0538	0.3538	0.061	0.055	0.455	0.0447	0.5447	0.0471	0.0580	0.0580	0.0628	0.1628	0.2628
2946	0.0418	0.0518	0.0513	0.0535	0.0541	0.1541	0.0358	0.0181	0.0439	0.2439	0.0397	0.0376	0.025	0.0089	0.0526	0.3526	0.0116	0.0079	0.1417	0.0197	0.0615	0.2615	0.1296	0.0214	0.0543	0.3543	0.0614	0.0554	0.4554	0.045	0.545	0.0474	0.0595	0.0595	0.0628	0.1628	0.2628
2945	0.042	0.052	0.0516	0.0537	0.0544	0.1544	0.0358	0.0181	0.0441	0.2441	0.0399	0.0377	0.0251	0.0089	0.0529	0.3529	0.0117	0.0079	0.142	0.0197	0.0618	0.2618	0.1293	0.0217	0.0546	0.3546	0.0618	0.0558	0.4558	0.0453	0.5453	0.0477	0.0602	0.0602	0.0628	0.1628	0.2628
2944	0.0421	0.0521	0.0519	0.0539	0.0546	0.1546	0.0358	0.0182	0.0443	0.2443	0.04	0.0378	0.025	0.0088	0.0531	0.3531	0.0118	0.0078	0.1422	0.0197	0.0622	0.2622	0.1289	0.022	0.0548	0.3548	0.0621	0.056	0.456	0.0454	0.5454	0.0479	0.0609	0.0609	0.0628	0.1628	0.2628
2943	0.0421	0.0521	0.0522	0.0541	0.0549	0.1549	0.0359	0.0182	0.0445	0.2445	0.0401	0.0379	0.025	0.0088	0.0533	0.3533	0.0118	0.0079	0.1425	0.0198	0.0625	0.2625	0.1287	0.0222	0.055	0.355	0.0625	0.0563	0.4563	0.0456	0.5456	0.0481	0.0609	0.0609	0.0632	0.1632	0.2632
2942	0.0422	0.0522	0.0525	0.0544	0.0553	0.1553	0.036	0.0183	0.0447	0.2447	0.0402	0.038	0.0251	0.0089	0.0535	0.3535	0.0118	0.008	0.1427	0.02	0.0627	0.2627	0.1285	0.0223	0.0552	0.3552	0.0629	0.0566	0.4566	0.0458	0.5458	0.0483	0.0609	0.0609	0.0641	0.1641	0.2641
2941	0.0425	0.0525	0.0527	0.0546	0.0556	0.1556	0.0361	0.0183	0.0447	0.2447	0.0403	0.0382	0.0253	0.009	0.0537	0.3537	0.0118	0.0081	0.1429	0.0201	0.0628	0.2628	0.1283	0.0224	0.0554	0.3554	0.0633	0.0569	0.4569	0.046	0.546	0.0486	0.0609	0.0609	0.0645	0.1645	0.2645
2940	0.0429	0.0529	0.0529	0.0549	0.0558	0.1558	0.0363	0.0184	0.0447	0.2447	0.0405	0.0384	0.0256	0.0091	0.0538	0.3538	0.0118	0.0081	0.1431	0.0201	0.0628	0.2628	0.1279	0.0224	0.0554	0.3554	0.0636	0.0571	0.4571	0.0461	0.5461	0.0489	0.0609	0.0609	0.0645	0.1645	0.2645
2939	0.0432	0.0532	0.0531	0.0552	0.0559	0.1559	0.0364	0.0184	0.0448	0.2448	0.0407	0.0386	0.0258	0.0091	0.054	0.354	0.0118	0.0079	0.1433	0.02	0.0627	0.2627	0.1274	0.0222	0.0553	0.3553	0.0637	0.0571	0.4571	0.0461	0.5461	0.0489	0.0609	0.0609	0.0641	0.1641	0.2641
2938	0.0435	0.0535	0.0533	0.0554	0.056	0.156	0.0365	0.0184	0.045	0.245	0.041	0.0388	0.0259	0.0091	0.0542	0.3542	0.0118	0.0078	0.1435	0.0199	0.0626	0.2626	0.127	0.0219	0.0552	0.3552	0.0636	0.057	0.457	0.0461	0.5461	0.0488	0.0609	0.0609	0.0637	0.1637	0.2637
2937	0.0437	0.0537	0.0537	0.0556	0.0561	0.1561	0.0366	0.0185	0.0451	0.2451	0.0412	0.039	0.026	0.009	0.0544	0.3544	0.0117	0.0077	0.1436	0.0199	0.0626	0.2626	0.1267	0.0217	0.0552	0.3552	0.0633	0.0566	0.4566	0.0462	0.5462	0.0485	0.0602	0.0602	0.0637	0.1637	0.2637
2936	0.044	0.054	0.0541	0.0558	0.0565	0.1565	0.0367	0.0186	0.0453	0.2453	0.0415	0.0391	0.0261	0.009	0.0547	0.3547	0.0117	0.0077	0.1437	0.02	0.0625	0.2625	0.1266	0.0216	0.0553	0.3553	0.063	0.0561	0.4561	0.0462	0.5462	0.0481	0.0602	0.0602	0.0641	0.1641	0.2641
2935	0.0442	0.0542	0.0544	0.0561	0.057	0.157	0.0368	0.0187	0.0456	0.2456	0.0417	0.0393	0.0262	0.0092	0.0549	0.3549	0.0117	0.0079	0.1436	0.02	0.0624	0.2624	0.1266	0.0215	0.0554	0.3554	0.0625	0.0555	0.4555	0.0461	0.5461	0.0477	0.0602	0.0602	0.0641	0.1641	0.2641
2934	0.0445	0.0545	0.0548	0.0564	0.0577	0.1577	0.037	0.0188	0.0459	0.2459	0.0421	0.0395	0.0262	0.0093	0.0551	0.3551	0.0117	0.0081	0.1433	0.02	0.0622	0.2622	0.1267	0.0214	0.0554	0.3554	0.062	0.055	0.455	0.0458	0.5458	0.0473	0.0602	0.0602	0.0641	0.1641	0.2641
2933	0.0448	0.0548	0.055	0.0566	0.0582	0.1582	0.0372	0.0189	0.0464	0.2464	0.0424	0.0397	0.0262	0.0093	0.0552	0.3552	0.0115	0.0081	0.143	0.0198	0.0621	0.2621	0.1268	0.0212	0.0552	0.3552	0.0616	0.0547	0.4547	0.0454	0.5454	0.0469	0.0587	0.0587	0.0632	0.1632	0.2632
2932	0.0451	0.0551	0.0551	0.0569	0.0585	0.1585	0.0374	0.0189	0.0468	0.2468	0.0426	0.0398	0.0262	0.0093	0.0554	0.3554	0.0112	0.008	0.1428	0.0197	0.0619	0.2619	0.1267	0.021	0.0549	0.3549	0.0612	0.0545	0.4545	0.0449	0.5449	0.0466	0.0566	0.0566	0.0628	0.1628	0.2628
2931	0.0455	0.0555	0.0553	0.0572	0.0587	0.1587	0.0377	0.019	0.0471	0.2471	0.0427	0.0401	0.0263	0.0092	0.0556	0.3556	0.011	0.0079	0.1428	0.0196	0.0617	0.2617	0.1265	0.0208	0.0546	0.3546	0.061	0.0543	0.4543	0.0446	0.5446	0.0464	0.0551	0.0551	0.0623	0.1623	0.2623
2930	0.0461	0.0561	0.0554	0.0577	0.059	0.159	0.0381	0.0192	0.0474	0.2474	0.0429	0.0404	0.0266	0.0091	0.0561	0.3561	0.0108	0.0079	0.143	0.0197	0.0617	0.2617	0.1262	0.0208	0.0545	0.3545	0.0611	0.0543	0.4543	0.0444	0.5444	0.0463	0.0537	0.0537	0.0628	0.1628	0.2628
2929	0.0467	0.0567	0.0557	0.0582	0.0592	0.1592	0.0383	0.0195	0.0476	0.2476	0.0432	0.0406	0.0269	0.0091	0.0566	0.3566	0.0109	0.0079	0.143	0.0198	0.0618	0.2618	0.1258	0.0208	0.0546	0.3546	0.0615	0.0545	0.4545	0.0445	0.5445	0.0464	0.0544	0.0544	0.0632	0.1632	0.2632
2928	0.0471	0.0571	0.056	0.0585	0.0594	0.1594	0.0383	0.0198	0.0478	0.2478	0.0433	0.0407	0.0271	0.0091	0.057	0.357	0.0109	0.008	0.1428	0.0199	0.062	0.262	0.1253	0.021	0.0551	0.3551	0.0623	0.055	0.455	0.0447	0.5447	0.0465	0.0544	0.0544	0.0637	0.1637	0.2637
2927	0.0473	0.0573	0.0562	0.0586	0.0594	0.1594	0.0382	0.0199	0.0479	0.2479	0.0434	0.0406	0.0271	0.0092	0.0572	0.3572	0.0109	0.0079	0.1425	0.0198	0.0621	0.2621	0.1246	0.021	0.0557	0.3557	0.0631	0.0555	0.4555	0.0451	0.5451	0.0467	0.0544	0.0544	0.0632	0.1632	0.2632
2926	0.0472	0.0572	0.0565	0.0586	0.0594	0.1594	0.0383	0.0199	0.048	0.248	0.0436	0.0403	0.0271	0.0091	0.0572	0.3572	0.0107	0.0078	0.1422	0.0198	0.0622	0.2622	0.1239	0.021	0.056	0.356	0.0637	0.0558	0.4558	0.0455	0.5455	0.0468	0.0530	0.0530	0.0632	0.1632	0.2632
2925	0.0471	0.0571	0.0568	0.0586	0.0594	0.1594	0.0385	0.0197	0.048	0.248	0.0438	0.0402	0.0271	0.0091	0.0573	0.3573	0.0106	0.0078	0.1418	0.0198	0.0622	0.2622	0.1233	0.021	0.056	0.356	0.064	0.0558	0.4558	0.0458	0.5458	0.0467	0.0523	0.0523	0.0632	0.1632	0.2632
2924	0.0471	0.0571	0.0572	0.0586	0.0597	0.1597	0.0388	0.0196	0.048	0.248	0.0441	0.0402	0.0273	0.0091	0.0574	0.3574	0.0104	0.0079	0.1415	0.0199	0.0621	0.2621	0.1228	0.0209	0.0558	0.3558	0.0639	0.0555	0.4555	0.046	0.546	0.0464	0.0508	0.0508	0.0637	0.1637	0.2637
2923	0.0472	0.0572	0.0575	0.0586	0.06	0.16	0.039	0.0195	0.0481	0.2481	0.0443	0.0404	0.0275	0.0091	0.0577	0.3577	0.0103	0.0079	0.1411	0.02	0.062	0.262	0.1222	0.0209	0.0554	0.3554	0.0635	0.0552	0.4552	0.0459	0.5459	0.0462	0.0501	0.0501	0.0641	0.1641	0.2641
2922	0.0471	0.0571	0.0577	0.0587	0.0603	0.1603	0.0391	0.0195	0.0481	0.2481	0.0444	0.0406	0.0276	0.0091	0.058	0.358	0.0102	0.0079	0.1407	0.02	0.0617	0.2617	0.1215	0.0209	0.055	0.355	0.0628	0.0549	0.4549	0.0457	0.5457	0.0459	0.0494	0.0494	0.0641	0.1641	0.2641
2921	0.047	0.057	0.0578	0.0588	0.0605	0.1605	0.0391	0.0194	0.0482	0.2482	0.0443	0.0408	0.0276	0.009	0.0582	0.3582	0.0101	0.0078	0.1403	0.0197	0.0612	0.2612	0.1207	0.021	0.0546	0.3546	0.0621	0.0545	0.4545	0.0453	0.5453	0.0456	0.0487	0.0487	0.0628	0.1628	0.2628
2920	0.0468	0.0568	0.0579	0.0589	0.0606	0.1606	0.039	0.0194	0.0482	0.2482	0.0442	0.0409	0.0274	0.0089	0.0583	0.3583	0.01	0.0076	0.1398	0.0194	0.0607	0.2607	0.12	0.0209	0.0543	0.3543	0.0612	0.0539	0.4539	0.0448	0.5448	0.0453	0.0479	0.0479	0.0615	0.1615	0.2615
2919	0.0469	0.0569	0.058	0.0592	0.0607	0.1607	0.039	0.0195	0.0482	0.2482	0.0441	0.041	0.0273	0.0089	0.0584	0.3584	0.0099	0.0074	0.1394	0.0192	0.0602	0.2602	0.1195	0.0207	0.0538	0.3538	0.0602	0.0532	0.4532	0.0443	0.5443	0.0449	0.0472	0.0472	0.0606	0.1606	0.2606
2918	0.0472	0.0572	0.0581	0.0595	0.0609	0.1609	0.039	0.0196	0.0483	0.2483	0.0443	0.0411	0.0273	0.009	0.0585	0.3585	0.01	0.0074	0.139	0.0191	0.0598	0.2598	0.1191	0.0204	0.0532	0.3532	0.0591	0.0525	0.4525	0.044	0.544	0.0445	0.0479	0.0479	0.0601	0.1601	0.2601
2917	0.0475	0.0575	0.0582	0.0597	0.0611	0.1611	0.0392	0.0198	0.0485	0.2485	0.0446	0.0413	0.0275	0.0092	0.0587	0.3587	0.01	0.0075	0.1387	0.0191	0.0594	0.2594	0.1187	0.0201	0.0525	0.3525	0.058	0.0518	0.4518	0.0436	0.5436	0.044	0.0479	0.0479	0.0601	0.1601	0.2601
2916	0.0476	0.0576	0.0581	0.0597	0.0611	0.1611	0.0393	0.0199	0.0486	0.2486	0.0449	0.0413	0.0277	0.0094	0.0587	0.3587	0.01	0.0076	0.1383	0.0191	0.0591	0.2591	0.1183	0.0197	0.0519	0.3519	0.057	0.0514	0.4514	0.0432	0.5432	0.0436	0.0479	0.0479	0.0601	0.1601	0.2601
2915	0.0475	0.0575	0.0579	0.0596	0.061	0.161	0.0393	0.0198	0.0486	0.2486	0.045	0.0412	0.0278	0.0094	0.0586	0.3586	0.0098	0.0077	0.1377	0.019	0.0589	0.2589	0.1179	0.0195	0.0513	0.3513	0.0564	0.0511	0.4511	0.0429	0.5429	0.0432	0.0465	0.0465	0.0597	0.1597	0.2597
2914	0.0473	0.0573	0.0577	0.0596	0.0608	0.1608	0.0392	0.0197	0.0485	0.2485	0.045	0.0412	0.0277	0.0093	0.0585	0.3585	0.0096	0.0076	0.1371	0.019	0.0588	0.2588	0.1175	0.0194	0.051	0.351	0.056	0.051	0.451	0.0426	0.5426	0.043	0.0451	0.0451	0.0597	0.1597	0.2597
2913	0.0472	0.0572	0.0576	0.0597	0.0606	0.1606	0.0391	0.0196	0.0485	0.2485	0.0449	0.0412	0.0276	0.0093	0.0584	0.3584	0.0095	0.0076	0.1366	0.019	0.0587	0.2587	0.1172	0.0194	0.0507	0.3507	0.0558	0.051	0.451	0.0424	0.5424	0.043	0.0443	0.0443	0.0597	0.1597	0.2597
2912	0.0472	0.0572	0.0578	0.0599	0.0606	0.1606	0.039	0.0197	0.0485	0.2485	0.0449	0.0413	0.0276	0.0093	0.0585	0.3585	0.0096	0.0075	0.1362	0.0191	0.0586	0.2586	0.1169	0.0195	0.0505	0.3505	0.0556	0.0508	0.4508	0.0422	0.5422	0.043	0.0451	0.0451	0.0601	0.1601	0.2601
2911	0.0473	0.0573	0.058	0.0601	0.0606	0.1606	0.039	0.0197	0.0485	0.2485	0.0449	0.0413	0.0276	0.0092	0.0585	0.3585	0.0097	0.0074	0.1358	0.0191	0.0585	0.2585	0.1167	0.0196	0.0504	0.3504	0.0555	0.0506	0.4506	0.042	0.542	0.0431	0.0458	0.0458	0.0601	0.1601	0.2601
2910	0.0474	0.0574	0.0582	0.0603	0.0606	0.1606	0.0389	0.0197	0.0485	0.2485	0.0447	0.0414	0.0277	0.0092	0.0586	0.3586	0.0098	0.0072	0.1355	0.0189	0.0583	0.2583	0.1164	0.0198	0.0503	0.3503	0.0556	0.0505	0.4505	0.0419	0.5419	0.0431	0.0465	0.0465	0.0593	0.1593	0.2593
2909	0.0474	0.0574	0.0583	0.0603	0.0607	0.1607	0.0389	0.0196	0.0485	0.2485	0.0445	0.0414	0.0277	0.0091	0.0586	0.3586	0.0098	0.0071	0.1352	0.0187	0.0581	0.2581	0.1162	0.0198	0.0503	0.3503	0.0557	0.0505	0.4505	0.0418	0.5418	0.0431	0.0465	0.0465	0.0584	0.1584	0.2584
2908	0.0475	0.0575	0.0583	0.0604	0.0608	0.1608	0.0391	0.0196	0.0486	0.2486	0.0443	0.0414	0.0276	0.0091	0.0588	0.3588	0.0098	0.0071	0.1351	0.0185	0.0579	0.2579	0.1159	0.0198	0.0502	0.3502	0.0558	0.0505	0.4505	0.0418	0.5418	0.043	0.0465	0.0465	0.0575	0.1575	0.2575
2907	0.0478	0.0578	0.0584	0.0604	0.0609	0.1609	0.0393	0.0196	0.0487	0.2487	0.0441	0.0415	0.0276	0.0091	0.059	0.359	0.0098	0.0071	0.1349	0.0185	0.0579	0.2579	0.1156	0.0198	0.05	0.35	0.0559	0.0505	0.4505	0.0419	0.5419	0.043	0.0465	0.0465	0.0575	0.1575	0.2575
2906	0.0481	0.0581	0.0585	0.0605	0.0611	0.1611	0.0395	0.0198	0.0489	0.2489	0.0442	0.0415	0.0277	0.0092	0.0592	0.3592	0.0098	0.0072	0.1345	0.0185	0.058	0.258	0.1154	0.0198	0.0499	0.3499	0.0561	0.0506	0.4506	0.0421	0.5421	0.0431	0.0465	0.0465	0.0575	0.1575	0.2575
2905	0.0484	0.0584	0.0587	0.0606	0.0614	0.1614	0.0397	0.0199	0.0491	0.2491	0.0443	0.0416	0.0278	0.0094	0.0593	0.3593	0.0099	0.0072	0.1341	0.0187	0.0584	0.2584	0.1153	0.0199	0.05	0.35	0.0565	0.0508	0.4508	0.0424	0.5424	0.0433	0.0472	0.0472	0.0584	0.1584	0.2584
2904	0.0486	0.0586	0.0587	0.0608	0.0616	0.1616	0.0398	0.0201	0.0494	0.2494	0.0445	0.0417	0.028	0.0095	0.0594	0.3594	0.01	0.0073	0.1338	0.0189	0.0587	0.2587	0.1153	0.02	0.0502	0.3502	0.057	0.0512	0.4512	0.0427	0.5427	0.0437	0.0479	0.0479	0.0593	0.1593	0.2593
2903	0.0486	0.0586	0.0588	0.0609	0.0617	0.1617	0.04	0.0203	0.0496	0.2496	0.0447	0.0418	0.0281	0.0096	0.0595	0.3595	0.0101	0.0074	0.1336	0.0192	0.059	0.259	0.1152	0.0201	0.0505	0.3505	0.0574	0.0516	0.4516	0.043	0.543	0.044	0.0487	0.0487	0.0606	0.1606	0.2606
2902	0.0485	0.0585	0.0588	0.0609	0.0619	0.1619	0.04	0.0204	0.0498	0.2498	0.0448	0.0419	0.0281	0.0096	0.0597	0.3597	0.0101	0.0074	0.1335	0.0195	0.0592	0.2592	0.115	0.0202	0.0507	0.3507	0.0577	0.0519	0.4519	0.043	0.543	0.0441	0.0487	0.0487	0.0619	0.1619	0.2619
2901	0.0483	0.0583	0.0588	0.061	0.062	0.162	0.0401	0.0204	0.0499	0.2499	0.0449	0.0419	0.0281	0.0096	0.0598	0.3598	0.0101	0.0074	0.1334	0.0196	0.0592	0.2592	0.1146	0.0202	0.0509	0.3509	0.0578	0.0519	0.4519	0.0429	0.5429	0.0441	0.0487	0.0487	0.0623	0.1623	0.2623
2900	0.0481	0.0581	0.0589	0.0612	0.0621	0.1621	0.04	0.0204	0.05	0.25	0.0448	0.0418	0.028	0.0096	0.0599	0.3599	0.0101	0.0073	0.1333	0.0196	0.0592	0.2592	0.1142	0.0202	0.0509	0.3509	0.0576	0.0518	0.4518	0.0428	0.5428	0.0438	0.0487	0.0487	0.0623	0.1623	0.2623
2899	0.048	0.058	0.0589	0.0613	0.0622	0.1622	0.04	0.0205	0.05	0.25	0.0448	0.0417	0.0278	0.0096	0.0598	0.3598	0.01	0.0073	0.133	0.0196	0.0592	0.2592	0.1139	0.02	0.0508	0.3508	0.0575	0.0516	0.4516	0.0426	0.5426	0.0436	0.0479	0.0479	0.0623	0.1623	0.2623
2898	0.048	0.058	0.0589	0.0615	0.0622	0.1622	0.04	0.0204	0.05	0.25	0.0448	0.0416	0.0278	0.0095	0.0598	0.3598	0.01	0.0073	0.1327	0.0194	0.0592	0.2592	0.1137	0.02	0.0508	0.3508	0.0576	0.0516	0.4516	0.0425	0.5425	0.0436	0.0479	0.0479	0.0615	0.1615	0.2615
2897	0.0482	0.0582	0.0589	0.0615	0.0623	0.1623	0.0401	0.0204	0.05	0.25	0.0449	0.0416	0.0277	0.0095	0.0597	0.3597	0.0099	0.0072	0.1326	0.0193	0.0593	0.2593	0.1136	0.02	0.0509	0.3509	0.0577	0.0516	0.4516	0.0425	0.5425	0.0437	0.0472	0.0472	0.0610	0.1610	0.2610
2896	0.0484	0.0584	0.0588	0.0615	0.0624	0.1624	0.0402	0.0202	0.05	0.25	0.045	0.0418	0.0278	0.0096	0.0596	0.3596	0.0099	0.0073	0.1326	0.0193	0.0593	0.2593	0.1135	0.0201	0.0511	0.3511	0.0578	0.0517	0.4517	0.0426	0.5426	0.0438	0.0472	0.0472	0.0610	0.1610	0.2610
2895	0.0486	0.0586	0.0588	0.0616	0.0626	0.1626	0.0403	0.0202	0.0501	0.2501	0.0452	0.042	0.028	0.0097	0.0596	0.3596	0.0099	0.0074	0.1327	0.0194	0.0593	0.2593	0.1133	0.0201	0.0512	0.3512	0.0578	0.0517	0.4517	0.0428	0.5428	0.0437	0.0472	0.0472	0.0615	0.1615	0.2615
2894	0.0488	0.0588	0.0589	0.0616	0.0628	0.1628	0.0405	0.0202	0.0503	0.2503	0.0454	0.0422	0.0282	0.0098	0.0596	0.3596	0.0099	0.0075	0.1327	0.0195	0.0592	0.2592	0.113	0.0201	0.0513	0.3513	0.0578	0.0516	0.4516	0.0429	0.5429	0.0436	0.0472	0.0472	0.0619	0.1619	0.2619
2893	0.0488	0.0588	0.059	0.0617	0.063	0.163	0.0406	0.0204	0.0505	0.2505	0.0456	0.0423	0.0285	0.0099	0.0597	0.3597	0.0099	0.0076	0.1327	0.0195	0.059	0.259	0.1127	0.0201	0.0512	0.3512	0.0577	0.0514	0.4514	0.043	0.543	0.0433	0.0472	0.0472	0.0619	0.1619	0.2619
2892	0.0488	0.0588	0.0592	0.0618	0.0632	0.1632	0.0408	0.0206	0.0506	0.2506	0.0459	0.0424	0.0286	0.0099	0.0599	0.3599	0.0099	0.0075	0.1326	0.0196	0.0589	0.2589	0.1123	0.0201	0.0509	0.3509	0.0576	0.0513	0.4513	0.043	0.543	0.0431	0.0472	0.0472	0.0623	0.1623	0.2623
2891	0.0487	0.0587	0.0593	0.0619	0.0632	0.1632	0.0408	0.0207	0.0506	0.2506	0.046	0.0425	0.0287	0.0099	0.06	0.36	0.0099	0.0073	0.1325	0.0196	0.0589	0.2589	0.1121	0.02	0.0506	0.3506	0.0573	0.0511	0.4511	0.0428	0.5428	0.0429	0.0472	0.0472	0.0623	0.1623	0.2623
2890	0.0488	0.0588	0.0594	0.0621	0.0632	0.1632	0.0408	0.0207	0.0508	0.2508	0.0461	0.0428	0.0287	0.01	0.0603	0.3603	0.0099	0.0072	0.1325	0.0196	0.0591	0.2591	0.112	0.0199	0.0505	0.3505	0.0571	0.051	0.451	0.0426	0.5426	0.0429	0.0472	0.0472	0.0623	0.1623	0.2623
2889	0.049	0.059	0.0596	0.0623	0.0633	0.1633	0.0408	0.0205	0.051	0.251	0.0461	0.043	0.0287	0.0101	0.0605	0.3605	0.0099	0.0073	0.1326	0.0196	0.0593	0.2593	0.112	0.0199	0.0506	0.3506	0.0569	0.0508	0.4508	0.0425	0.5425	0.043	0.0472	0.0472	0.0623	0.1623	0.2623
2888	0.0494	0.0594	0.0598	0.0625	0.0636	0.1636	0.0409	0.0204	0.0513	0.2513	0.0461	0.0432	0.0287	0.0102	0.0607	0.3607	0.01	0.0074	0.1329	0.0196	0.0594	0.2594	0.112	0.0199	0.0508	0.3508	0.057	0.0508	0.4508	0.0426	0.5426	0.0433	0.0479	0.0479	0.0623	0.1623	0.2623
2887	0.0498	0.0598	0.06	0.0627	0.0639	0.1639	0.0411	0.0204	0.0516	0.2516	0.0462	0.0433	0.0289	0.0102	0.0609	0.3609	0.0101	0.0076	0.1333	0.0197	0.0595	0.2595	0.1119	0.0199	0.051	0.351	0.0573	0.0509	0.4509	0.0428	0.5428	0.0435	0.0487	0.0487	0.0628	0.1628	0.2628
2886	0.0501	0.0601	0.0603	0.0629	0.064	0.164	0.0414	0.0205	0.0517	0.2517	0.0464	0.0433	0.0291	0.0102	0.0612	0.3612	0.0102	0.0076	0.1337	0.0198	0.0595	0.2595	0.1117	0.02	0.051	0.351	0.0574	0.051	0.451	0.043	0.543	0.0435	0.0494	0.0494	0.0632	0.1632	0.2632
2885	0.0503	0.0603	0.0605	0.0632	0.064	0.164	0.0416	0.0208	0.0518	0.2518	0.0466	0.0433	0.0293	0.0102	0.0613	0.3613	0.0103	0.0077	0.1341	0.0199	0.0594	0.2594	0.1114	0.02	0.0508	0.3508	0.0574	0.0512	0.4512	0.0432	0.5432	0.0434	0.0501	0.0501	0.0637	0.1637	0.2637
2884	0.0504	0.0604	0.0607	0.0633	0.064	0.164	0.0416	0.021	0.0518	0.2518	0.0468	0.0433	0.0296	0.0101	0.0613	0.3613	0.0103	0.0077	0.1343	0.02	0.0593	0.2593	0.1111	0.0199	0.0505	0.3505	0.0572	0.0512	0.4512	0.0432	0.5432	0.0432	0.0501	0.0501	0.0641	0.1641	0.2641
2883	0.0504	0.0604	0.0608	0.0632	0.064	0.164	0.0416	0.0211	0.0517	0.2517	0.0469	0.0434	0.0296	0.0101	0.0612	0.3612	0.0102	0.0077	0.1345	0.02	0.0591	0.2591	0.1108	0.0197	0.0502	0.3502	0.0569	0.0512	0.4512	0.0431	0.5431	0.043	0.0494	0.0494	0.0641	0.1641	0.2641
2882	0.0503	0.0603	0.0607	0.0632	0.064	0.164	0.0415	0.0212	0.0516	0.2516	0.0468	0.0435	0.0296	0.0102	0.0611	0.3611	0.0101	0.0077	0.1345	0.0198	0.059	0.259	0.1107	0.0196	0.0501	0.3501	0.0568	0.0511	0.4511	0.0429	0.5429	0.0429	0.0487	0.0487	0.0632	0.1632	0.2632
2881	0.0504	0.0604	0.0607	0.0631	0.0641	0.1641	0.0415	0.0214	0.0517	0.2517	0.0468	0.0436	0.0294	0.0102	0.0611	0.3611	0.0101	0.0077	0.1345	0.0196	0.0591	0.2591	0.1106	0.0196	0.0501	0.3501	0.0567	0.0511	0.4511	0.0427	0.5427	0.0429	0.0487	0.0487	0.0623	0.1623	0.2623
2880	0.0506	0.0606	0.0608	0.0632	0.0642	0.1642	0.0416	0.0215	0.0519	0.2519	0.0468	0.0437	0.0292	0.0102	0.0612	0.3612	0.0102	0.0077	0.1345	0.0195	0.0593	0.2593	0.1105	0.0196	0.0502	0.3502	0.0569	0.0511	0.4511	0.0428	0.5428	0.043	0.0494	0.0494	0.0619	0.1619	0.2619
2879	0.0508	0.0608	0.0609	0.0634	0.0643	0.1643	0.0417	0.0215	0.052	0.252	0.0468	0.0436	0.0292	0.0102	0.0613	0.3613	0.0102	0.0077	0.1346	0.0194	0.0596	0.2596	0.1102	0.0197	0.0504	0.3504	0.0572	0.0512	0.4512	0.043	0.543	0.0431	0.0494	0.0494	0.0615	0.1615	0.2615
2878	0.0507	0.0607	0.0608	0.0634	0.0643	0.1643	0.0416	0.0215	0.052	0.252	0.0467	0.0434	0.0291	0.01	0.0613	0.3613	0.0101	0.0077	0.1347	0.0193	0.0597	0.2597	0.1098	0.0197	0.0507	0.3507	0.0578	0.0514	0.4514	0.0434	0.5434	0.0433	0.0487	0.0487	0.0610	0.1610	0.2610
2877	0.0505	0.0605	0.0607	0.0634	0.0643	0.1643	0.0413	0.0213	0.0518	0.2518	0.0464	0.0432	0.0291	0.0098	0.0613	0.3613	0.0099	0.0077	0.1349	0.0192	0.0598	0.2598	0.1094	0.0198	0.0512	0.3512	0.0585	0.0518	0.4518	0.044	0.544	0.0435	0.0472	0.0472	0.0606	0.1606	0.2606
2876	0.0501	0.0601	0.0607	0.0634	0.0641	0.1641	0.0411	0.0211	0.0515	0.2515	0.046	0.043	0.0291	0.0097	0.0612	0.3612	0.0098	0.0076	0.1352	0.0192	0.0599	0.2599	0.1091	0.02	0.0519	0.3519	0.0594	0.0523	0.4523	0.0446	0.5446	0.0439	0.0465	0.0465	0.0606	0.1606	0.2606
2875	0.05	0.06	0.0607	0.0633	0.064	0.164	0.041	0.021	0.0514	0.2514	0.0458	0.043	0.0291	0.0096	0.0611	0.3611	0.0097	0.0075	0.1355	0.0191	0.0602	0.2602	0.1089	0.0203	0.0525	0.3525	0.0604	0.053	0.453	0.0451	0.5451	0.0442	0.0458	0.0458	0.0601	0.1601	0.2601
2874	0.05	0.06	0.0609	0.0632	0.0638	0.1638	0.0412	0.021	0.0513	0.2513	0.0458	0.0431	0.0291	0.0096	0.0611	0.3611	0.0097	0.0074	0.1358	0.0192	0.0607	0.2607	0.1086	0.0206	0.0532	0.3532	0.0613	0.0535	0.4535	0.0454	0.5454	0.0445	0.0458	0.0458	0.0606	0.1606	0.2606
2873	0.0502	0.0602	0.061	0.0632	0.0637	0.1637	0.0414	0.021	0.0514	0.2514	0.0459	0.0431	0.0291	0.0097	0.061	0.361	0.0098	0.0074	0.1361	0.0194	0.0612	0.2612	0.1084	0.0208	0.0536	0.3536	0.0621	0.054	0.454	0.0456	0.5456	0.0447	0.0465	0.0465	0.0615	0.1615	0.2615
2872	0.0502	0.0602	0.0609	0.063	0.0637	0.1637	0.0415	0.021	0.0515	0.2515	0.046	0.0432	0.029	0.0097	0.061	0.361	0.0098	0.0074	0.1362	0.0196	0.0617	0.2617	0.1081	0.0209	0.054	0.354	0.0628	0.0543	0.4543	0.0456	0.5456	0.045	0.0465	0.0465	0.0623	0.1623	0.2623
2871	0.0501	0.0601	0.0607	0.0628	0.0637	0.1637	0.0414	0.0209	0.0516	0.2516	0.0461	0.0431	0.0288	0.0097	0.061	0.361	0.0098	0.0075	0.1364	0.0198	0.0621	0.2621	0.1078	0.0209	0.0544	0.3544	0.0635	0.0547	0.4547	0.0457	0.5457	0.0453	0.0465	0.0465	0.0632	0.1632	0.2632
2870	0.0498	0.0598	0.0605	0.0627	0.0637	0.1637	0.0413	0.0209	0.0517	0.2517	0.0462	0.043	0.0287	0.0097	0.0611	0.3611	0.0098	0.0075	0.1366	0.02	0.0624	0.2624	0.1075	0.0208	0.0546	0.3546	0.064	0.055	0.455	0.0459	0.5459	0.0455	0.0465	0.0465	0.0641	0.1641	0.2641
2869	0.0496	0.0596	0.0605	0.0627	0.0637	0.1637	0.0413	0.021	0.0518	0.2518	0.0463	0.043	0.0286	0.0099	0.0612	0.3612	0.0098	0.0077	0.137	0.0202	0.0627	0.2627	0.1072	0.0208	0.0548	0.3548	0.0643	0.0554	0.4554	0.0461	0.5461	0.0457	0.0465	0.0465	0.0650	0.1650	0.2650
2868	0.0495	0.0595	0.0605	0.0628	0.0637	0.1637	0.0414	0.0212	0.0518	0.2518	0.0465	0.043	0.0286	0.0101	0.0614	0.3614	0.0098	0.0078	0.1373	0.0204	0.0629	0.2629	0.1069	0.0207	0.0548	0.3548	0.0644	0.0556	0.4556	0.0462	0.5462	0.0458	0.0465	0.0465	0.0659	0.1659	0.2659
2867	0.0496	0.0596	0.0605	0.0627	0.0636	0.1636	0.0414	0.0214	0.0517	0.2517	0.0464	0.043	0.0288	0.0102	0.0614	0.3614	0.01	0.0079	0.1375	0.0206	0.063	0.263	0.1066	0.0207	0.0548	0.3548	0.0643	0.0556	0.4556	0.0461	0.5461	0.0459	0.0479	0.0479	0.0667	0.1667	0.2667
2866	0.0495	0.0595	0.0603	0.0624	0.0635	0.1635	0.0413	0.0214	0.0514	0.2514	0.0462	0.043	0.0289	0.0101	0.0612	0.3612	0.01	0.0078	0.1373	0.0206	0.063	0.263	0.1063	0.0207	0.0549	0.3549	0.0642	0.0555	0.4555	0.0459	0.5459	0.0459	0.0479	0.0479	0.0667	0.1667	0.2667
2865	0.0493	0.0593	0.06	0.0621	0.0633	0.1633	0.0411	0.0212	0.0511	0.2511	0.0459	0.0429	0.0289	0.0099	0.0609	0.3609	0.01	0.0077	0.137	0.0205	0.0627	0.2627	0.1059	0.0207	0.0548	0.3548	0.0639	0.0552	0.4552	0.0456	0.5456	0.0457	0.0479	0.0479	0.0663	0.1663	0.2663
2864	0.049	0.059	0.0596	0.0618	0.063	0.163	0.0408	0.0209	0.0508	0.2508	0.0456	0.0428	0.0288	0.0097	0.0605	0.3605	0.0099	0.0076	0.1368	0.0202	0.0624	0.2624	0.1056	0.0206	0.0546	0.3546	0.0634	0.055	0.455	0.0452	0.5452	0.0453	0.0472	0.0472	0.0650	0.1650	0.2650
2863	0.0486	0.0586	0.0591	0.0616	0.0628	0.1628	0.0406	0.0207	0.0505	0.2505	0.0454	0.0427	0.0287	0.0096	0.0602	0.3602	0.0098	0.0075	0.1367	0.0199	0.0621	0.2621	0.1053	0.0205	0.0543	0.3543	0.0627	0.0546	0.4546	0.0449	0.5449	0.0449	0.0465	0.0465	0.0637	0.1637	0.2637
2862	0.0483	0.0583	0.0587	0.0613	0.0625	0.1625	0.0404	0.0205	0.0503	0.2503	0.0453	0.0427	0.0285	0.0095	0.0601	0.3601	0.0097	0.0075	0.1366	0.0197	0.0619	0.2619	0.1049	0.0204	0.0539	0.3539	0.0621	0.0542	0.4542	0.0447	0.5447	0.0445	0.0458	0.0458	0.0628	0.1628	0.2628
2861	0.0481	0.0581	0.0583	0.061	0.0622	0.1622	0.0403	0.0204	0.0501	0.2501	0.0453	0.0425	0.0283	0.0095	0.0599	0.3599	0.0097	0.0074	0.1365	0.0196	0.0619	0.2619	0.1045	0.0204	0.0535	0.3535	0.0616	0.0539	0.4539	0.0446	0.5446	0.0443	0.0458	0.0458	0.0623	0.1623	0.2623
2860	0.0478	0.0578	0.0578	0.0607	0.0618	0.1618	0.04	0.0204	0.0498	0.2498	0.0451	0.0423	0.0282	0.0094	0.0596	0.3596	0.0096	0.0073	0.1363	0.0196	0.0617	0.2617	0.1039	0.0205	0.0532	0.3532	0.0612	0.0535	0.4535	0.0446	0.5446	0.0442	0.0451	0.0451	0.0623	0.1623	0.2623
2859	0.0475	0.0575	0.0574	0.0603	0.0613	0.1613	0.0397	0.0203	0.0495	0.2495	0.0447	0.042	0.028	0.0092	0.0591	0.3591	0.0096	0.0072	0.1359	0.0195	0.0614	0.2614	0.1033	0.0206	0.053	0.353	0.0609	0.0533	0.4533	0.0445	0.5445	0.0442	0.0451	0.0451	0.0619	0.1619	0.2619
2858	0.0472	0.0572	0.0572	0.06	0.0608	0.1608	0.0394	0.0202	0.0491	0.2491	0.0444	0.0418	0.0279	0.0091	0.0585	0.3585	0.0096	0.0071	0.1355	0.0195	0.061	0.261	0.1026	0.0206	0.0528	0.3528	0.0606	0.0531	0.4531	0.0444	0.5444	0.0442	0.0451	0.0451	0.0619	0.1619	0.2619
2857	0.047	0.057	0.057	0.0598	0.0605	0.1605	0.0393	0.0201	0.0488	0.2488	0.0442	0.0416	0.0279	0.0092	0.0581	0.3581	0.0098	0.0072	0.1352	0.0195	0.0607	0.2607	0.1021	0.0205	0.0527	0.3527	0.0602	0.0528	0.4528	0.0442	0.5442	0.0442	0.0465	0.0465	0.0619	0.1619	0.2619
2856	0.0469	0.0569	0.0569	0.0596	0.0604	0.1604	0.0394	0.0201	0.0488	0.2488	0.0442	0.0416	0.0281	0.0094	0.0578	0.3578	0.0101	0.0074	0.1349	0.0195	0.0605	0.2605	0.1017	0.0203	0.0525	0.3525	0.0596	0.0525	0.4525	0.0441	0.5441	0.0442	0.0487	0.0487	0.0619	0.1619	0.2619
2855	0.0468	0.0568	0.0567	0.0594	0.0603	0.1603	0.0395	0.0201	0.0489	0.2489	0.0442	0.0416	0.0282	0.0095	0.0577	0.3577	0.0103	0.0076	0.1345	0.0196	0.0604	0.2604	0.1013	0.0202	0.0522	0.3522	0.0592	0.0523	0.4523	0.044	0.544	0.0441	0.0501	0.0501	0.0623	0.1623	0.2623
2854	0.0465	0.0565	0.0564	0.059	0.0601	0.1601	0.0395	0.0201	0.0488	0.2488	0.044	0.0415	0.0282	0.0096	0.0575	0.3575	0.0103	0.0077	0.1339	0.0196	0.0601	0.2601	0.1009	0.0203	0.0521	0.3521	0.0589	0.0522	0.4522	0.0439	0.5439	0.044	0.0501	0.0501	0.0623	0.1623	0.2623
2853	0.0461	0.0561	0.056	0.0586	0.0598	0.1598	0.0393	0.02	0.0485	0.2485	0.0436	0.0412	0.028	0.0095	0.0572	0.3572	0.0101	0.0076	0.1332	0.0195	0.0597	0.2597	0.1004	0.0204	0.052	0.352	0.0588	0.0523	0.4523	0.0438	0.5438	0.0439	0.0487	0.0487	0.0619	0.1619	0.2619
2852	0.0457	0.0557	0.0556	0.0582	0.0594	0.1594	0.039	0.02	0.0482	0.2482	0.0434	0.041	0.0277	0.0093	0.0569	0.3569	0.01	0.0075	0.1326	0.0193	0.0593	0.2593	0.0999	0.0205	0.0521	0.3521	0.0588	0.0525	0.4525	0.0437	0.5437	0.0439	0.0479	0.0479	0.0610	0.1610	0.2610
2851	0.0455	0.0555	0.0553	0.0578	0.0591	0.1591	0.0388	0.02	0.0479	0.2479	0.0432	0.0407	0.0274	0.0093	0.0566	0.3566	0.01	0.0074	0.1321	0.0192	0.0591	0.2591	0.0993	0.0206	0.0521	0.3521	0.0587	0.0526	0.4526	0.0438	0.5438	0.0438	0.0479	0.0479	0.0606	0.1606	0.2606
2850	0.0453	0.0553	0.0552	0.0576	0.0589	0.1589	0.0386	0.02	0.0477	0.2477	0.0432	0.0406	0.0273	0.0092	0.0564	0.3564	0.0101	0.0073	0.1317	0.0192	0.059	0.259	0.0988	0.0207	0.0521	0.3521	0.0586	0.0526	0.4526	0.0439	0.5439	0.0438	0.0487	0.0487	0.0606	0.1606	0.2606
2849	0.045	0.055	0.055	0.0574	0.0586	0.1586	0.0383	0.02	0.0475	0.2475	0.0431	0.0405	0.0271	0.0092	0.0562	0.3562	0.0102	0.0072	0.1314	0.0191	0.0589	0.2589	0.0982	0.0207	0.052	0.352	0.0583	0.0524	0.4524	0.0439	0.5439	0.0437	0.0494	0.0494	0.0601	0.1601	0.2601
2848	0.0446	0.0546	0.0548	0.0572	0.0583	0.1583	0.0381	0.02	0.0473	0.2473	0.043	0.0404	0.027	0.0092	0.056	0.356	0.0103	0.0072	0.1311	0.019	0.0588	0.2588	0.0976	0.0206	0.0518	0.3518	0.058	0.0519	0.4519	0.0437	0.5437	0.0434	0.0501	0.0501	0.0597	0.1597	0.2597
2847	0.0441	0.0541	0.0543	0.057	0.0578	0.1578	0.0379	0.0198	0.047	0.247	0.0428	0.0402	0.027	0.0092	0.0556	0.3556	0.0104	0.0071	0.1306	0.0189	0.0586	0.2586	0.097	0.0204	0.0513	0.3513	0.0575	0.0514	0.4514	0.0433	0.5433	0.043	0.0508	0.0508	0.0593	0.1593	0.2593
2846	0.0437	0.0537	0.0538	0.0566	0.0573	0.1573	0.0378	0.0197	0.0467	0.2467	0.0425	0.04	0.0269	0.0092	0.0551	0.3551	0.0104	0.007	0.1299	0.0187	0.0583	0.2583	0.0963	0.0202	0.0508	0.3508	0.0569	0.0509	0.4509	0.0428	0.5428	0.0426	0.0508	0.0508	0.0584	0.1584	0.2584
2845	0.0434	0.0534	0.0533	0.0563	0.0568	0.1568	0.0376	0.0195	0.0463	0.2463	0.0422	0.0398	0.0267	0.0091	0.0547	0.3547	0.0102	0.007	0.129	0.0186	0.058	0.258	0.0955	0.0201	0.0504	0.3504	0.0564	0.0506	0.4506	0.0424	0.5424	0.0424	0.0494	0.0494	0.0579	0.1579	0.2579
2844	0.0431	0.0531	0.0529	0.0559	0.0564	0.1564	0.0374	0.0193	0.0461	0.2461	0.0419	0.0396	0.0266	0.009	0.0543	0.3543	0.0101	0.007	0.128	0.0185	0.0577	0.2577	0.0947	0.02	0.0501	0.3501	0.056	0.0504	0.4504	0.0421	0.5421	0.0424	0.0487	0.0487	0.0575	0.1575	0.2575
2843	0.0429	0.0529	0.0526	0.0556	0.0561	0.1561	0.0372	0.0193	0.0459	0.2459	0.0417	0.0394	0.0265	0.0089	0.054	0.354	0.01	0.007	0.1272	0.0185	0.0575	0.2575	0.0939	0.0199	0.0499	0.3499	0.0558	0.0503	0.4503	0.0419	0.5419	0.0423	0.0479	0.0479	0.0575	0.1575	0.2575
2842	0.0427	0.0527	0.0525	0.0554	0.0559	0.1559	0.037	0.0193	0.0459	0.2459	0.0415	0.0393	0.0266	0.0089	0.0539	0.3539	0.01	0.0072	0.1266	0.0186	0.0574	0.2574	0.0934	0.0199	0.0497	0.3497	0.0555	0.0502	0.4502	0.0417	0.5417	0.0422	0.0479	0.0479	0.0579	0.1579	0.2579
2841	0.0425	0.0525	0.0523	0.0553	0.0557	0.1557	0.0368	0.0193	0.0458	0.2458	0.0413	0.0392	0.0266	0.009	0.0539	0.3539	0.01	0.0074	0.126	0.0187	0.0574	0.2574	0.0929	0.0199	0.0494	0.3494	0.0553	0.05	0.45	0.0415	0.5415	0.0419	0.0479	0.0479	0.0584	0.1584	0.2584
2840	0.0423	0.0523	0.0522	0.0551	0.0555	0.1555	0.0367	0.0193	0.0457	0.2457	0.0411	0.0391	0.0266	0.0091	0.0538	0.3538	0.0099	0.0074	0.1255	0.0188	0.0573	0.2573	0.0925	0.02	0.0492	0.3492	0.0549	0.0498	0.4498	0.0414	0.5414	0.0417	0.0472	0.0472	0.0588	0.1588	0.2588
2839	0.042	0.052	0.0519	0.0548	0.0553	0.1553	0.0367	0.0192	0.0454	0.2454	0.0409	0.0391	0.0265	0.0092	0.0536	0.3536	0.0099	0.0075	0.1248	0.0187	0.0572	0.2572	0.092	0.02	0.0489	0.3489	0.0546	0.0496	0.4496	0.0412	0.5412	0.0416	0.0472	0.0472	0.0584	0.1584	0.2584
2838	0.0418	0.0518	0.0516	0.0545	0.0551	0.1551	0.0367	0.0192	0.0452	0.2452	0.0408	0.039	0.0263	0.0092	0.0532	0.3532	0.0099	0.0075	0.1241	0.0186	0.0569	0.2569	0.0915	0.02	0.0487	0.3487	0.0542	0.0494	0.4494	0.0411	0.5411	0.0415	0.0472	0.0472	0.0579	0.1579	0.2579
2837	0.0415	0.0515	0.0514	0.0542	0.0549	0.1549	0.0367	0.0192	0.0451	0.2451	0.0406	0.039	0.026	0.0092	0.0529	0.3529	0.01	0.0074	0.1233	0.0184	0.0567	0.2567	0.0911	0.0199	0.0485	0.3485	0.0537	0.0493	0.4493	0.0409	0.5409	0.0413	0.0479	0.0479	0.0571	0.1571	0.2571
2836	0.0414	0.0514	0.0511	0.0539	0.0548	0.1548	0.0367	0.0193	0.045	0.245	0.0405	0.0389	0.0258	0.0092	0.0526	0.3526	0.0101	0.0074	0.1226	0.0182	0.0565	0.2565	0.0908	0.0198	0.0483	0.3483	0.0533	0.0492	0.4492	0.0407	0.5407	0.0412	0.0487	0.0487	0.0562	0.1562	0.2562
2835	0.0414	0.0514	0.0509	0.0538	0.0547	0.1547	0.0367	0.0193	0.045	0.245	0.0404	0.0389	0.0256	0.0092	0.0523	0.3523	0.0101	0.0073	0.122	0.0181	0.0563	0.2563	0.0906	0.0196	0.0481	0.3481	0.053	0.049	0.449	0.0405	0.5405	0.041	0.0487	0.0487	0.0557	0.1557	0.2557
2834	0.0414	0.0514	0.0506	0.0537	0.0546	0.1546	0.0366	0.0193	0.045	0.245	0.0403	0.0388	0.0256	0.0091	0.0521	0.3521	0.0102	0.0072	0.1214	0.018	0.0561	0.2561	0.0904	0.0195	0.0479	0.3479	0.0528	0.0488	0.4488	0.0404	0.5404	0.0409	0.0494	0.0494	0.0553	0.1553	0.2553
2833	0.0413	0.0513	0.0505	0.0536	0.0545	0.1545	0.0366	0.0193	0.045	0.245	0.0402	0.0388	0.0257	0.0091	0.052	0.352	0.0103	0.0072	0.1209	0.018	0.056	0.256	0.0901	0.0195	0.0477	0.3477	0.0527	0.0485	0.4485	0.0402	0.5402	0.0408	0.0501	0.0501	0.0553	0.1553	0.2553
2832	0.0411	0.0511	0.0504	0.0534	0.0544	0.1544	0.0364	0.0192	0.0449	0.2449	0.0401	0.0387	0.0257	0.009	0.052	0.352	0.0102	0.0073	0.1204	0.0181	0.0558	0.2558	0.0897	0.0195	0.0475	0.3475	0.0526	0.0484	0.4484	0.0401	0.5401	0.0409	0.0494	0.0494	0.0557	0.1557	0.2557
2831	0.0408	0.0508	0.0503	0.0531	0.0543	0.1543	0.0362	0.0191	0.0448	0.2448	0.04	0.0386	0.0257	0.009	0.0519	0.3519	0.0102	0.0073	0.1199	0.0181	0.0555	0.2555	0.0893	0.0196	0.0473	0.3473	0.0523	0.0483	0.4483	0.04	0.54	0.0409	0.0494	0.0494	0.0557	0.1557	0.2557
2830	0.0404	0.0504	0.0501	0.0528	0.0541	0.1541	0.036	0.019	0.0445	0.2445	0.0399	0.0383	0.0256	0.0089	0.0517	0.3517	0.01	0.0073	0.1193	0.0182	0.0552	0.2552	0.0888	0.0197	0.0472	0.3472	0.0521	0.0484	0.4484	0.0399	0.5399	0.0409	0.0479	0.0479	0.0562	0.1562	0.2562
2829	0.0401	0.0501	0.0498	0.0526	0.0538	0.1538	0.0357	0.0189	0.0442	0.2442	0.0397	0.038	0.0255	0.0088	0.0516	0.3516	0.0099	0.0072	0.1186	0.0181	0.0548	0.2548	0.0883	0.0198	0.047	0.347	0.0517	0.0486	0.4486	0.0399	0.5399	0.0409	0.0472	0.0472	0.0557	0.1557	0.2557
2828	0.0399	0.0499	0.0496	0.0524	0.0535	0.1535	0.0356	0.0188	0.0438	0.2438	0.0396	0.0377	0.0254	0.0088	0.0514	0.3514	0.0098	0.007	0.1178	0.0179	0.0544	0.2544	0.0879	0.0199	0.0467	0.3467	0.0513	0.0485	0.4485	0.0397	0.5397	0.0408	0.0465	0.0465	0.0549	0.1549	0.2549
2827	0.0397	0.0497	0.0494	0.0523	0.0532	0.1532	0.0356	0.0188	0.0436	0.2436	0.0395	0.0374	0.0254	0.0088	0.0513	0.3513	0.0098	0.007	0.117	0.0178	0.0542	0.2542	0.0875	0.0199	0.0464	0.3464	0.0508	0.0482	0.4482	0.0395	0.5395	0.0407	0.0465	0.0465	0.0544	0.1544	0.2544
2826	0.0394	0.0494	0.0492	0.0521	0.053	0.153	0.0356	0.0188	0.0436	0.2436	0.0394	0.0373	0.0254	0.0089	0.0513	0.3513	0.01	0.0071	0.1164	0.0178	0.0541	0.2541	0.0873	0.0197	0.0462	0.3462	0.0503	0.0477	0.4477	0.0392	0.5392	0.0405	0.0479	0.0479	0.0544	0.1544	0.2544
2825	0.0392	0.0492	0.0491	0.0521	0.0528	0.1528	0.0357	0.0187	0.0437	0.2437	0.0394	0.0374	0.0253	0.0089	0.0512	0.3512	0.0101	0.0073	0.1159	0.0178	0.054	0.254	0.0871	0.0195	0.0458	0.3458	0.0498	0.0472	0.4472	0.0389	0.5389	0.0401	0.0487	0.0487	0.0544	0.1544	0.2544
2824	0.0391	0.0491	0.049	0.052	0.0527	0.1527	0.0357	0.0186	0.0437	0.2437	0.0392	0.0375	0.0251	0.009	0.0511	0.3511	0.0103	0.0074	0.1156	0.0178	0.0538	0.2538	0.0869	0.0193	0.0454	0.3454	0.0493	0.0468	0.4468	0.0387	0.5387	0.0398	0.0501	0.0501	0.0544	0.1544	0.2544
2823	0.039	0.049	0.0488	0.052	0.0525	0.1525	0.0355	0.0186	0.0436	0.2436	0.039	0.0376	0.025	0.0091	0.0508	0.3508	0.0102	0.0074	0.1153	0.0177	0.0535	0.2535	0.0865	0.0191	0.045	0.345	0.0489	0.0466	0.4466	0.0384	0.5384	0.0395	0.0494	0.0494	0.0540	0.1540	0.2540
2822	0.0389	0.0489	0.0485	0.0519	0.0524	0.1524	0.0353	0.0186	0.0434	0.2434	0.0388	0.0375	0.0248	0.009	0.0504	0.3504	0.0101	0.0072	0.115	0.0176	0.0533	0.2533	0.0861	0.019	0.0446	0.3446	0.0485	0.0465	0.4465	0.0381	0.5381	0.0394	0.0487	0.0487	0.0535	0.1535	0.2535
2821	0.0388	0.0488	0.0484	0.0517	0.0522	0.1522	0.035	0.0187	0.0432	0.2432	0.0388	0.0373	0.0248	0.009	0.05	0.35	0.01	0.007	0.1145	0.0175	0.0531	0.2531	0.0857	0.019	0.0443	0.3443	0.0482	0.0464	0.4464	0.0378	0.5378	0.0394	0.0479	0.0479	0.0531	0.1531	0.2531
2820	0.0387	0.0487	0.0484	0.0515	0.0522	0.1522	0.0349	0.0187	0.043	0.243	0.0388	0.0372	0.0249	0.009	0.0499	0.3499	0.01	0.0069	0.114	0.0175	0.053	0.253	0.0853	0.0189	0.044	0.344	0.0477	0.0461	0.4461	0.0374	0.5374	0.0392	0.0479	0.0479	0.0531	0.1531	0.2531
2819	0.0385	0.0485	0.0484	0.0514	0.0521	0.1521	0.0349	0.0187	0.0429	0.2429	0.0389	0.0372	0.025	0.0091	0.0498	0.3498	0.0101	0.0069	0.1135	0.0175	0.0529	0.2529	0.0849	0.0189	0.0437	0.3437	0.0472	0.0456	0.4456	0.0371	0.5371	0.0389	0.0487	0.0487	0.0531	0.1531	0.2531
2818	0.0382	0.0482	0.0483	0.0511	0.052	0.152	0.0349	0.0187	0.0428	0.2428	0.0389	0.0372	0.0251	0.0092	0.0497	0.3497	0.0102	0.007	0.1129	0.0175	0.0527	0.2527	0.0845	0.0188	0.0433	0.3433	0.0466	0.045	0.445	0.0367	0.5367	0.0384	0.0494	0.0494	0.0531	0.1531	0.2531
2817	0.0379	0.0479	0.0481	0.0509	0.0518	0.1518	0.0349	0.0186	0.0426	0.2426	0.0388	0.0372	0.0249	0.0092	0.0495	0.3495	0.0103	0.007	0.1121	0.0173	0.0524	0.2524	0.084	0.0186	0.043	0.343	0.046	0.0444	0.4444	0.0365	0.5365	0.0379	0.0501	0.0501	0.0522	0.1522	0.2522
2816	0.0376	0.0476	0.0477	0.0506	0.0516	0.1516	0.0348	0.0186	0.0424	0.2424	0.0386	0.0371	0.0246	0.009	0.0493	0.3493	0.0102	0.007	0.1114	0.017	0.052	0.252	0.0835	0.0184	0.0427	0.3427	0.0454	0.0441	0.4441	0.0363	0.5363	0.0377	0.0494	0.0494	0.0509	0.1509	0.2509
2815	0.0375	0.0475	0.0474	0.0504	0.0514	0.1514	0.0348	0.0185	0.0423	0.2423	0.0383	0.0371	0.0243	0.0088	0.0491	0.3491	0.0101	0.007	0.1108	0.0168	0.0516	0.2516	0.0832	0.0181	0.0425	0.3425	0.045	0.0439	0.4439	0.0362	0.5362	0.0376	0.0487	0.0487	0.0500	0.1500	0.2500
2814	0.0375	0.0475	0.0471	0.0502	0.0512	0.1512	0.0349	0.0185	0.0421	0.2421	0.0381	0.0371	0.0241	0.0087	0.0491	0.3491	0.01	0.0069	0.1103	0.0167	0.0513	0.2513	0.0829	0.0179	0.0423	0.3423	0.0446	0.0437	0.4437	0.036	0.536	0.0375	0.0479	0.0479	0.0496	0.1496	0.2496
2813	0.0376	0.0476	0.0469	0.0501	0.051	0.151	0.0349	0.0185	0.0421	0.2421	0.038	0.037	0.0241	0.0086	0.0492	0.3492	0.01	0.0068	0.1101	0.0166	0.051	0.251	0.0828	0.0177	0.0418	0.3418	0.0441	0.0434	0.4434	0.0358	0.5358	0.0374	0.0479	0.0479	0.0491	0.1491	0.2491
2812	0.0376	0.0476	0.0467	0.05	0.0509	0.1509	0.0349	0.0184	0.0421	0.2421	0.038	0.037	0.0242	0.0086	0.0493	0.3493	0.0101	0.0067	0.1099	0.0166	0.0507	0.2507	0.0825	0.0177	0.0413	0.3413	0.0436	0.043	0.443	0.0355	0.5355	0.0371	0.0487	0.0487	0.0491	0.1491	0.2491
2811	0.0375	0.0475	0.0467	0.05	0.0509	0.1509	0.0349	0.0184	0.0421	0.2421	0.0379	0.0369	0.0243	0.0087	0.0493	0.3493	0.0101	0.0067	0.1095	0.0165	0.0504	0.2504	0.0821	0.0176	0.0407	0.3407	0.0431	0.0427	0.4427	0.0352	0.5352	0.0368	0.0487	0.0487	0.0487	0.1487	0.2487
2810	0.0374	0.0474	0.0468	0.05	0.0509	0.1509	0.0348	0.0185	0.042	0.242	0.0379	0.0369	0.0245	0.0086	0.0491	0.3491	0.0101	0.0067	0.1091	0.0164	0.0502	0.2502	0.0817	0.0176	0.0403	0.3403	0.0426	0.0425	0.4425	0.0352	0.5352	0.0365	0.0487	0.0487	0.0482	0.1482	0.2482
2809	0.0372	0.0472	0.0468	0.05	0.0508	0.1508	0.0347	0.0184	0.0419	0.2419	0.0378	0.0369	0.0246	0.0086	0.0487	0.3487	0.0101	0.0068	0.1084	0.0163	0.0499	0.2499	0.0812	0.0176	0.0401	0.3401	0.0423	0.0425	0.4425	0.0352	0.5352	0.0363	0.0487	0.0487	0.0478	0.1478	0.2478
2808	0.0371	0.0471	0.0467	0.05	0.0507	0.1507	0.0345	0.0184	0.0418	0.2418	0.0378	0.0369	0.0245	0.0086	0.0485	0.3485	0.0102	0.0068	0.1078	0.0161	0.0496	0.2496	0.0808	0.0177	0.04	0.34	0.0421	0.0425	0.4425	0.0352	0.5352	0.0362	0.0494	0.0494	0.0469	0.1469	0.2469
2807	0.037	0.047	0.0465	0.0499	0.0505	0.1505	0.0344	0.0183	0.0418	0.2418	0.0378	0.0368	0.0245	0.0086	0.0484	0.3484	0.0102	0.0068	0.1073	0.016	0.0493	0.2493	0.0805	0.0178	0.0398	0.3398	0.0419	0.0425	0.4425	0.0351	0.5351	0.0361	0.0494	0.0494	0.0465	0.1465	0.2465
2806	0.0369	0.0469	0.0463	0.0498	0.0504	0.1504	0.0343	0.0183	0.0418	0.2418	0.0378	0.0368	0.0244	0.0086	0.0484	0.3484	0.0102	0.0068	0.1069	0.0161	0.049	0.249	0.0802	0.0178	0.0395	0.3395	0.0416	0.0423	0.4423	0.0349	0.5349	0.0359	0.0494	0.0494	0.0469	0.1469	0.2469
2805	0.0369	0.0469	0.0462	0.0497	0.0503	0.1503	0.0342	0.0183	0.0419	0.2419	0.0377	0.0367	0.0243	0.0086	0.0485	0.3485	0.0101	0.0069	0.1066	0.0163	0.0487	0.2487	0.0799	0.0177	0.0391	0.3391	0.0412	0.0421	0.4421	0.0346	0.5346	0.0356	0.0487	0.0487	0.0478	0.1478	0.2478
2804	0.0369	0.0469	0.0462	0.0496	0.0501	0.1501	0.0342	0.0183	0.0419	0.2419	0.0375	0.0366	0.0242	0.0086	0.0486	0.3486	0.0101	0.007	0.1063	0.0164	0.0487	0.2487	0.0797	0.0175	0.0387	0.3387	0.0407	0.0419	0.4419	0.0342	0.5342	0.0355	0.0487	0.0487	0.0482	0.1482	0.2482
2803	0.0368	0.0468	0.0462	0.0494	0.05	0.15	0.0341	0.0182	0.0418	0.2418	0.0373	0.0366	0.0242	0.0087	0.0486	0.3486	0.0101	0.0071	0.106	0.0164	0.0487	0.2487	0.0796	0.0173	0.0385	0.3385	0.0402	0.0417	0.4417	0.034	0.534	0.0355	0.0487	0.0487	0.0482	0.1482	0.2482
2802	0.0367	0.0467	0.0461	0.0493	0.0499	0.1499	0.0341	0.0181	0.0417	0.2417	0.0371	0.0365	0.0243	0.0088	0.0486	0.3486	0.0101	0.007	0.1056	0.0163	0.0486	0.2486	0.0795	0.0172	0.0384	0.3384	0.0398	0.0414	0.4414	0.0339	0.5339	0.0356	0.0487	0.0487	0.0478	0.1478	0.2478
2801	0.0364	0.0464	0.0459	0.0492	0.0498	0.1498	0.0341	0.0179	0.0414	0.2414	0.037	0.0364	0.0244	0.0088	0.0484	0.3484	0.0102	0.007	0.1052	0.0162	0.0484	0.2484	0.0794	0.0173	0.0383	0.3383	0.0396	0.0412	0.4412	0.0339	0.5339	0.0357	0.0494	0.0494	0.0474	0.1474	0.2474
2800	0.0361	0.0461	0.0458	0.0491	0.0497	0.1497	0.0341	0.0179	0.0412	0.2412	0.0371	0.0363	0.0243	0.0088	0.0482	0.3482	0.0102	0.0069	0.1048	0.0162	0.0481	0.2481	0.0792	0.0175	0.0383	0.3383	0.0395	0.041	0.441	0.034	0.534	0.0357	0.0494	0.0494	0.0474	0.1474	0.2474
2799	0.0359	0.0459	0.0456	0.049	0.0496	0.1496	0.0339	0.0179	0.041	0.241	0.0373	0.0361	0.0241	0.0087	0.0478	0.3478	0.0102	0.007	0.1044	0.0163	0.0479	0.2479	0.079	0.0177	0.0381	0.3381	0.0394	0.0409	0.4409	0.034	0.534	0.0357	0.0494	0.0494	0.0478	0.1478	0.2478
2798	0.0358	0.0458	0.0456	0.0489	0.0495	0.1495	0.0338	0.0178	0.0408	0.2408	0.0374	0.0361	0.0238	0.0087	0.0475	0.3475	0.0101	0.007	0.1041	0.0163	0.0476	0.2476	0.0786	0.0178	0.0379	0.3379	0.0393	0.0407	0.4407	0.0338	0.5338	0.0356	0.0487	0.0487	0.0478	0.1478	0.2478
2797	0.0357	0.0457	0.0456	0.0487	0.0493	0.1493	0.0336	0.0178	0.0407	0.2407	0.0373	0.036	0.0236	0.0088	0.0474	0.3474	0.01	0.0069	0.1038	0.0162	0.0474	0.2474	0.0782	0.0179	0.0377	0.3377	0.0392	0.0405	0.4405	0.0335	0.5335	0.0355	0.0479	0.0479	0.0474	0.1474	0.2474
2796	0.0357	0.0457	0.0455	0.0486	0.0491	0.1491	0.0336	0.0177	0.0405	0.2405	0.0371	0.036	0.0235	0.0089	0.0473	0.3473	0.01	0.0068	0.1035	0.0162	0.0472	0.2472	0.0778	0.0178	0.0374	0.3374	0.039	0.0403	0.4403	0.0332	0.5332	0.0355	0.0479	0.0479	0.0474	0.1474	0.2474
2795	0.0357	0.0457	0.0454	0.0484	0.0489	0.1489	0.0335	0.0177	0.0404	0.2404	0.0368	0.0359	0.0235	0.0089	0.0473	0.3473	0.0101	0.0067	0.103	0.0161	0.047	0.247	0.0772	0.0178	0.0372	0.3372	0.0389	0.04	0.44	0.0331	0.5331	0.0353	0.0487	0.0487	0.0469	0.1469	0.2469
2794	0.0356	0.0456	0.0452	0.0483	0.0487	0.1487	0.0335	0.0177	0.0403	0.2403	0.0366	0.0357	0.0236	0.0088	0.0472	0.3472	0.0102	0.0066	0.1024	0.016	0.0467	0.2467	0.0767	0.0178	0.037	0.337	0.0387	0.0398	0.4398	0.0329	0.5329	0.0352	0.0494	0.0494	0.0465	0.1465	0.2465
2793	0.0354	0.0454	0.0449	0.0482	0.0485	0.1485	0.0334	0.0176	0.0402	0.2402	0.0364	0.0355	0.0236	0.0086	0.047	0.347	0.0102	0.0065	0.1017	0.0159	0.0464	0.2464	0.0762	0.0177	0.0367	0.3367	0.0384	0.0397	0.4397	0.0328	0.5328	0.0349	0.0494	0.0494	0.0460	0.1460	0.2460
2792	0.0354	0.0454	0.0447	0.048	0.0484	0.1484	0.0334	0.0175	0.0402	0.2402	0.0363	0.0354	0.0237	0.0085	0.0468	0.3468	0.0102	0.0065	0.1012	0.0157	0.0462	0.2462	0.076	0.0176	0.0364	0.3364	0.038	0.0394	0.4394	0.0325	0.5325	0.0346	0.0494	0.0494	0.0452	0.1452	0.2452
2791	0.0354	0.0454	0.0447	0.048	0.0484	0.1484	0.0333	0.0176	0.0402	0.2402	0.0365	0.0354	0.0237	0.0084	0.0467	0.3467	0.0103	0.0067	0.1009	0.0157	0.0461	0.2461	0.0759	0.0175	0.036	0.336	0.0375	0.039	0.439	0.0321	0.5321	0.0342	0.0501	0.0501	0.0452	0.1452	0.2452
2790	0.0356	0.0456	0.0447	0.0481	0.0485	0.1485	0.0333	0.0177	0.0403	0.2403	0.0366	0.0354	0.0237	0.0085	0.0467	0.3467	0.0104	0.0069	0.1008	0.0158	0.0461	0.2461	0.0759	0.0173	0.0358	0.3358	0.037	0.0385	0.4385	0.0319	0.5319	0.0339	0.0508	0.0508	0.0456	0.1456	0.2456
2789	0.0357	0.0457	0.0447	0.0483	0.0486	0.1486	0.0334	0.0179	0.0403	0.2403	0.0367	0.0355	0.0238	0.0086	0.0468	0.3468	0.0106	0.0071	0.1008	0.016	0.0461	0.2461	0.076	0.017	0.0358	0.3358	0.0365	0.0382	0.4382	0.0318	0.5318	0.0338	0.0523	0.0523	0.0465	0.1465	0.2465
2788	0.0357	0.0457	0.0447	0.0484	0.0487	0.1487	0.0335	0.018	0.0403	0.2403	0.0366	0.0355	0.0239	0.0088	0.0468	0.3468	0.0106	0.0072	0.1007	0.0161	0.0461	0.2461	0.076	0.0169	0.0358	0.3358	0.0362	0.0382	0.4382	0.0319	0.5319	0.0337	0.0523	0.0523	0.0469	0.1469	0.2469
2787	0.0356	0.0456	0.0446	0.0484	0.0488	0.1488	0.0336	0.018	0.0403	0.2403	0.0365	0.0355	0.024	0.0089	0.0468	0.3468	0.0105	0.0071	0.1004	0.016	0.0462	0.2462	0.0758	0.0167	0.0358	0.3358	0.036	0.0383	0.4383	0.0319	0.5319	0.0336	0.0515	0.0515	0.0465	0.1465	0.2465
2786	0.0354	0.0454	0.0443	0.0482	0.0488	0.1488	0.0335	0.0179	0.0402	0.2402	0.0363	0.0355	0.024	0.009	0.0466	0.3466	0.0103	0.0071	0.1	0.0159	0.0461	0.2461	0.0754	0.0166	0.0356	0.3356	0.0358	0.0383	0.4383	0.0317	0.5317	0.0335	0.0501	0.0501	0.0460	0.1460	0.2460
2785	0.0352	0.0452	0.0441	0.0479	0.0486	0.1486	0.0333	0.0177	0.0401	0.2401	0.0362	0.0354	0.0239	0.009	0.0464	0.3464	0.0101	0.007	0.0994	0.0157	0.046	0.246	0.075	0.0165	0.0353	0.3353	0.0355	0.0382	0.4382	0.0313	0.5313	0.0333	0.0487	0.0487	0.0452	0.1452	0.2452
2784	0.035	0.045	0.0439	0.0476	0.0484	0.1484	0.0331	0.0176	0.04	0.24	0.0361	0.0353	0.0237	0.0089	0.0462	0.3462	0.0099	0.007	0.0989	0.0155	0.0457	0.2457	0.0745	0.0164	0.035	0.335	0.0353	0.038	0.438	0.0311	0.5311	0.0332	0.0472	0.0472	0.0443	0.1443	0.2443
2783	0.0349	0.0449	0.0439	0.0473	0.0481	0.1481	0.0329	0.0175	0.04	0.24	0.0361	0.0351	0.0234	0.0088	0.046	0.346	0.0098	0.0069	0.0984	0.0154	0.0454	0.2454	0.0741	0.0163	0.0348	0.3348	0.0352	0.0377	0.4377	0.0309	0.5309	0.0331	0.0465	0.0465	0.0438	0.1438	0.2438
2782	0.0349	0.0449	0.0439	0.0471	0.0479	0.1479	0.0328	0.0175	0.0399	0.2399	0.036	0.035	0.0232	0.0085	0.0459	0.3459	0.0099	0.0068	0.098	0.0153	0.0452	0.2452	0.0737	0.0162	0.0346	0.3346	0.0352	0.0375	0.4375	0.0309	0.5309	0.0331	0.0472	0.0472	0.0434	0.1434	0.2434
2781	0.0348	0.0448	0.0438	0.047	0.0478	0.1478	0.0326	0.0176	0.0398	0.2398	0.0358	0.0349	0.023	0.0083	0.0458	0.3458	0.0099	0.0068	0.0978	0.0153	0.045	0.245	0.0734	0.0162	0.0346	0.3346	0.0352	0.0374	0.4374	0.031	0.531	0.0331	0.0472	0.0472	0.0434	0.1434	0.2434
2780	0.0347	0.0447	0.0437	0.0469	0.0477	0.1477	0.0326	0.0177	0.0398	0.2398	0.0357	0.0349	0.0229	0.0081	0.0457	0.3457	0.01	0.0068	0.0976	0.0153	0.0448	0.2448	0.073	0.0162	0.0345	0.3345	0.0352	0.0373	0.4373	0.031	0.531	0.0332	0.0479	0.0479	0.0434	0.1434	0.2434
2779	0.0346	0.0446	0.0437	0.0468	0.0476	0.1476	0.0326	0.0177	0.0397	0.2397	0.0357	0.0349	0.023	0.0081	0.0455	0.3455	0.01	0.0068	0.0974	0.0153	0.0446	0.2446	0.0726	0.0163	0.0344	0.3344	0.0352	0.0374	0.4374	0.0311	0.5311	0.0332	0.0479	0.0479	0.0434	0.1434	0.2434
2778	0.0345	0.0445	0.0436	0.0468	0.0474	0.1474	0.0326	0.0176	0.0396	0.2396	0.0356	0.0349	0.023	0.0081	0.0454	0.3454	0.0099	0.0068	0.0971	0.0152	0.0444	0.2444	0.0723	0.0164	0.0343	0.3343	0.0351	0.0375	0.4375	0.0311	0.5311	0.0332	0.0472	0.0472	0.0430	0.1430	0.2430
2777	0.0344	0.0444	0.0436	0.0469	0.0472	0.1472	0.0325	0.0175	0.0396	0.2396	0.0355	0.0348	0.023	0.0081	0.0453	0.3453	0.0098	0.0068	0.0967	0.0152	0.0442	0.2442	0.072	0.0165	0.0343	0.3343	0.0351	0.0375	0.4375	0.0311	0.5311	0.0331	0.0465	0.0465	0.0430	0.1430	0.2430
2776	0.0343	0.0443	0.0435	0.0469	0.0471	0.1471	0.0325	0.0173	0.0395	0.2395	0.0354	0.0346	0.023	0.0081	0.0453	0.3453	0.0097	0.0068	0.0963	0.0152	0.044	0.244	0.0717	0.0165	0.0342	0.3342	0.0352	0.0375	0.4375	0.031	0.531	0.0329	0.0458	0.0458	0.0430	0.1430	0.2430
2775	0.0342	0.0442	0.0434	0.0469	0.0471	0.1471	0.0324	0.0173	0.0394	0.2394	0.0353	0.0345	0.023	0.0081	0.0453	0.3453	0.0097	0.0067	0.0959	0.0153	0.044	0.244	0.0716	0.0164	0.0342	0.3342	0.0351	0.0373	0.4373	0.0309	0.5309	0.0328	0.0458	0.0458	0.0434	0.1434	0.2434
2774	0.0341	0.0441	0.0432	0.0468	0.047	0.147	0.0323	0.0174	0.0392	0.2392	0.0352	0.0343	0.0229	0.0081	0.0453	0.3453	0.0097	0.0066	0.0955	0.0152	0.044	0.244	0.0715	0.0163	0.0342	0.3342	0.035	0.0372	0.4372	0.0308	0.5308	0.0328	0.0458	0.0458	0.0430	0.1430	0.2430
2773	0.0339	0.0439	0.0429	0.0466	0.0468	0.1468	0.0321	0.0173	0.039	0.239	0.0351	0.0342	0.0227	0.0081	0.0451	0.3451	0.0096	0.0065	0.095	0.0149	0.044	0.244	0.0713	0.0163	0.0343	0.3343	0.0349	0.0371	0.4371	0.0308	0.5308	0.0329	0.0451	0.0451	0.0416	0.1416	0.2416
2772	0.0337	0.0437	0.0426	0.0464	0.0466	0.1466	0.032	0.0172	0.0388	0.2388	0.035	0.0341	0.0225	0.008	0.0449	0.3449	0.0095	0.0064	0.0947	0.0147	0.044	0.244	0.071	0.0164	0.0345	0.3345	0.035	0.0372	0.4372	0.0309	0.5309	0.0331	0.0443	0.0443	0.0408	0.1408	0.2408
2771	0.0335	0.0435	0.0424	0.0462	0.0464	0.1464	0.0319	0.0171	0.0387	0.2387	0.035	0.0341	0.0223	0.0079	0.0447	0.3447	0.0094	0.0063	0.0943	0.0146	0.0439	0.2439	0.0706	0.0166	0.0346	0.3346	0.0351	0.0373	0.4373	0.0311	0.5311	0.0332	0.0436	0.0436	0.0403	0.1403	0.2403
2770	0.0333	0.0433	0.0422	0.046	0.0463	0.1463	0.0318	0.0169	0.0386	0.2386	0.0349	0.0341	0.0222	0.0079	0.0446	0.3446	0.0094	0.0062	0.094	0.0146	0.0438	0.2438	0.0702	0.0166	0.0347	0.3347	0.0353	0.0374	0.4374	0.0313	0.5313	0.0332	0.0436	0.0436	0.0403	0.1403	0.2403
2769	0.0332	0.0432	0.0422	0.0459	0.0462	0.1462	0.0318	0.0167	0.0387	0.2387	0.0347	0.034	0.0222	0.0078	0.0446	0.3446	0.0094	0.0061	0.0936	0.0147	0.0438	0.2438	0.0699	0.0165	0.0347	0.3347	0.0356	0.0374	0.4374	0.0313	0.5313	0.0331	0.0436	0.0436	0.0408	0.1408	0.2408
2768	0.0332	0.0432	0.0422	0.0459	0.0461	0.1461	0.0318	0.0166	0.0387	0.2387	0.0346	0.034	0.0222	0.0077	0.0446	0.3446	0.0094	0.006	0.0933	0.0148	0.0437	0.2437	0.0698	0.0164	0.0347	0.3347	0.0358	0.0373	0.4373	0.0312	0.5312	0.0331	0.0436	0.0436	0.0412	0.1412	0.2412
2767	0.0331	0.0431	0.0422	0.046	0.0461	0.1461	0.032	0.0167	0.0388	0.2388	0.0346	0.034	0.0222	0.0077	0.0446	0.3446	0.0094	0.006	0.0931	0.0148	0.0438	0.2438	0.0696	0.0164	0.0346	0.3346	0.0359	0.0373	0.4373	0.0312	0.5312	0.0331	0.0436	0.0436	0.0412	0.1412	0.2412
2766	0.0331	0.0431	0.0423	0.0461	0.0462	0.1462	0.0322	0.0169	0.0388	0.2388	0.0346	0.0341	0.0223	0.0078	0.0447	0.3447	0.0094	0.0061	0.0928	0.0149	0.0438	0.2438	0.0695	0.0165	0.0345	0.3345	0.0358	0.0372	0.4372	0.0312	0.5312	0.033	0.0436	0.0436	0.0416	0.1416	0.2416
2765	0.033	0.043	0.0423	0.0461	0.0464	0.1464	0.0323	0.017	0.0389	0.2389	0.0347	0.0341	0.0223	0.008	0.0448	0.3448	0.0093	0.0063	0.0925	0.015	0.0439	0.2439	0.0693	0.0166	0.0344	0.3344	0.0356	0.0372	0.4372	0.0312	0.5312	0.0329	0.0429	0.0429	0.0421	0.1421	0.2421
2764	0.033	0.043	0.0422	0.0461	0.0466	0.1466	0.0324	0.0171	0.0389	0.2389	0.0347	0.0341	0.0224	0.0082	0.0447	0.3447	0.0093	0.0064	0.0923	0.0151	0.0438	0.2438	0.0691	0.0166	0.0343	0.3343	0.0353	0.0371	0.4371	0.0311	0.5311	0.0327	0.0429	0.0429	0.0425	0.1425	0.2425
2763	0.033	0.043	0.0421	0.046	0.0468	0.1468	0.0324	0.0171	0.0387	0.2387	0.0348	0.0341	0.0225	0.0082	0.0447	0.3447	0.0093	0.0065	0.0921	0.0151	0.0437	0.2437	0.0688	0.0166	0.0343	0.3343	0.0351	0.0371	0.4371	0.0309	0.5309	0.0325	0.0429	0.0429	0.0425	0.1425	0.2425
2762	0.033	0.043	0.042	0.046	0.0468	0.1468	0.0325	0.0171	0.0386	0.2386	0.0348	0.034	0.0226	0.0081	0.0445	0.3445	0.0093	0.0065	0.092	0.0151	0.0436	0.2436	0.0684	0.0165	0.0342	0.3342	0.035	0.0371	0.4371	0.0307	0.5307	0.0322	0.0429	0.0429	0.0425	0.1425	0.2425
2761	0.033	0.043	0.0419	0.0459	0.0466	0.1466	0.0325	0.0172	0.0385	0.2385	0.0348	0.034	0.0227	0.008	0.0444	0.3444	0.0093	0.0065	0.0918	0.0151	0.0435	0.2435	0.0681	0.0163	0.0341	0.3341	0.0349	0.037	0.437	0.0304	0.5304	0.032	0.0429	0.0429	0.0425	0.1425	0.2425
2760	0.033	0.043	0.0418	0.0458	0.0463	0.1463	0.0324	0.0173	0.0384	0.2384	0.0347	0.034	0.0228	0.0079	0.0442	0.3442	0.0093	0.0064	0.0917	0.0151	0.0433	0.2433	0.0678	0.0161	0.034	0.334	0.0349	0.0368	0.4368	0.0302	0.5302	0.0317	0.0429	0.0429	0.0425	0.1425	0.2425
2759	0.0329	0.0429	0.0417	0.0457	0.046	0.146	0.0323	0.0173	0.0384	0.2384	0.0346	0.034	0.0227	0.008	0.0441	0.3441	0.0093	0.0063	0.0914	0.0151	0.0432	0.2432	0.0674	0.0158	0.0338	0.3338	0.0347	0.0365	0.4365	0.03	0.53	0.0315	0.0429	0.0429	0.0425	0.1425	0.2425
2758	0.0329	0.0429	0.0415	0.0454	0.0458	0.1458	0.0321	0.0174	0.0383	0.2383	0.0344	0.034	0.0226	0.0081	0.0439	0.3439	0.0092	0.0063	0.091	0.0151	0.043	0.243	0.0671	0.0156	0.0336	0.3336	0.0345	0.0362	0.4362	0.0299	0.5299	0.0314	0.0422	0.0422	0.0425	0.1425	0.2425
2757	0.0328	0.0428	0.0415	0.0452	0.0457	0.1457	0.0319	0.0173	0.0383	0.2383	0.0344	0.0339	0.0226	0.0082	0.0438	0.3438	0.0092	0.0063	0.0906	0.0149	0.0429	0.2429	0.0668	0.0155	0.0333	0.3333	0.0342	0.0359	0.4359	0.0297	0.5297	0.0313	0.0422	0.0422	0.0416	0.1416	0.2416
2756	0.0328	0.0428	0.0415	0.0451	0.0456	0.1456	0.0318	0.0172	0.0383	0.2383	0.0345	0.0339	0.0225	0.0083	0.0437	0.3437	0.0093	0.0062	0.0902	0.0147	0.0428	0.2428	0.0665	0.0155	0.0331	0.3331	0.0339	0.0357	0.4357	0.0297	0.5297	0.0313	0.0429	0.0429	0.0408	0.1408	0.2408
2755	0.0328	0.0428	0.0415	0.0451	0.0456	0.1456	0.0317	0.0171	0.0383	0.2383	0.0346	0.0339	0.0225	0.0082	0.0437	0.3437	0.0093	0.0062	0.0898	0.0145	0.0429	0.2429	0.0663	0.0155	0.033	0.333	0.0338	0.0356	0.4356	0.0298	0.5298	0.0313	0.0429	0.0429	0.0399	0.1399	0.2399
2754	0.0328	0.0428	0.0414	0.0451	0.0456	0.1456	0.0316	0.017	0.0383	0.2383	0.0346	0.0339	0.0225	0.0082	0.0438	0.3438	0.0094	0.0062	0.0896	0.0143	0.0429	0.2429	0.0661	0.0156	0.033	0.333	0.0337	0.0356	0.4356	0.03	0.53	0.0312	0.0436	0.0436	0.0390	0.1390	0.2390
2753	0.0327	0.0427	0.0413	0.045	0.0456	0.1456	0.0316	0.017	0.0382	0.2382	0.0345	0.0339	0.0225	0.0082	0.0438	0.3438	0.0093	0.0062	0.0894	0.0143	0.0428	0.2428	0.066	0.0156	0.0329	0.3329	0.0337	0.0355	0.4355	0.0301	0.5301	0.0312	0.0429	0.0429	0.0390	0.1390	0.2390
2752	0.0326	0.0426	0.0413	0.045	0.0456	0.1456	0.0316	0.017	0.0383	0.2383	0.0344	0.0339	0.0225	0.0083	0.0438	0.3438	0.0092	0.0063	0.0893	0.0143	0.0426	0.2426	0.0659	0.0156	0.0328	0.3328	0.0335	0.0353	0.4353	0.0301	0.5301	0.031	0.0422	0.0422	0.0390	0.1390	0.2390
2751	0.0326	0.0426	0.0413	0.0451	0.0456	0.1456	0.0316	0.017	0.0383	0.2383	0.0345	0.0338	0.0225	0.0084	0.0438	0.3438	0.0091	0.0063	0.0892	0.0143	0.0425	0.2425	0.0657	0.0155	0.0326	0.3326	0.0334	0.0351	0.4351	0.03	0.53	0.0309	0.0415	0.0415	0.0390	0.1390	0.2390
2750	0.0326	0.0426	0.0413	0.0452	0.0456	0.1456	0.0317	0.0169	0.0382	0.2382	0.0346	0.0337	0.0225	0.0084	0.0438	0.3438	0.0091	0.0063	0.0891	0.0143	0.0425	0.2425	0.0654	0.0154	0.0323	0.3323	0.0332	0.0349	0.4349	0.0298	0.5298	0.0307	0.0415	0.0415	0.0390	0.1390	0.2390
2749	0.0326	0.0426	0.0413	0.0452	0.0457	0.1457	0.0317	0.0169	0.0381	0.2381	0.0346	0.0336	0.0225	0.0085	0.0437	0.3437	0.0092	0.0063	0.0888	0.0144	0.0425	0.2425	0.0651	0.0153	0.032	0.332	0.0331	0.0348	0.4348	0.0296	0.5296	0.0306	0.0422	0.0422	0.0394	0.1394	0.2394
2748	0.0326	0.0426	0.0413	0.0452	0.0456	0.1456	0.0318	0.0169	0.0379	0.2379	0.0347	0.0335	0.0224	0.0084	0.0436	0.3436	0.0092	0.0063	0.0885	0.0144	0.0425	0.2425	0.0649	0.0154	0.0319	0.3319	0.0329	0.0347	0.4347	0.0295	0.5295	0.0305	0.0422	0.0422	0.0394	0.1394	0.2394
2747	0.0325	0.0425	0.0412	0.0451	0.0456	0.1456	0.0317	0.0169	0.0377	0.2377	0.0346	0.0336	0.0222	0.0083	0.0436	0.3436	0.0092	0.0064	0.0882	0.0145	0.0425	0.2425	0.0648	0.0155	0.0318	0.3318	0.0328	0.0348	0.4348	0.0294	0.5294	0.0305	0.0422	0.0422	0.0399	0.1399	0.2399
2746	0.0324	0.0424	0.0412	0.045	0.0454	0.1454	0.0316	0.0168	0.0375	0.2375	0.0345	0.0336	0.0221	0.0082	0.0435	0.3435	0.0093	0.0064	0.088	0.0146	0.0423	0.2423	0.0647	0.0157	0.0319	0.3319	0.0327	0.0348	0.4348	0.0294	0.5294	0.0305	0.0429	0.0429	0.0403	0.1403	0.2403
2745	0.0324	0.0424	0.0412	0.0448	0.0453	0.1453	0.0314	0.0167	0.0374	0.2374	0.0344	0.0336	0.0219	0.0079	0.0434	0.3434	0.0092	0.0064	0.0878	0.0146	0.042	0.242	0.0645	0.0157	0.0321	0.3321	0.0325	0.0349	0.4349	0.0293	0.5293	0.0305	0.0422	0.0422	0.0403	0.1403	0.2403
2744	0.0323	0.0423	0.0411	0.0445	0.0452	0.1452	0.0311	0.0167	0.0372	0.2372	0.0343	0.0335	0.0217	0.0077	0.0432	0.3432	0.0091	0.0063	0.0875	0.0145	0.0417	0.2417	0.0643	0.0157	0.0321	0.3321	0.0324	0.0348	0.4348	0.0291	0.5291	0.0305	0.0415	0.0415	0.0399	0.1399	0.2399
2743	0.0321	0.0421	0.041	0.0442	0.0451	0.1451	0.031	0.0167	0.0372	0.2372	0.0342	0.0333	0.0216	0.0075	0.043	0.343	0.0089	0.0061	0.0873	0.0143	0.0415	0.2415	0.0641	0.0157	0.032	0.332	0.0323	0.0346	0.4346	0.029	0.529	0.0304	0.0400	0.0400	0.0390	0.1390	0.2390
2742	0.0319	0.0419	0.0409	0.0441	0.045	0.145	0.031	0.0168	0.0372	0.2372	0.0341	0.0331	0.0215	0.0075	0.0429	0.3429	0.0087	0.0059	0.0871	0.0142	0.0413	0.2413	0.0639	0.0156	0.0318	0.3318	0.0322	0.0345	0.4345	0.0289	0.5289	0.0304	0.0386	0.0386	0.0386	0.1386	0.2386
2741	0.0317	0.0417	0.0408	0.0441	0.0448	0.1448	0.031	0.0169	0.0372	0.2372	0.034	0.033	0.0216	0.0076	0.0428	0.3428	0.0086	0.0059	0.0869	0.0141	0.0413	0.2413	0.0637	0.0156	0.0316	0.3316	0.032	0.0343	0.4343	0.0288	0.5288	0.0304	0.0379	0.0379	0.0381	0.1381	0.2381
2740	0.0316	0.0416	0.0408	0.0442	0.0447	0.1447	0.0312	0.017	0.0372	0.2372	0.0338	0.0329	0.0218	0.0079	0.0429	0.3429	0.0086	0.006	0.0866	0.0142	0.0414	0.2414	0.0635	0.0156	0.0314	0.3314	0.0318	0.0341	0.4341	0.0286	0.5286	0.0304	0.0379	0.0379	0.0386	0.1386	0.2386
2739	0.0316	0.0416	0.0408	0.0443	0.0446	0.1446	0.0313	0.017	0.0372	0.2372	0.0337	0.033	0.022	0.0081	0.0431	0.3431	0.0088	0.0061	0.0864	0.0144	0.0414	0.2414	0.0634	0.0155	0.0311	0.3311	0.0315	0.034	0.434	0.0283	0.5283	0.0302	0.0393	0.0393	0.0394	0.1394	0.2394
2738	0.0317	0.0417	0.0408	0.0443	0.0446	0.1446	0.0313	0.0169	0.0373	0.2373	0.0337	0.0331	0.0222	0.0081	0.0432	0.3432	0.0089	0.0062	0.0861	0.0144	0.0415	0.2415	0.0632	0.0154	0.031	0.331	0.0313	0.0339	0.4339	0.0282	0.5282	0.03	0.0400	0.0400	0.0394	0.1394	0.2394
2737	0.0318	0.0418	0.0407	0.0444	0.0447	0.1447	0.0312	0.0168	0.0373	0.2373	0.0338	0.0332	0.0223	0.0081	0.0432	0.3432	0.0091	0.0062	0.086	0.0144	0.0414	0.2414	0.063	0.0153	0.031	0.331	0.0312	0.0339	0.4339	0.0282	0.5282	0.0298	0.0415	0.0415	0.0394	0.1394	0.2394
2736	0.0318	0.0418	0.0406	0.0444	0.0448	0.1448	0.031	0.0167	0.0374	0.2374	0.034	0.0333	0.0222	0.0081	0.0431	0.3431	0.0091	0.0062	0.0859	0.0143	0.0414	0.2414	0.0627	0.0152	0.031	0.331	0.0312	0.0338	0.4338	0.0282	0.5282	0.0297	0.0415	0.0415	0.0390	0.1390	0.2390
2735	0.0319	0.0419	0.0405	0.0443	0.045	0.145	0.0309	0.0166	0.0374	0.2374	0.0341	0.0334	0.0221	0.0081	0.043	0.343	0.0091	0.0062	0.0858	0.0142	0.0413	0.2413	0.0624	0.0151	0.0311	0.3311	0.0313	0.0337	0.4337	0.0283	0.5283	0.0297	0.0415	0.0415	0.0386	0.1386	0.2386
2734	0.0318	0.0418	0.0405	0.0443	0.045	0.145	0.0309	0.0165	0.0373	0.2373	0.034	0.0333	0.0219	0.0082	0.0429	0.3429	0.009	0.0061	0.0857	0.0141	0.0411	0.2411	0.0622	0.015	0.0312	0.3312	0.0313	0.0336	0.4336	0.0283	0.5283	0.0298	0.0407	0.0407	0.0381	0.1381	0.2381
2733	0.0317	0.0417	0.0405	0.0442	0.0449	0.1449	0.031	0.0164	0.0371	0.2371	0.0338	0.0332	0.0218	0.0081	0.0429	0.3429	0.0089	0.006	0.0856	0.0139	0.0408	0.2408	0.062	0.015	0.0311	0.3311	0.0312	0.0335	0.4335	0.0283	0.5283	0.0298	0.0400	0.0400	0.0372	0.1372	0.2372
2732	0.0316	0.0416	0.0404	0.0441	0.0448	0.1448	0.0311	0.0164	0.0369	0.2369	0.0335	0.0331	0.0217	0.0081	0.0428	0.3428	0.0089	0.006	0.0855	0.0139	0.0406	0.2406	0.0618	0.0149	0.0311	0.3311	0.0311	0.0334	0.4334	0.0283	0.5283	0.0298	0.0400	0.0400	0.0372	0.1372	0.2372
2731	0.0316	0.0416	0.0404	0.044	0.0447	0.1447	0.0312	0.0165	0.0367	0.2367	0.0334	0.0332	0.0218	0.008	0.0428	0.3428	0.009	0.006	0.0853	0.0139	0.0405	0.2405	0.0617	0.0149	0.0311	0.3311	0.031	0.0333	0.4333	0.0282	0.5282	0.0298	0.0407	0.0407	0.0372	0.1372	0.2372
2730	0.0315	0.0415	0.0403	0.0439	0.0446	0.1446	0.0312	0.0166	0.0366	0.2366	0.0335	0.0333	0.0218	0.008	0.0428	0.3428	0.0091	0.006	0.0852	0.0139	0.0406	0.2406	0.0616	0.0149	0.0311	0.3311	0.0309	0.0333	0.4333	0.0282	0.5282	0.0299	0.0415	0.0415	0.0372	0.1372	0.2372
2729	0.0313	0.0413	0.0403	0.0437	0.0444	0.1444	0.0312	0.0166	0.0366	0.2366	0.0336	0.0333	0.0219	0.008	0.0428	0.3428	0.0092	0.006	0.085	0.0139	0.0407	0.2407	0.0614	0.015	0.0311	0.3311	0.0308	0.0334	0.4334	0.0282	0.5282	0.0299	0.0422	0.0422	0.0372	0.1372	0.2372
2728	0.0312	0.0412	0.0403	0.0435	0.0443	0.1443	0.0312	0.0166	0.0368	0.2368	0.0337	0.0333	0.0218	0.008	0.0428	0.3428	0.0093	0.0059	0.0848	0.0139	0.0408	0.2408	0.0612	0.015	0.0312	0.3312	0.0308	0.0336	0.4336	0.0283	0.5283	0.03	0.0429	0.0429	0.0372	0.1372	0.2372
2727	0.031	0.041	0.0403	0.0434	0.0441	0.1441	0.0311	0.0166	0.0369	0.2369	0.0338	0.0332	0.0217	0.008	0.0427	0.3427	0.0092	0.0059	0.0847	0.0139	0.0408	0.2408	0.061	0.015	0.0311	0.3311	0.0307	0.0337	0.4337	0.0283	0.5283	0.03	0.0422	0.0422	0.0372	0.1372	0.2372
2726	0.031	0.041	0.0403	0.0433	0.044	0.144	0.031	0.0167	0.0371	0.2371	0.0338	0.0331	0.0216	0.0081	0.0426	0.3426	0.0091	0.0058	0.0846	0.0139	0.0408	0.2408	0.0608	0.015	0.031	0.331	0.0308	0.0337	0.4337	0.0282	0.5282	0.0299	0.0415	0.0415	0.0372	0.1372	0.2372
2725	0.0311	0.0411	0.0403	0.0434	0.044	0.144	0.031	0.0167	0.0372	0.2372	0.0338	0.0331	0.0216	0.0082	0.0425	0.3425	0.009	0.0058	0.0845	0.014	0.0408	0.2408	0.0606	0.015	0.0309	0.3309	0.0309	0.0335	0.4335	0.028	0.528	0.0296	0.0407	0.0407	0.0377	0.1377	0.2377
2724	0.0312	0.0412	0.0404	0.0435	0.0441	0.1441	0.031	0.0168	0.0373	0.2373	0.0338	0.0332	0.0217	0.0082	0.0423	0.3423	0.0089	0.0059	0.0844	0.0141	0.0408	0.2408	0.0606	0.015	0.0308	0.3308	0.031	0.0333	0.4333	0.0278	0.5278	0.0293	0.0400	0.0400	0.0381	0.1381	0.2381
2723	0.0313	0.0413	0.0404	0.0436	0.0441	0.1441	0.031	0.0168	0.0372	0.2372	0.0338	0.0332	0.0219	0.0083	0.0423	0.3423	0.0089	0.006	0.0841	0.0142	0.0407	0.2407	0.0606	0.0149	0.0306	0.3306	0.031	0.0331	0.4331	0.0276	0.5276	0.0291	0.0400	0.0400	0.0386	0.1386	0.2386
2722	0.0313	0.0413	0.0403	0.0437	0.0442	0.1442	0.0311	0.0169	0.0372	0.2372	0.0339	0.0333	0.0221	0.0082	0.0423	0.3423	0.0088	0.0061	0.0838	0.0142	0.0407	0.2407	0.0607	0.0148	0.0305	0.3305	0.031	0.033	0.433	0.0274	0.5274	0.0289	0.0393	0.0393	0.0386	0.1386	0.2386
2721	0.0311	0.0411	0.0401	0.0437	0.0442	0.1442	0.0311	0.0169	0.0371	0.2371	0.0338	0.0333	0.0221	0.0081	0.0424	0.3424	0.0088	0.0062	0.0836	0.0142	0.0406	0.2406	0.0606	0.0147	0.0304	0.3304	0.0308	0.033	0.433	0.0274	0.5274	0.0288	0.0393	0.0393	0.0386	0.1386	0.2386
2720	0.0309	0.0409	0.0398	0.0436	0.0441	0.1441	0.031	0.0169	0.037	0.237	0.0335	0.0333	0.022	0.0079	0.0423	0.3423	0.0087	0.0062	0.0834	0.0142	0.0405	0.2405	0.0603	0.0147	0.0303	0.3303	0.0306	0.0331	0.4331	0.0275	0.5275	0.0288	0.0386	0.0386	0.0386	0.1386	0.2386
2719	0.0307	0.0407	0.0396	0.0436	0.044	0.144	0.0309	0.0167	0.0369	0.2369	0.0333	0.0331	0.0219	0.0077	0.0422	0.3422	0.0085	0.0062	0.0832	0.0141	0.0404	0.2404	0.0599	0.0147	0.0303	0.3303	0.0305	0.0331	0.4331	0.0276	0.5276	0.0289	0.0372	0.0372	0.0381	0.1381	0.2381
2718	0.0306	0.0406	0.0395	0.0436	0.0438	0.1438	0.0309	0.0165	0.0368	0.2368	0.033	0.0329	0.0217	0.0075	0.0421	0.3421	0.0085	0.0062	0.083	0.0139	0.0403	0.2403	0.0596	0.0147	0.0303	0.3303	0.0303	0.033	0.433	0.0277	0.5277	0.0289	0.0372	0.0372	0.0372	0.1372	0.2372
2717	0.0306	0.0406	0.0394	0.0435	0.0437	0.1437	0.0309	0.0164	0.0367	0.2367	0.0329	0.0328	0.0216	0.0075	0.042	0.342	0.0085	0.0062	0.0828	0.0137	0.0403	0.2403	0.0595	0.0147	0.0302	0.3302	0.0301	0.033	0.433	0.0277	0.5277	0.029	0.0372	0.0372	0.0364	0.1364	0.2364
2716	0.0306	0.0406	0.0394	0.0434	0.0436	0.1436	0.0308	0.0162	0.0365	0.2365	0.0329	0.0328	0.0216	0.0075	0.0419	0.3419	0.0086	0.0063	0.0826	0.0136	0.0402	0.2402	0.0595	0.0147	0.0301	0.3301	0.03	0.033	0.433	0.0276	0.5276	0.029	0.0379	0.0379	0.0359	0.1359	0.2359
2715	0.0306	0.0406	0.0393	0.0433	0.0435	0.1435	0.0308	0.0161	0.0363	0.2363	0.0329	0.0328	0.0215	0.0076	0.0419	0.3419	0.0087	0.0063	0.0823	0.0135	0.04	0.24	0.0594	0.0148	0.0301	0.3301	0.0299	0.033	0.433	0.0276	0.5276	0.0292	0.0386	0.0386	0.0355	0.1355	0.2355
2714	0.0305	0.0405	0.0393	0.0431	0.0434	0.1434	0.0306	0.0159	0.0361	0.2361	0.0329	0.0327	0.0215	0.0076	0.0418	0.3418	0.0087	0.0062	0.082	0.0134	0.0398	0.2398	0.0593	0.0148	0.0301	0.3301	0.0299	0.0329	0.4329	0.0275	0.5275	0.0293	0.0386	0.0386	0.0350	0.1350	0.2350
2713	0.0304	0.0404	0.0392	0.0428	0.0433	0.1433	0.0305	0.0159	0.036	0.236	0.033	0.0325	0.0214	0.0076	0.0417	0.3417	0.0088	0.006	0.0818	0.0133	0.0396	0.2396	0.0591	0.0147	0.0301	0.3301	0.0299	0.0329	0.4329	0.0274	0.5274	0.0293	0.0393	0.0393	0.0346	0.1346	0.2346
2712	0.0303	0.0403	0.0391	0.0428	0.0433	0.1433	0.0304	0.016	0.036	0.236	0.0331	0.0323	0.0214	0.0076	0.0417	0.3417	0.0088	0.0059	0.0816	0.0133	0.0396	0.2396	0.059	0.0147	0.03	0.33	0.0297	0.0327	0.4327	0.0272	0.5272	0.0292	0.0393	0.0393	0.0346	0.1346	0.2346
2711	0.0303	0.0403	0.039	0.0428	0.0433	0.1433	0.0304	0.0162	0.0361	0.2361	0.033	0.0323	0.0215	0.0077	0.0416	0.3416	0.009	0.006	0.0815	0.0135	0.0396	0.2396	0.059	0.0147	0.0299	0.3299	0.0296	0.0325	0.4325	0.027	0.527	0.0292	0.0407	0.0407	0.0355	0.1355	0.2355
2710	0.0303	0.0403	0.039	0.0429	0.0433	0.1433	0.0305	0.0165	0.0362	0.2362	0.033	0.0324	0.0215	0.0078	0.0414	0.3414	0.0091	0.0061	0.0814	0.0137	0.0397	0.2397	0.059	0.0147	0.0297	0.3297	0.0295	0.0324	0.4324	0.027	0.527	0.0291	0.0415	0.0415	0.0364	0.1364	0.2364
2709	0.0303	0.0403	0.0391	0.0429	0.0432	0.1432	0.0305	0.0167	0.0362	0.2362	0.0328	0.0325	0.0216	0.0079	0.0412	0.3412	0.0092	0.0061	0.0813	0.0138	0.0398	0.2398	0.059	0.0149	0.0296	0.3296	0.0295	0.0324	0.4324	0.0271	0.5271	0.0292	0.0422	0.0422	0.0368	0.1368	0.2368
2708	0.0303	0.0403	0.0391	0.0428	0.0431	0.1431	0.0306	0.0166	0.0362	0.2362	0.0327	0.0326	0.0215	0.0079	0.0411	0.3411	0.0092	0.0062	0.0811	0.0139	0.0398	0.2398	0.0588	0.015	0.0297	0.3297	0.0295	0.0325	0.4325	0.0272	0.5272	0.0292	0.0422	0.0422	0.0372	0.1372	0.2372
2707	0.0303	0.0403	0.039	0.0427	0.043	0.143	0.0307	0.0164	0.036	0.236	0.0325	0.0326	0.0215	0.0077	0.0411	0.3411	0.009	0.0061	0.0808	0.0138	0.0397	0.2397	0.0586	0.015	0.0298	0.3298	0.0295	0.0326	0.4326	0.0272	0.5272	0.0291	0.0407	0.0407	0.0368	0.1368	0.2368
2706	0.0303	0.0403	0.0389	0.0426	0.0428	0.1428	0.0306	0.016	0.0359	0.2359	0.0325	0.0325	0.0214	0.0075	0.0413	0.3413	0.0088	0.006	0.0806	0.0138	0.0395	0.2395	0.0583	0.015	0.0299	0.3299	0.0293	0.0326	0.4326	0.0272	0.5272	0.029	0.0393	0.0393	0.0368	0.1368	0.2368
2705	0.0302	0.0402	0.0388	0.0426	0.0427	0.1427	0.0305	0.0158	0.0358	0.2358	0.0325	0.0324	0.0213	0.0075	0.0415	0.3415	0.0088	0.006	0.0805	0.0137	0.0393	0.2393	0.0581	0.0149	0.0299	0.3299	0.0292	0.0325	0.4325	0.0271	0.5271	0.0288	0.0393	0.0393	0.0364	0.1364	0.2364
2704	0.0303	0.0403	0.0387	0.0426	0.0427	0.1427	0.0304	0.0159	0.0358	0.2358	0.0325	0.0323	0.0212	0.0076	0.0416	0.3416	0.0089	0.0061	0.0804	0.0136	0.0394	0.2394	0.058	0.0148	0.0298	0.3298	0.0291	0.0324	0.4324	0.0269	0.5269	0.0287	0.0400	0.0400	0.0359	0.1359	0.2359
2703	0.0303	0.0403	0.0386	0.0425	0.0428	0.1428	0.0303	0.016	0.0359	0.2359	0.0326	0.0324	0.0212	0.0078	0.0417	0.3417	0.0091	0.0062	0.0804	0.0136	0.0394	0.2394	0.058	0.0148	0.0297	0.3297	0.029	0.0324	0.4324	0.0269	0.5269	0.0286	0.0415	0.0415	0.0359	0.1359	0.2359
2702	0.0303	0.0403	0.0387	0.0426	0.0428	0.1428	0.0302	0.0163	0.036	0.236	0.0326	0.0325	0.0213	0.0078	0.0417	0.3417	0.0093	0.0063	0.0804	0.0136	0.0395	0.2395	0.0581	0.0149	0.0295	0.3295	0.0291	0.0324	0.4324	0.0269	0.5269	0.0286	0.0429	0.0429	0.0359	0.1359	0.2359
2701	0.0302	0.0402	0.0387	0.0426	0.0429	0.1429	0.0302	0.0164	0.0361	0.2361	0.0327	0.0326	0.0214	0.0079	0.0416	0.3416	0.0094	0.0064	0.0804	0.0137	0.0395	0.2395	0.0582	0.015	0.0293	0.3293	0.0293	0.0325	0.4325	0.027	0.527	0.0287	0.0436	0.0436	0.0364	0.1364	0.2364
2700	0.0302	0.0402	0.0387	0.0427	0.043	0.143	0.0303	0.0164	0.0362	0.2362	0.0328	0.0327	0.0214	0.0079	0.0416	0.3416	0.0094	0.0064	0.0802	0.0138	0.0395	0.2395	0.0581	0.015	0.0293	0.3293	0.0295	0.0327	0.4327	0.0272	0.5272	0.0289	0.0436	0.0436	0.0368	0.1368	0.2368
2699	0.0302	0.0402	0.0388	0.0427	0.0431	0.1431	0.0305	0.0165	0.0363	0.2363	0.0328	0.0326	0.0213	0.008	0.0415	0.3415	0.0094	0.0063	0.0799	0.0138	0.0395	0.2395	0.0578	0.015	0.0294	0.3294	0.0296	0.0329	0.4329	0.0272	0.5272	0.0291	0.0436	0.0436	0.0368	0.1368	0.2368
2698	0.0302	0.0402	0.0388	0.0428	0.0432	0.1432	0.0306	0.0165	0.0363	0.2363	0.0328	0.0326	0.0213	0.0081	0.0415	0.3415	0.0094	0.0063	0.0796	0.0138	0.0395	0.2395	0.0575	0.0149	0.0296	0.3296	0.0297	0.0329	0.4329	0.0273	0.5273	0.0292	0.0436	0.0436	0.0368	0.1368	0.2368
2697	0.0303	0.0403	0.0388	0.0428	0.0433	0.1433	0.0306	0.0165	0.0363	0.2363	0.0327	0.0326	0.0213	0.0082	0.0415	0.3415	0.0094	0.0064	0.0793	0.0138	0.0395	0.2395	0.0572	0.0149	0.0297	0.3297	0.0296	0.0328	0.4328	0.0272	0.5272	0.0292	0.0436	0.0436	0.0368	0.1368	0.2368
2696	0.0304	0.0404	0.0389	0.0429	0.0434	0.1434	0.0307	0.0165	0.0363	0.2363	0.0327	0.0326	0.0214	0.0082	0.0415	0.3415	0.0095	0.0066	0.0792	0.0138	0.0395	0.2395	0.057	0.0149	0.0297	0.3297	0.0295	0.0327	0.4327	0.0272	0.5272	0.029	0.0443	0.0443	0.0368	0.1368	0.2368
2695	0.0305	0.0405	0.0388	0.0429	0.0433	0.1433	0.0307	0.0165	0.0364	0.2364	0.0327	0.0327	0.0216	0.0081	0.0416	0.3416	0.0096	0.0068	0.0792	0.0139	0.0394	0.2394	0.0568	0.015	0.0295	0.3295	0.0293	0.0325	0.4325	0.0271	0.5271	0.0288	0.0451	0.0451	0.0372	0.1372	0.2372
2694	0.0304	0.0404	0.0387	0.0428	0.0431	0.1431	0.0307	0.0164	0.0363	0.2363	0.0327	0.0326	0.0217	0.008	0.0416	0.3416	0.0096	0.0069	0.0792	0.0139	0.0394	0.2394	0.0567	0.015	0.0294	0.3294	0.0293	0.0323	0.4323	0.027	0.527	0.0288	0.0451	0.0451	0.0372	0.1372	0.2372
2693	0.0302	0.0402	0.0384	0.0425	0.0428	0.1428	0.0305	0.0162	0.0361	0.2361	0.0326	0.0325	0.0216	0.0077	0.0414	0.3414	0.0095	0.0067	0.0791	0.0139	0.0393	0.2393	0.0565	0.0152	0.0293	0.3293	0.0293	0.0323	0.4323	0.027	0.527	0.029	0.0443	0.0443	0.0372	0.1372	0.2372
2692	0.0299	0.0399	0.0382	0.0422	0.0424	0.1424	0.0303	0.016	0.0359	0.2359	0.0323	0.0322	0.0214	0.0075	0.0413	0.3413	0.0093	0.0064	0.0788	0.0138	0.0391	0.2391	0.0563	0.0153	0.0293	0.3293	0.0293	0.0324	0.4324	0.0271	0.5271	0.0292	0.0429	0.0429	0.0368	0.1368	0.2368
2691	0.0297	0.0397	0.038	0.042	0.0422	0.1422	0.0301	0.016	0.0358	0.2358	0.032	0.032	0.0212	0.0073	0.0411	0.3411	0.0091	0.0061	0.0785	0.0137	0.039	0.239	0.056	0.0154	0.0293	0.3293	0.0294	0.0326	0.4326	0.0272	0.5272	0.0294	0.0415	0.0415	0.0364	0.1364	0.2364
2690	0.0295	0.0395	0.038	0.0419	0.0421	0.1421	0.03	0.016	0.0358	0.2358	0.0318	0.0319	0.0211	0.0072	0.0409	0.3409	0.0091	0.006	0.0782	0.0136	0.039	0.239	0.0559	0.0154	0.0293	0.3293	0.0292	0.0326	0.4326	0.0271	0.5271	0.0294	0.0415	0.0415	0.0359	0.1359	0.2359
2689	0.0295	0.0395	0.0381	0.0419	0.0421	0.1421	0.03	0.016	0.0358	0.2358	0.0318	0.0318	0.0211	0.0074	0.0408	0.3408	0.0092	0.0059	0.0779	0.0134	0.0389	0.2389	0.0558	0.0152	0.0292	0.3292	0.029	0.0325	0.4325	0.0269	0.5269	0.0292	0.0422	0.0422	0.0350	0.1350	0.2350
2688	0.0296	0.0396	0.0381	0.042	0.0421	0.1421	0.03	0.016	0.0358	0.2358	0.0319	0.0319	0.0212	0.0076	0.0407	0.3407	0.0093	0.0059	0.0777	0.0132	0.0389	0.2389	0.0557	0.0148	0.0292	0.3292	0.0287	0.0323	0.4323	0.0266	0.5266	0.0289	0.0429	0.0429	0.0341	0.1341	0.2341
2687	0.0297	0.0397	0.038	0.042	0.042	0.142	0.0301	0.016	0.0358	0.2358	0.032	0.032	0.0214	0.0078	0.0405	0.3405	0.0094	0.0059	0.0775	0.0131	0.0389	0.2389	0.0556	0.0145	0.0291	0.3291	0.0285	0.0321	0.4321	0.0265	0.5265	0.0287	0.0436	0.0436	0.0337	0.1337	0.2337
2686	0.0296	0.0396	0.0379	0.0419	0.0418	0.1418	0.0301	0.016	0.0356	0.2356	0.0322	0.032	0.0214	0.0079	0.0404	0.3404	0.0093	0.0058	0.0773	0.013	0.0388	0.2388	0.0554	0.0144	0.0291	0.3291	0.0283	0.0319	0.4319	0.0265	0.5265	0.0286	0.0429	0.0429	0.0333	0.1333	0.2333
2685	0.0295	0.0395	0.0377	0.0417	0.0417	0.1417	0.0301	0.0161	0.0355	0.2355	0.0322	0.032	0.0212	0.0079	0.0402	0.3402	0.0091	0.0057	0.077	0.013	0.0386	0.2386	0.0551	0.0144	0.0289	0.3289	0.0281	0.0317	0.4317	0.0266	0.5266	0.0285	0.0415	0.0415	0.0333	0.1333	0.2333
2684	0.0295	0.0395	0.0376	0.0417	0.0416	0.1416	0.0301	0.0161	0.0354	0.2354	0.0321	0.032	0.021	0.0079	0.0402	0.3402	0.0091	0.0058	0.0768	0.0132	0.0385	0.2385	0.055	0.0146	0.0286	0.3286	0.0279	0.0316	0.4316	0.0266	0.5266	0.0284	0.0415	0.0415	0.0341	0.1341	0.2341
2683	0.0294	0.0394	0.0375	0.0417	0.0416	0.1416	0.03	0.0162	0.0355	0.2355	0.0321	0.0322	0.021	0.0079	0.0403	0.3403	0.0092	0.0059	0.0766	0.0135	0.0386	0.2386	0.0549	0.0147	0.0283	0.3283	0.0278	0.0315	0.4315	0.0265	0.5265	0.0283	0.0422	0.0422	0.0355	0.1355	0.2355
2682	0.0294	0.0394	0.0375	0.0418	0.0416	0.1416	0.03	0.0164	0.0356	0.2356	0.032	0.0323	0.021	0.008	0.0405	0.3405	0.0093	0.0062	0.0764	0.0137	0.0387	0.2387	0.055	0.0148	0.0281	0.3281	0.0276	0.0314	0.4314	0.0263	0.5263	0.0282	0.0429	0.0429	0.0364	0.1364	0.2364
2681	0.0293	0.0393	0.0375	0.0418	0.0417	0.1417	0.03	0.0165	0.0357	0.2357	0.032	0.0323	0.021	0.008	0.0406	0.3406	0.0093	0.0064	0.0762	0.0138	0.0387	0.2387	0.0549	0.0147	0.028	0.328	0.0275	0.0314	0.4314	0.0261	0.5261	0.0281	0.0429	0.0429	0.0368	0.1368	0.2368
2680	0.0292	0.0392	0.0374	0.0417	0.0416	0.1416	0.03	0.0164	0.0357	0.2357	0.0318	0.0321	0.0209	0.0079	0.0406	0.3406	0.0092	0.0065	0.0758	0.0137	0.0386	0.2386	0.0547	0.0146	0.0281	0.3281	0.0274	0.0313	0.4313	0.026	0.526	0.0279	0.0422	0.0422	0.0364	0.1364	0.2364
2679	0.0289	0.0389	0.0373	0.0415	0.0415	0.1415	0.0298	0.0163	0.0356	0.2356	0.0316	0.0318	0.0207	0.0077	0.0404	0.3404	0.009	0.0063	0.0753	0.0135	0.0384	0.2384	0.0543	0.0146	0.0282	0.3282	0.0273	0.0312	0.4312	0.0259	0.5259	0.0278	0.0407	0.0407	0.0355	0.1355	0.2355
2678	0.0287	0.0387	0.0372	0.0413	0.0414	0.1414	0.0296	0.0161	0.0353	0.2353	0.0314	0.0316	0.0206	0.0076	0.04	0.34	0.0087	0.006	0.0749	0.0132	0.0381	0.2381	0.0538	0.0145	0.0284	0.3284	0.0274	0.0312	0.4312	0.0259	0.5259	0.0278	0.0386	0.0386	0.0341	0.1341	0.2341
2677	0.0286	0.0386	0.037	0.0412	0.0412	0.1412	0.0294	0.016	0.0351	0.2351	0.0313	0.0314	0.0205	0.0075	0.0398	0.3398	0.0084	0.0058	0.0746	0.013	0.0379	0.2379	0.0535	0.0145	0.0284	0.3284	0.0274	0.0311	0.4311	0.0259	0.5259	0.0278	0.0364	0.0364	0.0333	0.1333	0.2333
2676	0.0286	0.0386	0.0369	0.0411	0.0412	0.1412	0.0293	0.016	0.0349	0.2349	0.0313	0.0313	0.0206	0.0074	0.0397	0.3397	0.0083	0.0056	0.0743	0.0129	0.0378	0.2378	0.0532	0.0145	0.0283	0.3283	0.0273	0.031	0.431	0.0258	0.5258	0.0277	0.0357	0.0357	0.0328	0.1328	0.2328
2675	0.0286	0.0386	0.0368	0.041	0.0412	0.1412	0.0293	0.016	0.0349	0.2349	0.0313	0.0313	0.0206	0.0073	0.0397	0.3397	0.0083	0.0056	0.0741	0.0128	0.0377	0.2377	0.053	0.0143	0.0281	0.3281	0.0271	0.0307	0.4307	0.0257	0.5257	0.0276	0.0357	0.0357	0.0324	0.1324	0.2324
2674	0.0286	0.0386	0.0368	0.0408	0.0412	0.1412	0.0294	0.0161	0.0349	0.2349	0.0312	0.0312	0.0206	0.0073	0.0397	0.3397	0.0083	0.0057	0.0737	0.0129	0.0377	0.2377	0.0528	0.0142	0.0278	0.3278	0.0268	0.0304	0.4304	0.0255	0.5255	0.0275	0.0357	0.0357	0.0328	0.1328	0.2328
2673	0.0286	0.0386	0.0367	0.0405	0.0411	0.1411	0.0294	0.016	0.0348	0.2348	0.0311	0.0312	0.0205	0.0072	0.0396	0.3396	0.0083	0.0057	0.0733	0.0129	0.0376	0.2376	0.0526	0.0141	0.0276	0.3276	0.0266	0.0302	0.4302	0.0253	0.5253	0.0274	0.0357	0.0357	0.0328	0.1328	0.2328
2672	0.0284	0.0384	0.0368	0.0403	0.041	0.141	0.0293	0.0159	0.0347	0.2347	0.031	0.0312	0.0204	0.0072	0.0395	0.3395	0.0084	0.0057	0.0729	0.0129	0.0373	0.2373	0.0524	0.0141	0.0274	0.3274	0.0265	0.0301	0.4301	0.0253	0.5253	0.0273	0.0364	0.0364	0.0328	0.1328	0.2328
2671	0.0283	0.0383	0.0368	0.0402	0.0409	0.1409	0.0292	0.0157	0.0347	0.2347	0.031	0.0313	0.0204	0.0071	0.0394	0.3394	0.0084	0.0056	0.0725	0.0129	0.037	0.237	0.0521	0.0141	0.0272	0.3272	0.0263	0.0302	0.4302	0.0253	0.5253	0.0272	0.0364	0.0364	0.0328	0.1328	0.2328
2670	0.0281	0.0381	0.0368	0.0402	0.0408	0.1408	0.0291	0.0156	0.0348	0.2348	0.0312	0.0312	0.0205	0.0072	0.0393	0.3393	0.0085	0.0056	0.0723	0.0128	0.0368	0.2368	0.052	0.0141	0.0271	0.3271	0.0262	0.0302	0.4302	0.0254	0.5254	0.0272	0.0372	0.0372	0.0324	0.1324	0.2324
2669	0.028	0.038	0.0368	0.0404	0.0407	0.1407	0.0291	0.0156	0.0349	0.2349	0.0314	0.0312	0.0206	0.0073	0.0393	0.3393	0.0085	0.0055	0.0722	0.0128	0.0368	0.2368	0.0519	0.0142	0.027	0.327	0.026	0.0302	0.4302	0.0255	0.5255	0.0271	0.0372	0.0372	0.0324	0.1324	0.2324
2668	0.028	0.038	0.0368	0.0405	0.0408	0.1408	0.0293	0.0157	0.0351	0.2351	0.0316	0.0312	0.0207	0.0075	0.0393	0.3393	0.0086	0.0057	0.072	0.0128	0.0369	0.2369	0.0519	0.0143	0.0269	0.3269	0.0259	0.0302	0.4302	0.0255	0.5255	0.0271	0.0379	0.0379	0.0324	0.1324	0.2324
2667	0.0282	0.0382	0.0368	0.0408	0.0409	0.1409	0.0295	0.0158	0.0353	0.2353	0.0318	0.0313	0.0208	0.0076	0.0394	0.3394	0.0087	0.0059	0.0719	0.0129	0.037	0.237	0.0517	0.0144	0.0268	0.3268	0.0258	0.0301	0.4301	0.0254	0.5254	0.0269	0.0386	0.0386	0.0328	0.1328	0.2328
2666	0.0283	0.0383	0.0369	0.0409	0.0409	0.1409	0.0297	0.016	0.0353	0.2353	0.0318	0.0315	0.0208	0.0077	0.0395	0.3395	0.0087	0.0061	0.0717	0.0129	0.037	0.237	0.0515	0.0145	0.0267	0.3267	0.0257	0.03	0.43	0.0252	0.5252	0.0268	0.0386	0.0386	0.0328	0.1328	0.2328
2665	0.0283	0.0383	0.0369	0.041	0.041	0.141	0.0298	0.0162	0.0352	0.2352	0.0317	0.0316	0.0208	0.0077	0.0396	0.3396	0.0087	0.0061	0.0715	0.0128	0.0368	0.2368	0.0513	0.0145	0.0266	0.3266	0.0258	0.0299	0.4299	0.025	0.525	0.0266	0.0386	0.0386	0.0324	0.1324	0.2324
2664	0.0283	0.0383	0.0369	0.041	0.041	0.141	0.0298	0.0163	0.0351	0.2351	0.0317	0.0317	0.0208	0.0077	0.0397	0.3397	0.0086	0.006	0.0713	0.0128	0.0367	0.2367	0.0511	0.0144	0.0265	0.3265	0.0257	0.0298	0.4298	0.0248	0.5248	0.0265	0.0379	0.0379	0.0324	0.1324	0.2324
2663	0.0283	0.0383	0.037	0.041	0.041	0.141	0.0298	0.0163	0.035	0.235	0.0318	0.0317	0.0207	0.0077	0.0397	0.3397	0.0086	0.0059	0.071	0.0127	0.0366	0.2366	0.0509	0.0144	0.0265	0.3265	0.0256	0.0296	0.4296	0.0246	0.5246	0.0263	0.0379	0.0379	0.0319	0.1319	0.2319
2662	0.0283	0.0383	0.0371	0.041	0.0412	0.1412	0.0298	0.0163	0.035	0.235	0.0319	0.0317	0.0206	0.0079	0.0398	0.3398	0.0086	0.0059	0.0709	0.0128	0.0366	0.2366	0.0508	0.0143	0.0264	0.3264	0.0254	0.0294	0.4294	0.0245	0.5245	0.0262	0.0379	0.0379	0.0324	0.1324	0.2324
2661	0.0284	0.0384	0.0372	0.041	0.0412	0.1412	0.0298	0.0164	0.0351	0.2351	0.0319	0.0317	0.0206	0.008	0.0398	0.3398	0.0087	0.0059	0.0707	0.0129	0.0367	0.2367	0.0507	0.0142	0.0262	0.3262	0.0252	0.0291	0.4291	0.0243	0.5243	0.0261	0.0386	0.0386	0.0328	0.1328	0.2328
2660	0.0284	0.0384	0.0373	0.041	0.0412	0.1412	0.0297	0.0165	0.0352	0.2352	0.0319	0.0317	0.0206	0.0079	0.0398	0.3398	0.0088	0.0059	0.0705	0.013	0.0367	0.2367	0.0507	0.014	0.026	0.326	0.025	0.029	0.429	0.024	0.524	0.0261	0.0393	0.0393	0.0333	0.1333	0.2333
2659	0.0284	0.0384	0.0372	0.0408	0.041	0.141	0.0296	0.0165	0.0351	0.2351	0.0319	0.0317	0.0207	0.0078	0.0396	0.3396	0.0088	0.0059	0.0702	0.0128	0.0366	0.2366	0.0505	0.0137	0.0259	0.3259	0.0248	0.0289	0.4289	0.0239	0.5239	0.026	0.0393	0.0393	0.0324	0.1324	0.2324
2658	0.0284	0.0384	0.037	0.0407	0.0409	0.1409	0.0296	0.0164	0.0351	0.2351	0.0317	0.0317	0.0208	0.0076	0.0395	0.3395	0.0087	0.0059	0.0698	0.0126	0.0365	0.2365	0.0503	0.0135	0.026	0.326	0.0246	0.0289	0.4289	0.0238	0.5238	0.026	0.0386	0.0386	0.0315	0.1315	0.2315
2657	0.0283	0.0383	0.0368	0.0406	0.0408	0.1408	0.0295	0.0162	0.035	0.235	0.0316	0.0316	0.0209	0.0075	0.0394	0.3394	0.0085	0.0059	0.0694	0.0124	0.0363	0.2363	0.05	0.0135	0.0261	0.3261	0.0246	0.029	0.429	0.0239	0.5239	0.026	0.0372	0.0372	0.0306	0.1306	0.2306
2656	0.0282	0.0382	0.0366	0.0406	0.0408	0.1408	0.0296	0.0162	0.035	0.235	0.0314	0.0315	0.021	0.0076	0.0394	0.3394	0.0084	0.0058	0.069	0.0124	0.0362	0.2362	0.0498	0.0136	0.0262	0.3262	0.0247	0.029	0.429	0.024	0.524	0.0259	0.0364	0.0364	0.0306	0.1306	0.2306
2655	0.0282	0.0382	0.0365	0.0406	0.0408	0.1408	0.0297	0.0162	0.035	0.235	0.0314	0.0315	0.0209	0.0077	0.0394	0.3394	0.0083	0.0058	0.0686	0.0125	0.0361	0.2361	0.0496	0.0136	0.0262	0.3262	0.0248	0.0289	0.4289	0.024	0.524	0.0259	0.0357	0.0357	0.0311	0.1311	0.2311
2654	0.0282	0.0382	0.0365	0.0407	0.0408	0.1408	0.0298	0.0163	0.035	0.235	0.0314	0.0315	0.0209	0.008	0.0394	0.3394	0.0084	0.0059	0.0683	0.0127	0.0361	0.2361	0.0494	0.0136	0.0261	0.3261	0.0249	0.0287	0.4287	0.0242	0.5242	0.026	0.0364	0.0364	0.0319	0.1319	0.2319
2653	0.0282	0.0382	0.0365	0.0408	0.0408	0.1408	0.03	0.0166	0.035	0.235	0.0315	0.0315	0.021	0.0082	0.0394	0.3394	0.0085	0.0061	0.068	0.0128	0.0361	0.2361	0.0493	0.0135	0.026	0.326	0.025	0.0287	0.4287	0.0243	0.5243	0.026	0.0372	0.0372	0.0324	0.1324	0.2324
2652	0.0282	0.0382	0.0365	0.0408	0.0408	0.1408	0.0302	0.0168	0.035	0.235	0.0316	0.0315	0.0211	0.0083	0.0393	0.3393	0.0086	0.0062	0.0678	0.0129	0.0361	0.2361	0.0493	0.0135	0.026	0.326	0.025	0.0287	0.4287	0.0244	0.5244	0.0259	0.0379	0.0379	0.0328	0.1328	0.2328
2651	0.0282	0.0382	0.0365	0.0409	0.0407	0.1407	0.0302	0.0168	0.0349	0.2349	0.0316	0.0315	0.0212	0.0083	0.0393	0.3393	0.0085	0.0063	0.0675	0.0129	0.036	0.236	0.0492	0.0135	0.026	0.326	0.025	0.0288	0.4288	0.0244	0.5244	0.0257	0.0372	0.0372	0.0328	0.1328	0.2328
2650	0.0281	0.0381	0.0364	0.0408	0.0404	0.1404	0.0301	0.0168	0.0348	0.2348	0.0314	0.0315	0.0212	0.0081	0.0392	0.3392	0.0084	0.0062	0.0671	0.0127	0.0359	0.2359	0.049	0.0135	0.0259	0.3259	0.0249	0.0287	0.4287	0.0244	0.5244	0.0255	0.0364	0.0364	0.0319	0.1319	0.2319
2649	0.0279	0.0379	0.0363	0.0407	0.0402	0.1402	0.0298	0.0166	0.0347	0.2347	0.0312	0.0314	0.021	0.0079	0.0392	0.3392	0.0082	0.0061	0.0667	0.0126	0.0357	0.2357	0.0487	0.0136	0.0258	0.3258	0.0247	0.0287	0.4287	0.0244	0.5244	0.0255	0.0350	0.0350	0.0315	0.1315	0.2315
2648	0.0278	0.0378	0.0361	0.0403	0.0401	0.1401	0.0294	0.0165	0.0346	0.2346	0.0311	0.0313	0.0209	0.0078	0.0392	0.3392	0.0081	0.0059	0.0663	0.0125	0.0357	0.2357	0.0483	0.0136	0.0256	0.3256	0.0246	0.0286	0.4286	0.0243	0.5243	0.0255	0.0343	0.0343	0.0311	0.1311	0.2311
2647	0.0277	0.0377	0.0359	0.04	0.04	0.14	0.0292	0.0163	0.0344	0.2344	0.031	0.0311	0.0207	0.0077	0.0391	0.3391	0.008	0.0058	0.066	0.0124	0.0356	0.2356	0.048	0.0135	0.0256	0.3256	0.0245	0.0285	0.4285	0.0241	0.5241	0.0255	0.0336	0.0336	0.0306	0.1306	0.2306
2646	0.0276	0.0376	0.0356	0.0397	0.04	0.14	0.029	0.0162	0.0342	0.2342	0.0309	0.0308	0.0205	0.0075	0.039	0.339	0.0079	0.0057	0.0656	0.0122	0.0355	0.2355	0.0478	0.0135	0.0255	0.3255	0.0244	0.0284	0.4284	0.0239	0.5239	0.0255	0.0328	0.0328	0.0297	0.1297	0.2297
2645	0.0275	0.0375	0.0353	0.0395	0.0399	0.1399	0.0288	0.016	0.034	0.234	0.0307	0.0306	0.0203	0.0073	0.0388	0.3388	0.0078	0.0056	0.0652	0.0121	0.0353	0.2353	0.0476	0.0136	0.0255	0.3255	0.0243	0.0283	0.4283	0.0238	0.5238	0.0253	0.0321	0.0321	0.0293	0.1293	0.2293
2644	0.0275	0.0375	0.0351	0.0395	0.0398	0.1398	0.0287	0.0158	0.0339	0.2339	0.0306	0.0304	0.0201	0.007	0.0387	0.3387	0.0078	0.0054	0.0648	0.0119	0.0351	0.2351	0.0473	0.0137	0.0255	0.3255	0.0243	0.0284	0.4284	0.0237	0.5237	0.0252	0.0321	0.0321	0.0284	0.1284	0.2284
2643	0.0275	0.0375	0.0352	0.0395	0.0398	0.1398	0.0287	0.0158	0.0339	0.2339	0.0306	0.0305	0.0201	0.0069	0.0386	0.3386	0.0079	0.0053	0.0645	0.0118	0.035	0.235	0.047	0.0137	0.0255	0.3255	0.0244	0.0284	0.4284	0.0237	0.5237	0.0249	0.0328	0.0328	0.0280	0.1280	0.2280
2642	0.0275	0.0375	0.0354	0.0395	0.04	0.14	0.0288	0.0159	0.0339	0.2339	0.0307	0.0306	0.0201	0.0069	0.0386	0.3386	0.0079	0.0053	0.0643	0.0118	0.035	0.235	0.0468	0.0137	0.0255	0.3255	0.0244	0.0283	0.4283	0.0237	0.5237	0.0247	0.0328	0.0328	0.0280	0.1280	0.2280
2641	0.0275	0.0375	0.0355	0.0394	0.0401	0.1401	0.0287	0.0159	0.0339	0.2339	0.0308	0.0307	0.0201	0.007	0.0386	0.3386	0.0078	0.0054	0.064	0.0119	0.035	0.235	0.0467	0.0136	0.0255	0.3255	0.0243	0.0282	0.4282	0.0235	0.5235	0.0246	0.0321	0.0321	0.0284	0.1284	0.2284
2640	0.0274	0.0374	0.0354	0.0394	0.0401	0.1401	0.0287	0.0159	0.0338	0.2338	0.0309	0.0306	0.0201	0.0073	0.0385	0.3385	0.0076	0.0054	0.0637	0.012	0.035	0.235	0.0467	0.0134	0.0254	0.3254	0.0242	0.028	0.428	0.0233	0.5233	0.0245	0.0307	0.0307	0.0289	0.1289	0.2289
2639	0.0273	0.0373	0.0353	0.0394	0.0401	0.1401	0.0287	0.0158	0.0338	0.2338	0.0309	0.0305	0.02	0.0074	0.0384	0.3384	0.0075	0.0055	0.0634	0.012	0.0349	0.2349	0.0466	0.0133	0.0253	0.3253	0.0239	0.0277	0.4277	0.023	0.523	0.0245	0.0300	0.0300	0.0289	0.1289	0.2289
2638	0.0273	0.0373	0.0352	0.0395	0.0401	0.1401	0.0288	0.0157	0.0339	0.2339	0.0309	0.0305	0.02	0.0075	0.0383	0.3383	0.0075	0.0055	0.063	0.0119	0.0349	0.2349	0.0465	0.0132	0.0251	0.3251	0.0237	0.0275	0.4275	0.0228	0.5228	0.0244	0.0300	0.0300	0.0284	0.1284	0.2284
2637	0.0274	0.0374	0.0352	0.0395	0.04	0.14	0.029	0.0157	0.0339	0.2339	0.0309	0.0305	0.0201	0.0074	0.0384	0.3384	0.0075	0.0055	0.0627	0.0119	0.0349	0.2349	0.0463	0.0131	0.0251	0.3251	0.0236	0.0274	0.4274	0.0228	0.5228	0.0245	0.0300	0.0300	0.0284	0.1284	0.2284
2636	0.0273	0.0373	0.0354	0.0396	0.0398	0.1398	0.0291	0.0157	0.0338	0.2338	0.0308	0.0306	0.0202	0.0072	0.0384	0.3384	0.0074	0.0055	0.0625	0.0118	0.0348	0.2348	0.0462	0.0132	0.0251	0.3251	0.0236	0.0275	0.4275	0.0229	0.5229	0.0246	0.0292	0.0292	0.0280	0.1280	0.2280
2635	0.0273	0.0373	0.0355	0.0396	0.0397	0.1397	0.0292	0.0156	0.0337	0.2337	0.0309	0.0307	0.0203	0.0072	0.0385	0.3385	0.0074	0.0055	0.0625	0.0118	0.0347	0.2347	0.046	0.0132	0.0251	0.3251	0.0237	0.0277	0.4277	0.0231	0.5231	0.0246	0.0292	0.0292	0.0280	0.1280	0.2280
2634	0.0272	0.0372	0.0354	0.0397	0.0397	0.1397	0.0294	0.0156	0.0336	0.2336	0.031	0.0307	0.0203	0.0072	0.0385	0.3385	0.0074	0.0054	0.0624	0.0119	0.0346	0.2346	0.0459	0.0131	0.0251	0.3251	0.0237	0.0277	0.4277	0.0233	0.5233	0.0245	0.0292	0.0292	0.0284	0.1284	0.2284
2633	0.0272	0.0372	0.0353	0.0398	0.0398	0.1398	0.0295	0.0157	0.0336	0.2336	0.0312	0.0308	0.0203	0.0073	0.0384	0.3384	0.0076	0.0054	0.0623	0.0122	0.0346	0.2346	0.0457	0.0131	0.025	0.325	0.0236	0.0274	0.4274	0.0233	0.5233	0.0243	0.0307	0.0307	0.0297	0.1297	0.2297
2632	0.0273	0.0373	0.0352	0.0399	0.04	0.14	0.0296	0.0157	0.0338	0.2338	0.0314	0.0308	0.0204	0.0075	0.0384	0.3384	0.0078	0.0054	0.0621	0.0125	0.0347	0.2347	0.0455	0.0131	0.0249	0.3249	0.0236	0.027	0.427	0.0232	0.5232	0.0242	0.0321	0.0321	0.0311	0.1311	0.2311
2631	0.0274	0.0374	0.0352	0.0398	0.04	0.14	0.0295	0.0158	0.034	0.234	0.0315	0.0309	0.0205	0.0077	0.0384	0.3384	0.0079	0.0054	0.0619	0.0126	0.0349	0.2349	0.0452	0.013	0.0248	0.3248	0.0236	0.0268	0.4268	0.0231	0.5231	0.0242	0.0328	0.0328	0.0315	0.1315	0.2315
2630	0.0275	0.0375	0.0353	0.0397	0.04	0.14	0.0295	0.0159	0.0342	0.2342	0.0314	0.0311	0.0206	0.0079	0.0383	0.3383	0.008	0.0054	0.0617	0.0126	0.0351	0.2351	0.045	0.013	0.0248	0.3248	0.0236	0.0267	0.4267	0.0229	0.5229	0.0241	0.0336	0.0336	0.0315	0.1315	0.2315
2629	0.0276	0.0376	0.0353	0.0395	0.0399	0.1399	0.0295	0.0161	0.0341	0.2341	0.0313	0.0312	0.0207	0.008	0.0382	0.3382	0.0079	0.0054	0.0615	0.0125	0.0351	0.2351	0.0449	0.0128	0.0249	0.3249	0.0234	0.0268	0.4268	0.0229	0.5229	0.0241	0.0328	0.0328	0.0311	0.1311	0.2311
2628	0.0276	0.0376	0.0354	0.0393	0.0398	0.1398	0.0295	0.0163	0.034	0.234	0.0312	0.0313	0.0206	0.008	0.0382	0.3382	0.0079	0.0055	0.0612	0.0124	0.0349	0.2349	0.0447	0.0127	0.025	0.325	0.0232	0.0269	0.4269	0.0228	0.5228	0.0241	0.0328	0.0328	0.0306	0.1306	0.2306
2627	0.0276	0.0376	0.0354	0.0393	0.0396	0.1396	0.0295	0.0164	0.0338	0.2338	0.031	0.0314	0.0205	0.008	0.0381	0.3381	0.0079	0.0056	0.061	0.0123	0.0347	0.2347	0.0446	0.0126	0.0251	0.3251	0.023	0.027	0.427	0.0228	0.5228	0.0239	0.0328	0.0328	0.0302	0.1302	0.2302
2626	0.0275	0.0375	0.0356	0.0393	0.0394	0.1394	0.0294	0.0165	0.0335	0.2335	0.0309	0.0313	0.0204	0.0079	0.0381	0.3381	0.0079	0.0056	0.0607	0.0122	0.0344	0.2344	0.0445	0.0125	0.0251	0.3251	0.0229	0.0269	0.4269	0.0227	0.5227	0.0237	0.0328	0.0328	0.0297	0.1297	0.2297
2625	0.0274	0.0374	0.0357	0.0394	0.0393	0.1393	0.0292	0.0165	0.0333	0.2333	0.0308	0.0312	0.0204	0.0078	0.0381	0.3381	0.0079	0.0056	0.0604	0.0122	0.0343	0.2343	0.0445	0.0123	0.0251	0.3251	0.023	0.0268	0.4268	0.0227	0.5227	0.0235	0.0328	0.0328	0.0297	0.1297	0.2297
2624	0.0272	0.0372	0.0357	0.0395	0.0392	0.1392	0.0291	0.0165	0.0332	0.2332	0.0307	0.031	0.0204	0.0078	0.0382	0.3382	0.0078	0.0054	0.0601	0.0122	0.0343	0.2343	0.0444	0.0122	0.025	0.325	0.0232	0.0268	0.4268	0.0228	0.5228	0.0234	0.0321	0.0321	0.0297	0.1297	0.2297
2623	0.0271	0.0371	0.0357	0.0396	0.0393	0.1393	0.029	0.0163	0.0333	0.2333	0.0305	0.0308	0.0204	0.0077	0.0382	0.3382	0.0078	0.0052	0.0598	0.0122	0.0344	0.2344	0.0442	0.0122	0.0249	0.3249	0.0234	0.0268	0.4268	0.0228	0.5228	0.0234	0.0321	0.0321	0.0297	0.1297	0.2297
2622	0.0269	0.0369	0.0355	0.0395	0.0394	0.1394	0.0291	0.0161	0.0335	0.2335	0.0303	0.0308	0.0204	0.0076	0.038	0.338	0.0078	0.005	0.0594	0.0123	0.0344	0.2344	0.0438	0.0123	0.0248	0.3248	0.0236	0.0268	0.4268	0.0227	0.5227	0.0234	0.0321	0.0321	0.0302	0.1302	0.2302
2621	0.0266	0.0366	0.0352	0.0393	0.0395	0.1395	0.0292	0.0157	0.0336	0.2336	0.0302	0.0307	0.0203	0.0074	0.0378	0.3378	0.0076	0.0049	0.059	0.0123	0.0343	0.2343	0.0433	0.0124	0.0246	0.3246	0.0236	0.0266	0.4266	0.0226	0.5226	0.0234	0.0307	0.0307	0.0302	0.1302	0.2302
2620	0.0262	0.0362	0.0348	0.0391	0.0395	0.1395	0.0292	0.0154	0.0336	0.2336	0.0301	0.0306	0.0202	0.0072	0.0375	0.3375	0.0074	0.0049	0.0585	0.0122	0.0341	0.2341	0.0429	0.0125	0.0245	0.3245	0.0236	0.0264	0.4264	0.0224	0.5224	0.0235	0.0292	0.0292	0.0297	0.1297	0.2297
2619	0.0259	0.0359	0.0345	0.039	0.0393	0.1393	0.0291	0.0154	0.0334	0.2334	0.0302	0.0305	0.0201	0.0071	0.0372	0.3372	0.0072	0.005	0.0582	0.0121	0.034	0.234	0.0426	0.0126	0.0245	0.3245	0.0235	0.0262	0.4262	0.0224	0.5224	0.0236	0.0278	0.0278	0.0293	0.1293	0.2293
2618	0.0259	0.0359	0.0344	0.039	0.039	0.139	0.0291	0.0155	0.0333	0.2333	0.0304	0.0304	0.02	0.0073	0.0372	0.3372	0.0071	0.0051	0.0579	0.0121	0.034	0.234	0.0425	0.0127	0.0245	0.3245	0.0233	0.0261	0.4261	0.0224	0.5224	0.0236	0.0271	0.0271	0.0293	0.1293	0.2293
2617	0.0261	0.0361	0.0343	0.0391	0.0386	0.1386	0.0291	0.0156	0.0334	0.2334	0.0306	0.0303	0.02	0.0075	0.0372	0.3372	0.0072	0.0051	0.0579	0.0121	0.0342	0.2342	0.0425	0.0127	0.0245	0.3245	0.0232	0.0262	0.4262	0.0224	0.5224	0.0235	0.0278	0.0278	0.0293	0.1293	0.2293
2616	0.0263	0.0363	0.0343	0.0391	0.0384	0.1384	0.0292	0.0156	0.0335	0.2335	0.0307	0.0303	0.02	0.0076	0.0372	0.3372	0.0073	0.0052	0.0579	0.0121	0.0344	0.2344	0.0427	0.0127	0.0244	0.3244	0.023	0.0263	0.4263	0.0223	0.5223	0.0234	0.0285	0.0285	0.0293	0.1293	0.2293
2615	0.0264	0.0364	0.0342	0.039	0.0383	0.1383	0.0293	0.0155	0.0335	0.2335	0.0306	0.0304	0.02	0.0075	0.0371	0.3371	0.0074	0.0052	0.0579	0.012	0.0344	0.2344	0.0429	0.0127	0.0242	0.3242	0.0229	0.0265	0.4265	0.0223	0.5223	0.0234	0.0292	0.0292	0.0289	0.1289	0.2289
2614	0.0266	0.0366	0.0342	0.039	0.0384	0.1384	0.0292	0.0154	0.0334	0.2334	0.0304	0.0304	0.0201	0.0074	0.037	0.337	0.0074	0.0054	0.0578	0.0119	0.0344	0.2344	0.043	0.0128	0.024	0.324	0.0228	0.0265	0.4265	0.0223	0.5223	0.0234	0.0292	0.0292	0.0284	0.1284	0.2284
2613	0.0267	0.0367	0.0343	0.0391	0.0386	0.1386	0.0291	0.0155	0.0332	0.2332	0.0302	0.0305	0.0201	0.0073	0.0371	0.3371	0.0075	0.0055	0.0577	0.0119	0.0343	0.2343	0.043	0.0129	0.0238	0.3238	0.0228	0.0264	0.4264	0.0223	0.5223	0.0234	0.0300	0.0300	0.0284	0.1284	0.2284
2612	0.0267	0.0367	0.0345	0.039	0.0389	0.1389	0.029	0.0157	0.0332	0.2332	0.0301	0.0307	0.0201	0.0073	0.0372	0.3372	0.0075	0.0056	0.0576	0.0119	0.0342	0.2342	0.0429	0.013	0.0238	0.3238	0.0228	0.0263	0.4263	0.0223	0.5223	0.0235	0.0300	0.0300	0.0284	0.1284	0.2284
2611	0.0266	0.0366	0.0346	0.0388	0.0391	0.1391	0.0291	0.0158	0.0332	0.2332	0.0302	0.0307	0.0202	0.0073	0.0373	0.3373	0.0075	0.0055	0.0573	0.012	0.0341	0.2341	0.0426	0.013	0.024	0.324	0.0228	0.0262	0.4262	0.0223	0.5223	0.0234	0.0300	0.0300	0.0289	0.1289	0.2289
2610	0.0264	0.0364	0.0346	0.0387	0.0392	0.1392	0.0294	0.016	0.0332	0.2332	0.0305	0.0308	0.0202	0.0075	0.0374	0.3374	0.0074	0.0055	0.0571	0.0122	0.0341	0.2341	0.0423	0.0129	0.0243	0.3243	0.0227	0.0261	0.4261	0.0223	0.5223	0.0234	0.0292	0.0292	0.0297	0.1297	0.2297
2609	0.0263	0.0363	0.0345	0.0386	0.0392	0.1392	0.0296	0.0161	0.0332	0.2332	0.0307	0.0309	0.0203	0.0076	0.0374	0.3374	0.0073	0.0055	0.057	0.0123	0.0342	0.2342	0.0421	0.0127	0.0244	0.3244	0.0226	0.0261	0.4261	0.0222	0.5222	0.0233	0.0285	0.0285	0.0302	0.1302	0.2302
2608	0.0261	0.0361	0.0344	0.0387	0.0391	0.1391	0.0296	0.0161	0.0331	0.2331	0.0307	0.0308	0.0202	0.0076	0.0372	0.3372	0.0073	0.0054	0.0569	0.0124	0.0344	0.2344	0.042	0.0125	0.0244	0.3244	0.0226	0.026	0.426	0.0222	0.5222	0.0234	0.0285	0.0285	0.0306	0.1306	0.2306
2607	0.0258	0.0358	0.0342	0.0387	0.0388	0.1388	0.0295	0.016	0.0327	0.2327	0.0304	0.0306	0.0199	0.0075	0.037	0.337	0.0073	0.0053	0.0566	0.0121	0.0343	0.2343	0.0419	0.0125	0.0243	0.3243	0.0227	0.0261	0.4261	0.0221	0.5221	0.0235	0.0285	0.0285	0.0293	0.1293	0.2293
2606	0.0254	0.0354	0.0341	0.0386	0.0385	0.1385	0.0292	0.0158	0.0324	0.2324	0.03	0.0302	0.0195	0.0072	0.0368	0.3368	0.0071	0.0051	0.0563	0.0117	0.0341	0.2341	0.0417	0.0126	0.0243	0.3243	0.0229	0.0261	0.4261	0.0221	0.5221	0.0235	0.0271	0.0271	0.0275	0.1275	0.2275
2605	0.025	0.035	0.0339	0.0384	0.0381	0.1381	0.0289	0.0155	0.0323	0.2323	0.0296	0.0298	0.0191	0.007	0.0367	0.3367	0.0069	0.0049	0.0561	0.0113	0.0337	0.2337	0.0415	0.0129	0.0243	0.3243	0.0232	0.0263	0.4263	0.0222	0.5222	0.0234	0.0256	0.0256	0.0258	0.1258	0.2258
2604	0.0248	0.0348	0.0339	0.0383	0.0379	0.1379	0.0287	0.0155	0.0324	0.2324	0.0295	0.0295	0.019	0.0068	0.0368	0.3368	0.0067	0.0049	0.056	0.0112	0.0335	0.2335	0.0413	0.0132	0.0243	0.3243	0.0233	0.0265	0.4265	0.0223	0.5223	0.0234	0.0242	0.0242	0.0253	0.1253	0.2253
2603	0.0249	0.0349	0.0338	0.0382	0.0379	0.1379	0.0287	0.0155	0.0326	0.2326	0.0294	0.0294	0.019	0.0068	0.0369	0.3369	0.0067	0.005	0.056	0.0113	0.0334	0.2334	0.0412	0.0133	0.0243	0.3243	0.0234	0.0267	0.4267	0.0224	0.5224	0.0235	0.0242	0.0242	0.0258	0.1258	0.2258
2602	0.0251	0.0351	0.0337	0.0381	0.0381	0.1381	0.0286	0.0155	0.0327	0.2327	0.0295	0.0296	0.0192	0.0068	0.0369	0.3369	0.0068	0.0051	0.0559	0.0114	0.0334	0.2334	0.041	0.0132	0.0242	0.3242	0.0232	0.0268	0.4268	0.0224	0.5224	0.0234	0.0249	0.0249	0.0262	0.1262	0.2262
2601	0.0252	0.0352	0.0336	0.038	0.0381	0.1381	0.0284	0.0154	0.0326	0.2326	0.0295	0.0298	0.0193	0.0069	0.0368	0.3368	0.0069	0.0052	0.0557	0.0114	0.0333	0.2333	0.0408	0.0129	0.0241	0.3241	0.023	0.0268	0.4268	0.0222	0.5222	0.0233	0.0256	0.0256	0.0262	0.1262	0.2262
2600	0.0251	0.0351	0.0334	0.0379	0.0382	0.1382	0.0282	0.0152	0.0325	0.2325	0.0294	0.0299	0.0194	0.007	0.0367	0.3367	0.0068	0.0052	0.0555	0.0112	0.0331	0.2331	0.0407	0.0127	0.0241	0.3241	0.023	0.0266	0.4266	0.0221	0.5221	0.023	0.0249	0.0249	0.0253	0.1253	0.2253
2599	0.025	0.035	0.0334	0.0379	0.0381	0.1381	0.0283	0.0151	0.0324	0.2324	0.0294	0.0301	0.0194	0.007	0.0367	0.3367	0.0066	0.0051	0.0553	0.0111	0.033	0.233	0.0408	0.0128	0.0242	0.3242	0.0231	0.0265	0.4265	0.0221	0.5221	0.0229	0.0235	0.0235	0.0249	0.1249	0.2249
2598	0.025	0.035	0.0334	0.0381	0.0381	0.1381	0.0285	0.0151	0.0324	0.2324	0.0295	0.0302	0.0196	0.007	0.0366	0.3366	0.0066	0.0052	0.0552	0.0112	0.0331	0.2331	0.0409	0.0129	0.0244	0.3244	0.0232	0.0265	0.4265	0.0222	0.5222	0.0229	0.0235	0.0235	0.0253	0.1253	0.2253
2597	0.025	0.035	0.0335	0.0382	0.038	0.138	0.0287	0.0152	0.0325	0.2325	0.0295	0.0303	0.0197	0.007	0.0366	0.3366	0.0067	0.0052	0.055	0.0114	0.0333	0.2333	0.0411	0.0128	0.0247	0.3247	0.0233	0.0266	0.4266	0.0224	0.5224	0.0229	0.0242	0.0242	0.0262	0.1262	0.2262
2596	0.025	0.035	0.0335	0.0382	0.038	0.138	0.0287	0.0151	0.0325	0.2325	0.0294	0.0303	0.0198	0.007	0.0364	0.3364	0.0069	0.0052	0.0549	0.0117	0.0334	0.2334	0.0412	0.0126	0.0248	0.3248	0.0232	0.0266	0.4266	0.0224	0.5224	0.0229	0.0256	0.0256	0.0275	0.1275	0.2275
2595	0.025	0.035	0.0334	0.0381	0.038	0.138	0.0284	0.0151	0.0324	0.2324	0.0291	0.0301	0.0198	0.0071	0.0362	0.3362	0.007	0.005	0.0548	0.0117	0.0334	0.2334	0.0411	0.0125	0.0248	0.3248	0.0233	0.0267	0.4267	0.0224	0.5224	0.023	0.0264	0.0264	0.0275	0.1275	0.2275
2594	0.0248	0.0348	0.0333	0.0379	0.0379	0.1379	0.0279	0.015	0.0323	0.2323	0.0288	0.0298	0.0196	0.0072	0.036	0.336	0.0069	0.0048	0.0547	0.0115	0.0332	0.2332	0.0408	0.0126	0.0248	0.3248	0.0234	0.0268	0.4268	0.0224	0.5224	0.0231	0.0256	0.0256	0.0267	0.1267	0.2267
2593	0.0247	0.0347	0.0331	0.0377	0.038	0.138	0.0275	0.015	0.0323	0.2323	0.0286	0.0297	0.0193	0.0072	0.0358	0.3358	0.0066	0.0046	0.0545	0.0113	0.033	0.233	0.0405	0.0127	0.0248	0.3248	0.0235	0.0269	0.4269	0.0225	0.5225	0.0233	0.0235	0.0235	0.0258	0.1258	0.2258
2592	0.0247	0.0347	0.0331	0.0377	0.038	0.138	0.0273	0.015	0.0323	0.2323	0.0286	0.0297	0.0192	0.0072	0.0357	0.3357	0.0065	0.0045	0.0544	0.0111	0.0327	0.2327	0.0403	0.0129	0.0247	0.3247	0.0234	0.0269	0.4269	0.0227	0.5227	0.0234	0.0228	0.0228	0.0249	0.1249	0.2249
2591	0.0247	0.0347	0.033	0.0377	0.038	0.138	0.0274	0.015	0.0323	0.2323	0.0287	0.0297	0.0191	0.0072	0.0357	0.3357	0.0066	0.0046	0.0543	0.011	0.0325	0.2325	0.0402	0.0129	0.0245	0.3245	0.023	0.0268	0.4268	0.0228	0.5228	0.0232	0.0235	0.0235	0.0245	0.1245	0.2245
2590	0.0247	0.0347	0.0331	0.0378	0.0378	0.1378	0.0276	0.015	0.0321	0.2321	0.0288	0.0298	0.0192	0.0071	0.0358	0.3358	0.0068	0.0048	0.0542	0.0111	0.0327	0.2327	0.0402	0.0128	0.0243	0.3243	0.0227	0.0265	0.4265	0.0227	0.5227	0.0229	0.0249	0.0249	0.0249	0.1249	0.2249
2589	0.0248	0.0348	0.0332	0.0378	0.0376	0.1376	0.0278	0.0151	0.0319	0.2319	0.0289	0.03	0.0193	0.007	0.036	0.336	0.0069	0.0052	0.0543	0.0111	0.0331	0.2331	0.0403	0.0125	0.0241	0.3241	0.0225	0.0263	0.4263	0.0224	0.5224	0.0226	0.0256	0.0256	0.0249	0.1249	0.2249
2588	0.0249	0.0349	0.0334	0.0378	0.0374	0.1374	0.0279	0.0153	0.0319	0.2319	0.029	0.0301	0.0194	0.007	0.0362	0.3362	0.007	0.0054	0.0542	0.0111	0.0336	0.2336	0.0403	0.0122	0.0241	0.3241	0.0225	0.0262	0.4262	0.0221	0.5221	0.0223	0.0264	0.0264	0.0249	0.1249	0.2249
2587	0.0251	0.0351	0.0334	0.0378	0.0373	0.1373	0.0279	0.0154	0.0321	0.2321	0.0289	0.0301	0.0194	0.007	0.0362	0.3362	0.0069	0.0054	0.0541	0.011	0.0339	0.2339	0.0404	0.0121	0.0241	0.3241	0.0224	0.0261	0.4261	0.022	0.522	0.0222	0.0256	0.0256	0.0245	0.1245	0.2245
2586	0.025	0.035	0.0334	0.0378	0.0372	0.1372	0.0279	0.0152	0.0322	0.2322	0.0288	0.03	0.0194	0.0069	0.036	0.336	0.0068	0.0051	0.0538	0.0108	0.0339	0.2339	0.0405	0.0122	0.0241	0.3241	0.0224	0.0262	0.4262	0.0221	0.5221	0.0222	0.0249	0.0249	0.0236	0.1236	0.2236
2585	0.0248	0.0348	0.0333	0.0376	0.037	0.137	0.0278	0.0148	0.0321	0.2321	0.0286	0.0298	0.0193	0.0068	0.0357	0.3357	0.0066	0.0048	0.0535	0.0106	0.0336	0.2336	0.0406	0.0124	0.0241	0.3241	0.0224	0.0263	0.4263	0.0222	0.5222	0.0223	0.0235	0.0235	0.0227	0.1227	0.2227
2584	0.0246	0.0346	0.0331	0.0374	0.037	0.137	0.0277	0.0145	0.0319	0.2319	0.0284	0.0296	0.0191	0.0066	0.0353	0.3353	0.0066	0.0046	0.0533	0.0105	0.0332	0.2332	0.0406	0.0125	0.0239	0.3239	0.0225	0.0264	0.4264	0.0224	0.5224	0.0226	0.0235	0.0235	0.0223	0.1223	0.2223
2583	0.0245	0.0345	0.0329	0.0372	0.037	0.137	0.0275	0.0145	0.0317	0.2317	0.0283	0.0294	0.0189	0.0064	0.0351	0.3351	0.0065	0.0046	0.0531	0.0105	0.0329	0.2329	0.0404	0.0125	0.0238	0.3238	0.0225	0.0264	0.4264	0.0224	0.5224	0.0229	0.0228	0.0228	0.0223	0.1223	0.2223
2582	0.0244	0.0344	0.0327	0.0371	0.037	0.137	0.0274	0.0146	0.0315	0.2315	0.0283	0.0291	0.0187	0.0062	0.0349	0.3349	0.0063	0.0045	0.0529	0.0104	0.0326	0.2326	0.0402	0.0125	0.0238	0.3238	0.0225	0.0262	0.4262	0.0224	0.5224	0.023	0.0213	0.0213	0.0218	0.1218	0.2218
2581	0.0245	0.0345	0.0326	0.037	0.0371	0.1371	0.0274	0.0148	0.0315	0.2315	0.0285	0.029	0.0186	0.0062	0.035	0.335	0.0063	0.0045	0.0528	0.0104	0.0324	0.2324	0.0401	0.0124	0.0238	0.3238	0.0224	0.026	0.426	0.0224	0.5224	0.0229	0.0213	0.0213	0.0218	0.1218	0.2218
2580	0.0247	0.0347	0.0328	0.0372	0.0373	0.1373	0.0276	0.0149	0.0317	0.2317	0.0288	0.0292	0.0186	0.0063	0.0353	0.3353	0.0065	0.0046	0.053	0.0106	0.0324	0.2324	0.0401	0.0123	0.0237	0.3237	0.0223	0.0258	0.4258	0.0224	0.5224	0.0226	0.0228	0.0228	0.0227	0.1227	0.2227
2579	0.0251	0.0351	0.0331	0.0377	0.0378	0.1378	0.0278	0.0152	0.032	0.232	0.0293	0.0297	0.0189	0.0067	0.0359	0.3359	0.007	0.0049	0.0534	0.0109	0.0327	0.2327	0.0404	0.0124	0.0236	0.3236	0.0225	0.0258	0.4258	0.0224	0.5224	0.0225	0.0264	0.0264	0.0240	0.1240	0.2240
2578	0.0254	0.0354	0.0334	0.0382	0.0382	0.1382	0.0281	0.0155	0.0323	0.2323	0.0296	0.0303	0.0192	0.0072	0.0363	0.3363	0.0075	0.0051	0.0537	0.0113	0.0331	0.2331	0.0406	0.0126	0.0236	0.3236	0.0228	0.0259	0.4259	0.0224	0.5224	0.0226	0.0300	0.0300	0.0258	0.1258	0.2258
2577	0.0255	0.0355	0.0335	0.0384	0.0383	0.1383	0.0281	0.0155	0.0324	0.2324	0.0295	0.0306	0.0194	0.0075	0.0364	0.3364	0.0077	0.0053	0.0538	0.0115	0.0333	0.2333	0.0406	0.0127	0.0235	0.3235	0.0231	0.0259	0.4259	0.0222	0.5222	0.0226	0.0314	0.0314	0.0267	0.1267	0.2267
2576	0.0252	0.0352	0.0332	0.0383	0.038	0.138	0.0279	0.0153	0.0322	0.2322	0.0291	0.0306	0.0194	0.0074	0.0363	0.3363	0.0076	0.0053	0.0536	0.0114	0.0333	0.2333	0.0404	0.0126	0.0234	0.3234	0.0231	0.0259	0.4259	0.0219	0.5219	0.0223	0.0307	0.0307	0.0262	0.1262	0.2262
2575	0.0249	0.0349	0.0328	0.0379	0.0376	0.1376	0.0277	0.0149	0.032	0.232	0.0286	0.0302	0.0193	0.0071	0.0361	0.3361	0.0073	0.0052	0.0532	0.0112	0.0331	0.2331	0.0399	0.0124	0.0233	0.3233	0.023	0.0259	0.4259	0.0217	0.5217	0.022	0.0285	0.0285	0.0253	0.1253	0.2253
2574	0.0246	0.0346	0.0324	0.0377	0.0373	0.1373	0.0277	0.0146	0.0319	0.2319	0.0283	0.0298	0.0192	0.0068	0.0361	0.3361	0.0069	0.0051	0.0529	0.011	0.0329	0.2329	0.0395	0.0124	0.0234	0.3234	0.0229	0.0258	0.4258	0.0216	0.5216	0.022	0.0256	0.0256	0.0245	0.1245	0.2245
2573	0.0247	0.0347	0.0323	0.0376	0.0373	0.1373	0.0279	0.0146	0.032	0.232	0.0285	0.0294	0.0192	0.0067	0.0362	0.3362	0.0067	0.005	0.0527	0.011	0.0329	0.2329	0.0393	0.0123	0.0237	0.3237	0.0228	0.0259	0.4259	0.0218	0.5218	0.0222	0.0242	0.0242	0.0245	0.1245	0.2245
2572	0.0249	0.0349	0.0325	0.0377	0.0375	0.1375	0.0281	0.0148	0.0323	0.2323	0.0289	0.0293	0.0194	0.0068	0.0363	0.3363	0.0066	0.0052	0.0528	0.0111	0.033	0.233	0.0393	0.0122	0.0238	0.3238	0.0226	0.026	0.426	0.0219	0.5219	0.0223	0.0235	0.0235	0.0249	0.1249	0.2249
2571	0.0251	0.0351	0.0328	0.0377	0.0377	0.1377	0.0281	0.0151	0.0325	0.2325	0.0291	0.0293	0.0197	0.0069	0.0364	0.3364	0.0067	0.0054	0.053	0.0112	0.0331	0.2331	0.0394	0.0121	0.0236	0.3236	0.0224	0.026	0.426	0.0218	0.5218	0.0222	0.0242	0.0242	0.0253	0.1253	0.2253
2570	0.0252	0.0352	0.0329	0.0376	0.0378	0.1378	0.0281	0.0153	0.0326	0.2326	0.029	0.0294	0.0198	0.007	0.0364	0.3364	0.0067	0.0055	0.053	0.0111	0.0331	0.2331	0.0394	0.0121	0.0234	0.3234	0.0222	0.026	0.426	0.0218	0.5218	0.0221	0.0242	0.0242	0.0249	0.1249	0.2249
2569	0.0251	0.0351	0.0327	0.0374	0.0376	0.1376	0.0279	0.0154	0.0324	0.2324	0.0288	0.0295	0.0197	0.0069	0.0362	0.3362	0.0066	0.0056	0.0528	0.0109	0.033	0.233	0.0394	0.0124	0.0233	0.3233	0.0223	0.026	0.426	0.0218	0.5218	0.0222	0.0235	0.0235	0.0240	0.1240	0.2240
2568	0.0249	0.0349	0.0324	0.037	0.0374	0.1374	0.0278	0.0154	0.032	0.232	0.0285	0.0295	0.0194	0.0068	0.0359	0.3359	0.0065	0.0054	0.0524	0.0107	0.033	0.233	0.0393	0.0126	0.0234	0.3234	0.0224	0.0261	0.4261	0.0219	0.5219	0.0224	0.0228	0.0228	0.0231	0.1231	0.2231
2567	0.0245	0.0345	0.0322	0.0367	0.0371	0.1371	0.0277	0.0152	0.0317	0.2317	0.0285	0.0295	0.0192	0.0067	0.0355	0.3355	0.0065	0.0051	0.052	0.0105	0.033	0.233	0.039	0.0127	0.0236	0.3236	0.0225	0.0261	0.4261	0.0219	0.5219	0.0226	0.0228	0.0228	0.0223	0.1223	0.2223
2566	0.0242	0.0342	0.0322	0.0365	0.0368	0.1368	0.0275	0.0151	0.0314	0.2314	0.0285	0.0294	0.019	0.0067	0.0351	0.3351	0.0064	0.0047	0.0515	0.0104	0.033	0.233	0.0388	0.0125	0.0237	0.3237	0.0223	0.0258	0.4258	0.0218	0.5218	0.0225	0.0220	0.0220	0.0218	0.1218	0.2218
2565	0.024	0.034	0.0322	0.0364	0.0366	0.1366	0.0274	0.0149	0.0312	0.2312	0.0286	0.0294	0.0188	0.0067	0.0348	0.3348	0.0061	0.0044	0.0511	0.0104	0.0328	0.2328	0.0385	0.0122	0.0235	0.3235	0.0222	0.0255	0.4255	0.0215	0.5215	0.0223	0.0199	0.0199	0.0218	0.1218	0.2218
2564	0.0238	0.0338	0.0322	0.0364	0.0365	0.1365	0.0273	0.0147	0.0312	0.2312	0.0288	0.0294	0.0186	0.0066	0.0347	0.3347	0.0058	0.0044	0.0508	0.0104	0.0325	0.2325	0.0384	0.012	0.0234	0.3234	0.0221	0.0253	0.4253	0.0213	0.5213	0.0222	0.0177	0.0177	0.0218	0.1218	0.2218
2563	0.0238	0.0338	0.0321	0.0364	0.0365	0.1365	0.0274	0.0146	0.0312	0.2312	0.0289	0.0294	0.0185	0.0064	0.0347	0.3347	0.0056	0.0044	0.0508	0.0105	0.0323	0.2323	0.0383	0.012	0.0235	0.3235	0.0222	0.0253	0.4253	0.0213	0.5213	0.0224	0.0163	0.0163	0.0223	0.1223	0.2223
2562	0.0237	0.0337	0.0321	0.0365	0.0366	0.1366	0.0276	0.0147	0.0313	0.2313	0.029	0.0293	0.0185	0.0062	0.035	0.335	0.0056	0.0045	0.051	0.0106	0.0323	0.2323	0.0384	0.0122	0.0236	0.3236	0.0224	0.0253	0.4253	0.0214	0.5214	0.0224	0.0163	0.0163	0.0227	0.1227	0.2227
2561	0.0237	0.0337	0.0321	0.0367	0.0367	0.1367	0.0278	0.0148	0.0314	0.2314	0.0289	0.0292	0.0186	0.0061	0.0353	0.3353	0.0057	0.0045	0.0513	0.0107	0.0324	0.2324	0.0384	0.0122	0.0237	0.3237	0.0224	0.0254	0.4254	0.0215	0.5215	0.0222	0.0170	0.0170	0.0231	0.1231	0.2231
2560	0.0238	0.0338	0.0323	0.0366	0.0367	0.1367	0.0279	0.0148	0.0314	0.2314	0.0288	0.0291	0.0186	0.006	0.0355	0.3355	0.0059	0.0045	0.0514	0.0107	0.0325	0.2325	0.0383	0.0122	0.0235	0.3235	0.0223	0.0253	0.4253	0.0213	0.5213	0.022	0.0184	0.0184	0.0231	0.1231	0.2231
2559	0.0241	0.0341	0.0325	0.0365	0.0366	0.1366	0.028	0.0147	0.0314	0.2314	0.0286	0.029	0.0186	0.006	0.0354	0.3354	0.0062	0.0046	0.0514	0.0107	0.0324	0.2324	0.0382	0.0121	0.0231	0.3231	0.0221	0.0252	0.4252	0.0211	0.5211	0.0218	0.0206	0.0206	0.0231	0.1231	0.2231
2558	0.0243	0.0343	0.0327	0.0365	0.0366	0.1366	0.028	0.0146	0.0315	0.2315	0.0284	0.029	0.0184	0.0061	0.0353	0.3353	0.0064	0.0047	0.0513	0.0107	0.0323	0.2323	0.0381	0.0119	0.0226	0.3226	0.0218	0.0249	0.4249	0.0207	0.5207	0.0217	0.0220	0.0220	0.0231	0.1231	0.2231
2557	0.0243	0.0343	0.0328	0.0366	0.0367	0.1367	0.028	0.0145	0.0316	0.2316	0.0283	0.0292	0.0182	0.0062	0.0353	0.3353	0.0066	0.005	0.0511	0.0108	0.0323	0.2323	0.0382	0.0117	0.0222	0.3222	0.0215	0.0248	0.4248	0.0202	0.5202	0.0217	0.0235	0.0235	0.0236	0.1236	0.2236
2556	0.0242	0.0342	0.0328	0.0369	0.0369	0.1369	0.028	0.0145	0.0318	0.2318	0.0286	0.0294	0.0182	0.0062	0.0353	0.3353	0.0067	0.0052	0.051	0.0109	0.0324	0.2324	0.0384	0.0115	0.022	0.322	0.0213	0.0248	0.4248	0.0199	0.5199	0.0216	0.0242	0.0242	0.0240	0.1240	0.2240
2555	0.0241	0.0341	0.0327	0.0371	0.037	0.137	0.028	0.0146	0.0319	0.2319	0.0289	0.0294	0.0184	0.0061	0.0354	0.3354	0.0068	0.0053	0.0509	0.011	0.0326	0.2326	0.0386	0.0116	0.022	0.322	0.0213	0.0249	0.4249	0.0199	0.5199	0.0215	0.0249	0.0249	0.0245	0.1245	0.2245
2554	0.0241	0.0341	0.0325	0.0373	0.037	0.137	0.028	0.0149	0.032	0.232	0.0293	0.0293	0.0186	0.0062	0.0354	0.3354	0.0068	0.0053	0.0509	0.0112	0.0326	0.2326	0.0386	0.0119	0.0223	0.3223	0.0216	0.0252	0.4252	0.0204	0.5204	0.0215	0.0249	0.0249	0.0253	0.1253	0.2253
2553	0.0241	0.0341	0.0324	0.0374	0.037	0.137	0.0281	0.0152	0.0321	0.2321	0.0293	0.0293	0.0187	0.0064	0.0354	0.3354	0.0069	0.0054	0.0508	0.0113	0.0326	0.2326	0.0385	0.0121	0.0228	0.3228	0.0218	0.0254	0.4254	0.021	0.521	0.0214	0.0256	0.0256	0.0258	0.1258	0.2258
2552	0.0243	0.0343	0.0325	0.0375	0.0371	0.1371	0.0283	0.0155	0.0323	0.2323	0.0292	0.0294	0.0188	0.0066	0.0354	0.3354	0.0069	0.0056	0.0507	0.0115	0.0325	0.2325	0.0384	0.0122	0.0232	0.3232	0.0219	0.0255	0.4255	0.0215	0.5215	0.0214	0.0256	0.0256	0.0267	0.1267	0.2267
2551	0.0245	0.0345	0.0328	0.0375	0.0373	0.1373	0.0285	0.0158	0.0325	0.2325	0.029	0.0297	0.019	0.0069	0.0354	0.3354	0.007	0.0057	0.0507	0.0118	0.0325	0.2325	0.0384	0.0121	0.0235	0.3235	0.0219	0.0256	0.4256	0.0217	0.5217	0.0214	0.0264	0.0264	0.0280	0.1280	0.2280
2550	0.0247	0.0347	0.033	0.0374	0.0376	0.1376	0.0286	0.0158	0.0326	0.2326	0.0289	0.0298	0.0192	0.0071	0.0353	0.3353	0.007	0.0058	0.0506	0.012	0.0326	0.2326	0.0384	0.012	0.0237	0.3237	0.0219	0.0255	0.4255	0.0217	0.5217	0.0216	0.0264	0.0264	0.0289	0.1289	0.2289
2549	0.0248	0.0348	0.033	0.0371	0.0376	0.1376	0.0285	0.0157	0.0324	0.2324	0.0289	0.0296	0.0193	0.0071	0.0353	0.3353	0.0069	0.0058	0.0504	0.0118	0.0326	0.2326	0.0382	0.0121	0.0235	0.3235	0.0219	0.0254	0.4254	0.0217	0.5217	0.0219	0.0256	0.0256	0.0280	0.1280	0.2280
2548	0.0246	0.0346	0.0327	0.0367	0.0372	0.1372	0.0282	0.0152	0.032	0.232	0.0287	0.0292	0.0192	0.007	0.0352	0.3352	0.0067	0.0057	0.0501	0.0113	0.0325	0.2325	0.0379	0.0123	0.0232	0.3232	0.022	0.0252	0.4252	0.0217	0.5217	0.0221	0.0242	0.0242	0.0258	0.1258	0.2258
2547	0.0243	0.0343	0.0323	0.0363	0.0367	0.1367	0.0279	0.0147	0.0316	0.2316	0.0285	0.0288	0.0189	0.0068	0.0352	0.3352	0.0064	0.0055	0.0497	0.0108	0.0323	0.2323	0.0375	0.0125	0.0229	0.3229	0.022	0.0252	0.4252	0.0217	0.5217	0.0222	0.0220	0.0220	0.0236	0.1236	0.2236
2546	0.0241	0.0341	0.0321	0.036	0.0363	0.1363	0.0278	0.0144	0.0314	0.2314	0.0283	0.0286	0.0188	0.0068	0.0353	0.3353	0.0063	0.0054	0.0495	0.0105	0.032	0.232	0.0372	0.0126	0.0227	0.3227	0.0221	0.0252	0.4252	0.0217	0.5217	0.0222	0.0213	0.0213	0.0223	0.1223	0.2223
2545	0.0241	0.0341	0.0321	0.0359	0.0363	0.1363	0.0279	0.0144	0.0313	0.2313	0.0281	0.0285	0.0189	0.0068	0.0353	0.3353	0.0065	0.0054	0.0495	0.0105	0.0319	0.2319	0.0369	0.0126	0.0228	0.3228	0.022	0.0254	0.4254	0.0216	0.5216	0.0222	0.0228	0.0228	0.0223	0.1223	0.2223
2544	0.0241	0.0341	0.0322	0.036	0.0365	0.1365	0.0279	0.0146	0.0315	0.2315	0.028	0.0285	0.0191	0.0069	0.0354	0.3354	0.0068	0.0054	0.0496	0.0108	0.032	0.232	0.0367	0.0126	0.0228	0.3228	0.022	0.0255	0.4255	0.0216	0.5216	0.0224	0.0249	0.0249	0.0236	0.1236	0.2236
2543	0.0242	0.0342	0.0322	0.0362	0.0367	0.1367	0.0279	0.015	0.0318	0.2318	0.028	0.0286	0.0191	0.0068	0.0353	0.3353	0.007	0.0055	0.0497	0.0111	0.032	0.232	0.0365	0.0124	0.0228	0.3228	0.022	0.0256	0.4256	0.0215	0.5215	0.0225	0.0264	0.0264	0.0249	0.1249	0.2249
2542	0.0242	0.0342	0.0322	0.0364	0.0368	0.1368	0.0278	0.0153	0.0321	0.2321	0.0279	0.0287	0.019	0.0067	0.0352	0.3352	0.0072	0.0056	0.0498	0.0114	0.032	0.232	0.0365	0.0123	0.0228	0.3228	0.022	0.0258	0.4258	0.0215	0.5215	0.0226	0.0278	0.0278	0.0262	0.1262	0.2262
2541	0.0242	0.0342	0.0321	0.0366	0.0368	0.1368	0.0278	0.0155	0.0322	0.2322	0.0279	0.0288	0.0189	0.0065	0.0351	0.3351	0.0072	0.0056	0.0498	0.0115	0.032	0.232	0.0366	0.0122	0.023	0.323	0.022	0.0259	0.4259	0.0215	0.5215	0.0226	0.0278	0.0278	0.0267	0.1267	0.2267
2540	0.0241	0.0341	0.032	0.0368	0.0368	0.1368	0.0279	0.0157	0.0321	0.2321	0.028	0.0289	0.0189	0.0064	0.0351	0.3351	0.0072	0.0056	0.0498	0.0115	0.032	0.232	0.0367	0.0122	0.0233	0.3233	0.0221	0.026	0.426	0.0217	0.5217	0.0225	0.0278	0.0278	0.0267	0.1267	0.2267
2539	0.024	0.034	0.0318	0.0369	0.0368	0.1368	0.0281	0.0156	0.0318	0.2318	0.0282	0.029	0.019	0.0064	0.0353	0.3353	0.0073	0.0055	0.0497	0.0114	0.0321	0.2321	0.0369	0.0123	0.0235	0.3235	0.0221	0.0261	0.4261	0.0219	0.5219	0.0226	0.0285	0.0285	0.0262	0.1262	0.2262
2538	0.024	0.034	0.0318	0.0368	0.0368	0.1368	0.0281	0.0155	0.0315	0.2315	0.0283	0.0291	0.0191	0.0064	0.0355	0.3355	0.0073	0.0055	0.0495	0.0113	0.0321	0.2321	0.0372	0.0125	0.0235	0.3235	0.0222	0.0261	0.4261	0.0221	0.5221	0.0228	0.0285	0.0285	0.0258	0.1258	0.2258
2537	0.0238	0.0338	0.0318	0.0366	0.0365	0.1365	0.0279	0.0152	0.0313	0.2313	0.0284	0.0291	0.019	0.0064	0.0355	0.3355	0.0074	0.0056	0.0493	0.0112	0.032	0.232	0.0373	0.0127	0.0235	0.3235	0.0223	0.026	0.426	0.0223	0.5223	0.023	0.0292	0.0292	0.0253	0.1253	0.2253
2536	0.0237	0.0337	0.0317	0.0363	0.0363	0.1363	0.0276	0.015	0.0313	0.2313	0.0282	0.029	0.0188	0.0064	0.0352	0.3352	0.0072	0.0056	0.0491	0.011	0.0318	0.2318	0.0371	0.0127	0.0236	0.3236	0.0222	0.0259	0.4259	0.0224	0.5224	0.023	0.0278	0.0278	0.0245	0.1245	0.2245
2535	0.0236	0.0336	0.0316	0.036	0.0361	0.1361	0.0272	0.0147	0.0312	0.2312	0.028	0.0288	0.0185	0.0063	0.0349	0.3349	0.007	0.0055	0.0488	0.0109	0.0316	0.2316	0.0367	0.0125	0.0237	0.3237	0.0221	0.0258	0.4258	0.0225	0.5225	0.0229	0.0264	0.0264	0.0240	0.1240	0.2240
2534	0.0235	0.0335	0.0315	0.0358	0.0361	0.1361	0.0269	0.0145	0.0311	0.2311	0.0278	0.0286	0.0184	0.0063	0.0347	0.3347	0.0068	0.0052	0.0487	0.0107	0.0315	0.2315	0.0363	0.0122	0.0237	0.3237	0.0219	0.0256	0.4256	0.0225	0.5225	0.0227	0.0249	0.0249	0.0231	0.1231	0.2231
2533	0.0235	0.0335	0.0313	0.0356	0.0364	0.1364	0.0269	0.0144	0.031	0.231	0.0278	0.0286	0.0184	0.0063	0.0345	0.3345	0.0067	0.0049	0.0486	0.0107	0.0314	0.2314	0.0361	0.0119	0.0234	0.3234	0.0219	0.0252	0.4252	0.0224	0.5224	0.0223	0.0242	0.0242	0.0231	0.1231	0.2231
2532	0.0235	0.0335	0.0313	0.0356	0.0367	0.1367	0.027	0.0146	0.031	0.231	0.0279	0.0288	0.0185	0.0065	0.0344	0.3344	0.0066	0.0049	0.0486	0.0107	0.0316	0.2316	0.0361	0.0117	0.023	0.323	0.0217	0.025	0.425	0.022	0.522	0.022	0.0235	0.0235	0.0231	0.1231	0.2231
2531	0.0236	0.0336	0.0315	0.0358	0.0369	0.1369	0.0273	0.015	0.0311	0.2311	0.0283	0.0291	0.0186	0.0069	0.0346	0.3346	0.0065	0.0052	0.0487	0.0111	0.0319	0.2319	0.0365	0.0116	0.0226	0.3226	0.0216	0.0249	0.4249	0.0215	0.5215	0.0217	0.0228	0.0228	0.0249	0.1249	0.2249
2530	0.0238	0.0338	0.0317	0.0361	0.0369	0.1369	0.0275	0.0154	0.0312	0.2312	0.0285	0.0294	0.0189	0.0072	0.0348	0.3348	0.0066	0.0056	0.0487	0.0115	0.0322	0.2322	0.0369	0.0116	0.0224	0.3224	0.0215	0.0249	0.4249	0.0211	0.5211	0.0215	0.0235	0.0235	0.0267	0.1267	0.2267
2529	0.0239	0.0339	0.0317	0.0364	0.0367	0.1367	0.0277	0.0156	0.0312	0.2312	0.0286	0.0296	0.019	0.0074	0.0349	0.3349	0.0067	0.006	0.0486	0.0119	0.0325	0.2325	0.0372	0.0116	0.0224	0.3224	0.0216	0.025	0.425	0.021	0.521	0.0214	0.0242	0.0242	0.0284	0.1284	0.2284
2528	0.024	0.034	0.0315	0.0366	0.0365	0.1365	0.0278	0.0155	0.0311	0.2311	0.0286	0.0297	0.019	0.0074	0.0349	0.3349	0.0068	0.0062	0.0484	0.0119	0.0328	0.2328	0.0372	0.0117	0.0224	0.3224	0.0216	0.0251	0.4251	0.0211	0.5211	0.0214	0.0249	0.0249	0.0284	0.1284	0.2284
2527	0.0238	0.0338	0.0313	0.0367	0.0363	0.1363	0.0278	0.0153	0.0311	0.2311	0.0286	0.0296	0.0189	0.0073	0.0347	0.3347	0.0069	0.0062	0.0483	0.0117	0.0329	0.2329	0.037	0.0119	0.0224	0.3224	0.0217	0.0251	0.4251	0.0213	0.5213	0.0215	0.0256	0.0256	0.0275	0.1275	0.2275
2526	0.0236	0.0336	0.0312	0.0365	0.0362	0.1362	0.0277	0.0151	0.031	0.231	0.0286	0.0294	0.0187	0.007	0.0344	0.3344	0.0067	0.006	0.0483	0.0114	0.0328	0.2328	0.0368	0.012	0.0223	0.3223	0.0216	0.0252	0.4252	0.0215	0.5215	0.0217	0.0242	0.0242	0.0262	0.1262	0.2262
2525	0.0234	0.0334	0.0312	0.036	0.0361	0.1361	0.0274	0.0149	0.0309	0.2309	0.0285	0.0291	0.0186	0.0066	0.0341	0.3341	0.0065	0.0056	0.0482	0.011	0.0325	0.2325	0.0367	0.0122	0.0222	0.3222	0.0215	0.0254	0.4254	0.0217	0.5217	0.0218	0.0228	0.0228	0.0245	0.1245	0.2245
2524	0.0233	0.0333	0.0312	0.0355	0.0362	0.1362	0.0273	0.0148	0.0308	0.2308	0.0283	0.0286	0.0184	0.0063	0.034	0.334	0.0062	0.0052	0.0479	0.0108	0.0322	0.2322	0.0366	0.0122	0.0225	0.3225	0.0215	0.0255	0.4255	0.0218	0.5218	0.022	0.0206	0.0206	0.0236	0.1236	0.2236
2523	0.0233	0.0333	0.0313	0.0352	0.0363	0.1363	0.0273	0.0148	0.0309	0.2309	0.0281	0.0283	0.0182	0.0063	0.0342	0.3342	0.0061	0.0049	0.0477	0.0106	0.032	0.232	0.0366	0.0122	0.0229	0.3229	0.0215	0.0256	0.4256	0.0219	0.5219	0.022	0.0199	0.0199	0.0227	0.1227	0.2227
2522	0.0235	0.0335	0.0314	0.0352	0.0363	0.1363	0.0274	0.0149	0.0311	0.2311	0.0279	0.0283	0.0182	0.0065	0.0345	0.3345	0.0063	0.005	0.0475	0.0105	0.0319	0.2319	0.0365	0.0121	0.0231	0.3231	0.0215	0.0255	0.4255	0.0218	0.5218	0.022	0.0213	0.0213	0.0223	0.1223	0.2223
2521	0.0237	0.0337	0.0315	0.0354	0.0361	0.1361	0.0275	0.0149	0.0312	0.2312	0.0277	0.0284	0.0183	0.0067	0.0348	0.3348	0.0066	0.0052	0.0473	0.0105	0.0318	0.2318	0.0364	0.0119	0.0231	0.3231	0.0213	0.0253	0.4253	0.0214	0.5214	0.0218	0.0235	0.0235	0.0223	0.1223	0.2223
2520	0.0239	0.0339	0.0314	0.0356	0.0358	0.1358	0.0276	0.015	0.0311	0.2311	0.0275	0.0284	0.0183	0.0068	0.0349	0.3349	0.0068	0.0053	0.047	0.0105	0.0315	0.2315	0.0363	0.0115	0.0228	0.3228	0.021	0.0251	0.4251	0.021	0.521	0.0215	0.0249	0.0249	0.0223	0.1223	0.2223
2519	0.024	0.034	0.0312	0.0356	0.0354	0.1354	0.0275	0.0149	0.031	0.231	0.0275	0.0283	0.0183	0.0067	0.0348	0.3348	0.0068	0.0054	0.0467	0.0106	0.0312	0.2312	0.0362	0.0112	0.0224	0.3224	0.0207	0.0248	0.4248	0.0206	0.5206	0.0213	0.0249	0.0249	0.0227	0.1227	0.2227
2518	0.0238	0.0338	0.0313	0.0355	0.0352	0.1352	0.0273	0.0149	0.0309	0.2309	0.0276	0.0282	0.0182	0.0067	0.0345	0.3345	0.0066	0.0053	0.0464	0.0106	0.0309	0.2309	0.036	0.0111	0.0221	0.3221	0.0206	0.0247	0.4247	0.0204	0.5204	0.0213	0.0235	0.0235	0.0227	0.1227	0.2227
2517	0.0235	0.0335	0.0314	0.0354	0.0352	0.1352	0.0271	0.0148	0.0309	0.2309	0.0278	0.0281	0.0181	0.0066	0.0342	0.3342	0.0064	0.0052	0.0463	0.0107	0.0307	0.2307	0.0358	0.0112	0.0219	0.3219	0.0204	0.0247	0.4247	0.0205	0.5205	0.0214	0.0220	0.0220	0.0231	0.1231	0.2231
2516	0.0232	0.0332	0.0314	0.0352	0.0354	0.1354	0.027	0.0148	0.0308	0.2308	0.0279	0.0281	0.0182	0.0065	0.0338	0.3338	0.0062	0.0051	0.0462	0.0108	0.0308	0.2308	0.0356	0.0114	0.0219	0.3219	0.0204	0.0248	0.4248	0.0207	0.5207	0.0214	0.0206	0.0206	0.0236	0.1236	0.2236
2515	0.0229	0.0329	0.0313	0.0352	0.0356	0.1356	0.027	0.0147	0.0306	0.2306	0.028	0.0281	0.0183	0.0064	0.0336	0.3336	0.0061	0.005	0.046	0.0108	0.0309	0.2309	0.0354	0.0114	0.0219	0.3219	0.0204	0.0248	0.4248	0.0208	0.5208	0.0215	0.0199	0.0199	0.0236	0.1236	0.2236
2514	0.0227	0.0327	0.0312	0.0352	0.0358	0.1358	0.0271	0.0147	0.0303	0.2303	0.0279	0.0282	0.0184	0.0064	0.0337	0.3337	0.0061	0.005	0.0459	0.0108	0.0311	0.2311	0.0354	0.0113	0.022	0.322	0.0206	0.0245	0.4245	0.0207	0.5207	0.0215	0.0199	0.0199	0.0236	0.1236	0.2236
2513	0.0227	0.0327	0.0312	0.0354	0.0359	0.1359	0.0273	0.0148	0.03	0.23	0.0279	0.0285	0.0185	0.0065	0.0339	0.3339	0.0063	0.0052	0.0458	0.0108	0.0313	0.2313	0.0353	0.0112	0.0221	0.3221	0.0208	0.0242	0.4242	0.0206	0.5206	0.0215	0.0213	0.0213	0.0236	0.1236	0.2236
2512	0.0229	0.0329	0.0313	0.0356	0.0359	0.1359	0.0275	0.0149	0.03	0.23	0.0279	0.0287	0.0185	0.0064	0.0342	0.3342	0.0066	0.0054	0.0458	0.0108	0.0316	0.2316	0.0352	0.0113	0.0221	0.3221	0.0211	0.0241	0.4241	0.0207	0.5207	0.0217	0.0235	0.0235	0.0236	0.1236	0.2236
2511	0.0231	0.0331	0.0314	0.0359	0.0362	0.1362	0.0277	0.0149	0.0304	0.2304	0.0279	0.0288	0.0185	0.0065	0.0345	0.3345	0.007	0.0057	0.0457	0.0107	0.0318	0.2318	0.0351	0.0114	0.0221	0.3221	0.0212	0.0243	0.4243	0.0207	0.5207	0.0218	0.0264	0.0264	0.0231	0.1231	0.2231
2510	0.0233	0.0333	0.0314	0.0362	0.0364	0.1364	0.0279	0.015	0.0309	0.2309	0.0278	0.0288	0.0186	0.0066	0.0347	0.3347	0.0073	0.0058	0.0457	0.0106	0.0319	0.2319	0.0352	0.0115	0.0221	0.3221	0.0213	0.0246	0.4246	0.0207	0.5207	0.0217	0.0285	0.0285	0.0227	0.1227	0.2227
2509	0.0233	0.0333	0.0312	0.0364	0.0366	0.1366	0.0281	0.0152	0.0315	0.2315	0.0277	0.0288	0.0187	0.0067	0.0348	0.3348	0.0075	0.0057	0.0456	0.0105	0.0318	0.2318	0.0355	0.0116	0.022	0.322	0.0212	0.0247	0.4247	0.0206	0.5206	0.0215	0.0300	0.0300	0.0223	0.1223	0.2223
2508	0.0232	0.0332	0.0309	0.0365	0.0364	0.1364	0.0281	0.0154	0.0316	0.2316	0.0277	0.0287	0.0187	0.0067	0.0348	0.3348	0.0075	0.0055	0.0455	0.0104	0.0316	0.2316	0.0356	0.0116	0.0219	0.3219	0.0212	0.0246	0.4246	0.0205	0.5205	0.0212	0.0300	0.0300	0.0218	0.1218	0.2218
2507	0.023	0.033	0.0307	0.0364	0.0362	0.1362	0.028	0.0155	0.0313	0.2313	0.0276	0.0286	0.0186	0.0065	0.0347	0.3347	0.0072	0.0052	0.0452	0.0104	0.0314	0.2314	0.0355	0.0117	0.0217	0.3217	0.0211	0.0246	0.4246	0.0205	0.5205	0.0211	0.0278	0.0278	0.0218	0.1218	0.2218
2506	0.023	0.033	0.0307	0.0361	0.0359	0.1359	0.0279	0.0153	0.0309	0.2309	0.0274	0.0286	0.0185	0.0064	0.0345	0.3345	0.0069	0.005	0.045	0.0105	0.0312	0.2312	0.0353	0.0118	0.0217	0.3217	0.021	0.0247	0.4247	0.0207	0.5207	0.0211	0.0256	0.0256	0.0223	0.1223	0.2223
2505	0.0229	0.0329	0.0308	0.036	0.0358	0.1358	0.0279	0.0151	0.0305	0.2305	0.0274	0.0288	0.0185	0.0064	0.0344	0.3344	0.0067	0.005	0.0449	0.0106	0.0312	0.2312	0.0352	0.012	0.0218	0.3218	0.0209	0.0249	0.4249	0.021	0.521	0.0212	0.0242	0.0242	0.0227	0.1227	0.2227
2504	0.0228	0.0328	0.0309	0.036	0.0357	0.1357	0.0278	0.0149	0.0304	0.2304	0.0273	0.0289	0.0186	0.0066	0.0345	0.3345	0.0065	0.0051	0.0448	0.0107	0.0312	0.2312	0.0353	0.012	0.022	0.322	0.0208	0.0251	0.4251	0.0212	0.5212	0.0212	0.0228	0.0228	0.0231	0.1231	0.2231
2503	0.0228	0.0328	0.031	0.036	0.0356	0.1356	0.0277	0.0147	0.0304	0.2304	0.0273	0.0288	0.0187	0.0069	0.0345	0.3345	0.0065	0.0051	0.0448	0.0106	0.0311	0.2311	0.0354	0.0121	0.0222	0.3222	0.0208	0.025	0.425	0.0213	0.5213	0.0214	0.0228	0.0228	0.0227	0.1227	0.2227
2502	0.0228	0.0328	0.0309	0.0358	0.0355	0.1355	0.0275	0.0146	0.0305	0.2305	0.0274	0.0287	0.0188	0.007	0.0345	0.3345	0.0064	0.0051	0.0448	0.0104	0.0311	0.2311	0.0353	0.0121	0.0222	0.3222	0.0207	0.0248	0.4248	0.0213	0.5213	0.0216	0.0220	0.0220	0.0218	0.1218	0.2218
2501	0.0229	0.0329	0.0309	0.0357	0.0355	0.1355	0.0273	0.0147	0.0306	0.2306	0.0275	0.0286	0.0189	0.007	0.0345	0.3345	0.0065	0.0052	0.0448	0.0103	0.0311	0.2311	0.0352	0.012	0.0221	0.3221	0.0207	0.0247	0.4247	0.0212	0.5212	0.0217	0.0228	0.0228	0.0214	0.1214	0.2214
2500	0.0229	0.0329	0.031	0.0356	0.0356	0.1356	0.0273	0.015	0.0306	0.2306	0.0276	0.0287	0.019	0.0069	0.0344	0.3344	0.0065	0.0053	0.0447	0.0104	0.0311	0.2311	0.035	0.0119	0.022	0.322	0.0206	0.0246	0.4246	0.0212	0.5212	0.0217	0.0228	0.0228	0.0218	0.1218	0.2218
2499	0.0229	0.0329	0.0311	0.0357	0.0357	0.1357	0.0276	0.0153	0.0305	0.2305	0.0278	0.0287	0.019	0.0068	0.0343	0.3343	0.0065	0.0055	0.0446	0.0107	0.0312	0.2312	0.0349	0.0118	0.0218	0.3218	0.0205	0.0244	0.4244	0.0212	0.5212	0.0215	0.0228	0.0228	0.0231	0.1231	0.2231
2498	0.023	0.033	0.0312	0.0358	0.0358	0.1358	0.0278	0.0154	0.0306	0.2306	0.0278	0.0286	0.019	0.0067	0.0342	0.3342	0.0066	0.0057	0.0446	0.0109	0.0313	0.2313	0.0349	0.0116	0.0216	0.3216	0.0203	0.0241	0.4241	0.021	0.521	0.0213	0.0235	0.0235	0.0240	0.1240	0.2240
2497	0.0231	0.0331	0.0311	0.0358	0.0358	0.1358	0.028	0.0154	0.0307	0.2307	0.0278	0.0285	0.0188	0.0066	0.0341	0.3341	0.0067	0.0057	0.0446	0.011	0.0312	0.2312	0.0349	0.0115	0.0214	0.3214	0.0202	0.0238	0.4238	0.0208	0.5208	0.0211	0.0242	0.0242	0.0245	0.1245	0.2245
2496	0.0231	0.0331	0.031	0.0358	0.0356	0.1356	0.0279	0.0152	0.0307	0.2307	0.0277	0.0285	0.0185	0.0065	0.0341	0.3341	0.0069	0.0057	0.0446	0.0111	0.0311	0.2311	0.0348	0.0114	0.0212	0.3212	0.0201	0.0236	0.4236	0.0206	0.5206	0.0209	0.0256	0.0256	0.0249	0.1249	0.2249
2495	0.0231	0.0331	0.0308	0.0356	0.0354	0.1354	0.0278	0.0151	0.0307	0.2307	0.0276	0.0285	0.0183	0.0064	0.0342	0.3342	0.007	0.0055	0.0446	0.011	0.031	0.231	0.0348	0.0115	0.0212	0.3212	0.0202	0.0236	0.4236	0.0206	0.5206	0.021	0.0264	0.0264	0.0245	0.1245	0.2245
2494	0.023	0.033	0.0307	0.0355	0.0354	0.1354	0.0276	0.015	0.0306	0.2306	0.0276	0.0285	0.0183	0.0064	0.0342	0.3342	0.007	0.0054	0.0446	0.0109	0.0309	0.2309	0.0348	0.0115	0.0214	0.3214	0.0204	0.0237	0.4237	0.0206	0.5206	0.0211	0.0264	0.0264	0.0240	0.1240	0.2240
2493	0.0228	0.0328	0.0308	0.0355	0.0355	0.1355	0.0275	0.015	0.0305	0.2305	0.0276	0.0285	0.0185	0.0065	0.0342	0.3342	0.0069	0.0053	0.0446	0.0107	0.0308	0.2308	0.0348	0.0115	0.0217	0.3217	0.0205	0.0239	0.4239	0.0206	0.5206	0.021	0.0256	0.0256	0.0231	0.1231	0.2231
2492	0.0227	0.0327	0.0308	0.0355	0.0357	0.1357	0.0274	0.015	0.0304	0.2304	0.0276	0.0285	0.0189	0.0066	0.0341	0.3341	0.0067	0.0052	0.0445	0.0106	0.0306	0.2306	0.0348	0.0114	0.022	0.322	0.0204	0.0241	0.4241	0.0205	0.5205	0.0207	0.0242	0.0242	0.0227	0.1227	0.2227
2491	0.0226	0.0326	0.0307	0.0353	0.0357	0.1357	0.0272	0.0149	0.0302	0.2302	0.0276	0.0285	0.019	0.0065	0.0339	0.3339	0.0066	0.0051	0.0442	0.0105	0.0304	0.2304	0.0345	0.0111	0.022	0.322	0.0202	0.024	0.424	0.0203	0.5203	0.0202	0.0235	0.0235	0.0223	0.1223	0.2223
2490	0.0226	0.0326	0.0304	0.0351	0.0355	0.1355	0.027	0.0148	0.03	0.23	0.0275	0.0285	0.019	0.0063	0.0337	0.3337	0.0064	0.0051	0.0437	0.0103	0.0302	0.2302	0.034	0.0107	0.0218	0.3218	0.0199	0.0238	0.4238	0.0203	0.5203	0.0198	0.0220	0.0220	0.0214	0.1214	0.2214
2489	0.0225	0.0325	0.0301	0.0347	0.0354	0.1354	0.0268	0.0146	0.0297	0.2297	0.0274	0.0284	0.0187	0.006	0.0335	0.3335	0.0062	0.0051	0.0431	0.0101	0.0299	0.2299	0.0334	0.0105	0.0215	0.3215	0.0196	0.0235	0.4235	0.0201	0.5201	0.0196	0.0206	0.0206	0.0205	0.1205	0.2205
2488	0.0225	0.0325	0.0298	0.0345	0.0354	0.1354	0.0268	0.0147	0.0294	0.2294	0.0272	0.0283	0.0184	0.0058	0.0333	0.3333	0.006	0.0052	0.0427	0.01	0.0298	0.2298	0.033	0.0105	0.0212	0.3212	0.0195	0.0232	0.4232	0.02	0.52	0.0196	0.0192	0.0192	0.0201	0.1201	0.2201
2487	0.0224	0.0324	0.0298	0.0344	0.0353	0.1353	0.0268	0.0149	0.0293	0.2293	0.0273	0.0284	0.0182	0.0059	0.0331	0.3331	0.0059	0.0053	0.0425	0.01	0.0298	0.2298	0.0328	0.0107	0.0211	0.3211	0.0196	0.0231	0.4231	0.0198	0.5198	0.0197	0.0184	0.0184	0.0201	0.1201	0.2201
2486	0.0222	0.0322	0.0299	0.0344	0.0351	0.1351	0.0268	0.0149	0.0293	0.2293	0.0275	0.0285	0.0181	0.0061	0.033	0.333	0.0059	0.0052	0.0423	0.0102	0.03	0.23	0.0328	0.011	0.0213	0.3213	0.0199	0.0231	0.4231	0.0197	0.5197	0.02	0.0184	0.0184	0.0209	0.1209	0.2209
2485	0.0219	0.0319	0.0302	0.0344	0.0349	0.1349	0.0268	0.0148	0.0295	0.2295	0.0276	0.0285	0.0181	0.0061	0.0329	0.3329	0.006	0.005	0.0422	0.0105	0.0301	0.2301	0.0329	0.0111	0.0215	0.3215	0.02	0.0232	0.4232	0.0198	0.5198	0.0203	0.0192	0.0192	0.0223	0.1223	0.2223
2484	0.0217	0.0317	0.0303	0.0343	0.0347	0.1347	0.0268	0.0145	0.0296	0.2296	0.0277	0.0283	0.018	0.006	0.0329	0.3329	0.0062	0.0048	0.0421	0.0105	0.0301	0.2301	0.033	0.011	0.0217	0.3217	0.02	0.0233	0.4233	0.0198	0.5198	0.0206	0.0206	0.0206	0.0223	0.1223	0.2223
[truncated: 1,836 more rows]
