# Supplementary material for: Physicochemical and Antimicrobial Properties of Thermosensitive Chitosan Hydrogel Loaded with Fosfomycin
Source: Mar Drugs. 2021 Mar 6;19(3):144. doi: 10.3390/md19030144 (PMC8001123; doi:10.3390/md19030144)
Supplement: Supplementary file 1 [file marinedrugs-19-00144-s001.zip › Supplemental/Gelation_temps.txt]

Groups	Low:0	Low:Low	Low:High	High:0	High:Low	High:High
Sample 1	57.68	54.52	45.05	41.51	41.33	39.14
Sample 2	49.77	50.68	51.87	38.15	39	33.43
Sample 3	56.33	54.44	51.12	50.23	40.5	40.78
Average	54.59333333	53.21333333	49.34666667	43.29666667	40.27666667	37.78333333
SD	4.231315792	2.194295635	3.739870764	6.235040764	1.180945949	3.85824226
