# Supplementary material for: Physicochemical and Antimicrobial Properties of Thermosensitive Chitosan Hydrogel Loaded with Fosfomycin
Source: Mar Drugs. 2021 Mar 6;19(3):144. doi: 10.3390/md19030144 (PMC8001123; doi:10.3390/md19030144)
Supplement: Supplementary file 1 [file marinedrugs-19-00144-s001.zip › Supplemental/Kirby_Bauer.txt]

Low:0 High V	Low:Low High V	Low:High Low V	High:0 High V	High:Low High V	High:High Low V	FOS Diol	PBS Low FOS	Low:0 Low V	High:0 Low V	PBS	PBS Low FOS (repeat)	PBS High FOS Low V
19.4929541	293.8358312	263.318086	9.025560074	215.7515458	230.9708344	0	264.0165406	18.99516874	8.49722273	0	310.197717	317.3440549
17.98483254	196.7780541	180.4982424	9.928375263	246.2337125	223.7006392	0	247.3057025	23.76850462	4.458862453	0	311.1785222	288.8647321
15.27395224	262.3767078	168.639437	10.12150467	236.7380131	211.9965572	0	243.5614738	13.8289767	10.5967491	0	290.4864222	287.4190497
20.34573942	301.8928383	210.8146901	9.230627535	237.7778017	135.5838347	0	193.2188652	21.24172165	9.703908468	0	327.6222465	323.6515876
23.18354007	291.3373226	189.9349584	7.432929679	228.8277184	235.8214534	0	202.4322925	25.37480094	6.963340117	0	320.5605745	355.2736026
23.37894713	269.3745269	169.4242854	10.64010308	232.0593962	252.9162728	0	294.4163976	32.82438106	5.197136727	0	259.4047612	253.4320437
21.21423271	259.8131682	236.4161569	11.70211848	263.9355661	213.6894044	0	280.782985	24.73234525	3.688858094	0	277.0925561	303.0009566
23.08670047	271.8459393	247.4307378	7.543827899	268.7169916	247.8754303	0	242.0308113	23.07499804	9.045823347	0	288.0249844	294.0529153
