# Supplementary material for: Physicochemical and Antimicrobial Properties of Thermosensitive Chitosan Hydrogel Loaded with Fosfomycin
Source: Mar Drugs. 2021 Mar 6;19(3):144. doi: 10.3390/md19030144 (PMC8001123; doi:10.3390/md19030144)
Supplement: Supplementary file 1 [file marinedrugs-19-00144-s001.zip › Supplemental/Planktonic.txt]

PBS - NaCl	PBS + NaCl	PBS Low FOS	Low:0	Low:Low	Low:High
7.946033333e+008	2.588888889e+009	1.316666667e+007	1.55e+009	172222.2222	153333.3333
7.557066667e+008	9.611111111e+008	1.061111111e+007	1.45e+009	1300000	70555.55556
6.279033333e+008	7.111111111e+008	7833333.333	1.65e+009	293888.8889	62777.77778
1.178013333e+009	3.055555556e+009	2216666.667	2.672222222e+009	215000	71111.11111
1.872596667e+009	1.666666667e+009	3350000	2.777777778e+009	113888.8889	136666.6667
1.405836667e+009	1.433333333e+009	1350000	1.922222222e+009	329444.4444	254444.4444
9.0018e+008	1.327777778e+009	1816666.667	1.988888889e+009		194444.4444
	1.766666667e+009	1305555.556	1.088888889e+009		183333.3333
